# Supplementary material for: Triacylglycerol mobilization underpins mitochondrial stress recovery
Source: Nat Cell Biol. 2025 Jan 8;27(2):298–308. doi: 10.1038/s41556-024-01586-6 (PMC11821527; doi:10.1038/s41556-024-01586-6)
Supplement: Supplementary file 3 — Supplementary Tables 1–10 [file 41556_2024_1586_MOESM3_ESM.xlsx]

## Sheet: Supplementary Table Index
Index for Supplementary Tables
Number	Name	Details
Table S1	Yeast Strains Used in Screen	Contains the list of strains used in multiomic screen and all references for these strains
Table S2	Yeast Strains Used in Manuscript	Contains the strain information for all of the yeast strains that were used in this study
Table S3	Total Protein Fold Changes and p-values for Screen	Contains the fold-changes and p-values for all measured proteins from the multiomic screen
Table S4	Total Lipid Fold Changes and p-values for Screen	Contains the fold-changes and p-values for all measured lipids from the multiomic screen
Table S5	Total Metabolite Fold Changes and p-values for Screen	Contains the fold-changes and p-values for all measured metabolites from the multiomic screen
Table S6	HAP1 cell lines	Contains the information for the HAP1 cell lines that were used in this study
Table S7	Targeted MS compounds	Contains the information used for quantification of the compounds targeted by mass spectrometry
Table S8	qPCR primers	Contains the information on qPCR primers used in this study
Table S9	Fluorescent proteins for organelle imaging	Contains the information regarding the florescent tags used in "rainbow" yeast experiment
Table S10	Optical configurations for hyperspectral confocal microscopy	Contains the information regarding the confocal settings used in "rainbow" yeast experiment

## Sheet: Table S1
Table S1: Yeast strains used in screen
Strain	Genotype/Condtion	Group	Ref.
WT	W303	1
WTV	W303 + DMSO	1
mas1	mas1R144C	1	69
yme1	yme1K327E	1	70
hsp78	hsp78Δ	1	71
mDhfr	GPD-Su9-Dhfr	1	72
cox4	GPD-COX4	1	20
mrh4	mrh4L157P,Q158D	2	73
mrpl34	mrpl34R95W	2	74
CAM	300 µM	2
rrf1	rrf1L209P	3	75
hsp10	hsp10P36S	3	76
DOX	200 µM	3
ssc1	ssc1G79S	4	77

## Sheet: Table S2
Table S2: Yeast Strains Used in Manuscript
Strain	Genotype	Source
W303 wildtype	Mat a; trp1-1; ura3-1; leu2-3,112; his3-11,15; ade2-1; can1-100; GAL2+; met2-Δ1; lys2-Δ2	from E. A. Craig Lab
ssc1	ssc1-G79S	this study; derivitive of W303 wildtype
hsp10	hsp10-P36S	this study; derivitive of W303 wildtype
hsp78Δ	hsp78::G418	this study; derivitive of W303 wildtype
mrh4	mrh4-L157P,Q158D	this study; derivitive of W303 wildtype
mrpl34	mrpl34-R95W	this study; derivitive of W303 wildtype
mas1	mas1-R144C	this study; derivitive of W303 wildtype
rrf1	rrf1-L209P	this study; derivitive of W303 wildtype
mDhfr	ho::GPD-Su9-DHFR-URA3	this study; derivitive of W303 wildtype
cox4	ho::GPD-COX4-URA3	this study; derivitive of W303 wildtype
dga1Δ	dga1::HIS3	this study; derivitive of W303 wildtype
tgl3Δ,tgl4Δ,tgl5Δ	tgl3::G418; tgl4::HIS3; tgl5::TRP1	this study; derivitive of W303 wildtype
Δpet10	pet10::HIS3	this study; derivitive of W303 wildtype
GPD-pet10 - for SD	p416-GPD-PET10-URA3	this study; derivitive of Δpet10
GPD-pet10 - for YPD	p416-GPD-PET10-G418	this study; derivitive of W303 wildtype
atg14Δ	atg14::G418	this study; derivitive of W303 wildtype
ldo45Δldo16Δ	ldo45/ldo16::G418	this study; derivitive of W303 wildtype
lro1Δ	lro1:G418	this study; derivitive of W303 wildtype
dga1Δlro1Δ	dga1::HIS3;lro1:G418	this study; derivitive of W303 wildtype
dga1Δlro1Δare1Δare2Δ	dga1::HIS3;lro1:G418;are1::LEU2;are2::Hyg	this study; derivitive of W303 wildtype
atg1Δ	atg1::G418	this study; derivitive of W303 wildtype
atg15Δ	atg15::G418	this study; derivitive of W303 wildtype
pox1Δ	pox1::G418	this study; derivitive of W303 wildtype

## Sheet: Table S3
Table S3 Total Protein Fold Changes and p-values for Screen
condition		cam	cam	coxiv	coxiv	dhfr	dhfr	dox	dox	hsp10	hsp10	hsp78	hsp78	mas1	mas1	mrh4	mrh4	mrpl34	mrpl34	od_cam	od_cam	od_dox	od_dox	od_hsp10	od_hsp10	od_mrh4	od_mrh4	od_mrpl34	od_mrpl34	od_rrf1	od_rrf1	rrf1	rrf1	ssc1	ssc1	wt_v	wt_v	yme1	yme1
stat		log2fc	p_value	log2fc	p_value	log2fc	p_value	log2fc	p_value	log2fc	p_value	log2fc	p_value	log2fc	p_value	log2fc	p_value	log2fc	p_value	log2fc	p_value	log2fc	p_value	log2fc	p_value	log2fc	p_value	log2fc	p_value	log2fc	p_value	log2fc	p_value	log2fc	p_value	log2fc	p_value	log2fc	p_value
Uniprot_ID
A5Z2X5	YPR010C-A	1.28665	0.245314	0.993328	0.387272	1.16052	0.277008	0.811909	0.440396	-1.08325	0.404827	0.943296	0.363389	1.45184	0.19086	1.49872	0.187004	1.40087	0.205203	1.23685	0.252668	1.14063	0.290139	2.16183	0.0847891	1.09313	0.323088	0.238975	0.844653	2.04224	0.0910399	0.349595	0.724715	-0.982884	0.374192	1.38041	0.208831	1.03989	0.364795
D6W196	SAL1	-0.019042	0.888976	0.131777	0.317805	0.0771708	0.19364	-0.0833379	0.341916	-0.198515	0.123744	-0.0519451	0.411917	0.0118538	0.932254	-0.0955633	0.315144	-0.101163	0.302771	0.0460765	0.705957	0.056721	0.587997	-0.234729	0.137276	-0.149089	0.0408468	-0.10497	0.430853	0.193359	0.0357925	-0.579148	0.00375819	0.392172	0.0024635	-0.183409	0.260257	0.0142166	0.865363
O13297	CET1	0.0993111	0.0307856	0.16144	0.00676439	0.0545883	0.348581	0.212141	0.00820437	0.144272	0.0866729	0.0862992	0.229976	0.13063	0.0356949	-0.0247717	0.780514	-0.0467468	0.442742	-0.00409906	0.932258	0.0360774	0.584615	-0.0302184	0.620108	-0.0213836	0.619074	-0.00800516	0.882919	-0.0197537	0.833112	0.0903506	0.18432	0.217071	0.0062388	0.158021	0.00696345	0.108217	0.0234806
O13329	FOB1	0.607846	0.0519376	0.451553	0.249838	0.713746	0.140958	0.482196	0.117386	0.602748	0.352175	0.0586712	0.784321	0.480264	0.194478	0.351008	0.423804	0.991326	0.00286598	0.862849	0.0953878	0.14825	0.405575	-0.0665782	0.875226	0.418078	0.185329	0.648141	0.248089	-0.198955	0.389446	0.457946	0.117155	0.716492	0.0920024	0.0503627	0.870006	0.319203	0.152477
O13516	RPS9A	0.175315	0.499318	0.550434	0.105553	0.218035	0.382109	-0.0398488	0.834089	0.370679	0.111338	0.112488	0.607725	-0.124015	0.493607	0.119183	0.506316	0.0916688	0.592768	0.25131	0.467548	0.267301	0.429876	0.0197239	0.922457	-0.157798	0.433626	0.171184	0.308506	0.131823	0.461858	0.285708	0.489306	0.574264	0.0155573	0.030871	0.87347	0.215222	0.503594
O13525	COQ4	0.0816859	0.648077	0.137013	0.39476	0.242345	0.160707	0.375102	0.0207011	0.230122	0.0668688	0.295774	0.05053	0.107726	0.414407	-0.217748	0.0994136	0.0887608	0.443315	0.0243204	0.904982	-0.770394	0.00560003	-0.342367	0.0439959	-0.436615	0.0151845	-0.0270752	0.787149	0.05264	0.636578	0.522457	0.00986909	0.208159	0.31416	-0.191464	0.204087	0.0704664	0.682877
O13539	THP2	0.0553183	0.613761	0.192803	0.299854	-0.0590775	0.70951	0.0372529	0.728773	0.464258	0.00646593	-0.244982	0.124051	-0.401138	0.00658006	0.0663481	0.527187	0.145627	0.12278	0.0216988	0.934895	-0.167646	0.37248	-0.51777	0.00389713	-0.214083	0.303907	0.00288207	0.987908	-0.0789852	0.691311	0.186271	0.102462	0.113523	0.520913	-0.156371	0.501541	0.0682355	0.69627
O13547	CCW14	0.239443	0.653708	-0.0125319	0.968968	-0.412049	0.0733142	-0.0207898	0.921281	-0.411917	0.273854	-0.0450639	0.80871	0.543586	0.000251306	0.0580083	0.297385	0.371526	0.0887162	-0.419507	0.296948	-0.213205	0.546271	-0.0843605	0.61916	-0.0823158	0.576604	0.208648	0.0110777	0.265048	0.230394	-0.0149777	0.95559	0.809337	0.0322226	0.0778671	0.63822	-0.207517	0.311881
O13563	RPN13	-0.0878783	0.464669	-0.078024	0.368742	-0.150143	0.154368	-0.0420064	0.573185	-0.0130452	0.922952	-0.10382	0.35375	-0.220608	0.0324716	-0.0187839	0.839938	-0.13998	0.30925	-0.141534	0.15206	0.060753	0.581107	-0.064057	0.386698	-0.127922	0.516745	-0.164857	0.174273	-0.209148	0.0332419	0.0582946	0.697044	0.0772513	0.453553	-0.0646364	0.532726	-0.0688017	0.523913
O13585		0.0555456	0.400799	0.0617015	0.426156	-0.0450606	0.573062	-0.0233086	0.591498	0.156662	0.033959	0.00325577	0.978523	-0.0134087	0.897481	-0.181991	0.0312021	0.0423481	0.471139	0.0251067	0.675792	0.142924	0.0288048	-0.143184	0.0216987	0.0267199	0.804781	0.153707	0.0687123	-0.120202	0.289162	0.00792591	0.916941	0.421114	0.00207704	0.0159275	0.766304	0.0808375	0.262727
O14455	RPL36B	0.297729	0.0614863	0.226073	0.114544	0.327505	0.179551	0.205613	0.128136	0.224359	0.286666	-0.140513	0.305584	0.0278136	0.675932	0.0512485	0.680145	0.0606923	0.402162	0.0702591	0.612356	-0.164283	0.296042	-0.292249	0.0117019	-0.0849544	0.464689	-0.0192917	0.79196	-0.15361	0.0547848	0.400508	0.0876498	-0.0038008	0.98143	-0.0621039	0.48448	0.00253976	0.983602
O14464	RTC6	0.156578	0.4249	-0.0994743	0.483438	0.163162	0.724447	0.00371874	0.989709	-0.357291	0.122583	-0.199208	0.382175	-0.293453	0.0542918	-0.260659	0.107325	0.108453	0.381357	0.272934	0.273187	-0.0577677	0.787233	-0.425927	0.12281	-0.397703	0.21373	-0.162089	0.194889	0.504515	0.0488766	-0.220576	0.347783	-1.9223	0.00456003	-0.268522	0.292772	-0.463424	0.228947
O14467	MBF1	0.0516402	0.802435	0.0516415	0.654067	-0.118447	0.44963	0.281279	0.0140057	0.23671	0.0876112	0.0378188	0.757938	-0.00601018	0.943738	-0.114552	0.292868	-0.157291	0.0692574	-0.225342	0.135413	0.26413	0.175135	0.672883	0.000533418	0.0757638	0.213592	-0.109191	0.166609	0.284874	0.0498597	0.117291	0.141715	-0.0107164	0.8528	0.0158335	0.748393	0.0727015	0.200877
O43137	YBR085C-A	-0.827005	0.00989314	-0.48618	0.0857999	-0.479103	0.0917405	0.503382	0.076813	0.157678	0.456261	-0.306623	0.286118	-0.326949	0.230267	-0.580245	0.0317208	-0.467868	0.227753	-0.56584	0.0753307	0.208656	0.492235	0.448324	0.104318	-0.202882	0.414009	-0.409637	0.227429	-0.166905	0.439674	0.241532	0.386709	-0.528325	0.261877	-0.0337632	0.904447	-0.043696	0.844738
O60200	MDM35	-0.601679	0.175728	-0.691856	0.00543402	-0.0345689	0.878883	-0.156327	0.759557	0.523776	0.118926	-0.33041	0.171992	-1.43942	0.00885278	-0.470474	0.160124	-0.142781	0.715027	-0.0369106	0.943267	0.0900281	0.872255	-0.44005	0.0816273	-0.509846	0.230656	-0.099537	0.600337	-0.729665	0.0598455	-0.127425	0.758588	-0.44542	0.193615	-0.540278	0.115508	0.00830847	0.967092
O74700	TIM9	0.897201	0.0086744	0.182611	0.474544	0.301753	0.0714835	0.516627	0.00437973	0.493293	0.00432219	-0.0801402	0.365162	0.191192	0.323016	0.474222	0.0634921	0.415969	0.0869638	0.748552	0.0124805	0.638848	0.15358	0.31357	0.0775126	0.105421	0.51555	0.335875	0.0244124	0.701326	0.0078786	0.263164	0.0300494	0.591362	0.00198988	-0.0179593	0.924668	0.128466	0.605892
O75012	MRP10	0.813173	0.0204157	0.141527	0.631392	0.485936	0.0648121	0.296354	0.0775768	-0.71906	0.0079863	-0.327217	0.0455428	0.192539	0.220541	0.263168	0.0963603	0.523488	0.0101755	0.577899	0.00599029	0.376506	0.367415	-0.0677507	0.578746	0.00028147	0.998818	0.401202	0.0190094	0.6524	0.00397498	0.106561	0.557535	-0.420815	0.0458426	-0.133989	0.295394	-0.0514438	0.796893
O94742	SEM1	0.0206749	0.897735	0.0648642	0.68818	-0.168431	0.400095	-0.0988643	0.521852	0.151765	0.50469	0.205503	0.337301	0.111231	0.690967	0.160508	0.495524	-0.156467	0.380066	0.125872	0.541018	0.000154987	0.999228	0.15428	0.512301	0.272937	0.163757	0.129008	0.499281	-0.235779	0.203709	0.0581188	0.73743	-0.0484153	0.824207	0.177443	0.325021	0.460391	0.0569737
P00044	CYC1	0.394019	0.058806	-0.160463	0.433544	0.140855	0.332327	-0.379544	0.039603	-0.813218	0.00424817	0.12352	0.461466	-0.161896	0.363042	0.258094	0.111996	0.427437	0.0373704	0.379267	0.0482179	0.405049	0.10465	0.676319	0.0391612	0.0229785	0.888262	0.528088	0.0172388	0.90611	0.00830984	-0.628086	0.0222563	-1.47057	0.00350868	-0.220789	0.164411	-0.252704	0.227009
P00045;CON__P62894	CYC7	0.640134	0.0286916	0.0902309	0.690114	-0.032322	0.90994	1.33749	0.00261032	1.60516	0.00161914	0.147415	0.490752	0.40434	0.111793	0.0562587	0.861378	0.434713	0.087491	0.158975	0.605582	0.567297	0.0730363	0.75416	0.0290842	0.0419186	0.845552	0.245397	0.390076	0.541383	0.0607765	1.45622	0.0125915	1.19685	0.00455751	0.179168	0.512572	0.14419	0.491006
P00127	QCR6	0.107338	0.781061	-0.550233	0.329673	-0.157929	0.468256	-0.0784915	0.4764	-1.49961	0.000832471	-0.0471292	0.799441	-0.0548494	0.705606	0.208437	0.162132	0.376614	0.0290959	0.0979501	0.703695	0.0930883	0.568424	0.375703	0.0361316	-0.150553	0.215126	0.0571445	0.603084	0.576439	0.0122698	-0.894147	0.100551	-3.11004	1.6046e-05	-0.172634	0.216447	-0.465126	0.274853
P00128	QCR7	-0.617753	0.00426799	0.00534465	0.944129	0.0567965	0.686684	-1.358	9.6462e-05	-2.24987	0.00200641	-0.119447	0.435733	0.0486209	0.426726	0.0105403	0.944609	-0.211807	0.209373	-0.519205	0.00137537	-0.657796	0.00221815	0.638025	0.00267854	-0.000989117	0.987628	-0.164949	0.106976	-0.118669	0.224303	-1.33687	0.00143643	-5.34699	9.18796e-05	-0.0322578	0.662919	0.0260845	0.684679
P00175	CYB2	-0.214853	0.0327749	-0.182769	0.219806	-0.190457	0.193083	-0.607339	0.00160243	-1.43027	0.000212264	-0.142041	0.409902	0.0371578	0.486198	-0.431463	0.0583284	-0.316135	0.00885371	-0.259065	0.0221628	0.250075	0.207956	0.391302	0.00184588	0.346473	0.01306	-0.0906624	0.376893	0.287459	0.00490427	-0.785955	0.000152317	-3.74681	7.87974e-05	0.182551	0.059438	-0.0406212	0.525078
P00330	ADH1	0.371645	0.0167445	0.0177388	0.757894	-0.164893	0.0744014	0.620843	0.0012409	1.14028	2.2137e-05	0.102019	0.174521	0.223082	0.00206289	0.246547	0.0403237	0.25774	0.115359	0.225041	0.0160698	0.0717215	0.743554	0.0129299	0.82566	0.0611737	0.234722	0.0581193	0.385551	0.448272	0.00637824	0.720004	0.0060421	1.11357	2.47757e-06	-0.00444146	0.951385	0.10708	0.197053
P00331	ADH2	-0.222943	0.136049	-0.247692	0.28995	-0.11084	0.288423	-0.668187	0.000585749	-2.18964	8.41685e-05	-0.0575137	0.749892	-0.00392265	0.972812	-0.209416	0.100286	-0.239393	0.0498203	-0.279395	0.0727878	0.567556	0.177221	1.22156	4.78451e-05	0.446009	0.0269456	-0.175017	0.0647667	0.577868	0.00606827	-1.43539	0.00110728	-3.04178	0.000283227	0.169316	0.283104	-0.0969919	0.491909
P00358	TDH2	0.585447	0.083342	-0.0424837	0.83524	-0.550223	0.00227943	0.439784	0.0194034	0.695731	0.005136	0.249735	0.203754	0.772511	0.000269402	0.280642	0.3044	0.316542	0.199645	0.389639	0.188162	0.587664	0.0752745	1.16847	0.0017568	0.226869	0.418747	0.278448	0.0136859	1.11466	0.000286921	0.559385	0.0565199	1.39487	0.000423692	0.246744	0.164319	0.0767696	0.5967
P00359	TDH3	0.274834	0.194367	0.0418069	0.786926	-0.203109	0.0561692	0.474552	0.00997624	0.363762	0.0362257	0.21762	0.0675974	0.48007	0.0046018	0.144742	0.45552	0.100852	0.571154	0.0150303	0.92948	0.202047	0.310312	0.653155	0.00845614	0.184149	0.242977	-0.00422402	0.96097	0.399447	0.00747589	0.388315	0.0486422	0.602712	0.00788444	0.215914	0.234334	0.0325537	0.742768
P00360	TDH1	0.12707	0.500819	0.0671094	0.746282	-0.989574	0.042448	-0.92306	0.00588101	-0.404089	0.152273	0.702786	0.0191593	0.780174	0.0162731	-0.552709	0.134768	-0.418366	0.0917126	-0.245798	0.229585	-0.342913	0.33936	0.359014	0.231392	-0.0502464	0.79304	-0.167542	0.443459	0.166503	0.465178	-0.950469	0.00501685	0.131323	0.657814	0.341826	0.313554	0.503997	0.125387
P00401	COX1	-0.148992	0.524786	0.476889	0.0439824	0.0238864	0.872867	-2.3693	0.00154808	-3.22796	0.000330581	0.0143076	0.92132	0.389155	0.0673915	-0.00668932	0.973542	-0.97275	0.00755737	-0.13674	0.51033	-1.03387	0.00188822	0.171773	0.503452	-0.0842474	0.691119	-0.920083	0.0053663	-0.872618	0.0300147	-3.37111	0.00115137	-7.60337	3.51619e-05	0.129321	0.336363	0.109701	0.726129
P00410	COX2	-0.677657	0.00199894	0.083058	0.51968	-0.118618	0.32433	-2.34061	1.24148e-05	-3.0851	0.0007483	0.0626718	0.570491	0.0389992	0.714774	-0.373851	0.0104427	-0.939857	0.000808192	-0.47146	0.00440037	-1.00543	0.000835601	0.613748	0.00791206	-0.241062	0.06164	-0.846687	0.000381191	-1.07671	0.000301664	-2.90201	4.15502e-05	-8.04583	0.000439237	0.080659	0.402861	0.0651988	0.44752
P00424	COX5A	-0.461023	0.00327872	0.0765101	0.447044	0.0313683	0.867623	-1.48236	0.000171045	-2.91386	0.000398458	0.0456879	0.781574	0.0118323	0.874332	-0.0498582	0.752188	-0.48785	0.00165947	-0.213371	0.161819	-0.964706	0.0036237	0.690494	0.000714376	-0.10725	0.255933	-0.620206	0.00125535	-0.540406	0.00688406	-2.34291	1.18069e-05	-5.28046	2.09663e-05	0.0576825	0.532941	0.12244	0.160784
P00425	COX5B	0.184489	0.760075	0.579599	0.412276	0.309724	0.608343	0.421094	0.538996	1.24185	0.0958375	0.170858	0.771774	-0.141848	0.808369	-0.303518	0.648731	0.389181	0.516778	-0.901571	0.226151	-0.658318	0.353204	-0.0469978	0.947296	0.199311	0.745333	-0.319354	0.613176	-2.08525	0.0671367	0.831178	0.206798	0.83762	0.206528	0.0514727	0.938283	0.496246	0.429629
P00427	COX6	-0.415101	0.0254769	-0.315695	0.0339265	-0.365471	0.0285472	-1.27025	0.000230725	-2.14373	0.00173822	-0.147612	0.238781	-0.164752	0.0666751	-0.00396198	0.986327	-0.216015	0.287161	-0.0132292	0.955996	-0.439555	0.0340099	0.129843	0.21664	-0.194095	0.111611	-0.0915772	0.233192	-0.62745	0.0011326	-1.43482	0.000149164	-3.94751	3.81204e-06	-0.169401	0.202003	0.11234	0.650452
P00431	CCP1	-0.273063	0.0711967	-0.139358	0.256089	-0.26823	0.0411175	-0.0532475	0.586352	-0.428566	0.007225	-0.0876891	0.547503	0.0248546	0.830477	-0.217526	0.171428	-0.237828	0.0462771	-0.136294	0.160362	0.354662	0.191313	0.593703	0.00573176	0.251708	0.0353572	-0.0994613	0.346537	0.436731	0.00667226	-0.0971132	0.451984	-1.28535	0.000216882	0.127667	0.315223	0.0487627	0.568193
P00445	SOD1	0.115644	0.557628	-0.0402547	0.835133	-0.261958	0.214268	-0.109727	0.593181	-0.340063	0.144934	0.0969193	0.536118	0.122739	0.516101	0.0788237	0.74047	0.11751	0.536308	0.0129436	0.958256	-0.158705	0.339318	-0.190485	0.319428	0.0387373	0.81158	0.13467	0.555865	-0.361105	0.0684107	-0.167482	0.352958	-0.664187	0.0114511	0.123349	0.595444	0.208006	0.427138
P00447	SOD2	-0.224738	0.286952	-0.252379	0.303152	-0.329034	0.0289542	-0.314361	0.00742742	-1.24146	9.08429e-06	0.196311	0.0470359	0.0480361	0.699081	-0.0198805	0.748542	-0.280753	0.0148338	-0.0773823	0.629254	-0.0627935	0.78935	0.617063	0.00155755	-0.00698066	0.887657	-0.111257	0.102979	0.125219	0.135925	-0.929232	0.00665712	-1.5056	0.00013049	0.0162088	0.785095	-0.189047	0.281441
P00498	HIS1	0.198363	0.176704	0.143606	0.213954	0.0186069	0.785986	0.771613	0.000156447	0.734538	0.000381764	0.0528032	0.465656	0.242962	0.0193133	0.245555	0.0846836	0.206667	0.0473697	0.00475744	0.959546	-0.281146	0.0302135	-0.415776	0.00968659	-0.179116	0.2264	-0.104395	0.180148	-0.454955	0.00706187	0.786868	0.000883116	0.529126	0.00168979	0.00659743	0.90414	-0.0955289	0.282918
P00546	CDC28	0.0828957	0.609573	0.165954	0.363505	0.168186	0.424024	-0.0157913	0.913172	0.111799	0.531556	-0.0175124	0.910505	0.226043	0.201521	-0.115388	0.503065	-0.0111703	0.943486	0.0218974	0.918729	0.429147	0.0351834	0.110498	0.461971	0.139877	0.372259	0.0407459	0.811249	0.0336615	0.831526	0.162146	0.383724	0.405506	0.0406274	0.175779	0.280692	0.250094	0.300352
P00549	CDC19	0.262227	0.0387623	-0.00858054	0.901932	-0.0768462	0.0751878	0.51736	0.000283948	0.672272	0.000512393	0.211029	0.0038888	0.358834	0.00113784	0.12699	0.285698	0.0821549	0.428945	0.0745738	0.423358	0.153223	0.443474	0.370843	0.00753126	0.145032	0.113196	0.0330076	0.522638	0.196574	0.0182353	0.560338	0.0012268	0.828777	0.000316246	0.0962752	0.256962	0.0692234	0.19675
P00560	PGK1	0.219482	0.0505615	0.0558712	0.419076	-0.224366	0.132142	0.272917	0.0364308	0.558306	0.00238876	0.278744	0.017335	0.247504	0.0669068	0.0281438	0.820644	0.00990579	0.923845	0.0069607	0.910674	0.268446	0.0429624	0.462724	0.00460714	0.0558458	0.42098	-0.0185534	0.815276	0.427799	0.00205778	0.362103	0.00412629	0.582285	0.00224589	0.124827	0.151708	0.148069	0.128456
P00572	CDC8	0.0982839	0.595678	0.150196	0.464228	0.16966	0.531983	-0.150096	0.428652	-0.0112863	0.960324	0.0248498	0.945827	0.388101	0.294989	0.423855	0.111586	0.0529798	0.784773	0.504784	0.0785538	0.171856	0.497731	0.416615	0.133725	-0.011346	0.954031	0.0324063	0.880181	0.486837	0.0760262	-0.244871	0.324184	0.731178	0.0157632	-0.0915038	0.708715	-0.193729	0.487341
P00635	PHO5	0.629933	0.0148462	-0.184397	0.324358	-0.136381	0.365024	0.777284	0.00549281	0.805775	0.00949527	-0.26717	0.188185	-0.370753	0.0603174	0.463623	0.042023	0.692243	0.0274696	0.149607	0.285728	-0.124085	0.65954	-1.16565	0.000738974	-0.437031	0.135888	0.235691	0.440178	-0.589846	0.0680485	1.04184	0.00161045	-0.790898	0.0111434	-0.534242	0.108988	-0.175887	0.237995
P00724-2;P00724	SUC2	1.05515	6.84063e-05	0.43265	0.00126494	0.0337349	0.771718	2.34921	0.000116183	2.19275	0.000106401	0.0422222	0.855748	0.49048	0.0153249	0.627748	0.00131807	0.942017	0.0495588	0.349443	0.0501085	1.09639	0.0295948	1.46443	1.86165e-05	-0.0608219	0.70445	0.35793	0.215046	2.30696	2.97306e-05	2.37894	0.000126222	0.862291	0.0257507	0.0104319	0.926216	0.00992144	0.948675
P00729	PRC1	-0.219359	0.0364772	-0.227251	0.156559	-0.401545	0.0110787	0.0560144	0.322933	-0.126711	0.350504	-0.0110026	0.914118	-0.0789603	0.172614	-0.159727	0.0354762	-0.154314	0.0708021	-0.225469	0.00563559	0.0120192	0.934143	0.260477	0.0338962	0.110996	0.0504305	-0.0583091	0.453025	-0.237041	0.0808358	0.0634426	0.378897	-0.26741	0.00574382	-0.025685	0.531626	0.00286758	0.967089
P00812	CAR1	0.323881	0.0581964	-0.0790238	0.493875	-0.272174	0.107721	0.428161	0.00933439	0.459197	0.00484139	-0.117501	0.0663412	0.0554753	0.34941	0.187816	0.228523	0.45292	0.0312539	-0.126651	0.452492	0.241609	0.0430129	0.379086	0.101031	0.0848059	0.203977	0.0422781	0.565126	0.168418	0.190039	0.641005	0.0165842	0.506377	0.0713473	0.0240676	0.687365	0.0281325	0.775752
P00815	HIS4	0.0440318	0.281542	0.171616	0.0423965	-0.0690229	0.379844	0.54865	0.00138868	0.44724	0.000823535	0.303819	0.0273541	0.1239	0.111583	-0.104633	0.108464	0.148938	0.0780245	0.102887	0.134657	0.202633	0.0137862	0.514896	0.0275661	-0.0662352	0.194795	0.0944259	0.459893	0.00346317	0.934544	0.403483	0.00145501	1.23597	0.0335123	-0.0290863	0.652571	0.105218	0.105399
P00817	IPP1	0.06845	0.559189	0.0364761	0.671713	-0.110825	0.0429059	0.011643	0.846821	0.129637	0.00148927	-0.0558411	0.717974	0.16838	0.00898997	0.237327	0.111629	0.0372025	0.70715	0.00925064	0.880605	-0.189674	0.108781	-0.00775644	0.915488	-0.00236354	0.978448	-0.067148	0.201256	-0.21832	0.000273861	0.125905	0.247649	-0.20992	0.0244455	0.0147327	0.850177	-0.0707391	0.00361116
P00830	ATP2	0.0987709	0.451711	-0.0998675	0.37492	-0.120384	0.0940036	-0.401113	0.00486231	-1.60763	0.000269574	-0.125641	0.275768	0.17376	0.0375342	0.163775	0.18946	-0.0226465	0.845663	0.13747	0.331859	0.0826808	0.469841	0.384109	0.0416241	0.0863644	0.379012	0.0271405	0.640396	0.241043	0.023012	-1.03812	0.000715651	-2.06359	6.6714e-05	-0.0531972	0.642189	-0.082867	0.337183
P00854	ATP6	-0.692752	0.28748	-0.228091	0.682719	-0.597109	0.388939	-1.19943	0.0800087	-2.71711	0.017172	-0.562484	0.402414	-0.0902609	0.874003	-0.499748	0.426521	0.145895	0.832518	-0.550483	0.340074	-0.175169	0.834046	-0.107031	0.859788	-0.0405871	0.942231	0.109005	0.859189	-1.45116	0.056357	-2.49371	0.0257083	-4.48811	0.0176818	-0.242303	0.672531	-0.58491	0.376381
P00890	CIT1	0.144414	0.0263678	0.0321747	0.0992786	-0.0244295	0.849561	-0.695704	3.25198e-07	-1.6599	0.000430717	0.0271545	0.349464	0.164744	0.00202831	-0.0200492	0.583179	-0.0618535	0.0716768	0.0904978	0.353259	0.171146	0.232852	1.28239	6.43047e-05	0.0200822	0.456652	0.0168148	0.256407	0.439133	2.19773e-05	-1.22797	4.63757e-05	-2.4945	2.34377e-07	-0.00723196	0.629385	0.0126012	0.822612
P00899	TRP2	-0.174176	0.0239664	-0.087051	0.305989	-0.0591717	0.359247	-0.0867599	0.401566	0.0344386	0.679222	0.0659327	0.29151	-0.221553	0.00745826	-0.0386228	0.549791	0.0236356	0.761364	0.0642584	0.326028	0.00906262	0.93234	0.0337957	0.600575	-0.0200076	0.750923	-0.0153585	0.754544	-0.0600335	0.192552	-0.0920942	0.238882	-0.0878327	0.181358	-0.0222137	0.724281	-0.0193749	0.697367
P00924	ENO1	0.218482	0.193066	-0.0132426	0.932391	-0.406471	0.0127837	0.139212	0.250953	0.207393	0.0992968	0.29872	0.0174092	0.384563	0.0122062	-0.10111	0.614911	-0.0478674	0.735625	-0.0603518	0.538732	0.241393	0.319446	0.52669	0.024019	0.0441141	0.728024	-0.0768851	0.427499	0.184159	0.0630603	0.0624412	0.676482	0.460181	0.00331858	0.202848	0.152364	0.108761	0.312066
P00925	ENO2	0.249644	0.111279	-0.0296739	0.786886	-0.157427	0.0669143	0.655578	0.00768725	0.837918	0.000486205	0.0215853	0.743661	0.213276	0.0121801	0.159639	0.305903	0.155348	0.271977	0.0348062	0.823706	0.176045	0.491942	0.105437	0.278979	0.145756	0.245653	0.00438786	0.944051	0.20436	0.0134732	0.747288	0.0067514	0.84852	0.000663531	0.0619149	0.483577	0.0195908	0.700783
P00927	ILV1	0.230049	0.0619523	0.122543	0.259398	0.137625	0.0896681	0.290286	0.026759	-0.284863	0.089413	0.0371442	0.513636	0.223043	0.00767507	0.124593	0.128449	0.231955	0.0425248	0.0687339	0.724424	0.0647178	0.337714	0.382685	0.01605	0.0328065	0.783808	0.020558	0.761693	0.237063	0.033738	0.296025	0.00515346	-1.41732	0.000333495	0.0328476	0.496646	0.00013988	0.997728
P00931	TRP5	-0.122378	0.0877067	0.021679	0.597015	-0.0760687	0.351674	-0.224493	0.00642204	-0.128866	0.00485136	0.00882853	0.782474	-0.0226742	0.542907	-0.141825	0.0293897	-0.163306	0.00195629	-0.0588976	0.0680395	0.118798	0.425363	-0.121129	0.0323143	0.0679659	0.289731	0.0363835	0.727324	-0.287756	0.00123565	-0.251446	0.00196393	-0.201996	0.00366219	-0.00137769	0.986736	0.0174935	0.629485
P00937	TRP3	0.246749	0.00119764	0.156842	0.0121815	0.0876281	0.226839	0.33112	0.00150188	0.334882	0.00723336	0.12658	0.0634021	0.105143	0.223764	0.168047	0.027051	0.109563	0.0551641	0.0548676	0.723236	0.173725	0.0999216	0.26759	0.0319849	0.0431243	0.659405	0.0637127	0.264377	0.321995	0.000600146	0.147985	0.00616118	0.509957	0.00180711	0.133785	0.0257412	-0.0183571	0.698216
P00942	TPI1	0.0520864	0.621849	-0.229636	0.0620025	-0.331319	0.00391942	0.161254	0.120489	0.378831	0.00586968	-0.0865263	0.444014	-0.0329873	0.584263	0.0189362	0.84782	0.0568179	0.552628	0.0551882	0.327355	0.147059	0.512049	0.105545	0.272359	0.0701511	0.302749	0.0283621	0.681392	-0.0480934	0.445265	0.310372	0.0582672	0.323441	0.00562775	-0.0538944	0.569685	-0.0373797	0.587341
P00950	GPM1	0.169363	0.042388	-0.00216291	0.970079	-0.330582	0.00571969	0.268601	0.0186849	0.611929	0.00100518	0.137221	0.0639182	0.196804	0.0693658	0.0104494	0.923598	-0.00736897	0.943403	-0.00386706	0.967608	0.107659	0.540659	0.126674	0.148768	0.0649298	0.336042	0.00920467	0.866624	0.281551	0.0149597	0.426915	0.00415593	0.828043	0.000126616	0.0885151	0.287119	0.0914612	0.149865
P00958	MES1	0.192377	0.00763796	0.111783	0.0809243	0.138441	0.0546787	0.356477	0.000496503	0.53839	0.000120985	-0.0112806	0.899995	0.112271	0.0854753	0.0961312	0.0895625	0.168194	0.00962043	0.0624281	0.458499	-0.155039	0.143944	-0.307836	0.00598783	-0.0748914	0.198412	0.0152575	0.785507	-0.106522	0.0709837	0.461445	0.00353185	0.547172	0.00312848	-0.0266228	0.505447	-0.0387786	0.574926
P01094	PAI3	-0.977502	0.262471	-0.978573	0.318165	-1.81123	0.0781108	0.866168	0.269974	-0.482735	0.623692	0.62232	0.476814	-0.248731	0.768476	-1.81247	0.101289	-1.1314	0.179388	-1.85936	0.0833156	1.13299	0.30178	1.97357	0.0564244	0.401866	0.621815	-0.501337	0.517878	-0.682349	0.395936	1.24478	0.148031	-3.78914	0.00869358	0.884986	0.272905	0.723643	0.356365
P01097	INH1	-0.0621858	0.815355	-0.13463	0.596444	-0.083949	0.735148	-0.756812	0.0252735	-2.50338	0.000899811	0.154569	0.600425	0.107121	0.629898	-0.0744644	0.765347	-0.235468	0.296846	-0.0847204	0.694851	0.00728038	0.974035	0.554712	0.060099	0.0870172	0.716899	-0.0726714	0.757609	0.124606	0.55751	-1.28603	0.00275853	-4.32821	0.000133278	0.043697	0.834757	-0.127449	0.543014
P01098	STF1	0.472099	0.0585045	0.477901	0.18587	0.470388	0.432084	0.277348	0.191177	-0.669326	0.039978	0.371682	0.164121	0.699633	0.0186279	0.185459	0.652763	0.0848368	0.748056	0.142072	0.512132	0.433451	0.293076	1.25754	0.00371264	0.355162	0.168512	0.0997526	0.665071	0.98366	0.00507029	-0.324096	0.325986	-2.00831	0.000278585	0.592601	0.0243125	-0.117012	0.839226
P01119	RAS1	0.38971	0.180599	0.0916177	0.590972	0.0524721	0.723714	0.819761	0.000686859	1.0772	0.000267099	0.207219	0.139182	0.115204	0.515575	0.225658	0.0776199	0.21581	0.122241	0.0270249	0.859361	-0.06507	0.563632	-0.359182	0.0679627	-0.0183224	0.851404	0.000645367	0.995723	-0.206039	0.0866881	1.26969	0.000818789	0.920078	0.000275887	0.034386	0.730274	0.315759	0.0777965
P01120	RAS2	-0.333515	0.000133683	-0.177467	0.00455575	-0.0703126	0.632763	-0.336559	0.00580975	-0.13666	0.148116	-0.150285	0.185981	0.0493668	0.181252	-0.38442	0.0121795	-0.320942	0.00243802	-0.352125	0.000920868	-0.0699483	0.382758	0.105633	0.252355	0.0546496	0.166986	-0.144169	0.0146044	-0.163822	0.0157975	-0.333269	0.00643115	-0.208529	0.00139388	0.0173991	0.325	-0.0376434	0.233627
P01123	YPT1	-0.102488	0.260394	-0.218878	0.269745	-0.269639	0.0484853	-0.403647	0.00447611	-0.186971	0.339976	-0.336446	0.122794	-0.157878	0.0585079	-0.103847	0.597528	-0.00967508	0.910256	-0.129869	0.15654	-0.0792719	0.548677	-0.164325	0.131885	-0.0354067	0.686281	-0.0286371	0.708145	-0.369498	0.00309065	-0.35898	0.00281227	-0.127952	0.0934474	-0.0132419	0.855064	-0.00105794	0.995115
P01149	MF(ALPHA)1	1.08362	0.0427042	0.0826881	0.835284	0.468512	0.186745	0.579153	0.18888	1.37295	0.0935213	0.611859	0.405537	-0.344399	0.395958	0.950645	0.131915	0.889966	0.0658445	-0.247916	0.701524	0.487641	0.29829	0.500867	0.23098	0.413483	0.442966	0.417885	0.381195	0.188307	0.633882	0.635621	0.201265	-0.496685	0.207185	-0.202152	0.775133	0.798403	0.0929936
P02294;P02293	HTB2;HTB1	0.263882	0.00844663	0.00882083	0.894025	0.191874	0.119782	-0.0183641	0.76981	0.0894859	0.322721	-0.0996225	0.284028	0.104424	0.337287	0.138621	0.451767	0.231629	0.0320294	-0.0997605	0.4047	-0.22138	0.0998979	-0.50549	0.00803645	-0.0212875	0.726092	0.0928093	0.395547	-0.348511	0.00136227	-0.0584146	0.530528	-0.0840136	0.17521	-0.0399232	0.518561	-0.0696781	0.594622
P02309	HHF1	0.426407	0.021964	0.20356	0.17375	0.333903	0.218039	0.222577	0.0584491	0.413047	0.0192291	0.037251	0.656072	0.175194	0.032381	0.345676	0.0313278	0.212389	0.13073	0.133395	0.22091	-0.0740643	0.669778	-0.289386	0.0260398	0.0460974	0.759486	0.0392156	0.696419	-0.0897236	0.160956	0.330035	0.0195086	0.271893	0.218286	0.0543986	0.662184	0.0295754	0.729247
P02381	VAR1	0.764964	0.000680603	0.237585	0.0328936	0.504771	0.000949351	0.538276	0.00146863	-0.922766	0.114976	-0.0327965	0.856783	0.118191	0.118039	0.275475	0.00870941	0.606115	0.00124254	0.566582	0.0032241	0.740626	0.00239233	0.480816	0.0094137	0.10619	0.53137	0.514994	0.00220303	0.785462	0.000288087	-0.0407518	0.667773	-4.85832	5.85703e-05	-0.0471867	0.69485	0.0482562	0.630812
P02400	RPP2B	0.0545286	0.695269	0.0820556	0.209159	0.235938	0.0559393	0.011032	0.938292	0.0895193	0.199552	0.0495243	0.500247	0.0461823	0.320641	0.290461	0.151265	0.0576264	0.425467	0.0666449	0.606224	-0.384056	0.00697765	-0.392457	0.00108131	0.0510235	0.351952	-0.0897417	0.261996	-0.372459	0.00468152	0.332793	0.00768053	-0.216936	0.0730407	0.0618751	0.562161	-0.0279067	0.740417
P02406	RPL28	0.250817	0.137257	0.0233865	0.821164	0.251946	0.0481848	0.284247	0.025774	0.268209	0.021312	0.0267532	0.795931	0.182918	0.0655979	0.367463	0.00763951	0.178179	0.320016	0.0763463	0.557194	-0.182094	0.190373	-0.0473776	0.586414	-0.061029	0.585717	-0.0240613	0.805155	0.00876558	0.914766	0.28251	0.0715466	-0.0422555	0.683563	0.00701686	0.961088	-0.188529	0.150417
P14127;P02407	RPS17B;RPS17A	0.289442	0.0161326	0.270956	0.0246106	0.245745	0.0664589	0.238731	0.0398889	0.204232	0.0665711	-0.0082042	0.911277	0.150866	0.149292	0.274669	0.0616525	0.209471	0.0522922	0.0768027	0.428088	-0.160185	0.238055	-0.262794	0.012075	-0.103248	0.325442	0.0120746	0.863114	-0.11391	0.311684	0.387708	0.0134914	0.0670911	0.352744	0.00871422	0.919538	0.0445538	0.662571
P02557	TUB2	0.224771	0.371645	-0.116283	0.464812	0.0443623	0.768908	0.229698	0.0703107	0.189622	0.21562	0.00700612	0.957654	0.289066	0.0597544	0.127152	0.538243	0.255531	0.0729912	0.060006	0.74141	0.061307	0.796691	0.0385278	0.841865	0.167143	0.206022	0.19953	0.226751	0.0101076	0.940929	0.152932	0.482169	0.0670894	0.627973	0.0344997	0.763124	-0.183945	0.407904
P02829	HSP82	0.0305597	0.800723	-0.170051	0.278151	-0.358393	0.0566652	0.630665	0.000270494	0.393684	0.0186129	0.269951	0.0460524	0.223299	0.0613646	-0.238727	0.0270217	-0.115212	0.18073	-0.134408	0.100816	0.649743	0.0675328	1.49492	5.77531e-05	0.288028	0.00435908	-0.045102	0.43735	0.836017	0.000174743	0.154596	0.178029	0.915342	0.000646578	0.116386	0.150677	-0.223201	0.280068
P02992	TUF1	0.414881	0.0513673	0.00922533	0.926084	0.355539	0.0229679	0.390592	0.00888053	-0.0670454	0.675503	-0.086474	0.41601	0.0728161	0.489935	0.223749	0.241708	0.584484	0.00164699	0.319169	0.188682	0.290608	0.0424826	0.349047	0.0843162	0.139624	0.262249	0.418471	0.0110845	0.672475	0.00214665	0.0347033	0.858242	-0.0241592	0.883437	-0.0325616	0.869458	-0.189019	0.266165
P02994	TEF1	0.210378	0.193293	0.0277195	0.766702	0.0967784	0.113081	0.347777	0.00376448	0.210628	0.0343151	0.0327453	0.598562	0.240815	0.0208604	0.199822	0.0752269	0.224239	0.0637543	0.0653067	0.640212	-0.048714	0.719994	0.184341	0.153602	0.0629502	0.458999	0.071062	0.247592	0.103535	0.163552	0.262261	0.105379	0.279147	0.0242665	0.0852727	0.534248	-0.0508497	0.636357
P03871	REP1	0.260637	0.307599	0.031636	0.905784	-0.0867229	0.675566	-0.396109	0.158208	0.464681	0.0894122	0.122072	0.446225	-0.00378448	0.981833	0.0939106	0.590404	0.651301	0.217545	0.123096	0.516133	-0.500931	0.0546375	-0.556176	0.14977	-0.124287	0.631746	0.543332	0.296613	-0.477502	0.057986	-0.168456	0.483164	0.24292	0.232179	0.0668699	0.856336	-0.0697425	0.63784
P03872	REP2	0.51313	0.0997042	0.243007	0.576138	0.15817	0.613151	-0.280734	0.335164	0.737851	0.0556553	0.194961	0.144196	0.145043	0.428777	0.389833	0.215378	0.894467	0.144249	0.486189	0.00375414	-0.551867	0.0859831	-0.0865059	0.653685	0.0280075	0.901964	0.52513	0.429141	-0.185195	0.324123	0.353454	0.280453	0.385561	0.00683712	0.242092	0.339549	-0.0107387	0.947101
P03873	bI2	0.130756	0.465627	0.46351	0.050079	0.211202	0.0513131	-0.802753	0.0405871	-2.41628	0.00772871	0.379404	0.00961509	0.0270612	0.859414	0.445963	0.158217	0.946014	0.000884111	0.114174	0.660817	-0.484667	0.103914	0.210773	0.536022	0.319085	0.0236324	0.993681	0.000219402	2.74045	1.55908e-06	-0.307905	0.214848	-5.29467	0.00874793	-0.297341	0.028263	-0.0304409	0.827609
P03874	CBP2	0.520778	0.0103432	0.169312	0.220621	0.226846	0.125347	0.362463	0.0610074	-0.021341	0.887259	-0.118619	0.553809	0.0441367	0.7017	0.152768	0.392234	0.378033	0.0616349	0.362964	0.0647504	0.500516	0.0391967	0.350879	0.0533043	0.133712	0.366816	0.342102	0.0481463	0.686295	0.00357899	0.178082	0.295479	0.305256	0.121871	0.0445264	0.785359	0.0201709	0.886826
P03875	aI1	0.512008	0.0229489	0.0752705	0.81321	0.344748	0.10588	-0.338344	0.0550633	-0.705833	0.0266447	-0.0945273	0.432138	-0.354227	0.0217425	0.317496	0.0297043	0.591189	0.00365565	0.314569	0.133165	-0.0692209	0.763153	-1.71502	0.0180155	-0.0694325	0.49344	0.555462	0.00873261	0.975022	0.000732626	-0.405864	0.0495226	-2.09343	3.60543e-05	-0.08768	0.742352	-0.0178466	0.871884
P03876	aI2	0.493643	0.0104123	0.450461	0.0301298	0.403862	0.0310727	-0.176474	0.339592	-1.97999	0.0237081	0.135749	0.28763	0.0632466	0.606382	0.676442	0.00494345	0.769589	0.00159531	0.441268	0.0442619	-0.0807012	0.583272	-0.153075	0.222686	0.341553	0.0909741	0.62347	0.00695864	1.28494	0.000424607	-0.941488	0.123754	-3.55509	0.00555721	0.142452	0.289137	0.0472735	0.795643
P03877	aI3	1.60768	0.0027705	0.711369	0.0345728	0.862307	0.00826588	0.112476	0.699523	-1.10559	0.0307304	0.65566	0.0500048	0.47112	0.0394371	1.11849	0.00177853	1.55383	0.00503629	1.2025	0.0659073	1.9457	3.32951e-05	1.9593	0.00120328	-0.118158	0.870563	1.37161	0.00234759	4.5174	6.26982e-05	0.565658	0.418794	-1.33942	0.00832124	-0.207191	0.701289	-0.283622	0.677243
P03878	aI4	0.837868	0.235963	-0.103956	0.888838	-0.244358	0.721602	0.268337	0.703825	-0.319962	0.830286	-0.889128	0.202419	-0.715775	0.294082	0.269583	0.675776	1.13446	0.170529	0.188314	0.832893	1.23978	0.0996436	0.0925969	0.889816	0.213956	0.771339	1.62369	0.0538574	0.160584	0.817362	-0.354335	0.615774	-2.43732	0.0279599	-1.40926	0.301885	-0.313804	0.628234
P03879;P00163	bI4	0.542531	0.269878	0.0893684	0.84424	0.0232724	0.963287	0.0530367	0.938535	0.528978	0.607323	-0.00925081	0.985816	-0.100226	0.817385	0.274119	0.602689	1.1985	0.0441789	0.40826	0.434915	0.560645	0.245078	0.20793	0.84055	0.5906	0.242728	0.962636	0.121634	1.4118	0.0262385	0.43453	0.374531	-0.694465	0.425281	-0.388375	0.665712	-0.0505678	0.91388
P03881	Q0255	-0.860795	0.270333	-0.361222	0.547111	-1.40239	0.0363874	-0.0999656	0.782093	-0.222446	0.834539	-0.6971	0.102882	-1.73928	0.00784919	-0.879273	0.339394	0.552394	0.588473	-0.538426	0.64247	-0.267312	0.703549	-0.78085	0.246259	-0.470563	0.283047	-1.59398	0.017008	1.95648	0.00260598	-1.22843	0.06168	-1.12599	0.0198499	-0.649202	0.150966	0.273422	0.641573
P03882	SCEI	-0.345428	0.480332	-0.110955	0.851845	-1.02867	0.0980605	-0.00341646	0.997118	-0.262157	0.783929	0.320478	0.496739	-0.0265348	0.955428	-1.57767	0.0190012	-0.209797	0.633172	-0.415879	0.510338	0.0734741	0.904691	0.354366	0.456205	0.763956	0.236371	-0.0834322	0.869531	2.78496	0.00376925	0.744191	0.316166	-1.22639	0.0579567	0.0518183	0.929986	-0.458251	0.495766
P03962	URA3	-0.430841	0.00409976	-0.265006	0.0107864	-0.212357	0.0493395	-0.292389	0.0863858	-0.448202	0.00753647	-0.312672	0.210138	-0.152138	0.246435	-0.0855303	0.56383	-0.329049	0.0104447	0.178711	0.0476009	-0.177468	0.174996	-0.752144	0.000944053	0.0813657	0.236792	0.117508	0.176144	-0.869973	8.53356e-05	-0.398485	0.00649868	-0.378143	0.0962123	-0.287201	0.0164089	-0.210461	0.0634619
P03965	CPA2	-0.182137	0.0610381	0.0659281	0.553635	0.107332	0.651476	0.925425	0.00355421	0.392528	0.296261	0.092071	0.4388	-0.0584968	0.655123	-0.239397	0.0508661	0.129799	0.219386	-0.122847	0.373191	0.605452	0.0634834	1.50677	0.000304171	-0.155531	0.160125	0.0646233	0.642292	0.0947324	0.669103	0.354064	0.00653894	0.795314	0.0292812	0.209015	0.291106	-0.0586762	0.660753
P04037	COX4	-0.631334	0.0154581	1.46695	0.00188861	-0.297579	0.0349352	-1.10035	0.00209883	-2.04951	0.00320747	0.0322764	0.823447	-0.339392	0.0715315	-0.122837	0.521997	-0.27473	0.221133	-0.0433733	0.845709	-0.391565	0.00563659	0.360508	0.150111	-0.165549	0.104889	-0.123078	0.339373	-0.56654	0.00279657	-1.49838	0.0013469	-4.85727	3.32568e-05	-0.279083	0.0483304	0.0171512	0.918458
P04039	COX8	-0.330456	0.152368	0.176536	0.454585	0.0314007	0.84945	-1.08176	0.00251716	-2.77894	0.00145761	-0.0513723	0.707268	-0.212159	0.332597	-0.421347	0.0297839	-0.570312	0.00976908	-0.35753	0.164908	-1.09963	0.0106613	0.264574	0.22758	-0.1657	0.605221	-0.567236	0.00932935	-0.629176	0.0211793	-1.69146	0.000329633	-4.98608	0.00371644	-0.0651512	0.757447	0.295278	0.122436
P04046	ADE4	0.301739	0.00235244	0.345935	0.00264413	0.222397	0.00825929	0.444031	0.000239675	0.341132	0.00672819	0.126276	0.106579	0.243222	0.00640995	0.285178	0.00225744	0.209009	0.120265	0.123435	0.300817	0.0394079	0.585045	0.206505	0.053421	0.00304409	0.971032	-0.0255877	0.590805	0.241604	0.0356467	0.420104	0.00179782	0.562625	0.00124338	0.0228719	0.755967	0.129182	0.209958
P04050	RPO21	-0.0387648	0.462093	0.00237124	0.978284	0.0115811	0.764883	-0.100778	0.144128	0.0885659	0.265106	0.0110326	0.876194	0.0131297	0.6947	-0.132661	0.051425	-0.059249	0.299075	0.169755	0.0252095	0.0595438	0.386379	-0.336611	0.00359636	0.0879511	0.126213	0.232878	0.160872	-0.32092	0.001567	-0.013869	0.719299	0.177077	0.129073	-0.04803	0.637851	0.0255218	0.68182
P04051	RPO31	0.156305	0.0122647	0.193	0.0572639	0.127622	0.0485618	0.0451193	0.725185	0.196284	0.00514253	0.134759	0.309777	0.0342877	0.539276	0.168687	0.181392	0.197832	0.00367023	0.0579579	0.142317	-0.352179	0.0606305	-0.272805	0.00596331	-0.169974	0.0926888	0.0309573	0.459971	-0.0182809	0.67193	0.18678	0.0131627	0.307348	0.00783466	-0.0517277	0.265394	-0.00084205	0.985208
P04076	ARG4	-0.0735712	0.197443	0.098975	0.297351	-0.0807021	0.51163	-0.0363408	0.655667	-0.425177	0.0341276	0.375645	0.000321158	0.197087	0.00319562	-0.0549671	0.175303	-0.0126082	0.7231	0.0135943	0.849757	0.136488	0.209006	0.250031	0.0252246	0.0112106	0.787639	0.0726977	0.553442	-0.221453	0.0041988	-0.548161	0.00167548	-0.817408	0.000528472	0.163669	0.0156288	0.0974244	0.362294
P04147	PAB1	0.0855675	0.113941	0.0723712	0.23708	0.137292	0.00585933	0.0244884	0.246462	0.0384187	0.398597	-0.117747	0.172695	-0.00400955	0.948309	0.192206	0.0126386	0.0861467	0.220118	-0.0274383	0.794414	-0.156623	0.00667733	-0.186426	0.00241781	-0.0735178	0.216823	-0.0408138	0.248869	-0.128743	0.0773551	0.0354411	0.753895	-0.0173715	0.77939	0.00059957	0.990443	-0.0394823	0.40761
P04161	ADE8	0.112801	0.536238	-0.025903	0.89154	-0.137136	0.525472	-0.16467	0.36315	-0.331675	0.101482	-0.0589168	0.760355	-0.205984	0.286655	0.00877369	0.958695	0.0550651	0.759291	-0.0900323	0.645366	-0.138471	0.513907	-0.284961	0.170138	-0.140709	0.5125	-0.191468	0.418673	0.00749242	0.964351	-0.174623	0.431417	-0.560496	0.0300034	-0.183277	0.386687	-0.263956	0.226586
P04387	GAL80	0.379625	0.0834456	0.231293	0.558703	-0.208104	0.687366	0.328485	0.147556	0.627207	0.0181008	-0.0446616	0.803894	0.669247	0.0394477	0.204577	0.541289	0.337493	0.229479	0.212938	0.391277	0.314083	0.124332	-0.453319	0.570769	0.525225	0.0373871	0.105333	0.708495	-0.192531	0.410886	0.203143	0.53962	0.954166	0.00243492	0.285191	0.168282	0.0574637	0.770387
P04449	RPL24A	0.0300546	0.883727	-0.0244487	0.945285	0.394504	0.0498754	0.229154	0.0851459	0.20884	0.569095	-0.3642	0.127406	-0.48156	0.0234669	-0.254408	0.120534	0.457588	0.0181301	0.185227	0.536114	-0.074313	0.832445	-0.0671368	0.692644	-0.29889	0.123669	0.269512	0.357042	-0.395812	0.0740441	0.677301	0.0132268	-0.979898	0.00815211	-0.444904	0.366718	-0.17396	0.29667
P04456	RPL25	-0.113203	0.550951	-0.109987	0.524764	0.325616	0.00967394	0.185328	0.00748632	0.286626	0.101203	-0.134972	0.18944	-0.122264	0.173333	0.150503	0.163658	0.105139	0.179799	-0.193462	0.285161	-0.466291	0.000545683	-0.239281	0.0499027	-0.134538	0.056349	0.0139429	0.728079	-0.211232	0.117278	0.303631	0.00581349	-0.194265	0.0979431	-0.05426	0.569207	-0.230172	0.144226
P04650	RPL39	-0.280871	0.358103	-0.287506	0.0697075	0.071008	0.572675	-0.384348	0.0347228	-0.207887	0.496517	-0.347802	0.155981	-0.544383	0.0226146	-0.263186	0.176344	-0.0895056	0.640621	-0.771065	0.111469	-1.86241	0.00082513	-1.08268	0.0216423	-0.306234	0.182478	-0.121285	0.374316	-1.19923	0.00860513	-0.54915	0.248996	-0.249731	0.282265	-0.184354	0.36112	-0.736465	0.29405
P04710	AAC1	0.0820458	0.358792	-0.223263	0.249424	-0.234229	0.0945147	0.0754121	0.659139	-1.04308	0.00550172	0.210474	0.155509	-0.0186398	0.80311	0.0957544	0.539992	-0.0457127	0.445151	0.236683	0.0111523	0.600637	0.154506	1.74817	0.000100894	0.111877	0.57336	-0.202401	0.0162416	0.586792	0.00564515	-0.634943	0.00487785	-1.57679	3.13406e-05	0.205342	0.314917	-0.125214	0.0998303
P04786	TOP1	0.0951747	0.349352	0.0554868	0.670182	-0.0185033	0.868875	-0.284224	0.0358817	0.0566184	0.626953	0.0488368	0.650041	0.00510086	0.955754	0.1409	0.120529	0.130341	0.126494	0.0438169	0.596229	-0.41145	0.0762248	-0.635269	0.00208428	-0.102369	0.380437	-0.0301571	0.744218	-0.188852	0.0609335	-0.166039	0.238721	0.444445	0.00730813	-0.00019164	0.998475	0.0155043	0.83223
P04801	THS1	0.113282	0.204809	0.0390503	0.608876	0.145545	0.100348	0.118269	0.169563	0.302653	0.0359159	-0.0332614	0.647013	0.0626193	0.466452	0.0619515	0.420578	0.149252	0.12039	0.0954009	0.244834	-0.127663	0.140508	-0.358782	0.00559104	-0.0130152	0.851555	0.145496	0.102338	-0.125802	0.133343	0.31754	0.0394803	0.279305	0.0379718	-0.0457407	0.534088	-0.0339654	0.707577
P04802	DPS1	0.081799	0.413449	0.0944297	0.3491	0.0220078	0.783938	-0.0903622	0.159677	-0.215738	0.0308129	0.0343297	0.561198	0.072717	0.258339	-0.0813311	0.139202	0.0168783	0.70273	0.0641505	0.388556	0.193866	0.027964	0.224134	0.013451	0.0321902	0.536471	0.0909232	0.124347	0.129335	0.100962	-0.0693217	0.377697	-0.227041	0.0126853	0.0348481	0.497434	0.126169	0.140398
P04803	MSW1	0.360515	0.00170386	-0.00881982	0.956915	0.254834	0.0113458	0.0581392	0.577742	-0.51354	0.00229579	-0.339688	0.00193215	-0.2682	0.0211274	0.0923692	0.422538	0.42314	0.00323182	0.385003	0.0363931	0.614288	0.0106672	0.337626	0.0616909	0.149588	0.0460379	0.384349	0.00345392	0.856832	3.1398e-05	-0.12157	0.223899	-0.378085	0.00188461	-0.0839873	0.239912	-0.157276	0.261623
P04806	HXK1	0.781073	0.00109722	0.228589	0.127492	-0.11566	0.253205	1.52998	9.47471e-05	1.84809	2.18226e-05	0.287253	0.0582124	0.455847	0.00709034	0.272553	0.0436992	0.600513	0.0116914	0.168654	0.213733	0.254166	0.0582172	0.371794	0.0558847	0.170093	0.223926	0.150138	0.153866	0.360358	0.00972272	1.71772	4.66045e-05	1.29097	0.000130715	0.127895	0.258795	0.163897	0.259862
P04807	HXK2	0.356797	0.00388217	-0.116209	0.0747853	-0.125281	0.0110799	0.462351	0.000423283	0.64046	0.000534216	-0.207644	0.055573	0.0558598	0.432501	0.303089	0.00903513	0.328583	0.00127968	0.319185	0.00344556	0.174036	0.391613	0.0106308	0.867279	0.0602568	0.261706	0.245189	0.00624799	0.272757	0.00321912	0.645357	0.000231879	0.32786	0.092106	-0.23679	0.00165424	-0.0429465	0.509332
P04819;P04819-2	CDC9	0.0535439	0.55697	0.0771591	0.35974	-0.0088587	0.929675	-0.0513461	0.667076	-0.26702	0.104199	0.0143901	0.929989	0.143732	0.136029	0.0187707	0.877081	0.0698036	0.511302	0.0345887	0.694291	-0.0661179	0.540694	-0.384644	0.00982512	-0.0472785	0.626065	0.0057468	0.943361	-0.193835	0.15136	-0.20984	0.127528	-0.3666	0.026565	0.0298621	0.759234	-0.0203685	0.808254
P04821	CDC25	-0.0296248	0.626288	0.102172	0.243658	-0.0416287	0.548761	-0.257759	0.0482208	-0.455974	0.00352807	0.176521	0.0189246	0.160376	0.0422329	-0.080202	0.131185	-0.189919	0.0305165	-0.00895219	0.909356	-0.0399477	0.375122	0.0306062	0.813579	-0.151279	0.181329	-0.0866823	0.0756364	-0.108379	0.223673	-0.390215	0.0243966	-0.322957	0.00406097	0.126265	0.0329938	0.0436153	0.437028
P04840	POR1	-0.037931	0.799333	-0.0630176	0.545044	-0.151716	0.0977187	-0.210208	0.0358746	-0.823417	0.000229605	0.0329431	0.557676	0.247472	0.00248895	0.0741847	0.690109	-0.00239231	0.922709	0.068519	0.581025	-0.082619	0.156115	-0.000443457	0.995915	0.0809745	0.326824	-0.0421839	0.51186	-0.263627	0.0142245	-0.441728	0.00025888	-1.27321	6.08599e-06	0.137032	0.227279	0.0941409	0.425251
P04912;P04911	HTA2;HTA1	0.0848112	0.679087	-0.0262325	0.780677	0.0973387	0.445255	0.19971	0.156538	0.257706	0.0427285	-0.0323466	0.71359	-0.165367	0.123428	0.208137	0.0448929	0.192832	0.134287	-0.108177	0.624758	-0.259051	0.0445584	-0.0372788	0.769107	-0.0152175	0.860836	0.113918	0.417575	-0.0240227	0.741067	0.0583349	0.782161	-0.00756894	0.922334	-0.122443	0.516137	-0.0797207	0.309525
P05030	PMA1	0.195661	0.172142	0.0315657	0.65567	0.169814	0.117202	0.0632774	0.432833	-0.085187	0.463105	-0.220292	0.140185	0.136031	0.220618	0.303333	0.0121615	0.291519	0.0314262	0.189117	0.157279	-0.323559	0.115469	-0.0796955	0.664675	0.0462014	0.710103	0.0787279	0.364565	0.000989513	0.991545	-0.170065	0.158303	0.415544	0.0115642	-0.0715431	0.687322	-0.136696	0.101559
P05066	PHR1	-0.061511	0.702847	-0.0791326	0.738133	0.0681388	0.767832	0.0776457	0.697619	0.377089	0.106223	-0.688846	0.366112	0.00457968	0.978023	0.0962388	0.557481	-0.0612716	0.718507	-0.331921	0.171671	-0.230325	0.382228	0.297981	0.211972	-0.0564415	0.771474	0.119443	0.503185	-0.172566	0.311239	0.432027	0.0763871	0.124641	0.580677	-0.276865	0.242903	0.0751444	0.684309
P05085	ARG81	0.692033	0.153459	0.0755739	0.771321	0.343886	0.192797	-0.133441	0.635271	0.414333	0.170133	0.211881	0.356095	0.138667	0.605603	0.0699294	0.845044	0.320934	0.347455	0.167119	0.542932	-0.766948	0.24703	-0.207912	0.494496	-0.00553345	0.988205	0.151259	0.691114	-0.324668	0.210645	0.50445	0.0794317	0.435914	0.129965	0.116094	0.627361	0.462847	0.0986117
P05150	ARG3	-0.699764	0.354556	0.942508	0.113098	0.73491	0.18678	0.552275	0.307834	0.155918	0.768153	0.69244	0.22467	0.502213	0.326377	-0.489045	0.583184	-0.443239	0.417367	0.473839	0.436213	0.228406	0.678785	1.82905	0.0431903	-0.464287	0.464062	-0.491303	0.43658	1.26691	0.0591958	-1.50045	0.0410617	-0.119112	0.937706	0.401003	0.42382	0.409477	0.47919
P05317	RPP0	0.0821984	0.136289	0.0946835	0.240137	0.213483	0.014204	0.19782	0.0180706	0.206454	0.0132369	0.0508335	0.516444	-0.0297771	0.66135	0.252754	0.0161573	0.0694724	0.385632	0.0296471	0.785705	-0.180069	0.0709995	-0.226512	0.0158286	-0.0476558	0.433552	-0.120212	0.245106	-0.140549	0.0386713	0.27546	0.0490366	0.0432556	0.429433	0.0199227	0.896591	-0.0786329	0.267172
P05318	RPP1A	0.235558	0.20161	0.0846408	0.399688	0.0145338	0.865255	0.254875	0.0535053	0.0531874	0.568441	0.0387166	0.826459	0.245334	0.0116876	0.368019	0.0499415	0.212649	0.431322	0.0299788	0.910371	-0.346955	0.00222346	-0.110717	0.290822	0.101103	0.53189	-0.133939	0.0844179	-0.166417	0.0304777	0.22927	0.252155	0.192461	0.0415365	0.0308686	0.868304	-0.152876	0.120209
P05319	RPP2A	0.0370765	0.698492	0.0870553	0.318883	0.0956677	0.243008	0.0786938	0.381459	0.0836162	0.467172	0.0235301	0.801018	-0.0132287	0.889575	0.21653	0.126363	0.0371949	0.747419	0.00971088	0.941178	-0.270026	0.0335108	-0.389283	0.0210127	-0.119311	0.255807	-0.156885	0.166895	-0.196668	0.133802	0.143766	0.230189	0.16038	0.151145	0.0376125	0.679742	-0.0809072	0.446755
P05373	HEM2	0.313448	0.0302546	-0.0791359	0.416644	0.0595433	0.433651	0.0944416	0.231441	-0.0291308	0.707142	-0.293091	0.00813854	-0.123448	0.323513	0.107049	0.516363	0.416295	0.0023785	0.215851	0.195159	0.150914	0.330697	0.0835731	0.580368	-0.107541	0.134235	0.356677	0.0168612	0.299918	0.0338537	-0.20078	0.208929	-0.134905	0.104716	-0.19641	0.0271799	-0.120197	0.240077
P05374	CHO2	0.188266	0.154058	-0.00562389	0.949664	0.0370011	0.738367	0.137699	0.0199161	-0.199391	0.350173	-0.149779	0.448141	-0.0286189	0.61899	0.0845973	0.136864	0.0524872	0.537335	0.24015	0.0589076	-0.103932	0.475469	-1.01736	4.56746e-05	0.160985	0.0796806	0.0269669	0.688131	-0.510345	0.00313204	-0.224677	0.0252558	0.275639	0.0207781	-0.0493842	0.183382	-0.0370305	0.468973
P05375	OPI3	0.347126	0.0566706	-0.0501532	0.770842	-0.260157	0.417961	0.0546469	0.651175	-0.376687	0.0684722	0.156587	0.276937	0.19136	0.21709	0.0780049	0.603076	0.059735	0.763216	0.28356	0.013869	0.34877	0.0968088	-0.390452	0.0133278	0.113866	0.380256	-0.0866222	0.342843	-0.0586419	0.617243	-0.694653	0.0154981	-0.139502	0.108531	0.00424642	0.97345	-0.123879	0.199964
P05453	SUP35	-0.0245757	0.641638	-0.0413695	0.017214	-0.0216336	0.445175	-0.0995842	0.000171485	-0.0603976	0.136935	-0.0612774	0.601276	0.0519502	0.596183	-0.0220278	0.682955	-0.0105181	0.564138	0.0680198	0.227571	-0.127561	0.0983282	-0.25448	0.00438072	0.132117	0.0646295	0.0690353	0.433027	-0.277709	0.0542769	-0.0417875	0.309075	0.054004	0.173617	0.00143227	0.974655	-0.0274662	0.558647
P05626	ATP4	-0.00282647	0.969975	-0.0650709	0.123082	-0.0181324	0.662112	-0.887047	0.000335664	-2.26687	0.00037734	-0.0389959	0.631169	-0.0490499	0.503306	0.064316	0.27716	-0.113517	0.0107465	0.0806947	0.226543	-0.251935	0.0663306	0.105466	0.230798	-0.0331327	0.535837	0.0208189	0.57934	-0.118339	0.242554	-1.77748	0.000229873	-3.66535	4.37752e-07	-0.105823	0.00960864	0.052778	0.481827
P05694	MET6	-0.04949	0.464713	-0.0246531	0.476611	-0.0350574	0.723773	0.0181229	0.905115	-0.0690115	0.334039	-0.0614971	0.662399	-0.0368195	0.588449	0.163419	0.157219	0.0777065	0.380315	-0.0149454	0.807829	-0.109974	0.679667	-0.501874	0.000594174	0.027017	0.539193	-0.020588	0.805443	-0.862351	1.12145e-05	0.112587	0.0249616	-1.14426	2.46584e-05	-0.0604598	0.319579	0.0243378	0.611639
P05737	RPL7A	0.233694	0.0103411	0.0892121	0.246517	0.140797	0.13979	0.113086	0.258294	0.13864	0.0543801	-0.0929532	0.298644	0.102229	0.229595	0.262759	0.0112509	0.109105	0.294629	-0.0541676	0.601626	-0.323454	0.0636484	-0.403176	0.00197852	-0.0548986	0.532606	-0.0205119	0.748013	-0.223453	0.0140542	0.37544	0.00163536	0.0283496	0.818498	-0.00038869	0.997451	-0.0363045	0.550229
P05738	RPL9A	0.413003	0.0224772	0.367646	0.0320389	0.245589	0.110688	0.335798	0.0912319	0.30102	0.24379	-0.124515	0.371112	0.197758	0.237861	0.374869	0.0468209	0.118194	0.598018	0.171792	0.299118	-0.770879	0.0489605	-0.893397	0.0434877	0.110938	0.437138	-0.188584	0.34254	-0.669426	0.0050696	0.482932	0.0354891	-0.12087	0.587373	-0.0607212	0.826065	-0.0401413	0.826986
P05739	RPL6B	0.151133	0.00871705	0.10351	0.0438165	0.259228	2.39635e-05	0.183604	0.00107967	0.240417	0.0316231	0.143755	0.0544142	-0.0471971	0.638576	0.24382	0.0354698	0.149474	0.00228564	-0.0398794	0.372465	-0.380898	0.00883408	-0.557462	0.0051811	-0.124965	0.00391647	-0.0966373	0.246895	-0.203577	0.0414049	0.328453	0.00052567	0.129109	0.00198711	-0.0219815	0.672202	-0.0615872	0.295465
P05740	RPL17A	0.327425	0.0621377	0.252583	0.227041	0.344491	0.113583	0.076665	0.587172	0.1977	0.223726	-0.148084	0.221413	0.00233633	0.981335	0.223832	0.127974	0.169846	0.199722	0.0835883	0.59533	-0.17168	0.543772	-0.367605	0.0214503	-0.110816	0.313324	0.0554139	0.633276	-0.254976	0.0952359	0.321456	0.169088	0.0350195	0.81117	-0.0422492	0.679209	0.0577269	0.704441
P05743	RPL26A	0.345827	0.296345	0.0898033	0.825736	0.610533	0.33109	0.293828	0.444446	0.603852	0.325322	-0.0388114	0.856748	0.414305	0.13368	0.390278	0.263799	0.232434	0.514174	0.502357	0.0617029	-0.190242	0.563869	0.148093	0.582037	0.10945	0.787696	0.0446668	0.855905	0.416477	0.16291	0.513042	0.159057	0.643959	0.104862	0.278708	0.273575	-0.218576	0.512286
P05744	RPL33A	1.20325	0.0225583	0.79736	0.100843	0.212016	0.499247	1.02138	0.0257419	0.875712	0.0360662	0.181772	0.570477	1.18494	0.00128259	1.04163	0.00597369	0.585145	0.203176	0.591103	0.0378339	0.0297066	0.93946	0.133599	0.584342	0.321447	0.615885	0.160525	0.498694	0.498904	0.0285249	1.14535	0.0346777	0.972785	0.0238837	0.194878	0.63942	0.12565	0.745587
P05745	RPL36A	0.338448	0.257441	0.704584	0.150612	0.434152	0.195205	0.938946	0.00292132	0.85213	0.0427652	-0.0447012	0.903582	0.699709	0.00466383	-0.106484	0.717715	0.50016	0.0463715	0.256452	0.51519	-0.00753663	0.976461	0.038489	0.865605	0.415938	0.187898	-0.0298471	0.852656	0.245852	0.382701	1.04671	0.0132827	0.702883	0.060158	0.339725	0.354106	0.175598	0.578644
P05747	RPL29	-2.18738	0.0946703	-1.18098	0.0589851	-0.981978	0.224182	-0.204923	0.73009	-0.736892	0.513579	-0.667847	0.576398	7.68767e-05	0.999929	-0.586686	0.408555	0.0240252	0.917674	-0.211628	0.397419	-1.93097	0.200891	-1.4357	0.163661	-1.04824	0.0368139	-0.801777	0.102283	-0.342767	0.583246	-1.72549	0.0204258	-0.436556	0.172022	-0.664086	0.271372	-0.773824	0.407157
P05748	RPL15A	0.216373	0.0352613	0.0603196	0.535899	0.286354	0.199952	0.333344	0.0262814	0.574693	0.00828339	0.147087	0.0942864	0.0254331	0.844706	0.311094	0.0286651	0.106471	0.252144	0.116187	0.178652	-0.13352	0.399565	-0.384875	0.0074675	0.00830653	0.934756	-0.0102574	0.916757	-0.0276422	0.73146	0.506996	0.00481546	0.0808333	0.412851	-0.102029	0.507222	-0.0297747	0.82361
P05749	RPL22A	0.398385	0.0418152	0.1064	0.306501	0.201733	0.0223983	0.152596	0.447876	0.23473	0.00147208	-0.11356	0.252133	0.11007	0.0136705	0.244849	0.216995	0.12296	0.379954	0.0806355	0.686923	-0.338926	0.0198723	-0.47683	0.0137564	-0.103641	0.231754	0.00562651	0.963834	-0.285477	0.0173257	0.0863465	0.400101	-0.0960827	0.229039	-0.0331695	0.749927	-0.0744534	0.37287
P05750	RPS3	0.19103	0.00234869	0.164108	0.0746997	0.256319	0.000757521	0.139621	0.00710849	0.167471	0.184347	-0.0613996	0.183817	0.153527	0.195333	0.142438	0.0616574	0.132936	0.0242659	0.00147971	0.979177	-0.332977	0.0528844	-0.51414	0.00109489	-0.114672	0.059042	-0.0383052	0.531507	-0.340992	0.00155253	0.271784	0.008046	0.0119331	0.904372	-0.0632374	0.379499	0.0196116	0.671646
P05755	RPS9B	-0.0211386	0.898396	0.0804632	0.65254	0.211084	0.00999819	-0.00753234	0.921872	0.149043	0.108057	-0.164822	0.0098539	-0.318638	0.00613775	-0.0366983	0.681769	0.023768	0.770166	-0.0906954	0.196582	-0.307579	0.162037	-0.644125	0.00123837	-0.231939	0.0455381	-0.0180871	0.728571	-0.329993	0.0193129	0.229106	0.157602	-0.26328	0.0162809	-0.17245	0.0401669	0.00066877	0.994154
P05756	RPS13	0.330699	0.0108412	0.24163	0.0301491	0.187024	0.211011	0.255679	0.0676788	0.266357	0.0154204	0.0905759	0.428071	0.19493	0.0397872	0.33695	0.00923821	0.114961	0.442987	0.0671235	0.587477	-0.27902	0.133529	-0.453093	0.00371837	-0.0488674	0.72762	-0.0966158	0.352687	-0.170373	0.10058	0.331285	0.0352843	0.154976	0.251187	0.0393952	0.751034	0.103345	0.357867
P05759	RPS31	0.0429778	0.469369	0.0444441	0.563502	0.108276	0.094054	0.0284634	0.621852	0.225827	0.0706335	0.0375161	0.798351	-0.0591194	0.360921	0.125037	0.0519099	0.0188323	0.781601	-0.178666	0.033875	-0.0640386	0.164823	-0.221029	0.0908012	0.0756412	0.0888417	-0.105197	0.0546835	-0.0430015	0.422358	0.345779	0.0169816	-0.0915897	0.258819	0.072707	0.112666	0.0327674	0.326343
P05986	TPK3	0.26823	0.000312416	0.0815512	0.466417	0.24865	0.260494	-0.0204183	0.801322	0.318402	0.00105274	-0.0443691	0.800699	0.104736	0.434237	0.158928	0.0506748	-0.0956479	0.611619	0.0484101	0.591119	0.0377088	0.747785	-0.146668	0.111192	0.0463912	0.730046	-0.134184	0.229262	0.275689	0.370661	0.23435	0.0967612	0.580147	0.0167339	0.0178047	0.800189	0.00621627	0.954963
P06100	CDC36	0.304095	0.0924944	0.0241457	0.842292	-0.0704376	0.689447	0.36153	0.114411	0.100105	0.495528	0.116017	0.543525	0.174658	0.232532	0.291148	0.207581	0.142273	0.477314	0.211508	0.407881	-0.0917152	0.535193	0.0196699	0.959088	0.0623784	0.733484	0.00564737	0.963073	-0.0812908	0.684694	0.244404	0.331069	-0.0892123	0.55587	0.0849571	0.666531	0.101351	0.556074
P06101	CDC37	-0.0330354	0.539631	-0.0263805	0.694961	-0.0840186	0.314	0.228771	0.0415098	0.172086	0.197472	-0.0851576	0.411882	0.0930395	0.0268531	-0.0918634	0.520537	-0.0370569	0.480759	-0.0576212	0.621085	0.113312	0.650982	0.368678	0.0718769	0.133497	0.204235	0.0126664	0.870456	0.161172	0.0614597	0.132518	0.224859	0.322982	0.00164686	0.142667	0.17932	-0.130177	0.13661
P06102	NOT3	0.203845	0.0801297	0.214976	0.131437	0.0907527	0.305214	0.0596092	0.295173	0.0609504	0.294009	0.0293263	0.604864	0.134932	0.160338	0.0513692	0.459854	0.0498542	0.620629	0.186	0.223678	-0.134508	0.57496	-0.257043	0.0264057	-0.10398	0.0342942	-0.0665137	0.310813	-0.176142	0.0689323	0.141754	0.333297	0.0562121	0.540454	-0.00325169	0.955181	0.172251	0.204573
P06103	PRT1	0.180707	0.0335056	0.139875	0.0588163	0.22077	0.0165381	0.102429	0.0843053	0.0887578	0.186912	-0.0113105	0.91692	0.080935	0.137366	0.148973	0.0227896	0.148251	0.0477282	0.0952476	0.405954	0.00057862	0.994149	-0.126971	0.0668131	0.0939159	0.0975759	0.140609	0.0291208	0.0224591	0.708165	0.0679151	0.184442	0.217015	0.0151035	0.00436433	0.939995	-0.0452306	0.56646
P06104	RAD6	-0.233126	0.810672	-0.476171	0.33081	-0.347186	0.562469	0.77092	0.0193666	1.0466	0.00676639	0.215683	0.509179	-0.0907251	0.771181	0.741308	0.0126286	0.366526	0.332959	0.0292256	0.960125	-0.345617	0.578975	1.10145	0.0149255	-0.213228	0.699391	-0.0283194	0.876217	0.773271	0.0633716	0.611961	0.196073	1.08735	0.0165735	-0.0912702	0.632097	0.0360398	0.879891
P06105	SCP160	0.0465722	0.286886	0.021239	0.717239	0.078054	0.13674	0.0381701	0.437905	0.0697836	0.223781	-0.121276	0.0828178	0.0639807	0.316134	0.102838	0.150387	0.0397272	0.542055	0.0845818	0.377457	-0.329653	0.000703997	-0.469011	0.000949448	-0.0230117	0.798934	-0.0161377	0.679231	-0.292841	0.00407459	0.164769	0.00728595	0.0109692	0.822088	-0.0380076	0.601148	-0.061344	0.138305
P06106	MET17	0.13846	0.174586	-0.0603196	0.494551	0.208767	0.0959644	0.763946	0.00588139	0.939891	0.00100058	-0.0162603	0.887518	-0.0925443	0.295005	0.224877	0.036272	0.11748	0.224758	-0.0215688	0.82052	-0.133781	0.487458	0.078744	0.484515	-0.00150386	0.986575	-0.121821	0.193744	-0.433237	0.004293	0.873928	0.0013831	0.574361	0.00531418	-0.0408319	0.655684	-0.174027	0.111104
P06115	CTT1	-1.59507	0.00992898	-0.399414	0.35525	-1.1948	0.0815464	0.3122	0.497337	-1.03588	0.0803611	0.560772	0.267224	0.721793	0.133736	-2.11151	0.0181061	-2.10115	0.00423775	-1.55783	0.0178062	0.76569	0.398597	1.91005	0.00740347	0.732701	0.104125	-0.999433	0.103647	-0.34329	0.427967	-0.264534	0.473074	-2.66779	0.00943764	0.868349	0.0606153	0.554057	0.177561
P06168	ILV5	0.00810542	0.958056	0.145173	0.273802	0.114064	0.187435	0.0424007	0.408398	0.0937029	0.208104	0.138653	0.0628793	0.18889	0.0619741	0.0665114	0.589608	0.00828787	0.892996	-0.144177	0.235996	0.0423422	0.630704	0.0302305	0.760793	-0.126954	0.0508342	-0.0755956	0.193416	0.107232	0.141934	-0.0125665	0.920195	-0.316272	0.0619841	0.0387249	0.577937	0.0425519	0.645659
P06169	PDC1	0.24927	0.0852222	-0.0583909	0.493362	-0.195728	0.0207407	0.559454	0.00151695	0.774855	0.000947333	0.138265	0.0472328	0.179397	0.0461589	0.0993671	0.44325	0.181339	0.0938786	-0.0717266	0.54278	0.0135365	0.882655	0.573595	0.00370662	-0.170031	0.0271647	-0.0969574	0.183162	0.156401	0.0362054	0.628524	0.000634958	0.89533	6.27135e-05	0.0596828	0.391666	0.0127513	0.869483
P06174	HEM4	-0.185049	0.0912755	-0.0988709	0.0865914	-0.309384	0.00313699	-0.399559	0.000644451	-0.143953	0.292506	-0.148419	0.117173	-0.104151	0.201875	-0.0504578	0.690839	-0.112675	0.417707	-0.137955	0.00181372	-0.260564	0.0246945	-0.158375	0.0255336	-0.0307775	0.650552	-0.100196	0.00872966	-0.274757	0.0199009	-0.325653	0.00326335	0.0588994	0.325945	-0.0251657	0.488203	-0.0413076	0.147262
P06182	CYC3	0.430645	0.101989	-0.093488	0.578104	0.0878651	0.641176	0.708924	0.000534703	0.603536	0.0125213	-0.0534821	0.738252	0.217603	0.0226956	-0.00819075	0.97241	0.362929	0.00299766	0.235224	0.149998	0.378317	0.00536629	0.464385	0.0540126	-0.0162014	0.926	0.178645	0.210376	0.6553	0.00345926	0.324882	0.106549	0.861456	0.00313711	0.0529678	0.462821	-0.108907	0.416663
P06197	PIS1	0.011248	0.968063	-0.374131	0.311692	0.036909	0.923513	0.469647	0.133499	1.08731	0.0118184	-0.310877	0.284313	-0.3046	0.278013	-0.19295	0.471353	0.105165	0.707914	-0.117509	0.633499	-0.163993	0.590131	-0.317049	0.233587	-0.282544	0.347549	-0.152213	0.578868	-0.319451	0.222814	0.798058	0.0253002	0.932967	0.0182786	-0.367428	0.365434	-0.129686	0.718228
P06208;P06208-2	LEU4	0.0255003	0.854325	0.17003	0.290049	0.114064	0.031903	-0.179377	0.077397	-0.90012	0.000578061	0.000420547	0.991151	0.333438	0.00534897	0.0861398	0.470268	-0.0597351	0.60381	-0.12728	0.341091	0.0313701	0.744625	0.654184	0.0113598	0.114376	0.286411	-0.10115	0.0384566	0.0101025	0.933354	-0.659606	0.00389256	-1.44207	1.72209e-05	0.110865	0.435883	-0.0209169	0.719999
P06242	KIN28	-0.0511067	0.736331	0.304602	0.173226	-0.268474	0.0919768	-0.310463	0.0449615	-0.141953	0.42271	0.0215548	0.930998	0.225606	0.189217	-0.108969	0.511176	-0.233717	0.422029	-0.0795409	0.374191	-0.2956	0.1627	-0.595338	0.0109262	-0.207715	0.379581	-0.209725	0.20498	-0.536334	0.00191831	-0.324993	0.242667	0.477911	0.0202991	0.10355	0.347015	0.20855	0.373968
P06243	CDC7	-0.224115	0.323596	0.0993111	0.692698	-0.207954	0.557639	-0.578698	0.145908	-0.618193	0.094078	-0.246589	0.532339	-0.345844	0.0719646	-0.170753	0.386588	-0.0783976	0.538607	-0.266353	0.245721	-0.851133	0.00774839	-0.179724	0.566996	-0.193577	0.357749	-0.163257	0.549312	-0.405833	0.165439	-0.980988	0.000356329	0.2114	0.278072	0.0526475	0.6505	0.0907225	0.426222
P06244	TPK1	-0.055267	0.791392	0.0401387	0.867234	-0.299197	0.210765	0.185635	0.40799	0.116284	0.569	0.0398483	0.842548	0.149729	0.450217	-0.295375	0.316357	-0.309835	0.16431	-0.112938	0.714869	0.319982	0.306304	0.434861	0.0795159	0.00630618	0.977883	-0.264951	0.241619	-0.0776621	0.806025	0.241207	0.249266	0.285476	0.185852	0.0635164	0.751185	0.159046	0.537621
P06245	TPK2	-0.0970326	0.23336	0.16132	0.160186	-0.105518	0.0808277	0.158541	0.0983318	0.00574781	0.910661	0.240066	0.00382108	0.318458	0.00673581	-0.182397	0.0671377	-0.162622	0.049627	-0.0902207	0.399269	0.337733	0.0629615	0.414873	0.0281197	0.202158	0.259181	-0.123969	0.134549	-0.060728	0.292936	0.24633	0.00449312	-0.103093	0.245499	0.156318	0.127764	0.0914421	0.26579
P06633	HIS3	-0.787559	0.11104	-0.400188	0.371601	-0.874108	0.0839884	-0.553633	0.218568	-0.917764	0.121496	-0.746191	0.14142	-0.667765	0.173895	-0.723183	0.143371	-0.732932	0.149754	-0.0984036	0.851055	-0.4982	0.28513	-1.10265	0.0440649	-0.635573	0.179165	-0.782434	0.138116	-0.892847	0.0831689	-0.611736	0.279976	-0.479543	0.278205	-0.320489	0.599923	-0.573065	0.270757
P06634	DED1	0.197136	0.016666	0.198279	0.0665058	0.253836	0.00424395	-0.0258751	0.628511	0.0637155	0.385846	-0.14876	0.19796	0.121815	0.108479	0.306014	0.0113641	0.131083	0.202823	0.118443	0.266601	-0.405837	0.0510467	-0.777367	0.000513088	-0.107052	0.318785	-0.0398892	0.521893	-0.310749	0.00437196	0.0662088	0.467679	0.0843341	0.459069	-0.0631704	0.524013	-0.0678635	0.352885
P06700	SIR2	0.0646931	0.407396	0.235497	0.00789634	0.204382	0.154657	-0.022751	0.675911	0.143816	0.0867159	0.202676	0.050136	0.30254	0.00620051	-0.288502	0.21151	0.0829437	0.213904	0.0977018	0.203491	-0.0241103	0.767233	-0.164092	0.260845	-0.302219	0.167517	0.0676031	0.511443	-0.234936	0.0263395	0.366257	0.0365112	0.212494	0.13115	0.0283467	0.714798	0.113174	0.539075
P06701	SIR3	0.0915045	0.0537502	0.1093	0.413468	0.0674912	0.0179357	0.187184	0.0367919	0.167613	0.198929	0.0830187	0.423082	0.15049	0.13212	0.0552321	0.492821	0.0235625	0.651613	-0.0757416	0.0168454	0.10308	0.210145	0.0545534	0.246486	0.0985062	0.540063	-0.0223618	0.683865	-0.122323	0.338644	0.170228	0.166876	0.387018	0.000460602	-0.12364	0.077235	-0.0493467	0.484936
P06704	CDC31	0.0543404	0.673434	-0.264676	0.0972812	-0.121113	0.360534	0.14077	0.413583	0.13807	0.343	0.0296599	0.880791	-0.149338	0.160848	0.145196	0.270511	0.0957357	0.373954	0.108947	0.425744	0.0569188	0.693715	0.00355503	0.976183	0.0115786	0.916828	0.0867564	0.424726	0.0447092	0.75662	-0.0432519	0.645216	-0.251531	0.0696468	0.0828214	0.372051	0.0560052	0.58104
P06738	GPH1	-0.0728559	0.238132	-0.106685	0.260838	-0.25654	0.064658	0.166598	0.0333148	0.411949	0.000971931	-0.0714021	0.396354	0.166819	0.0272546	-0.119023	0.135424	-0.173363	0.0611702	-0.0972449	0.439986	0.211045	0.456246	-0.132269	0.0632853	0.349119	0.0254324	0.0865283	0.612332	-0.424415	0.00156117	0.184099	0.086709	-0.0402028	0.750054	-0.0236338	0.744887	0.0470107	0.548211
P06773	DCD1	-0.137204	0.550067	0.0527101	0.833492	0.0745609	0.737232	0.0703926	0.741516	0.292073	0.146301	-0.00287192	0.991639	-0.0874437	0.65819	0.188693	0.575275	0.0265073	0.876099	0.0666587	0.724817	-0.171016	0.452557	-0.3973	0.0661822	-0.221687	0.478839	-0.190285	0.301712	-0.0170866	0.93484	0.0938201	0.750893	0.660106	0.0141653	-0.600111	0.182524	-0.0910637	0.690457
P06774	HAP2	0.0170356	0.802065	-0.0183119	0.865105	-0.32206	0.012226	-0.946861	0.00494731	-0.525248	0.0429611	-0.368744	0.0414124	-0.310885	0.0110367	-0.441154	0.00226249	-0.298162	0.0122782	0.021625	0.941555	-0.017879	0.920425	-0.682815	0.0351383	-0.359193	0.00365686	-0.0281818	0.850108	-0.589015	0.00817245	-0.543934	0.0915103	-0.380739	0.0780763	-0.284149	0.08537	0.183287	0.6122
P06775	HIP1	0.416493	0.545325	0.375951	0.452011	0.379841	0.391156	-0.195896	0.651116	-0.319713	0.719059	0.871718	0.119176	-0.0587067	0.908899	0.244176	0.620427	0.165926	0.78047	0.615867	0.256344	0.384626	0.479009	-0.0285121	0.970716	-0.723946	0.324655	-0.0714634	0.880912	-0.452698	0.276269	-0.657972	0.561033	0.157556	0.690534	0.149881	0.714986	-0.21056	0.605643
P06776	PDE2	-0.0168453	0.946348	-0.0461083	0.767493	-0.379237	0.0933433	0.1546	0.271341	0.295072	0.0358129	0.103184	0.374045	0.0777098	0.642612	-0.100343	0.545142	0.0390054	0.812078	-0.0967566	0.618302	-0.12675	0.688491	-0.163007	0.423756	-0.0637117	0.624871	-0.0799519	0.481101	-0.212437	0.104466	-0.00086594	0.998363	0.472626	0.0518827	-0.112036	0.409313	-0.175362	0.135613
P06777	RAD1	0.0857551	0.664056	0.0927333	0.729917	-0.142414	0.590558	0.130841	0.621713	-0.152723	0.664278	0.23856	0.277219	-0.0881811	0.730615	0.107431	0.576891	0.216998	0.382614	0.293554	0.25313	0.0958849	0.647117	-0.0665557	0.802802	-0.0485343	0.848312	0.0690267	0.710809	0.579632	0.0764522	0.0435231	0.928684	-0.478165	0.0781957	-0.0632193	0.727659	0.160166	0.618024
P06778-3;P06778-2;P06778	RAD52	-0.169613	0.118177	0.0624313	0.465875	-0.00899438	0.927342	-0.146999	0.342233	0.236039	0.0435036	-0.118282	0.499573	-0.200758	0.158153	-0.316333	0.137889	-0.171055	0.252715	-0.0887548	0.504038	0.118654	0.203143	-0.420085	0.0294298	-0.229743	0.113903	-0.161978	0.513635	-0.166173	0.280651	-0.0941693	0.53282	0.223868	0.0832069	-0.161042	0.63233	-0.0704326	0.512905
P06779	RAD7	0.54087	0.228153	-0.0305064	0.966473	-0.64793	0.297435	0.589208	0.277828	0.244344	0.644307	0.352857	0.477987	0.97895	0.083669	0.477882	0.21675	0.162605	0.668292	0.609462	0.256963	0.228035	0.644915	0.426306	0.505035	-0.0525255	0.902342	0.158717	0.707004	0.535565	0.18736	0.514941	0.284638	1.80474	0.00463372	0.450256	0.377466	-0.143542	0.768878
P06780	RHO1	-0.17287	0.173626	-0.268603	0.0192976	-0.282108	0.0775325	-0.150125	0.0857175	-0.0776152	0.386063	-0.211963	0.0937946	-0.332368	0.0105526	-0.0667673	0.516601	-0.0473143	0.532845	-0.021994	0.820315	0.0413997	0.798016	-0.172657	0.275799	-0.16761	0.135015	-0.0158549	0.829977	-0.0235615	0.857561	0.0288155	0.71448	-0.0837623	0.296308	-0.128348	0.249115	-0.192166	0.0822187
P06781	RHO2	-0.00281578	0.991109	0.0220905	0.924367	-0.0360284	0.883626	-0.0657234	0.804492	-0.111429	0.642723	-0.286812	0.299569	0.259536	0.482627	0.0747902	0.777363	0.151839	0.558811	0.142699	0.612557	-0.0756306	0.826873	-0.19407	0.510124	0.00136263	0.996494	0.0796108	0.757727	-0.189459	0.472774	-0.106895	0.747781	0.404017	0.215128	0.0655654	0.825058	-0.0977336	0.769046
P06782	SNF1	0.114133	0.135587	0.054025	0.554189	0.0546911	0.497175	0.160463	0.0648259	0.160779	0.13331	0.0656953	0.522832	0.0503645	0.595865	-0.0062155	0.930868	0.109609	0.160179	0.0666659	0.572425	0.0485707	0.632012	-0.115114	0.180775	0.10317	0.288017	0.0776382	0.262873	0.0563882	0.572052	-0.0356281	0.585922	0.235629	0.0199952	0.0130109	0.863641	-0.0477905	0.654885
P06783	STE3	-0.5566	0.42031	-0.227279	0.727	-0.361416	0.52817	-0.630047	0.320036	-0.311652	0.522233	-0.736589	0.160474	-0.235715	0.580219	-0.226183	0.609558	-0.373209	0.512719	-0.69995	0.171157	-0.642405	0.362019	-0.891708	0.102347	-1.28354	0.0513474	-0.63728	0.225051	-1.29964	0.0635552	-1.1289	0.214639	-0.755556	0.140198	-0.831828	0.154882	-0.416346	0.539497
P06784	STE7	0.0368285	0.87994	0.136416	0.495372	-0.120516	0.541355	0.315702	0.138609	0.0689738	0.72656	-0.588506	0.234685	-0.0743748	0.774636	-0.0687593	0.763435	-0.0610716	0.783433	0.108794	0.587028	-0.163583	0.456489	-0.303337	0.357401	-0.0322887	0.868904	-0.222408	0.298183	-0.231111	0.25301	0.221567	0.362316	0.323568	0.130007	-0.261059	0.21048	-0.158237	0.391388
P06785	CDC21	0.0467557	0.718395	-0.0496726	0.443631	0.0883485	0.211533	-0.370364	0.0244293	-0.299946	0.00161548	-0.027422	0.76473	0.178562	0.0269161	0.17206	0.0959556	0.0681968	0.368139	0.120694	0.142956	-0.27987	0.0874208	-0.61966	0.00103726	0.000728493	0.98906	0.128712	0.100318	-0.0955429	0.107946	-0.509513	0.00136666	0.187643	0.191963	0.0157904	0.868965	-0.0144053	0.83683
P06786	TOP2	0.230075	0.0307174	0.151415	0.177354	0.163887	0.0875229	0.0937744	0.239547	0.141508	0.255505	0.161057	0.204658	0.248618	0.0278221	0.0346256	0.715595	0.137783	0.163463	0.178226	0.213088	0.0536709	0.761524	-0.197965	0.0446981	0.0756098	0.491154	0.0751118	0.514862	-0.263606	0.0681746	0.0981683	0.352004	0.260214	0.138813	0.0927713	0.32517	0.0790123	0.45608
P06787	CMD1	-0.12586	0.481135	-0.167459	0.335069	-0.164063	0.0829795	-0.345397	0.0235328	-0.256123	0.254558	-0.0750153	0.607239	0.0280929	0.743572	0.118889	0.692322	-0.0200014	0.683598	0.10244	0.625185	-0.203669	0.200523	-0.597609	0.00704436	0.0179956	0.828336	0.00013205	0.997388	-0.781857	0.00156145	-0.239897	0.0101797	-0.440131	0.020707	0.0118089	0.584547	0.00679102	0.970059
P06838	RAD10	-0.648265	0.524826	-0.249168	0.663052	-0.254957	0.56947	-0.727654	0.273217	0.320158	0.723259	-0.0307667	0.956969	-0.404321	0.374539	-0.897071	0.242793	0.160885	0.654408	-0.179085	0.64306	0.107171	0.817276	-0.303979	0.438868	-0.424616	0.333507	0.122551	0.802465	-0.566423	0.227725	0.0363656	0.95475	-1.13337	0.195883	-0.641988	0.130533	0.161361	0.671649
P06839	RAD3	0.201133	0.152698	0.289769	0.0848598	0.124796	0.58949	0.245713	0.0654198	0.198103	0.379992	0.0322962	0.908971	0.202289	0.105104	0.0522495	0.61381	0.261026	0.0724721	0.0876045	0.641417	-0.11236	0.308596	-0.143873	0.459837	0.0887115	0.636443	0.0516508	0.680194	0.0852124	0.378088	0.0390839	0.815092	0.478673	0.0117752	-0.0263772	0.773186	0.116127	0.473273
P06843	SPT2	-0.50999	0.321502	-0.348248	0.198893	0.00394491	0.98618	-0.927273	0.00723424	-0.313915	0.493503	-1.23463	0.084253	-1.02574	0.0215098	-0.387644	0.17994	-0.0940656	0.507488	-0.316279	0.0458014	-0.36597	0.279725	-0.467612	0.0263048	0.0267461	0.885928	-0.229153	0.12586	-0.588425	0.0303605	-0.103083	0.841669	-0.111511	0.593399	-0.0620337	0.776697	-0.20734	0.169374
P06844	SPT3	0.136623	0.324958	0.0461359	0.771231	0.19665	0.38133	-0.336866	0.119518	-0.405766	0.045406	-0.0808103	0.668225	-0.113782	0.392109	-0.21766	0.233873	-0.197845	0.144916	0.120979	0.710398	-0.100805	0.773223	-0.935882	0.0488233	-0.0595333	0.780055	0.188119	0.104652	-0.749007	0.0967712	-0.722546	0.198592	-0.0483368	0.523156	-0.136317	0.606821	0.159856	0.398603
P07143	CYT1	0.275848	0.18511	-0.000531127	0.997587	0.0392661	0.711944	-0.11987	0.32854	-1.60031	0.00111667	-0.0239734	0.824128	0.0889985	0.49594	0.0645178	0.618949	0.230873	0.144313	0.135451	0.359809	0.279941	0.106636	0.439912	0.0126861	0.111622	0.413192	0.192893	0.12448	0.542887	0.00578467	-0.804613	0.0014905	-2.53515	1.34416e-05	-0.0343593	0.76257	-0.0144686	0.887858
P07149	FAS1	0.079955	0.388999	-0.0405631	0.582414	-0.0383727	0.599411	0.0228088	0.701416	-0.333072	0.00680348	0.132055	0.14653	0.21879	0.0139267	-0.0241287	0.493316	-0.00212756	0.970729	0.0237051	0.60443	0.0702053	0.66387	0.0522497	0.674409	0.0589866	0.497385	-0.0315599	0.579073	-0.15244	0.086414	-0.305837	0.00459352	-0.550809	0.000413015	0.106372	0.0639735	-0.00944039	0.864076
P07170	ADK1	-0.0879616	0.571806	-0.277452	0.0868811	-0.262219	0.0969645	-0.481486	0.0065692	-0.455972	0.0242725	-0.244255	0.0756592	-0.219375	0.117833	0.163214	0.385939	0.0549328	0.615096	0.099363	0.500147	-0.0193419	0.885314	0.141068	0.211012	-0.00697148	0.969305	0.0868931	0.441063	-0.0289708	0.835541	-0.254658	0.048861	-0.709457	0.00143493	-0.0109151	0.947594	-0.116631	0.269268
P07172	HIS5	0.0488143	0.634149	0.216313	0.0985607	-0.0602988	0.592452	0.2229	0.0890374	0.0560655	0.561913	0.224555	0.196504	0.17316	0.160403	-0.043697	0.781593	0.127402	0.223023	0.122109	0.394682	0.498767	0.00384658	0.680927	0.00174477	0.0352747	0.720212	0.130783	0.283685	0.476957	0.00449909	0.092107	0.419866	0.533923	0.00302061	0.211582	0.103746	0.271792	0.039632
P07213	TOM70	0.316803	0.00239118	0.0424337	0.347512	0.154259	0.0121117	0.246	0.0321584	0.202191	0.127635	-0.088632	0.127316	-0.000387713	0.995189	0.217672	0.00821345	0.238989	0.0134113	0.253963	0.116285	0.292562	0.0626305	0.274795	0.0358356	0.0130331	0.745207	0.181187	0.0212155	0.444553	0.000550086	0.0252058	0.811616	0.274842	0.00247942	-0.113296	0.0854878	-0.118483	0.0894993
P07236	MST1	0.510558	0.0159238	0.112232	0.443712	0.423424	0.0406373	0.308822	0.0199716	0.332832	0.0130514	-0.172898	0.072746	-0.1131	0.293568	0.0928498	0.405651	0.444609	0.00309047	0.362479	0.00746191	0.402437	0.127423	0.0918991	0.480951	-0.0269332	0.710104	0.420503	0.00292852	0.775124	0.000378907	0.228989	0.063997	0.681096	0.00183772	-0.169093	0.107683	-0.0752826	0.49501
P07244	ADE5,7	0.140742	0.13174	0.114483	0.111654	-0.0265882	0.665462	0.12304	0.154113	-0.0728552	0.147504	0.178683	0.0314183	0.228246	0.00320456	0.0432238	0.681909	0.144126	0.133778	0.0802074	0.391245	0.396992	0.0159361	0.341366	0.00218965	0.0307326	0.506458	0.0501491	0.158422	0.4389	0.00681107	-0.0380439	0.622147	0.306984	0.00187054	0.0756702	0.339979	0.0787995	0.0424378
P07245	ADE3	0.0774808	0.0646937	0.028084	0.347261	-0.00130829	0.976108	0.336473	0.000518552	0.56639	1.22638e-05	-0.0418962	0.387618	0.0699065	0.119306	0.0715441	0.197332	0.044239	0.3584	0.0347573	0.516725	0.152527	0.331162	0.506416	0.001146	0.155885	0.00429156	0.0942905	0.370707	0.0449231	0.43317	0.526866	2.72854e-05	0.687249	0.000115634	-0.0288194	0.302157	-0.0422998	0.290173
P07246	ADH3	0.221534	0.0268278	0.0599249	0.455414	0.00649529	0.909185	-0.0523434	0.474247	-0.255083	0.0342726	-0.202262	0.00914545	0.111062	0.171007	0.182029	0.154035	0.228999	0.0118966	0.173867	0.0472328	0.155889	0.291362	0.413917	0.0248623	0.0399232	0.44493	0.143163	0.0568211	0.452332	0.000786266	-0.357884	0.0122312	0.055044	0.658559	-0.0551227	0.213029	0.0202266	0.574336
P07248	ADR1	-0.151291	0.135456	-0.0807295	0.09623	-0.11942	0.0131209	-0.480243	0.00149304	-0.848256	0.00344347	-0.175849	0.0606685	0.0619255	0.45714	0.0321357	0.545886	-0.0338808	0.657412	0.00986842	0.763985	-1.60436	0.109199	-1.99996	2.08417e-05	-0.990314	0.0030613	-0.0362164	0.576688	-0.196884	0.0691883	-0.979957	4.44222e-05	-1.56078	1.84319e-06	-0.280591	0.0137251	-0.181354	0.0368357
P07250	ARG82	-0.338329	0.0198245	-0.0551873	0.575914	-0.338113	0.0163743	-0.707202	0.0206023	-0.538828	0.118328	-0.318308	0.370545	-0.334094	0.0520235	-0.255356	0.34643	0.0698792	0.514125	-0.10453	0.118443	0.605617	0.0238868	0.472891	0.00507303	0.147382	0.237982	-0.0911761	0.703778	0.62021	0.0124983	-0.78731	0.0229251	-0.436485	0.0363603	-0.238595	0.354365	-0.322673	0.0341591
P07251	ATP1	0.168719	0.0961701	-0.00837343	0.900854	-0.0475353	0.263358	-0.393345	0.00323253	-1.62196	0.000127732	-0.0393557	0.340141	0.104053	0.00952515	0.145272	0.264462	0.0809694	0.406912	0.177154	0.0352819	0.0973344	0.460914	0.367512	0.0197919	0.0382581	0.517323	0.125358	0.00925088	0.297562	0.000247682	-0.983427	2.90614e-05	-2.1647	1.23055e-07	-0.00972943	0.887953	-0.0535837	0.252573
P07252	CBP1	-0.0684556	0.915752	-1.29917	0.193619	0.170954	0.222602	0.478836	0.419667	-1.01661	0.309033	-1.47155	0.392973	0.10083	0.748891	0.261757	0.292395	0.323132	0.216943	0.181837	0.142178	0.439302	0.0456173	-0.73388	0.32598	0.355619	0.0265985	-0.0949707	0.772578	0.20319	0.334303	-1.32584	0.393018	-2.53284	0.0645504	0.0336496	0.783225	0.142741	0.697541
P07253	CBP6	0.464181	0.00217207	0.108834	0.141829	0.364077	0.0209573	0.352644	0.0041301	0.467608	0.0157708	-0.171165	0.122936	0.0665029	0.320944	0.205966	0.137272	0.325183	0.00514834	0.377782	0.015803	0.280271	0.124851	0.429503	0.00240291	0.00747568	0.925916	0.2958	0.0106942	0.772384	0.00021764	0.104897	0.349438	0.660049	0.000351813	-0.0394902	0.592497	-0.0512114	0.577809
P07255	COX9	-0.130306	0.28282	0.320893	0.0157384	0.239519	0.209511	-1.02833	0.00185563	-2.53632	0.000759744	0.0364699	0.679402	0.143972	0.231129	0.0169055	0.853743	-0.289446	0.0491258	-0.143536	0.139332	-0.746117	0.026135	0.625944	0.0200636	-0.115878	0.45932	-0.245231	0.198472	-0.20535	0.100114	-1.64864	5.26175e-05	-4.26996	0.000176885	0.0118563	0.900256	0.00651468	0.952912
P07256	COR1	0.0833567	0.0511455	-0.0557741	0.199456	-0.0213958	0.3893	-0.362545	0.000209383	-1.63573	9.51043e-05	0.0272098	0.264838	0.0232132	0.643239	0.113776	0.0372371	0.0829516	0.0986529	0.0783823	0.375922	0.133729	0.179466	0.235042	0.0329645	-0.0230249	0.445971	0.0793878	0.0473781	0.34166	0.00142757	-0.844816	0.000155738	-2.22102	3.16802e-06	-0.0301266	0.238257	-0.0201798	0.523257
P07257	QCR2	0.111346	0.278474	0.0377573	0.672034	-0.037358	0.663525	-0.481104	0.00193378	-1.63579	3.66554e-05	-0.0198882	0.838923	0.0978499	0.216573	0.205653	0.126439	-0.0381402	0.68178	0.0764878	0.556619	0.0546386	0.709115	0.333928	0.028834	-0.069911	0.431239	0.00998085	0.888201	0.326961	0.0114388	-0.946896	0.000152995	-2.08659	2.23538e-05	0.00402702	0.95663	-0.0109158	0.892902
P07258	CPA1	-0.994698	0.298698	1.2255	0.103541	2.05323	0.0502759	3.49753	0.00173777	0.0347271	0.957544	0.73919	0.431332	0.263022	0.59424	-5.62033e-05	0.999922	0.010689	0.994271	0.949188	0.657428	0.888051	0.14834	-2.43815	0.0117075	-0.0606319	0.918799	-1.60998	0.182858	-0.694021	0.24542	1.1349	0.0731711	1.28326	0.163949	0.112071	0.859621	-1.05624	0.198581
P07259	URA2	-0.8549	5.74761e-05	-1.11013	4.35442e-05	-1.01727	0.000750396	-0.569105	0.0127233	-0.525303	0.00293905	-0.302858	0.286342	0.00637858	0.934021	-0.593055	0.0179527	-0.778776	0.000933981	0.450193	0.000647485	0.424385	0.357663	-0.0748499	0.630479	0.468155	0.00112638	0.421976	0.220579	-1.07982	5.13167e-05	-0.676045	0.000145437	0.361787	0.00664931	-0.0766812	0.66323	-0.114579	0.0790288
P07260	CDC33	-0.0179007	0.910383	-0.0596547	0.659144	0.113127	0.313261	0.0937632	0.411694	0.244664	0.0951267	-0.0384546	0.836705	-0.150571	0.237516	0.269009	0.0608382	0.157704	0.182557	0.189041	0.200016	-0.0386292	0.730238	-0.138617	0.210538	-0.0645672	0.55896	0.164991	0.147145	0.114072	0.377636	0.132218	0.424142	0.0563925	0.610124	-0.0896233	0.452133	-0.132905	0.35333
P07261	GCR1	0.572335	0.112937	0.460051	0.169423	0.423477	0.17286	0.211388	0.515044	0.409316	0.303932	0.471218	0.23473	0.518811	0.17037	0.277996	0.584667	0.306733	0.414031	0.387957	0.323607	0.865954	0.0549183	0.413882	0.419767	0.654757	0.110208	0.0690839	0.833454	0.52269	0.261658	0.98576	0.102286	1.31763	0.0140894	0.31059	0.421314	0.273397	0.431892
P07262	GDH1	0.225259	0.111507	0.136012	0.299686	0.299206	0.0683245	-0.919966	0.00613067	-1.90893	0.000988191	-0.350037	0.31333	-0.101369	0.560514	0.285732	0.0517386	0.22192	0.114912	0.235084	0.229882	-1.19513	0.13443	-3.79546	0.00160509	-0.719145	0.0175532	0.0462736	0.741308	-0.422197	0.0907431	-2.78373	1.09613e-05	-0.440962	0.0182338	-0.407285	0.0378615	-0.301844	0.0457664
P07263-2;P07263	HTS1	0.109791	0.292098	-0.121177	0.14766	-0.0311323	0.74625	0.0927448	0.236835	0.186908	0.0546458	-0.10182	0.461469	0.0882282	0.282577	0.136709	0.136193	0.0987361	0.341427	0.147708	0.285311	-0.0551295	0.718119	-0.00210926	0.977479	0.0246566	0.706887	0.128837	0.17278	0.02046	0.756775	0.11995	0.354295	0.363996	0.0201869	0.00795092	0.895625	-0.129145	0.194529
P07264	LEU1	0.0113726	0.918152	0.270729	0.182546	0.0557823	0.506734	0.502143	0.00296719	-0.0345492	0.831709	0.190476	0.0775029	0.216396	0.0576455	-0.0232367	0.832667	-0.0348438	0.708442	0.0678622	0.557081	0.500284	0.00266441	-0.720143	0.00199254	-0.0131496	0.89766	-0.00387267	0.964791	0.552604	0.00170154	0.31116	0.0392753	-2.11514	3.88589e-05	-0.0137449	0.898392	0.0468678	0.69524
P07266	MRS1	0.489093	0.0146857	0.181061	0.0580621	0.295101	0.0131126	0.531672	0.00691507	0.360787	0.00491856	-0.0108201	0.898062	0.0606802	0.540423	0.316143	0.0046804	0.576378	0.00488793	0.526627	0.00421814	0.356338	0.0632036	-0.00860704	0.934957	0.109891	0.144617	0.259087	0.0383277	0.737571	0.00123485	0.177124	0.0585848	0.598319	0.00164823	-0.15071	0.0553014	-0.078287	0.218917
P07267	PEP4	-0.220515	0.0340354	-0.235628	0.0384506	-0.301679	0.0078541	-0.141407	0.077473	-0.281998	0.05185	0.0786787	0.204368	-0.00493391	0.956322	-0.161354	0.280019	-0.14732	0.172172	-0.130773	0.339912	0.0457292	0.829661	-0.0768013	0.391588	-0.0495587	0.635935	0.00328167	0.975199	-0.323405	0.0100168	-0.203466	0.0205768	-0.388516	0.00160108	-0.0633022	0.476898	0.0860721	0.51712
P07269	PHO2	0.109965	0.665798	0.112616	0.695163	0.0974285	0.709896	0.127834	0.646968	0.0528808	0.836188	0.155217	0.689394	0.0986013	0.693018	-0.425675	0.151024	-0.247817	0.587094	-0.255184	0.349151	0.0911052	0.711382	-0.0301052	0.939269	0.183552	0.474016	-0.138534	0.700815	-0.447303	0.399739	0.210296	0.46218	0.204092	0.424349	-0.162054	0.596398	0.136729	0.656755
P07270	PHO4	0.378909	0.0664459	0.20827	0.329578	0.174677	0.0812501	-0.0328993	0.815684	0.301093	0.0644915	-0.110183	0.275583	0.173548	0.165397	0.425611	0.104796	0.143313	0.164717	-0.0450455	0.804936	-0.775955	0.00541422	-1.10149	0.00180713	-0.391506	0.0130296	-0.374087	0.374566	-0.295012	0.361514	-0.334392	0.110198	0.351026	0.0732787	-0.110307	0.239232	-0.273187	0.366722
P07271-2;P07271	PIF1	0.218567	0.160787	0.0477883	0.777552	0.135941	0.609836	-0.0485332	0.808095	-0.00634555	0.983192	0.0507855	0.881314	0.526007	0.0115134	0.24292	0.140156	0.0998541	0.471081	0.632157	0.146882	0.168346	0.449226	-0.682472	0.0634067	0.0933792	0.786698	-0.00892575	0.964581	-0.379944	0.0685246	-0.801543	0.175715	0.0251319	0.86744	0.165779	0.576615	-0.0684663	0.766925
P07273	DST1	0.221496	0.0709298	0.0260143	0.759915	0.0967616	0.499042	0.0888551	0.249497	0.163354	0.0363075	-0.131827	0.0596433	0.0658251	0.381097	0.0539707	0.755969	0.0116098	0.89855	0.248372	0.18162	0.0714957	0.617917	-0.176665	0.212873	-0.0457799	0.54066	0.107627	0.101445	0.0858525	0.448902	0.0846787	0.544631	0.393218	0.00437535	-0.0988283	0.240303	-0.0121951	0.907884
P07274	PFY1	-0.196234	0.30198	-0.32913	0.0340454	-0.282338	0.07271	-0.490686	0.0158596	-0.49839	0.0688851	-0.0497686	0.754511	-0.281487	0.150745	-0.121502	0.296155	-0.191109	0.190295	-0.260158	0.19305	-0.186466	0.163475	0.332234	0.102704	-0.0291049	0.741383	-0.153042	0.336472	-0.377109	0.0287724	-0.265421	0.0597263	-0.500649	0.0035965	0.0293269	0.856929	0.115285	0.714351
P07275	PUT2	0.090754	0.184446	-0.0162497	0.785123	-0.0193335	0.824237	-0.0726791	0.324179	0.0352262	0.57678	-0.111326	0.180579	-0.0454075	0.471255	0.0168036	0.779338	-0.0403069	0.560603	0.0644025	0.347528	0.0993738	0.184514	-0.149889	0.0794073	-0.0129648	0.830351	0.0157128	0.811546	0.128795	0.114866	-0.214569	0.0266958	0.488853	0.00478269	-0.0799112	0.272227	-0.0101986	0.866906
P07276	RAD2	-0.812367	0.0763043	0.243299	0.528643	0.0723061	0.634981	-0.636144	0.124285	-0.388978	0.400737	0.0972106	0.572593	-0.137882	0.604343	-0.748791	0.0030038	-0.523111	0.0435804	-0.265912	0.283041	-0.185882	0.520474	-0.711685	0.112701	0.0201668	0.951138	-0.419387	0.179549	-0.777444	0.174248	-0.974945	0.0841073	-0.778923	0.00938742	-0.0911295	0.807826	0.337486	0.188308
P07277	ERG12	0.0980437	0.560733	0.0037597	0.912281	-0.0408003	0.552336	0.243108	0.0328043	0.511069	0.000512836	0.0136792	0.825745	0.13008	0.124393	0.0287125	0.261031	0.0886117	0.252525	-0.0281341	0.490149	-0.00397393	0.94795	0.135209	0.194499	-0.0996046	0.00650809	0.0523078	0.287651	0.203965	0.047218	0.263854	0.0406122	0.739037	0.000124263	-0.0590634	0.0946469	-0.0212014	0.287649
P07278	BCY1	0.0800244	0.524343	-0.00529238	0.969012	-0.121085	0.122764	0.347316	0.00108064	0.214429	0.113472	0.128811	0.122519	0.239556	0.143568	0.0270691	0.83542	-0.126559	0.217811	-0.0528888	0.601197	0.181811	0.0983284	0.630918	0.00568303	0.125653	0.271251	-0.122772	0.0156351	0.340937	0.000426702	0.100196	0.45245	0.278461	0.00304624	0.154106	0.240917	0.0484687	0.179033
P07280	RPS19A	0.368638	0.0188212	0.243817	0.0976972	0.161731	0.223239	0.147282	0.310624	0.166183	0.338377	-0.045352	0.619101	0.284593	0.022817	0.354746	0.0428211	0.0826079	0.520483	0.0833574	0.50333	-0.283713	0.161716	-0.293439	0.0340057	-0.048299	0.70436	-0.106561	0.240414	-0.131274	0.236864	0.327124	0.103525	0.13718	0.154357	0.0353318	0.798028	-0.0362026	0.790556
P07283	SEC53	-0.00055653	0.985503	-0.0187938	0.81735	-0.0298883	0.232579	-0.226092	0.00184625	0.125167	0.0300947	-0.283571	0.0153569	-0.153184	0.0748559	0.154836	0.0209964	0.0607214	0.0309762	0.0417315	0.649929	-0.25692	0.187566	-0.809659	0.00212857	-0.221573	0.120317	-0.115319	0.0435979	-0.599056	0.00783704	0.0494459	0.251902	-0.350625	2.45303e-06	-0.219682	0.0259985	-0.0348791	0.829661
P07284	SES1	0.0422222	0.576821	0.0331928	0.576777	0.012226	0.836368	0.0532095	0.439192	0.108383	0.0490636	-0.0287164	0.240267	-0.103399	0.0381116	0.0859519	0.0125971	0.118406	0.0272816	0.086046	0.00602123	-0.0579854	0.0616591	-0.0328744	0.399212	-0.0691011	0.0379421	0.0925654	0.0129419	0.0688382	0.078357	0.118031	0.0478491	-0.118429	0.0122997	-0.0807176	0.0734152	0.0129427	0.787969
P07285	TRP4	0.0972274	0.459187	0.0355419	0.777663	0.109317	0.397316	0.280655	0.01089	0.35924	0.0851827	-0.00799605	0.907954	0.193205	0.0630168	0.208249	0.104418	0.0667926	0.415552	0.171413	0.133519	-0.0333085	0.622956	0.246656	0.0262791	0.105096	0.161772	0.0177516	0.837556	-0.102653	0.27669	0.3226	0.0383545	0.07087	0.521213	-0.0572446	0.473297	-0.00482171	0.950574
P07342	ILV2	0.156697	0.00668894	0.24604	0.00439802	0.0461026	0.536913	0.258646	0.00693338	-0.257579	0.0808591	0.151674	1.9594e-05	0.217877	9.69049e-06	0.171153	0.194419	0.142649	0.00728315	0.0800663	0.231978	0.174769	0.104028	0.213165	0.154829	-0.152916	0.0137098	0.00553526	0.873497	0.221451	0.0126993	-0.039527	0.428844	-1.27591	0.000126888	0.026351	0.614819	0.0593047	0.343775
P07347	ARD1	0.136178	0.280981	-0.00382038	0.976761	0.133711	0.303391	0.312926	0.104646	0.209305	0.127916	-0.0488149	0.623307	0.187196	0.0961983	-0.0306542	0.818492	0.161389	0.382801	0.0410595	0.84238	-0.270031	0.0470619	-0.286199	0.117269	0.0943009	0.679741	0.0278972	0.78811	-0.126161	0.365511	0.191626	0.379909	0.159607	0.208821	-0.0624401	0.726867	-0.0727533	0.419787
P07390	PET494	-0.0259253	0.924632	-0.104803	0.557828	-0.15977	0.621605	-0.148769	0.411153	-1.25815	0.0934539	-0.231123	0.242454	0.0769805	0.786759	0.104452	0.7221	-0.179376	0.596331	0.155656	0.492328	0.107575	0.860598	-0.854783	0.00499258	-0.263369	0.334257	0.0365661	0.889949	0.395464	0.0643241	-0.585584	0.019883	-0.421705	0.624413	-0.0587743	0.694334	-0.186652	0.66724
P07560	SEC4	0.0942055	0.29968	0.0365514	0.753801	-0.125055	0.0404779	-0.0421308	0.129634	0.0167988	0.603017	-0.0731582	0.217806	0.105088	0.0694977	0.0367044	0.448882	-0.0467087	0.422256	0.0459022	0.059427	0.180103	0.0813125	0.133342	0.00289534	0.00519749	0.909823	0.0154241	0.600454	0.0985897	0.274279	-0.0525514	0.492864	0.104015	0.0448546	0.0402543	0.0846934	0.0963021	0.448517
P07703	RPC40	0.101152	0.302545	0.051029	0.420217	0.0535969	0.281576	0.0290088	0.452905	0.109993	0.197196	-0.119354	0.446209	-0.0148358	0.83749	0.126372	0.0722698	0.126407	0.0228043	-0.0509068	0.727184	-0.319568	0.00958424	-0.43896	0.000259315	-0.143973	0.0139893	0.0508294	0.296284	-0.176285	0.0159585	0.0785825	0.56411	0.508608	0.00310887	0.000304297	0.996216	-0.0150264	0.796774
P07806-2	VAS1	0.0673978	0.311973	0.11064	0.232664	0.0689795	0.109405	0.0121195	0.803271	0.132192	0.0080016	-0.0387599	0.194592	0.0208081	0.733885	0.0682805	0.213603	0.0720086	0.103958	0.0693281	0.0505807	-0.18871	0.00689187	-0.470878	0.000200714	-0.0290216	0.365363	0.0718582	0.126382	-0.294593	0.000352226	0.194556	0.0102538	0.0556201	0.340225	-0.0621515	0.0867553	-0.00131316	0.981879
P07807	DFR1	0.325082	0.0590233	-0.207706	0.228832	-0.0333494	0.733097	0.182302	0.195446	0.0677247	0.734295	0.0438302	0.839975	0.269214	0.070711	0.247969	0.149352	0.0836407	0.662222	0.0428113	0.892253	0.0240677	0.858139	0.431054	0.205658	-0.00693777	0.971595	-0.122683	0.492251	-0.0638411	0.712736	0.169244	0.253164	0.428396	0.0363582	0.0284962	0.776041	-0.133654	0.207835
P07834	CDC4	0.161756	0.109527	0.447155	0.000536464	-0.0204705	0.941962	-0.231372	0.313317	-0.63583	0.0135952	0.0360249	0.880242	-0.0444431	0.495643	0.267543	0.0203862	0.187862	0.0815004	-0.185074	0.602546	-1.00152	0.0433636	-0.730735	0.0255642	-0.982613	0.0489637	-0.0250893	0.89507	-0.571814	0.0841849	-0.416955	0.374781	0.356411	0.0197991	-0.227635	0.358365	-0.19105	0.330164
P07866	LTE1	-0.0906894	0.709731	0.553187	0.0569334	-0.11363	0.568461	0.0690307	0.746693	0.0529781	0.813369	-0.349762	0.128978	-0.0165629	0.967907	-0.0483889	0.864235	0.0933818	0.668227	-0.0489949	0.803805	-0.317268	0.291509	-0.652727	0.0737776	0.198305	0.403612	-0.51428	0.0629157	-0.0437741	0.818838	0.0784136	0.771488	0.534224	0.0459737	-0.301822	0.190207	0.088567	0.660273
P07884-2;P07884	MOD5	0.0645135	0.730719	0.00580354	0.976205	-0.262419	0.229558	-0.241953	0.324125	-0.062207	0.759932	0.0550651	0.779787	-0.0812417	0.742504	0.116566	0.535654	-0.0528151	0.772666	0.174132	0.42546	0.0798094	0.676563	0.183265	0.43235	-0.0169437	0.952828	0.0902684	0.626826	-0.133346	0.647583	-0.210721	0.446951	0.090941	0.642341	-0.182055	0.523375	-0.00766918	0.97735
P07991	CAR2	0.145245	0.0240305	-0.00477648	0.920162	-0.13944	0.0640666	0.236756	0.0204131	0.661264	0.00181079	-0.0416903	0.510103	-0.0528156	0.430417	0.133812	0.101536	0.196467	0.0126275	-0.196481	0.00974655	0.372095	0.00358122	0.485031	0.0146771	0.0260933	0.717331	-0.0239731	0.66799	0.167387	0.1269	0.581289	0.00784769	0.734238	0.000924791	0.0402638	0.624607	0.0389346	0.42809
P08004	CHS1	-0.0582046	0.246124	-0.00896688	0.900768	0.266128	0.062852	-0.630428	1.61592e-06	-0.287126	0.126505	-0.207604	0.0894648	-0.0419305	0.513992	0.165549	0.033787	-0.114572	0.192217	0.139798	0.198457	-0.106961	0.326059	0.0696077	0.733112	0.133243	0.00428325	-0.253228	0.0056888	-0.339639	0.0162158	-0.498497	0.000123717	0.52328	0.0192194	0.0975313	0.561735	0.000476827	0.993966
P08018	PBS2	-0.00286014	0.978474	0.105441	0.207985	0.123772	0.0615857	0.0823267	0.156554	0.151692	0.0462807	-0.0253115	0.690184	-0.110396	0.0720944	-0.223116	0.0195012	-0.0942379	0.148184	-0.161141	0.0930529	-0.0772794	0.583117	-0.140156	0.1442	-0.0478549	0.504047	-0.0728	0.288037	-0.324807	0.00339067	0.107104	0.353914	0.147894	0.035377	-0.0309431	0.608039	-0.0269306	0.677695
P08067	RIP1	-0.371436	0.273582	-0.0735515	0.820724	-0.0623463	0.6494	-0.678161	0.0118367	-1.48752	0.00149807	-0.039381	0.860635	0.371214	0.0193358	0.170387	0.571229	0.0242251	0.879844	-0.454633	0.128189	-0.728398	0.0184744	0.712898	0.0012452	0.0936545	0.479318	-0.0926598	0.301641	0.00625318	0.954906	-1.1073	0.00408351	-2.48161	7.40901e-06	0.178082	0.358364	-0.138422	0.419465
P08153	SWI5	-0.334251	0.271472	0.0632085	0.887814	-0.255295	0.401676	0.122983	0.782214	0.0965469	0.863384	-0.152318	0.742069	-0.159989	0.595536	0.00550775	0.985156	-0.270254	0.41589	-0.0306598	0.960719	0.197135	0.511351	0.0536304	0.96496	-0.174227	0.64287	-0.522192	0.130232	-0.879118	0.0494192	-0.261837	0.382251	-0.853413	0.0415347	-0.676354	0.155263	0.13919	0.724733
P08417	FUM1	0.0444556	0.585167	-0.0122306	0.793362	-0.0150903	0.854361	-0.669353	2.97012e-05	-1.75376	0.000237657	-0.0371247	0.585344	0.0809869	0.0368781	0.111479	0.314115	0.0369902	0.563724	0.138058	0.384208	0.00239618	0.979215	0.867785	0.00286408	0.103464	0.114077	0.0352919	0.533528	0.245172	0.0438294	-1.35936	0.00023985	-1.98917	3.49768e-07	0.0126245	0.877108	-0.0925428	0.215837
P08425	MSF1	0.579521	0.0023994	0.119692	0.388216	0.410151	0.0113666	0.759154	0.000553968	0.480734	0.00375453	-0.148571	0.342932	0.13445	0.287017	0.177418	0.0825251	0.503655	0.00773496	0.53402	0.0194051	0.686006	0.0180727	0.456438	0.0245118	0.154304	0.202161	0.508511	0.00262685	0.773937	0.00126904	0.585057	0.00166376	0.272689	0.0255858	-0.116822	0.370505	0.0573902	0.586805
P08432	SPE1	-0.731337	0.741174	-0.45944	0.814502	-1.75945	0.357437	-2.21161	0.12473	1.44268	0.263893	-1.58563	0.379114	-2.69928	0.0892666	-1.96638	0.142537	1.11985	0.422405	-2.72733	0.270136	-2.91875	0.0627948	-3.79391	0.0601293	-1.01528	0.632438	-0.883606	0.741354	-0.953978	0.671987	-2.34793	0.105619	-0.485769	0.750096	-0.538005	0.760578	-3.38675	0.0305615
P08456	CHO1	0.735992	0.00173935	0.0694275	0.538817	0.385112	0.0090577	0.688142	0.00106844	0.480892	0.0176729	-0.20031	0.306394	0.29592	0.0298935	0.44111	0.00796516	0.633939	0.010656	0.458888	0.00801581	-0.117618	0.58506	-0.313965	0.0772494	-0.241376	0.140604	0.315422	0.0268153	0.415111	0.00696696	0.105746	0.576157	0.156526	0.260287	-0.109578	0.521308	-0.0418627	0.783683
P08466	NUC1	0.276456	0.145767	0.080181	0.709026	0.208999	0.0859693	-0.159178	0.0539384	-0.103805	0.362674	-0.143092	0.341217	-0.38527	0.00588676	0.228778	0.150919	0.298623	0.0706659	0.284114	0.00750492	0.186216	0.514317	0.454894	0.0124154	-0.225078	0.0132045	0.208131	0.0156507	0.451624	0.0128406	0.0112797	0.917569	-0.0740967	0.236277	-0.244526	0.0169165	-0.0733413	0.564796
P08468	PET111	0.123176	0.789507	0.252789	0.609524	0.35011	0.407211	0.243793	0.559144	0.315759	0.523296	-0.0525758	0.916807	-0.223076	0.647379	-0.0110052	0.978244	0.159679	0.724143	0.220859	0.593751	0.237982	0.616147	-0.262006	0.557575	-0.0338416	0.937153	-0.0535331	0.899225	0.0307238	0.95243	-0.0447142	0.941874	0.314669	0.635543	-0.128193	0.778701	0.0212492	0.959086
P08518	RPB2	-0.0423684	0.648361	0.0169755	0.733964	0.0411249	0.237861	-0.0888059	0.278602	-0.0187297	0.753017	0.0205609	0.649146	-0.0781107	0.0198728	-0.0508974	0.348011	-0.000172813	0.994581	0.0812844	0.0281648	0.0305117	0.778708	-0.392705	0.00801326	0.0389125	0.374613	0.156174	0.168786	-0.238673	0.00497677	0.00346423	0.911955	-0.00904974	0.863691	-0.0767201	0.359391	-0.07673	0.0128414
P08524	ERG20	0.150334	0.0318786	0.070011	0.334481	-0.0590137	0.123355	-0.0469386	0.195724	-0.0704404	0.407117	0.083246	0.0528463	0.258888	0.000968804	-0.0443179	0.456086	0.0242867	0.754778	0.0139472	0.826938	0.0149655	0.872611	-0.0802843	0.165591	0.015554	0.684502	0.0197221	0.519242	0.07579	0.0842246	-0.200392	0.0214908	-0.0773481	0.282029	0.119385	0.0184336	-0.0101333	0.891286
P08525	QCR8	-0.335558	0.18313	0.024697	0.921596	0.191034	0.0172986	-0.986507	0.000239214	-2.34516	0.00376912	0.169562	0.144763	0.425984	0.000653282	0.411351	0.0937754	-0.139084	0.38238	-0.440123	0.145041	-1.08716	0.00246895	0.695401	0.0149947	0.15735	0.21743	-0.136498	0.0518436	0.134687	0.279907	-1.5322	0.00131037	-4.65958	4.02287e-07	0.0639551	0.482103	-0.123614	0.455223
P08536	MET3	0.764746	0.00300231	0.0541893	0.767237	0.478697	0.0650718	1.27614	0.000324169	1.52711	0.000470475	0.270466	0.051069	0.0510309	0.625424	0.404124	0.0102261	0.546749	0.00248422	0.0668603	0.545968	0.0243945	0.86641	-0.0470735	0.768601	0.168286	0.31663	0.159329	0.287089	-0.708844	0.0014956	1.83124	0.000321562	1.05957	0.000422894	0.190397	0.280548	0.0437017	0.628815
P08539	GPA1	0.112006	0.335728	0.0230139	0.857207	-0.0460506	0.573469	0.151079	0.0718238	0.179315	0.0734323	-0.027947	0.773797	0.150579	0.103352	0.0361189	0.639431	-0.16603	0.231601	0.114949	0.427274	-0.0809694	0.685805	-0.261557	0.0728592	0.0603562	0.401205	-0.0966837	0.277369	-0.0811583	0.354479	0.217923	0.0377528	0.0229892	0.847508	0.0508505	0.640835	0.0506549	0.775804
P08566	ARO1	0.174533	0.0165762	0.100105	0.140869	0.138502	0.0808249	-0.00356034	0.953631	-0.191552	0.0487748	-0.0262385	0.655999	0.067017	0.22333	0.0487805	0.276526	0.139807	0.0269283	0.101491	0.235965	-0.105213	0.188028	0.105554	0.164703	-0.06245	0.249156	0.126976	0.0856893	-0.0967322	0.106419	-0.201265	0.0167091	-0.403431	0.00718763	-0.0970938	0.135033	-0.100843	0.143271
P08593	MSS18	0.094876	0.583716	-0.0167916	0.903286	0.0774698	0.550632	-0.0532782	0.763064	-1.6427	0.0128683	0.0640768	0.518819	0.161642	0.35001	0.100819	0.429841	-0.0117259	0.912091	0.181749	0.271421	0.561468	0.105487	0.673194	0.0103586	0.0746068	0.522325	0.112568	0.290597	0.391726	0.0114473	-0.158555	0.0989606	-1.8895	0.0268895	-0.0742655	0.499081	0.125469	0.536741
P08638	LEU3	-0.206549	0.585673	0.133451	0.746758	0.418586	0.347518	-2.27109	0.13016	-0.200786	0.598862	0.161609	0.734255	-0.179921	0.728868	-0.373916	0.370072	-0.157743	0.688964	0.284685	0.52159	0.094022	0.79724	-0.160062	0.667256	0.0218591	0.952413	-0.0793897	0.828919	-0.15021	0.69425	-0.128306	0.76284	0.33074	0.399459	0.241772	0.631644	0.065668	0.890375
P08678	CYR1	0.0286723	0.541166	0.201211	0.136715	0.0418478	0.685981	0.138392	0.0254909	0.0929805	0.0856199	0.0757895	0.228323	0.178831	0.00939425	-0.0195927	0.746221	-0.077479	0.0583614	-0.0671039	0.444562	0.0615692	0.529045	-0.0249062	0.782236	0.100517	0.179862	-0.102805	0.0199577	-0.193953	0.0495706	0.104541	0.201464	0.140133	0.0176595	0.0761007	0.582748	0.18988	0.307202
P08679	CIT2	-0.84359	0.0260444	0.299488	0.465716	0.0734322	0.777649	-1.82399	0.00335177	-0.174821	0.734843	0.274999	0.346476	0.585659	0.0955889	-0.32005	0.250542	-0.863022	0.0247917	-1.13277	0.00881503	-0.621741	0.17737	1.23436	0.01343	-0.0530955	0.856093	-0.971527	0.0171311	0.444877	0.158147	-1.79406	0.00172709	-2.54928	0.000432231	0.0650213	0.833474	0.243059	0.438915
P08964	MYO1	-0.488752	0.136593	-0.263993	0.598288	0.0862089	0.781563	-0.970593	0.0125473	-0.349674	0.265386	-0.952903	0.0818052	-0.42215	0.400225	-0.26997	0.447066	-0.285452	0.254449	0.313211	0.228277	-0.551643	0.451382	-0.849631	0.0394655	-0.525363	0.189411	0.218065	0.488908	-1.04976	0.0518305	0.0714759	0.849027	0.222024	0.240059	-0.257115	0.487266	0.0794049	0.839686
P09032	GCD1	-0.0101257	0.913648	-0.0264061	0.486783	-0.0905508	0.397513	0.0837149	0.265155	0.0720176	0.190972	-0.0245108	0.753969	-0.0715833	0.0602451	-0.0140114	0.576988	0.02886	0.562476	-0.0857393	0.438624	-0.0184999	0.732578	0.0409358	0.162432	-0.0824459	0.208507	0.00546229	0.921561	-0.0892414	0.23469	0.115026	0.0283883	0.210996	0.0265739	-0.057614	0.138704	-0.143428	0.205473
P09064	SUI3	0.274186	0.00968933	0.192769	0.0455074	0.111186	0.321582	0.134246	0.219367	0.0702328	0.266446	-0.0614335	0.344624	0.066376	0.335755	0.294665	0.0202481	0.161515	0.110608	0.268537	0.0364266	-0.0804014	0.593357	-0.364628	0.00624173	-0.0482647	0.56686	0.0141601	0.805937	-0.00694309	0.908653	0.173218	0.0875266	0.232269	0.0267161	-0.019016	0.828977	0.0245827	0.769407
P09201	FBP1	-0.0528725	0.744577	0.150317	0.235965	0.145958	0.120061	-1.17082	1.41742e-05	-3.24433	0.00244834	-0.0903824	0.369066	0.0992441	0.201149	0.182053	0.0371631	-0.00745306	0.951944	-0.155541	0.101601	-0.448478	0.00819272	-0.453411	0.001123	-0.0912385	0.391977	-0.164064	0.0215847	-0.392226	0.00136698	-2.62643	6.14886e-07	-9.29193	0.000170501	-0.0424319	0.434157	-0.015953	0.906635
P09232	PRB1	0.0883427	0.304488	0.253403	0.0565632	-0.105258	0.362215	0.482698	0.00916818	0.281003	0.0404569	0.301518	0.0269112	0.32499	0.103615	-0.0795536	0.503961	-0.125985	0.187281	-0.0142245	0.884766	0.754729	0.0440663	1.37102	0.000423188	0.382858	0.0255314	-0.101345	0.273039	0.375218	0.0126621	0.299457	0.0440471	0.402031	0.00211294	0.335512	0.0598746	0.250341	0.0302887
P09368	PUT1	0.459418	0.0738931	0.766499	0.00765458	0.301811	0.100333	0.0944183	0.387599	1.44667	0.000187394	0.496912	0.00667411	0.0224651	0.872911	0.360245	0.0288913	0.3767	0.0213227	-0.133999	0.460519	-0.35449	0.469685	0.219664	0.225126	0.7342	0.00867565	-0.0185749	0.947332	0.642563	0.0118918	0.294947	0.0368274	3.35272	0.000219277	-0.0987301	0.508849	0.0178044	0.906745
P09435	SSA3	-0.817626	0.229735	-0.0705751	0.921044	-1.98543	0.0346664	1.71097	0.041572	-0.202058	0.760758	1.3922	0.101075	1.01374	0.196768	-1.90772	0.0458091	-1.45168	0.0657684	-1.34743	0.083713	1.8138	0.14795	3.23733	0.0072852	1.02461	0.163836	-1.35124	0.0902547	1.14633	0.143389	1.50713	0.0667079	-2.5714	0.0168938	1.35951	0.086752	0.740736	0.283922
P09436	ILS1	0.152771	0.0237568	0.060184	0.183473	0.0424457	0.409382	0.2204	0.0240024	0.41364	0.000676741	-0.000941853	0.992564	0.022006	0.585136	0.0903014	0.112551	0.14265	0.0459334	0.155972	0.022415	0.048617	0.61697	-0.222963	0.00477404	-0.013951	0.762543	0.106212	0.128327	-0.0879327	0.10886	0.293691	0.00172932	0.448138	0.00394707	-0.0653182	0.199429	-0.0956055	0.0943844
P09440	MIS1	0.25838	0.00369509	0.147405	0.249641	0.183625	0.00762905	0.21329	0.000425431	0.0770776	0.342155	-0.0119889	0.868811	0.0173247	0.744605	0.17529	0.00622992	0.1356	0.0193565	0.130392	0.027028	-0.187063	0.235148	-0.428308	0.000359989	-0.0488467	0.365077	0.0489501	0.348569	-0.119721	0.0231856	0.341544	0.000775134	-0.477847	0.000694093	-0.0146338	0.796437	-0.0189713	0.624098
P09457	ATP5	-0.0143502	0.847928	-0.0236314	0.813223	-0.076207	0.386111	-0.679525	0.00211432	-2.10024	0.000402495	-0.132567	0.160787	-0.0505163	0.529089	0.0997025	0.267479	-0.0524154	0.493562	0.117462	0.225724	-0.0201292	0.893768	0.274596	0.0611713	-0.0894574	0.387248	-0.0336746	0.709497	0.138006	0.274264	-1.39996	8.26964e-05	-3.08411	5.86316e-06	-0.0870729	0.289488	0.0849693	0.490774
P09547	SWI1	0.157893	0.292345	0.25652	0.0997708	-0.0309207	0.796298	0.076971	0.455317	0.00430517	0.977631	0.210522	0.203223	0.0727834	0.637017	-0.0354471	0.742873	0.146191	0.219074	0.142206	0.219133	-0.0246895	0.846178	-0.418478	0.0173667	0.123274	0.388665	-0.00627754	0.951644	-0.269629	0.0672677	-0.0937442	0.613468	0.0387833	0.698526	0.0246512	0.880376	0.1095	0.527241
P09620	KEX1	-0.0224688	0.841256	0.0100719	0.931891	0.146505	0.287053	-0.0809822	0.50357	0.244867	0.10977	-0.194004	0.206334	-0.0680542	0.576302	-0.151161	0.218557	-0.0996447	0.381842	-0.173144	0.310405	-0.370058	0.025072	-0.815348	0.00934097	0.150888	0.214688	-0.0549251	0.663253	-0.587484	0.00685957	0.125493	0.339333	0.396215	0.0188671	-0.125487	0.437068	0.00781076	0.944763
P09624	LPD1	0.127345	0.0799816	0.0653562	0.303432	-0.0481095	0.361804	-0.243634	0.00864976	-0.994582	3.89257e-05	0.0474032	0.518984	0.109224	0.104121	0.130087	0.212308	0.048327	0.436697	0.158315	0.0764967	0.229737	0.109262	0.680415	0.000853056	0.0733401	0.292653	0.0785044	0.174875	0.455522	0.000577898	-0.784233	0.00043544	-1.30294	1.50512e-05	0.0359657	0.505426	0.0100643	0.839588
P09733	TUB1	0.134417	0.617083	-0.0624901	0.762659	0.0888861	0.435238	0.163368	0.0578092	0.0542196	0.510606	0.0725463	0.548854	0.217294	0.00201423	0.171659	0.114548	0.269312	0.00914621	0.107764	0.488203	0.0500852	0.772413	-0.0981147	0.334839	0.116967	0.0436542	0.265097	0.00897713	-0.0509897	0.259871	0.0422979	0.715755	0.24508	0.0388858	0.109277	0.151107	-0.0987844	0.486876
P09734	TUB3	0.190852	0.0690666	0.062902	0.565893	-0.0255584	0.738962	-0.063662	0.420888	0.222764	0.0622764	-0.110309	0.336954	0.108581	0.227728	0.143165	0.209362	0.164217	0.0651782	0.142311	0.106007	0.0140052	0.913464	-0.0610274	0.60199	0.0937536	0.478785	0.172986	0.118331	0.186663	0.0812862	0.121563	0.193583	0.189842	0.32799	0.00804385	0.950017	0.0904589	0.427834
P09798	CDC16	0.346241	0.100085	0.215208	0.183537	0.406267	0.135787	-0.281961	0.132551	-0.0583375	0.85225	0.0762463	0.827952	0.211537	0.26237	0.164514	0.493338	0.40852	0.18425	0.425029	0.0479206	-0.530495	0.0644314	-0.995306	0.138184	-0.00723404	0.959267	0.0449683	0.788279	0.110936	0.618589	-0.931476	0.14457	0.501807	0.0217648	0.472218	0.0590298	0.295422	0.178274
P09880	TRL1	-0.0031644	0.971652	0.0770693	0.287373	0.0329442	0.657342	-0.0137808	0.910128	-0.0455101	0.66287	0.0693252	0.298177	-0.0246918	0.596664	-0.135307	0.115895	-0.0105442	0.8788	-0.0397845	0.706859	0.0416653	0.309515	-0.0948363	0.168965	-0.0375028	0.753116	0.0276242	0.374981	-0.0184861	0.642593	-0.0279754	0.708134	0.0747844	0.126228	-0.0445321	0.489746	0.00530436	0.935501
P09938	RNR2	0.446654	0.0216651	0.178821	0.246598	-0.121987	0.230828	0.351527	0.0185443	0.213184	0.129457	0.17079	0.210589	0.351631	0.0180076	0.157799	0.166779	0.205759	0.210549	0.0496382	0.647364	0.05097	0.772734	0.171967	0.464427	0.130943	0.318733	0.0518544	0.583173	-0.126297	0.251745	0.370652	0.0262922	0.134969	0.353049	0.019288	0.85644	0.107793	0.376164
P09950	HEM1	0.585259	0.0545004	0.175042	0.398485	0.604381	0.0598677	0.0802573	0.68247	-0.778283	0.0299957	-0.467801	0.290785	-0.108363	0.675538	0.788753	0.0089926	0.715925	0.0154168	0.420343	0.292705	-1.19512	0.071389	-0.69325	0.0195782	-1.83311	0.008004	0.0989505	0.733516	-0.293603	0.183236	-1.08461	0.0051025	-0.585083	0.0982519	-0.553075	0.131238	-0.342603	0.12821
P09959	SWI6	-0.0352202	0.781258	-0.0489055	0.678519	0.0294035	0.808528	0.138856	0.346284	-0.178896	0.194895	0.0485778	0.688871	0.05373	0.687395	-0.0843059	0.471753	-0.145622	0.234007	0.0321608	0.807774	-0.0913326	0.517371	-0.284611	0.0509381	0.0337942	0.810449	-0.110705	0.345191	-0.309887	0.0893163	-0.0883976	0.527682	-0.024114	0.837507	-0.0436872	0.72741	0.148369	0.259328
P0C074	YSF3	0.393174	0.600145	-0.986255	0.349666	0.0252454	0.972613	0.574587	0.419218	-0.254546	0.714806	-1.40733	0.0872037	0.548524	0.422449	-0.0107549	0.987542	-0.26114	0.747361	-0.0295887	0.967475	-0.3958	0.604194	0.524873	0.539024	-0.284473	0.705608	-1.10763	0.226729	-0.500622	0.498439	-0.302233	0.73688	0.52882	0.552109	-0.11639	0.897701	-0.509482	0.510452
Q3E792;P0C0T4	RPS25A;RPS25B	-0.109471	0.17828	0.0267234	0.700141	0.185339	0.0781657	0.0760928	0.195848	0.214319	0.0298658	-0.0712636	0.307527	-0.167564	0.100528	0.159786	0.0302044	0.02256	0.730195	-0.0130853	0.912389	-0.283508	0.0933245	-0.213258	0.262463	-0.260081	0.015984	-0.165167	0.405882	-0.11091	0.303784	0.270574	0.0627233	-0.260098	0.112968	-0.156555	0.0392546	-0.0616781	0.384458
P0C0V8	RPS21A	0.0776559	0.216761	-0.043437	0.12589	0.176905	0.0391628	0.00980209	0.80756	0.0758567	0.688001	-0.131904	0.100698	-0.0141081	0.870462	0.252468	0.00300771	0.124038	0.0090923	-0.0424209	0.697471	-0.358605	0.00137575	-0.370043	0.00507337	-0.140472	0.0935527	-0.0895296	0.109182	-0.159978	0.146869	0.206461	0.299781	-0.0865646	0.0899792	-0.0941139	0.0244902	-0.114949	0.115422
Q3E757;P0C0W9	RPL11B;RPL11A	0.199789	0.552618	0.0891974	0.566814	0.0958707	0.0733289	0.543007	0.0126282	0.455407	0.00423701	0.0568877	0.15113	0.308863	0.0337927	0.394055	0.0341436	0.232888	0.175849	0.112278	0.473485	-0.234961	0.00352079	0.0838259	0.636688	0.025905	0.858899	-0.0125384	0.755185	0.00306271	0.948762	0.453521	0.0289535	0.269745	0.00415739	0.128797	0.385258	-0.0719243	0.428307
P0C268	YBL039W-B	-0.402399	0.0704112	-0.221638	0.365555	-0.137221	0.687579	-0.186971	0.616588	-0.816876	0.21231	0.198299	0.601385	-0.133432	0.265911	-0.437209	0.0662152	-0.576423	0.00683258	-0.514844	0.230358	-0.0438406	0.909524	0.771103	0.00102	-0.0300586	0.90605	-0.0704775	0.863282	0.676919	0.104296	-0.556985	0.332758	-0.74484	0.022368	0.307803	0.132629	-0.454073	0.148294
P0C2H6;P0C2H7	RPL27A;RPL27B	0.261693	0.0566547	0.159519	0.111442	0.205156	0.0555042	0.43848	0.0136257	0.356388	0.00736062	-0.0204078	0.821353	0.02523	0.726058	0.277735	0.0819675	0.250861	0.0630581	0.142638	0.163981	-0.199571	0.244717	-0.0994638	0.230551	-0.0341404	0.722474	0.0972975	0.198555	0.0913086	0.511	0.494056	0.00958726	0.144877	0.163772	-0.0125531	0.909859	-0.00130603	0.987206
P0C2H8	RPL31A	0.438759	0.215532	0.588817	0.156702	0.785885	0.0258337	0.291928	0.114445	0.363547	0.1794	0.382349	0.0320319	0.0373528	0.566338	0.371556	0.00835824	0.368519	0.0230264	0.507237	0.123487	0.000519823	0.997879	0.199757	0.360007	0.156597	0.276373	0.155209	0.482992	0.0453477	0.691736	0.786924	0.0112213	0.0217493	0.795899	0.0140779	0.852006	0.382798	0.229153
P0C2H9	RPL31B	0.145046	0.281386	0.216731	0.0516591	0.293283	0.0711853	0.323475	0.0132452	0.460365	0.102391	0.201638	0.214422	-0.00541941	0.965482	0.282258	0.0334878	0.197493	0.0587083	0.111808	0.2514	-0.164946	0.130271	-0.237248	0.198429	0.0737272	0.51961	0.140294	0.24889	-0.146138	0.316339	0.673651	0.0053422	0.113311	0.316117	-0.00500108	0.96713	0.0447428	0.690966
P0C2I9	TY1B-PR1	-0.360518	0.0074907	-0.490793	0.00971839	-0.197815	0.0363441	-1.20354	0.000527575	-0.901391	0.00211852	-0.474183	0.0279604	-0.138734	0.133784	-0.31907	0.0699266	-0.217275	0.0609713	0.0566299	0.435092	-0.286036	0.0660619	-0.943926	0.000930946	-0.188621	0.102214	0.173645	0.225247	-0.188588	0.0738716	-1.2425	0.000612743	0.35346	0.0366434	-0.119989	0.562884	-0.056322	0.365237
P0C2J0	TY1B-PR2	0.377842	0.0773719	0.189799	0.431882	-0.303025	0.296025	0.747671	0.0099643	0.694769	0.0395382	0.0456624	0.88775	0.575676	0.0286033	0.0149621	0.957822	0.32308	0.205293	0.306203	0.225661	0.450955	0.14578	0.255131	0.326977	0.264407	0.356431	0.246226	0.477636	0.0579142	0.856584	0.530897	0.046695	0.900714	0.00749749	0.252449	0.309531	0.28841	0.177108
P0C2J1	TY1B-PR3	-0.421468	0.0976682	-0.164683	0.415195	-0.0809452	0.660176	-0.880156	0.0761096	-1.01345	0.0439533	-0.58648	0.486854	0.450486	0.0997672	-0.312962	0.173404	-0.0830338	0.808312	0.0982077	0.682198	-0.433683	0.247655	-1.06825	0.00699196	0.072159	0.752693	0.145708	0.52786	-0.236716	0.214383	-0.58404	0.198034	1.12278	0.00271735	0.323055	0.12486	0.182433	0.36418
P0C5N3	YGL041W-A	0.344783	0.147353	0.0169749	0.899393	0.166427	0.359081	0.0804359	0.600451	-0.500029	0.139119	-0.102996	0.685715	0.0930314	0.47436	0.0810911	0.828909	0.212579	0.205263	0.219925	0.35873	-0.00718806	0.981521	0.127618	0.535098	0.428172	0.0622233	0.235564	0.255059	0.320078	0.0830905	0.144487	0.408619	-0.91371	0.0357075	0.0129645	0.954167	0.0335175	0.822993
P0CE41	HAP1	-0.0239629	0.930584	0.115019	0.789809	0.140123	0.611591	0.0696333	0.881486	0.109316	0.757047	-0.743106	0.26686	-0.240759	0.283759	-0.495064	0.0728988	0.106841	0.652066	-0.0613706	0.865598	-0.448612	0.344844	-0.00649903	0.988563	-0.204233	0.452667	-0.201925	0.450865	0.265174	0.226111	0.776731	0.0256744	1.01319	0.0520746	-0.309521	0.183214	0.375932	0.330502
P0CH09;P0CH08;P0CG63	RPL40B;RPL40A;UBI4	-3.78789	0.150729	-2.68082	0.360415	-1.49611	0.50625	0.313907	0.538361	-0.132014	0.807217	0.199899	0.556356	-1.40054	0.556843	-1.93109	0.549392	0.537546	0.167352	-4.31672	0.180133	-2.94353	0.174935	-2.80957	0.336533	-1.52786	0.551104	-1.744	0.530463	-4.20373	0.147347	-2.10498	0.518485	-0.302254	0.734984	0.298772	0.407326	-1.67728	0.480947
P0CH64;P0CH63	DDI3;DDI2	-1.13067	0.114644	-1.00552	0.165822	-0.92641	0.138643	-0.544491	0.211731	-0.340321	0.583686	0.260661	0.578352	-0.802212	0.121257	-0.458026	0.510207	-0.309933	0.502408	0.0508071	0.91324	-0.137801	0.801655	1.54315	0.0352626	0.728934	0.193366	0.671126	0.402717	-1.55116	0.00936021	-0.549437	0.454171	-0.722373	0.166765	-0.719039	0.260686	-0.294809	0.67209
P0CS90	SSC1	0.448894	0.00469101	0.117984	0.226518	0.133093	0.270748	0.35458	0.0171801	0.3983	0.00916046	-0.0561607	0.5775	0.113335	0.256284	0.240828	0.13196	0.230864	0.0856072	0.308491	0.0179836	0.399093	0.0999062	0.50031	0.00653035	0.0240197	0.804368	0.233661	0.0427089	0.59524	0.00398776	0.293798	0.043618	0.478478	0.00766923	-0.0116401	0.889621	-0.0339166	0.729292
P0CT04	PBI2	-0.116378	0.642695	0.0117886	0.905716	-0.11178	0.130275	-0.18587	0.170162	-0.85161	0.00223136	0.192286	0.0305708	0.103471	0.572676	0.280268	0.174568	0.163152	0.0968917	0.0698345	0.528909	0.0880797	0.718336	0.850699	0.000134812	0.230954	0.0147445	0.0781557	0.571233	0.366335	0.00970149	-0.435586	0.12961	-1.937	0.000158378	0.203723	0.0292639	0.124125	0.116649
P0CT86		-1.98361	0.0244174	-1.16385	0.0443227	-0.662518	0.150732	-2.41373	0.0282271	-1.64254	0.0880263	-0.537038	0.0989092	-0.847334	0.0492291	-0.928904	0.00313693	-1.6178	0.0721238	0.0478135	0.926834	0.039968	0.928891	-1.02975	0.0158106	-0.508134	0.236645	-0.0350535	0.900348	-1.51872	0.00026131	-1.66476	0.13409	-1.56324	0.024472	-0.460925	0.35603	0.177917	0.38844
P0CW41;P0CW40;Q08295	IMA4;IMA3;IMA2	0.305671	0.10376	0.0247284	0.873617	-0.166488	0.246253	0.231176	0.139343	-0.16285	0.273361	0.193422	0.290979	-0.0514575	0.693148	-0.169506	0.316994	0.253695	0.123556	-0.00498149	0.972925	0.23342	0.179132	-0.0403044	0.798005	-0.139631	0.338976	0.2144	0.152733	0.529904	0.029461	-0.787606	0.282429	-0.145672	0.398063	-0.109158	0.736345	0.171268	0.340283
P0CX09;P0CX08	DSF1	1.90842	0.0166378	0.535276	0.407398	0.70615	0.186031	3.11683	0.0051389	3.05105	0.00569364	0.0455193	0.949378	0.866493	0.179956	0.959596	0.173909	2.10506	0.0134819	0.461178	0.653277	-0.846805	0.420167	0.828485	0.160327	-0.357095	0.585038	0.566282	0.32902	-0.223312	0.760234	0.89626	0.255314	2.12662	0.0174131	0.134504	0.870325	0.161549	0.838303
P0CX11;P0CX10;P42222	ERR2;ERR1;ERR3	-2.4034	0.154288	-2.87338	0.0864931	-2.51117	0.102864	0.496426	0.653944	1.1725	0.358369	0.0995625	0.928462	1.43208	0.270459	-2.33038	0.0982343	-4.60219	0.0172871	-3.4713	0.0527668	2.2179	0.328077	5.65657	0.00568846	1.79147	0.159275	-2.80718	0.242673	0.648362	0.561654	0.537803	0.637152	-2.56082	0.204981	2.48521	0.0858687	1.07914	0.374919
P53819;P0CX15;P0CX14	YRF1-6;YRF1-7;YRF1-3	0.723217	0.278158	1.13019	0.121056	-0.236237	0.767461	0.335381	0.577348	0.587146	0.410716	0.493261	0.432219	0.89003	0.201784	0.282842	0.658268	0.429037	0.481537	0.718501	0.310829	0.289361	0.650897	0.861757	0.208605	-0.0264679	0.968603	0.50687	0.420322	0.513894	0.516199	0.471501	0.440654	0.389828	0.524561	0.348592	0.569081	0.19484	0.795803
P0CX19;P0CX18	YHR214W;YAR066W	1.35868	0.0480331	1.52582	0.0368788	1.46544	0.0511046	1.99341	0.012743	0.551433	0.595092	1.01056	0.256708	1.3352	0.0530466	2.96522	0.00366777	2.08386	0.140831	2.1058	0.0109596	2.39495	0.157055	2.61058	0.00464112	1.6364	0.0342282	1.68618	0.157098	4.77721	0.000551865	0.747985	0.217397	2.01728	0.0294331	0.598565	0.507201	0.418699	0.462767
P0CX22;P0CX21;P0CX20;O13559	YRF1-8;YRF1-5;YRF1-1;YRF1-4	0.364463	0.0102917	0.24137	0.323277	0.305348	0.232553	-0.443016	0.0268638	-1.31008	0.0077815	-0.168187	0.589001	0.0929687	0.504732	0.283645	0.122401	0.277131	0.0715523	-0.037336	0.793133	-0.915892	0.151744	-0.927042	0.000822605	-0.644453	0.00514471	-0.0825896	0.50456	-0.554356	0.00144392	-1.90735	0.160365	-0.183916	0.111713	-0.120798	0.297041	-0.947097	0.000441454
P0CX24;P0CX23	RPL20B;RPL20A	0.269945	0.00600204	0.139593	0.0505861	0.277516	0.00898402	0.242131	0.0451509	0.137567	0.0439543	-0.0272338	0.69401	0.0409258	0.585873	0.217498	0.0183369	0.224532	0.0366103	-0.0634456	0.645009	-0.441771	0.00615854	-0.367502	0.00299395	0.00691138	0.943886	-0.0417167	0.500427	-0.146628	0.0508998	0.306943	0.0234605	-0.113197	0.376716	0.0883707	0.495947	-0.165307	0.101191
P0CX26;P0CX25	RPL43B;RPL43A	0.105809	0.451319	0.0424085	0.7045	0.177823	0.134119	0.0713225	0.302796	0.0736804	0.683186	-0.223853	0.0738107	-0.0429207	0.426786	0.133136	0.0955818	0.170291	0.0553509	-0.0784482	0.258809	-0.456582	0.0721222	-0.662891	0.0181574	-0.242564	0.0120096	0.0654458	0.0673971	-0.289438	0.0451877	0.406951	0.0266668	-0.135265	0.329008	-0.060159	0.549313	-0.216904	0.0291785
P0CX28;P0CX27	RPL42B;RPL42A	-0.19458	0.375415	-0.117396	0.497495	0.356339	0.0868891	-0.330896	0.0884213	0.081216	0.809164	-0.332337	0.252594	-0.60101	0.0183634	-0.300358	0.0753208	0.0941421	0.628117	-0.487038	0.0163758	-0.586921	0.166993	-0.96843	0.0212624	-0.224218	0.400665	0.183256	0.347973	-0.892222	0.00389413	0.392948	0.275815	-0.521791	0.026329	-0.296997	0.183531	-0.0956458	0.509414
P0CX30;P0CX29	RPS23B;RPS23A	0.205333	0.0888688	0.0572756	0.475108	0.152268	0.250676	0.193386	0.0559308	0.278498	0.0357863	-0.0843569	0.596145	0.0884786	0.266556	0.298699	0.0263745	0.111631	0.269314	0.0382725	0.656048	-0.322776	0.100634	-0.446594	0.00292938	-0.202899	0.197691	-0.0938541	0.308665	-0.146061	0.124911	0.293878	0.0502733	0.0779985	0.336954	-0.0236652	0.869068	-0.137392	0.152046
P0CX32;P0CX31	RPS24B;RPS24A	0.187162	0.0186194	0.154007	0.0432215	0.225876	0.175368	0.173494	0.162783	0.276976	0.254165	-0.0157746	0.908401	0.148025	0.114144	0.282537	0.0411642	0.154277	0.0343689	-0.109276	0.32004	-0.180592	0.132398	-0.357477	0.0155852	-0.0829155	0.369213	0.0757857	0.442994	-0.161035	0.0491137	0.322431	0.0235891	0.0123189	0.904376	0.0979472	0.31788	-0.00352574	0.94206
P0CX34;P0CX33	RPS30B;RPS30A	0.157923	0.253146	-0.0589024	0.730689	0.15157	0.199835	0.540385	0.0106833	0.515862	0.0040493	0.0257678	0.81327	-0.0592638	0.581006	0.313748	0.0191573	0.309808	0.0820615	-0.0408612	0.793799	-0.20585	0.158179	0.00066401	0.994755	-0.120747	0.279571	0.0115957	0.924407	-0.0406457	0.651131	0.307237	0.0780417	0.0864441	0.419786	0.0205131	0.889322	-0.116102	0.261539
P0CX36;P0CX35	RPS4B;RPS4A	0.104087	0.00120036	0.0456212	0.444368	0.189763	0.00119189	0.174082	0.0201771	0.190256	0.00732667	0.0449668	0.0533187	-0.0258586	0.713529	0.24151	0.00347144	0.177641	0.000491236	0.0751173	0.0438475	-0.24317	0.029164	-0.333037	0.0120994	-0.0439128	0.102141	0.0278219	0.548115	-0.106875	0.191625	0.35076	0.015511	-0.0240063	0.708632	0.00685495	0.9267	-0.0214104	0.628246
P0CX38;P0CX37	RPS6B;RPS6A	0.164708	0.00802632	0.195056	0.00533095	0.225831	0.02406	0.193538	0.0936417	0.316399	0.020239	0.096942	0.274464	0.0386623	0.603832	0.203142	0.0163131	0.133087	0.0373619	0.0233722	0.661069	-0.270854	0.0631519	-0.317397	0.00321291	-0.0431145	0.602029	-0.0299419	0.54995	-0.154858	0.0288934	0.392123	0.00171498	0.126784	0.0434913	0.0627971	0.126876	0.0449867	0.44233
P0CX40;P0CX39	RPS8B;RPS8A	0.156299	0.0618607	0.0698424	0.321512	0.346295	0.0446005	0.222083	0.0269537	0.345275	0.0203421	-0.0489286	0.569536	0.113714	0.0929852	0.206084	0.00168245	0.179455	0.014472	0.0890042	0.0372019	-0.289744	0.0381008	-0.315156	0.0113382	-0.0694086	0.137798	-0.0214901	0.717562	-0.18173	0.00293928	0.337543	0.00371212	0.0766431	0.237313	-0.021637	0.724319	-0.100647	0.0484073
P0CX42;P0CX41	RPL23B;RPL23A	0.251404	0.601918	0.0826983	0.793793	0.338933	0.106704	0.695275	0.0106843	0.230351	0.431353	0.0547121	0.765101	0.55509	0.0130295	0.273037	0.426039	0.427173	0.0785908	-0.0819978	0.854629	-0.2515	0.271002	0.0780928	0.661866	0.168877	0.439982	0.117694	0.48384	-0.048846	0.784454	0.563706	0.075612	0.315988	0.381492	0.0530624	0.821967	-0.0664408	0.803488
P0CX44;P0CX43	RPL1B;RPL1A	0.382285	0.0612162	0.184237	0.144309	0.362909	0.0124774	0.456541	0.0262816	0.493657	0.0236625	0.104573	0.247637	0.30658	0.0210908	0.329085	0.0163051	0.326916	0.0444526	0.0680741	0.592613	-0.220645	0.0995528	-0.14985	0.180279	0.0645857	0.586306	0.100757	0.324232	-0.0532277	0.552233	0.637457	0.0027383	0.186324	0.321659	0.0399629	0.802245	-0.0924389	0.518162
P0CX46;P0CX45	RPL2B;RPL2A	0.0849547	0.569419	0.0644632	0.627551	0.274367	0.0966589	0.414032	0.0195415	0.476777	0.0135551	0.0245839	0.842733	-0.0291176	0.814293	0.361322	0.04044	0.166784	0.264596	0.084074	0.635394	-0.260171	0.10518	-0.0726628	0.618017	-0.114108	0.469943	-0.0320132	0.821567	0.10057	0.404632	0.384673	0.0488617	0.114401	0.380525	-0.0500489	0.739279	-0.126188	0.321944
P0CX48;P0CX47	RPS11B;RPS11A	0.322665	0.167102	0.154285	0.24046	0.166029	0.0170141	0.442187	0.0157237	0.295426	0.00685451	0.122815	0.0833342	0.361328	0.00117172	0.393497	0.03363	0.274328	0.0331619	0.0825322	0.5973	-0.216686	0.0767675	-0.0605573	0.294451	0.0469374	0.540005	0.0330765	0.722638	-0.00315548	0.959984	0.347664	0.0077169	0.197963	0.0626414	0.150752	0.0913848	-0.0155641	0.8886
P0CX50;P0CX49	RPL18B;RPL18A	0.199662	0.134273	0.23917	0.0399835	0.335077	0.00352074	0.271611	0.00252724	0.199306	0.1008	0.0275306	0.571697	0.178034	0.0125321	0.231703	0.0307024	0.259455	0.0164297	0.106973	0.266011	-0.304248	0.0116093	-0.285519	0.0668808	-0.0261972	0.782813	0.0535394	0.369531	-0.0888094	0.0829479	0.342821	0.0341969	0.101809	0.311622	0.0755501	0.459954	-0.06233	0.4201
P0CX52;P0CX51	RPS16B;RPS16A	0.0182244	0.867548	0.172428	0.0941529	0.305389	0.0712093	0.0870117	0.166002	0.159178	0.00224164	-0.00237319	0.951687	-0.128679	0.130187	0.103422	0.123066	0.0759258	0.261713	-0.0413262	0.29309	-0.367238	0.00986172	-0.449046	0.0134747	-0.137814	0.0519473	-0.0616915	0.217029	-0.233623	0.0477466	0.139485	0.357892	-0.00013248	0.995272	-0.0909057	0.142139	0.0203965	0.727677
P0CX54;P0CX53	RPL12B;RPL12A	0.218406	0.340398	-0.0388737	0.809957	0.172144	0.0861002	0.332671	0.0176428	0.162182	0.253588	-0.038838	0.710833	0.258234	0.0238856	0.40623	0.0415122	0.212463	0.193572	0.0971285	0.604485	-0.376373	0.0132629	-0.113811	0.300934	-0.159177	0.234621	-0.0702066	0.51088	0.0329712	0.691383	0.313206	0.0521726	-0.00210839	0.981296	-0.0554249	0.622664	-0.165876	0.208469
P0CX56;P0CX55	RPS18B;RPS18A	0.164532	0.0525056	0.221213	0.0106337	0.222579	0.161419	0.172828	0.022442	0.215721	0.0169313	-0.136115	0.060128	0.202936	0.0129459	0.116632	0.215996	0.0836983	0.285129	-0.0579204	0.515191	-0.294455	0.0979411	-0.328319	0.00661415	-0.182412	0.0910799	-0.0400128	0.690014	-0.176817	0.0253177	0.257176	0.0466857	0.0970382	0.281605	-0.0576712	0.322126	0.030786	0.738482
P0CX64;P0CX63	TY2B-GR2;TY2B-F	0.45063	0.467083	-0.167773	0.674223	-0.726029	0.0883459	-0.265856	0.556239	-0.407848	0.444643	-0.51591	0.602729	0.458885	0.376619	-0.321013	0.513079	-0.425937	0.376065	0.218168	0.772503	0.0106117	0.987116	-0.0813491	0.809231	-0.392034	0.380516	0.209638	0.700192	-0.128476	0.756999	0.395055	0.311412	0.777643	0.251418	-0.133967	0.74814	-0.0500417	0.930665
P0CX73;P0CX72;P0CX71;P0CX70	TY1A-PL;TY1A-LR2;TY1A-ER1;TY1A-DR6	0.630183	0.784281	1.40874	0.504658	3.57468	0.137008	2.62131	0.246615	2.62903	0.315695	1.95528	0.450169	-0.208046	0.922916	3.34746	0.166701	3.76396	0.128103	2.93868	0.259229	3.85973	0.114376	4.73851	0.0675013	2.55918	0.255996	4.38709	0.0816359	4.31718	0.0881152	3.28573	0.171669	1.06891	0.619242	1.13936	0.640055	1.46904	0.535946
P0CX81;P0CX80	CUP1-2;CUP1-1	1.90941	0.128304	1.5272	0.460953	1.22729	0.258777	1.02129	0.405428	1.49024	0.0635968	1.12453	0.446045	2.1851	0.113743	0.821705	0.42108	2.45905	0.0481643	0.807405	0.384529	1.18154	0.253046	0.251302	0.826453	0.461697	0.68918	0.436853	0.768618	0.549107	0.69815	0.342926	0.733452	-0.707013	0.466617	1.07293	0.521564	2.27411	0.274013
P0CX83;P0CX82	RPL19B;RPL19A	0.151008	0.0932485	0.188048	0.264066	0.288097	0.0869604	0.202737	0.139098	0.328218	0.035716	0.0233639	0.800539	0.043466	0.712943	0.34657	0.00450234	0.278218	0.0179479	0.0458498	0.562234	-0.221196	0.342175	-0.267749	0.0188028	-0.0512564	0.584979	0.0063384	0.931487	-0.181582	0.133075	0.469623	0.013882	-0.0565082	0.440332	0.018388	0.917025	0.0855013	0.601903
P0CX85;P0CX84	RPL35B;RPL35A	0.131181	0.213462	0.131206	0.428773	0.256065	0.0227446	0.0178427	0.807727	0.232145	0.0503792	-0.183978	0.0683662	-0.0151548	0.795589	0.0888225	0.171643	0.112186	0.189147	0.059532	0.721428	-0.228837	0.292745	-0.291564	0.0118886	0.0311357	0.829386	-0.0236221	0.820731	-0.159264	0.127209	0.464656	0.0119926	0.0958828	0.456273	0.00161691	0.988757	0.106569	0.405557
P0CY09;P0CY08;P0CY13	HMLALPHA2;MATALPHA2;HMRA2	0.189315	0.382306	-0.0529574	0.833436	0.247344	0.39097	-0.512235	0.0650468	0.0794118	0.829161	-0.046815	0.81522	0.237848	0.506963	0.273436	0.307394	0.220394	0.219126	0.669406	0.0258018	-0.203475	0.331469	0.0384693	0.947128	-0.510872	0.0576091	0.102223	0.575964	-1.0698	0.0582819	-0.569084	0.336803	0.353914	0.127002	0.0733834	0.814107	0.196378	0.570875
P10080	SBP1	0.272708	0.0316751	0.18818	0.165856	0.0824188	0.331721	0.332922	0.0341017	0.0585393	0.494805	0.090418	0.128131	0.361355	0.00111995	0.141504	0.320726	0.153465	0.187687	0.00226694	0.985916	0.175316	0.0132146	0.265469	0.0307028	0.130413	0.373605	-0.000213257	0.996467	0.173691	0.0219753	0.247284	0.0976527	-0.051967	0.567944	0.123145	0.318794	0.0345108	0.442277
P10081	TIF1	0.289617	0.00503795	0.075431	0.2933	0.0993199	0.12997	0.236541	0.0515375	0.246237	0.012534	-0.0662244	0.28154	0.132807	0.0280081	0.167477	0.0707858	0.218269	0.0380471	0.126453	0.249414	-0.0260797	0.562425	-0.207616	0.00674931	0.0132128	0.84789	0.0553724	0.144599	-0.169403	0.109084	0.253631	0.0072204	0.0581821	0.430622	-0.00224077	0.976264	-0.0023135	0.975706
P10174	COX7	-0.128911	0.721993	0.277022	0.305743	0.254611	0.545748	-1.5419	0.00904452	-3.2298	0.00260105	-0.297132	0.304409	0.379201	0.216358	-0.40632	0.295169	-0.50635	0.236735	-0.5818	0.303278	-1.11667	0.00559961	0.650476	0.137122	0.0765565	0.860352	-0.644303	0.0770919	-0.507237	0.091303	-2.15497	0.00223079	-3.69193	0.000486425	0.258635	0.261828	-0.165144	0.715042
P10355	PET122	0.316032	0.139765	0.634025	0.0130184	0.263144	0.0385566	0.195373	0.248921	-0.445693	0.409801	0.385396	0.0494348	0.360967	0.180133	0.115054	0.76803	0.192112	0.432524	0.134315	0.674772	0.99285	0.00129624	0.274468	0.0300033	-0.299193	0.234445	-0.130098	0.558659	0.548782	0.0388876	0.262319	0.61581	-0.46574	0.201307	0.271259	0.047666	0.350649	0.0907924
P10356	YER152C	0.00302734	0.982671	0.00986329	0.921264	-0.0403806	0.702644	0.171244	0.0275039	0.439611	0.0213336	-0.224207	0.0117227	0.12954	0.155348	0.0431541	0.570399	0.132309	0.0997948	-0.0179005	0.783875	0.143048	0.314695	0.00313691	0.976703	0.0542899	0.59248	0.0612948	0.427492	0.0870412	0.361983	0.105513	0.375518	0.925484	0.000431562	-0.0103221	0.913958	-0.0638391	0.566753
P10363	PRI1	0.226201	0.0919106	0.068825	0.713187	0.111008	0.329169	-0.0209936	0.844752	-0.0123737	0.934277	0.10317	0.370623	0.200932	0.123391	0.0167963	0.863109	0.165583	0.149885	0.102649	0.397567	-0.123263	0.31016	-0.444929	0.00863316	0.0700979	0.628974	0.0370827	0.801115	-0.0312446	0.769537	-9.92833e-05	0.999235	0.109764	0.455876	0.126653	0.2824	0.0584653	0.62296
P10507	MAS1	0.347465	0.0234568	-0.00306989	0.986292	0.262341	0.0648474	0.13827	0.243989	-0.237172	0.106913	-0.124602	0.31356	-0.592755	0.00822871	0.229752	0.0842876	0.299911	0.0589511	0.41987	0.01827	0.338352	0.123218	0.082826	0.631446	-0.0829474	0.467542	0.307056	0.0468608	0.56389	0.0124887	0.0560655	0.700498	0.187182	0.182109	-0.201047	0.111763	-0.0257986	0.825243
P10566	MRS3	0.44491	0.181381	0.199086	0.554406	0.535008	0.132522	0.000738493	0.99867	0.115733	0.777978	0.154195	0.619761	-0.776281	0.0543729	-0.192017	0.547255	0.256907	0.458319	0.103913	0.801759	0.376508	0.275723	0.261747	0.499217	-0.0221683	0.946448	0.170642	0.522512	0.287709	0.373548	0.29204	0.345589	-1.06354	0.0961132	-0.38578	0.321022	-0.0991434	0.771245
P10591	SSA1	0.162037	0.302158	0.0890045	0.629638	-0.2313	0.0710016	0.182909	0.221261	0.051903	0.678021	0.267416	0.048558	0.36935	0.0443476	-0.135909	0.426408	-0.129515	0.34518	-0.140638	0.298203	0.175719	0.366342	0.672732	0.00492855	0.117082	0.373834	-0.2246	0.0695893	0.262864	0.0522893	-0.0607957	0.673959	0.0745582	0.503991	0.213258	0.16137	0.056736	0.605644
P10592	SSA2	0.406047	0.0653379	-0.0158491	0.917537	-0.0142588	0.81166	1.1744	1.27946e-05	1.15263	1.4268e-05	0.143438	0.00250185	0.141376	0.034278	0.162472	0.142448	0.342349	0.0333398	-0.0983828	0.588542	-0.102719	0.623512	0.4275	0.0356094	-0.023648	0.585907	-0.046136	0.508311	0.267738	0.00162316	1.21157	0.00168966	0.780952	0.00283267	-0.0647944	0.487322	-0.244469	0.134377
P10614	ERG11	0.552566	0.0147876	0.295736	0.112792	0.293034	0.110199	0.335678	0.0232737	0.462909	0.00590647	0.223932	0.145604	0.431327	0.0283141	0.411882	0.0107547	0.514556	0.0232095	0.0464745	0.875958	-0.658951	0.0535584	0.0298	0.861637	-0.161553	0.226308	0.0309663	0.799013	-0.0225436	0.83957	0.284389	0.0705243	0.697924	0.0128241	0.0609587	0.698014	0.0424708	0.718142
P10622	RPP1B	-0.0775319	0.468994	0.041387	0.688213	0.121716	0.560185	0.019285	0.832511	-0.0884602	0.703194	0.0152424	0.872851	-0.100872	0.435427	0.399461	0.0194939	-0.0242331	0.860986	0.0445121	0.706181	-0.541501	0.00376032	-0.312767	0.0649311	-0.149785	0.243596	-0.270776	0.128865	-0.18265	0.275427	-0.44457	0.392711	-0.202208	0.056089	0.0529366	0.615367	-0.198592	0.13209
P10659	SAM1	0.421421	0.0808499	0.149271	0.153229	0.13356	0.343317	0.756608	0.000974827	0.586362	0.00123095	-0.0897584	0.60058	0.170438	0.0795635	0.540556	0.000569605	0.35651	0.0878996	0.125151	0.500136	-0.353877	0.0381539	-0.510095	0.0136774	0.067359	0.557891	0.0551988	0.312365	-0.19241	0.0778181	0.897241	0.00621457	0.336426	0.0188771	-0.0467143	0.423439	-0.211958	0.152502
P10662	MRP1	0.505436	0.011312	0.130653	0.353214	0.285893	0.0233969	0.356411	0.0117738	0.218678	0.0652131	-0.192779	0.145777	-0.120144	0.224761	0.217002	0.102687	0.415914	0.0070485	0.544313	0.00313779	0.477505	0.0964061	0.022441	0.868398	-0.0434963	0.641058	0.431592	0.00770683	0.694562	0.00141776	0.168483	0.176808	0.387582	0.0197364	-0.220884	0.0506627	-0.0380391	0.71653
P10663	MRP2	0.57633	0.109478	0.0745441	0.84942	0.587814	0.114276	0.208648	0.508824	-0.365472	0.323726	-0.385702	0.244099	-0.457211	0.178255	0.144338	0.642873	0.433502	0.229052	0.464561	0.171941	0.504333	0.257612	0.525595	0.219346	0.142854	0.703595	0.793517	0.050108	0.547251	0.127948	-0.356852	0.316681	-0.368011	0.399066	-0.140324	0.64257	0.116788	0.731306
P10664	RPL4A	0.332485	0.000454383	0.30163	0.0494341	0.327906	0.000106606	0.249219	0.0355192	0.235565	0.0259995	0.0206552	0.738089	0.151976	0.00955672	0.236466	0.000984256	0.200706	0.0437228	-0.00712998	0.921972	-0.256307	0.244012	-0.386051	0.000599721	-0.0756447	0.414976	-0.0733681	0.416076	-0.191208	0.00823929	0.381348	0.000801143	0.168371	0.0122822	0.0409656	0.706724	0.0531876	0.381473
P10823	GPA2	-0.0166428	0.877601	0.139733	0.265361	-0.221946	0.0831458	0.106405	0.370363	-0.20264	0.246921	0.283708	0.0445418	0.223324	0.128623	-0.17359	0.187635	-0.15428	0.207894	-0.0713334	0.541187	0.55328	0.020132	0.800643	0.00227381	0.106408	0.390131	-0.171955	0.17092	0.416315	0.0176957	-0.121953	0.295649	-0.223468	0.169852	0.222557	0.0910879	0.155092	0.284152
P10834	PET54	0.372698	0.0411896	0.140667	0.349427	0.163408	0.276985	0.194738	0.181838	-0.58551	0.0147248	0.0853852	0.490825	0.166692	0.214009	0.104051	0.479957	0.197838	0.160427	0.235385	0.229535	0.226667	0.271311	-0.128162	0.365075	0.00314655	0.983131	0.165561	0.273605	0.656414	0.00675418	-0.235582	0.253862	0.0446267	0.736407	-0.016613	0.896622	0.171103	0.303342
P10849	MTF2	0.263356	0.0598898	0.103126	0.540007	0.212928	0.00696653	0.227963	0.0145579	-0.730853	0.00124428	-0.126742	0.377612	-0.180575	0.0824987	-0.0948751	0.157729	0.161998	0.112068	0.171392	0.00670527	0.318963	0.110196	-0.213082	0.0835261	-0.102952	0.0327856	0.181047	0.00531842	0.477679	0.000892377	-0.170002	0.267558	-1.63748	9.62406e-05	-0.0980915	0.0777502	0.0696887	0.493639
P10862	RAD18	-0.540792	0.321489	-0.0430327	0.875525	-0.0318401	0.875117	-0.752904	0.00569482	-0.452311	0.498016	-0.39042	0.375415	-0.899936	0.0771493	-0.637907	0.0661448	-0.780272	0.0762098	0.029511	0.932185	-0.155632	0.790434	-0.628111	0.0877571	-0.533879	0.415092	-0.216738	0.243433	-0.802308	0.064642	-0.302319	0.637028	-0.896843	0.080302	-0.187301	0.44672	0.132794	0.602488
P10869	HOM3	-0.0939051	0.188333	-0.00746261	0.955003	-0.109579	0.242714	0.357621	0.0122743	0.121719	0.15532	0.257089	0.0346404	0.0202875	0.640509	-0.0455804	0.274428	0.0922994	0.267433	-0.060901	0.24701	-0.0516163	0.511134	0.44842	0.0018093	-0.231066	0.0456433	-0.114594	0.190904	-0.100166	0.270219	0.0538513	0.59564	-0.311438	0.00548813	-0.0213785	0.666438	-0.0235651	0.766868
P10870	SNF3	1.28487	0.335227	0.673024	0.584586	0.786481	0.496448	1.14534	0.416158	-0.496823	0.732994	1.14592	0.421902	1.12132	0.33176	0.476142	0.681273	0.264534	0.822706	1.47739	0.305991	0.549918	0.625568	0.943376	0.420891	0.864004	0.524544	0.408499	0.710695	0.809873	0.48928	-0.467673	0.737398	0.754065	0.552049	0.920836	0.446285	0.482776	0.662733
P10961	HSF1	0.0149641	0.947748	0.115952	0.451053	-0.0333044	0.817359	0.0987624	0.455601	0.185972	0.430096	0.129518	0.448222	-0.0506383	0.722172	-0.0594078	0.68716	0.0198595	0.895307	0.138743	0.421285	0.0594166	0.78852	-0.013374	0.928739	0.283636	0.211323	-0.0516758	0.718752	0.0929272	0.522447	0.129103	0.455763	-0.0127602	0.927181	0.244516	0.141274	0.214585	0.259462
P10962	MAK16	0.17249	0.118823	0.401308	0.019601	0.183739	0.106791	-0.254824	0.0486334	-0.128348	0.18194	-0.0586284	0.560331	0.281496	0.102791	0.230878	0.0751871	0.167459	0.199841	0.239159	0.0698833	-0.440123	0.0792449	-0.814852	0.000730675	-0.174732	0.229193	-0.0137699	0.918156	-0.299967	0.0812963	0.000792163	0.997335	-0.0928269	0.495355	0.120003	0.289793	0.241037	0.102692
P10963	PCK1	-0.0570848	0.502294	0.294567	0.0778782	0.10668	0.199999	-1.01377	0.000554941	-1.89974	0.0353581	-0.0742141	0.42815	0.0693658	0.520105	0.156241	0.0618038	-0.0163454	0.900188	-0.249419	0.0190071	-0.595699	0.00833703	1.08763	0.00160654	-0.21144	0.0590966	-0.239274	0.0286035	-0.256726	0.012489	-2.25385	2.00237e-05	-6.8705	4.7728e-06	-0.0669614	0.643628	-0.0515676	0.469312
P10964	RPA190	0.395832	0.000918396	0.377539	0.02264	0.338797	0.00195205	0.424756	0.00184091	0.527002	0.000518958	0.217935	0.0264626	0.280146	0.0124846	0.315124	0.0163515	0.349843	0.00260529	-0.134048	0.301682	-0.770095	0.212604	-0.319002	0.0104648	-0.125111	0.241584	-0.480192	0.17414	-0.027344	0.70829	0.528699	0.000460667	0.550577	0.00526036	-0.00500918	0.968946	0.0629757	0.280133
P11075	SEC7	-0.0768641	0.137662	-0.0803802	0.227765	-0.0468249	0.652366	0.0321272	0.54032	0.0651966	0.304922	-0.0163226	0.801241	0.0158191	0.776081	-0.103151	0.0747058	-0.0380785	0.469112	-0.0710416	0.201433	-0.132469	0.438504	-0.352808	0.00147542	0.0279843	0.719977	-0.00293929	0.971059	-0.352962	0.0032848	0.0499312	0.437211	0.0526149	0.290895	-0.051698	0.321721	-0.0478369	0.414401
P11076	ARF1	0.00303765	0.986275	-0.152695	0.0746102	-0.119304	0.35829	0.0123016	0.824523	0.2082	0.0812196	-0.3004	0.0469271	0.0139994	0.857631	0.0458048	0.67562	0.159068	0.170284	-0.103296	0.284385	-0.0253791	0.698667	-0.135525	0.0962663	-0.103826	0.137366	0.04239	0.509433	-0.167284	0.0763694	0.0737346	0.623935	0.257757	0.0842586	-0.109299	0.320058	-0.136961	0.0383216
P11154	PYC1	0.0993591	0.193995	-0.0808683	0.387913	0.0714666	0.667706	0.596214	0.000513747	0.349398	0.151482	-0.218466	0.0705949	0.0242624	0.85493	0.174486	0.0928571	0.38767	0.00585411	0.144709	0.31105	0.589528	0.00169162	1.47539	0.000490637	-0.0693492	0.617522	0.212012	0.0401837	0.707817	0.00466137	-0.183312	0.225821	0.759235	0.0101107	-0.053139	0.838914	-0.108501	0.593294
P11325	NAM2	0.366323	0.0178565	0.056486	0.354253	0.263571	0.00728809	0.483639	0.000267936	0.682812	0.000113677	-0.114167	0.226201	-0.168034	0.13203	0.0410026	0.480406	0.391097	0.000748332	0.356858	0.00426592	0.408414	0.0269388	0.234943	0.0264766	-0.0909707	0.218693	0.296706	0.00159744	0.635281	9.02801e-05	0.404501	0.0148629	0.818216	0.000968993	-0.167825	0.0517551	-0.0899392	0.0983955
P11353	HEM13	0.176345	0.206658	0.0432131	0.797591	0.129675	0.346587	-0.313174	0.00839256	-0.220658	0.167144	-0.121135	0.372193	-0.183974	0.0595755	0.119852	0.378128	0.171115	0.135111	0.125941	0.373913	0.0235636	0.726387	-0.0278856	0.812698	0.0777388	0.375528	0.117291	0.380878	0.00879084	0.927041	-0.197518	0.331901	-0.209644	0.207591	-0.175989	0.21883	-0.0786303	0.5
P11412	ZWF1	0.130599	0.0368519	0.0570517	0.251378	0.0753642	0.23523	0.666809	0.00119845	0.718222	0.00080071	0.138906	0.133042	-0.0109563	0.819801	-0.034697	0.567362	0.18714	0.00880437	-0.0583331	0.473939	0.134	0.0923209	0.146986	0.0239391	-0.0309493	0.534844	0.0736821	0.225701	0.0206251	0.650867	0.776327	0.000216366	-0.297431	0.708062	-0.00322091	0.945442	0.0331129	0.645414
P11433	CDC24	-0.181397	0.0403778	-0.0732589	0.173225	0.0839029	0.271716	-0.0519139	0.647292	0.173073	0.143563	-0.0735739	0.352844	-0.0518578	0.45667	-0.00829971	0.899735	0.0278399	0.648022	-0.0961521	0.34859	-0.0192999	0.881289	-0.166641	0.0372762	-0.108915	0.269042	0.074822	0.324781	-0.0683139	0.29114	0.00594742	0.944152	0.25833	0.0231045	-0.0289669	0.716565	-0.0981393	0.411789
P11484	SSB1	0.204341	0.0928643	0.0730251	0.333625	0.120591	0.210552	0.0762469	0.390727	0.0668625	0.460782	-0.120236	0.227984	0.0805292	0.378193	0.277823	0.0310053	0.119003	0.273581	0.175121	0.132334	-0.229304	0.145201	-0.369554	0.0146523	-0.0283355	0.752395	0.0244355	0.768264	-0.196541	0.0639726	0.228457	0.0758213	0.0722449	0.387117	-0.0519452	0.505004	-0.135191	0.14098
P11491	PHO8	0.240158	0.0202539	0.119978	0.175136	-0.0311808	0.742733	0.533636	0.00290737	0.513095	0.00116233	0.141876	0.0795107	0.133003	0.0877841	0.14856	0.0697653	0.165009	0.195655	0.0208732	0.852333	0.254374	0.0215724	0.836594	0.00049518	0.299232	0.0101915	0.100681	0.198113	0.295716	0.0167448	0.69402	0.000322976	0.434738	0.00684522	0.129759	0.353736	0.121423	0.174534
P11632	NHP6A	0.526713	0.0925659	0.0898048	0.700837	0.358882	0.167062	0.680816	0.019053	0.695158	0.0100122	0.257424	0.284186	0.432257	0.101511	0.431567	0.136402	0.510391	0.0474309	0.320008	0.187344	0.294818	0.176027	0.509398	0.0802483	0.280026	0.156973	0.325179	0.0933754	0.28167	0.191148	0.871058	0.0507711	0.533782	0.0422225	0.184916	0.499557	-0.00672242	0.966899
P11633	NHP6B	0.0327787	0.817852	0.0991592	0.579882	0.212346	0.316524	0.709611	0.00348523	0.841665	0.0195252	0.204628	0.163039	0.00280997	0.984248	0.125716	0.347573	0.0857689	0.525768	-0.053995	0.792959	-0.00773124	0.961128	0.875195	0.0133099	-0.0466354	0.780571	-0.200988	0.160258	0.35549	0.0516533	0.8663	0.0194332	0.367544	0.0409176	0.0705364	0.747858	-0.105527	0.652559
P11655	SEC12	-0.0786396	0.410665	-0.0235299	0.340822	-0.183937	0.00800547	-0.0570535	0.481986	0.0898187	0.322814	-0.0932354	0.0172022	-0.102992	0.0176398	-0.0265717	0.541396	-0.229926	0.00136338	-0.0158602	0.645789	-0.130941	0.024396	-0.14595	0.0303946	-0.0722852	0.675945	-0.0499286	0.10212	-0.0967237	0.638049	-0.122717	0.45288	0.286815	0.0492461	-0.119078	0.502922	0.0752111	0.382718
P11709	BIK1	-0.05482	0.619464	0.161321	0.400975	-0.0756397	0.546721	-0.185574	0.270213	-0.228266	0.45376	-0.146689	0.264374	-0.0822492	0.434656	0.0123362	0.901015	-0.0835958	0.478808	-0.196158	0.497973	-0.221633	0.169149	-0.24483	0.120601	0.0623392	0.64623	-0.141929	0.280133	-0.0669694	0.479188	-0.338694	0.21835	0.511437	0.003485	-0.0205828	0.86432	-0.0917608	0.427618
P11745	RNA1	-0.0112057	0.908987	-0.0477709	0.501163	-0.0288452	0.683469	0.0727458	0.375357	0.174682	0.101164	-0.0483145	0.553584	0.0262468	0.757699	0.104262	0.233898	0.0275018	0.6906	-0.0800544	0.329363	-0.289432	0.0361691	-0.330567	0.0316176	-0.0582244	0.439162	-0.109584	0.221379	-0.245843	0.0188143	0.155613	0.0988077	0.235543	0.0212523	-0.0744193	0.329556	-0.14529	0.0924143
P11746	MCM1	-0.48027	0.0405909	-0.148796	0.446275	-0.194071	0.496808	-0.731583	0.0123319	-0.831221	0.010356	-0.249141	0.168171	-0.434832	0.0657988	-0.146633	0.388005	-0.265891	0.30741	-0.263929	0.169772	-0.530695	0.0612086	-0.889864	0.00549515	-0.13897	0.508683	-0.180012	0.362951	-0.760795	0.0117064	-0.699583	0.0231157	-0.527024	0.0384913	-0.321634	0.117582	-0.119935	0.498516
P11792	SCH9	0.0515765	0.365261	0.123521	0.241283	-0.0349155	0.757378	0.250804	0.00440084	0.502187	0.0381538	0.229522	0.0112779	0.0241753	0.747005	0.0283333	0.787859	0.151537	0.127169	0.0742957	0.183279	0.0222438	0.59118	0.0359422	0.768749	0.0121924	0.816323	0.0436233	0.385686	0.00425481	0.904286	0.453469	0.0287454	0.642109	0.000299299	-0.0217418	0.808377	0.0739672	0.0963945
P11914	MAS2	0.498485	0.00387555	0.174614	0.095646	0.250468	0.0209821	0.451404	0.00167483	0.0291281	0.829306	-0.124508	0.18341	0.0819242	0.317631	0.401202	0.0173821	0.476316	0.00504136	0.507571	0.0127778	0.586234	0.0151794	0.389782	0.020484	0.0627879	0.64752	0.425709	0.00206215	0.7846	0.000690845	0.257607	0.0674134	0.190429	0.140391	-0.0249099	0.814494	-0.0277384	0.79983
P11938	RAP1	0.0207013	0.645595	0.0634248	0.255245	0.0412142	0.418733	-0.165756	0.0239372	-0.0877474	0.327762	-0.118875	0.103897	0.0763873	0.216707	0.0501371	0.607267	-0.0795863	0.2744	0.0240496	0.728305	-0.141186	0.113997	-0.557335	0.0028009	-0.0288319	0.74804	-0.0287442	0.629291	-0.268458	0.00541074	-0.151334	0.214846	-0.168086	0.0542133	-0.00817414	0.882022	0.00636026	0.930261
P11972	SST2	0.439821	0.286102	0.343505	0.343626	0.651312	0.0820874	0.126131	0.775209	0.192482	0.327137	1.04176	0.12925	0.600511	0.0511826	0.60746	0.0524437	0.600749	0.230093	0.859226	0.0426736	0.0502509	0.950906	-0.907392	0.321855	0.915853	0.0184451	0.606127	0.0490611	-0.871455	0.317759	1.74071	0.206892	-0.332337	0.480916	0.226974	0.438693	0.741613	0.0159551
P11978	SIR4	-0.162091	0.34922	0.11388	0.324132	-0.144677	0.43373	0.00934312	0.971958	-0.209596	0.53121	0.0742329	0.574014	-0.0889038	0.593846	-0.306308	0.0259777	-0.039468	0.831245	-0.107164	0.665961	0.0233968	0.854849	-0.0885224	0.56515	-0.339572	0.0859601	-0.104358	0.263246	-0.237074	0.275706	-0.528827	0.048567	-0.170245	0.300999	0.0542048	0.707136	0.111083	0.249139
P11986	INO1	0.432912	0.0281556	-0.169599	0.300347	-0.0289748	0.835376	-1.32415	0.00428389	-3.79094	0.000709655	-0.148761	0.5183	0.287279	0.117241	0.371199	0.0253685	0.369232	0.156578	0.504509	0.00124242	0.225652	0.401293	-0.98056	0.05969	0.231679	0.191026	0.400362	0.0294132	-0.537829	0.00247051	-3.47475	0.000120033	-5.69599	0.000590575	0.105257	0.580601	0.353743	0.0994022
P12383	PDR1	-0.174008	0.44144	-0.0093552	0.966756	0.0115405	0.92767	-0.00561601	0.974264	0.112834	0.382191	-0.326498	0.152127	-0.163452	0.283566	-0.339579	0.118565	-0.0181893	0.919901	0.136966	0.64398	0.0828568	0.592507	-0.248002	0.146854	0.151192	0.278543	0.219629	0.128756	-0.0633393	0.623605	0.405571	0.193225	0.294729	0.070477	-0.0556999	0.776881	0.109073	0.493395
P12385	SUP45	0.128696	0.060846	0.170697	0.0307847	0.0254763	0.455954	0.041759	0.29555	0.118584	0.0467154	-0.101643	0.250131	0.148749	0.0112833	0.184865	0.0013866	0.0741828	0.063504	0.0517112	0.245606	-0.161518	0.190459	-0.31516	0.00149733	-0.0686023	0.182524	-0.0569049	0.14105	-0.234131	0.00744296	0.0655357	0.384186	0.152766	0.00550777	-0.00416323	0.90199	0.0757154	0.469803
P12611	WHI2	-0.0595222	0.246801	0.0463196	0.4016	0.00972882	0.850654	-0.244168	0.0676579	-0.454792	0.0438495	-0.0721564	0.21384	0.00109047	0.984276	-0.111251	0.0627535	-0.10846	0.258698	-0.0270936	0.637727	-0.171145	0.426768	-0.191229	0.0260139	-0.00835778	0.928228	-0.000480903	0.990451	-0.105268	0.112728	-0.376807	0.0321979	-0.146197	0.0474738	-0.0408334	0.407304	0.0199328	0.690997
P12612	TCP1	0.213687	0.0467593	0.161535	0.169814	0.162395	0.258385	0.244444	0.00877211	0.362009	0.00255727	0.0387366	0.753899	0.28447	0.00628545	0.130179	0.151631	0.195866	0.0312703	0.122413	0.210991	0.0830749	0.217631	-0.0164247	0.853321	0.0809518	0.348819	0.0531845	0.513763	0.0250009	0.790586	0.24242	0.0313365	0.501619	0.00559906	0.0735287	0.543748	0.0406964	0.500458
P12683	HMG1	0.0449445	0.684344	0.167323	0.119127	-0.0200897	0.859272	0.0499388	0.677936	0.0417892	0.681761	0.219653	0.0567828	0.0935907	0.242459	-0.112892	0.206625	-0.0131655	0.856843	-0.0702866	0.363712	0.00632057	0.961798	0.14318	0.213011	-0.0427277	0.599295	-0.0633883	0.402345	0.120074	0.168519	0.0811149	0.341289	-0.493526	0.00985085	0.0294764	0.708434	0.194039	0.108853
P12684	HMG2	-0.0792336	0.51386	0.0295559	0.788557	0.00878969	0.765669	0.136846	0.0838456	0.0822628	0.293437	0.127295	0.194046	0.0199135	0.476086	-0.0815151	0.341164	-0.136551	0.0528352	-0.0510461	0.739742	-0.0544384	0.700471	0.204733	0.00367251	-0.0353944	0.517624	-0.114298	0.0320876	-0.147043	0.0768082	0.112311	0.262416	0.112357	0.0400192	0.0917309	0.0716814	0.102587	0.229363
P12686	MRP13	0.486795	0.034717	0.0324315	0.848265	0.38268	0.0528989	0.307466	0.0191687	0.237585	0.126258	-0.123926	0.129658	-0.181408	0.0717558	0.243158	0.0390357	0.429663	0.00830602	0.547506	0.00569204	0.584144	0.0330062	0.0925024	0.462876	0.0581624	0.493401	0.431422	0.0047952	0.627105	0.00223774	0.242156	0.0582454	-0.399089	0.0993019	-0.118904	0.292331	-0.0392728	0.607171
P12687	MRP7	0.507598	0.0209918	0.148004	0.441764	0.497533	0.00429473	0.356432	0.012259	0.206404	0.0967286	-0.0915348	0.470765	-0.20814	0.0518991	0.167284	0.0519268	0.483031	0.003323	0.559014	0.0088672	0.625317	0.0318685	0.134869	0.215362	-0.104714	0.349443	0.433709	0.00266933	0.661912	0.00170094	0.273973	0.170829	0.101062	0.181169	-0.0261755	0.705144	0.179047	0.0679928
P12688	YPK1	0.016328	0.420305	0.0503854	0.464745	0.0619731	0.0392675	-0.193479	0.000111901	0.0652838	0.593117	-0.0190713	0.692427	-0.0443669	0.019637	-0.0836268	0.307668	0.0452776	0.185222	-0.0513719	0.296347	-0.160177	0.00109845	-0.383185	0.000110523	0.0970588	0.27126	0.00241101	0.974916	-0.329776	0.0101703	-0.0972113	0.201701	0.221935	0.000729288	-0.0499442	0.473885	0.0123508	0.746165
P12695	LAT1	0.0894184	0.489414	-0.023849	0.73315	-0.0864083	0.213346	0.0645894	0.532662	-0.320086	0.0293266	-0.0467636	0.49934	0.258662	0.00222119	0.0706314	0.649071	-0.0302781	0.590966	-0.0272533	0.849187	0.068978	0.6309	0.309835	0.00360704	0.0634287	0.23668	0.0273134	0.670956	0.265615	0.0138743	-0.071423	0.377763	-0.406756	0.000582554	0.151497	0.0449612	0.0406728	0.489078
P12709	PGI1	0.281935	0.00276806	0.0437722	0.687986	-0.0683756	0.145586	0.371586	0.0033383	0.522798	0.000273865	0.160982	0.0287467	0.30717	0.00252606	-0.090765	0.324487	0.178262	0.0609353	0.0664488	0.530931	0.388229	0.0815746	0.514952	0.00358418	0.169815	0.0845264	0.0952611	0.166604	0.247918	0.0893061	0.355802	0.00354772	0.725216	0.000283604	0.0915712	0.260059	0.0705878	0.307377
P12753	RAD50	-0.0633135	0.757318	0.0241813	0.907192	-0.111781	0.526001	-0.219424	0.0903983	-0.0113545	0.946556	-0.109167	0.417312	-0.32747	0.0253189	-0.321333	0.15633	-0.275911	0.0287545	-0.102224	0.654775	0.135907	0.428666	-0.15807	0.336641	-0.00814036	0.94158	-0.0894553	0.392764	-0.0407822	0.739458	0.0838599	0.79115	0.223044	0.050422	-0.0944027	0.304831	0.0418629	0.847755
P12754	GCD2	0.246797	0.0232631	0.124263	0.00232859	0.152366	0.0414623	0.0651549	0.437875	0.259924	0.0691378	0.0741714	0.22433	0.174019	0.00105536	0.130521	0.0254989	0.164003	0.034861	0.139581	0.187295	-0.0580638	0.532193	-0.169782	0.0435027	0.0476824	0.053806	0.144239	0.0710852	0.0185334	0.552623	0.327704	0.00277736	0.377465	0.016707	0.0170852	0.48624	0.0909061	0.0702464
P12868	PEP5	0.0786077	0.40107	-0.0670911	0.385742	-0.179745	0.276681	0.129003	0.0835061	0.156223	0.226924	-0.0156274	0.920627	0.0448809	0.755723	0.0113704	0.897849	-0.0696493	0.281285	-0.132502	0.157313	-0.303117	0.180537	-0.282284	0.023983	-0.0948615	0.391561	-0.148176	0.106914	-0.141105	0.0715986	0.10734	0.128398	0.456157	0.00141264	-0.159189	0.292375	-0.0552703	0.380191
P12887	UNG1	1.40252	0.194578	0.298713	0.701941	1.1708	0.143521	0.855677	0.273901	1.47955	0.0996531	0.0807508	0.932213	1.5635	0.0747313	0.778025	0.336665	1.20054	0.147479	0.794478	0.389055	-0.0615347	0.937586	-0.693242	0.40791	1.00287	0.218057	0.56195	0.438454	0.50352	0.487109	0.837406	0.286722	1.99026	0.0370046	0.902686	0.245961	0.167577	0.836609
P12904	SNF4	0.428018	0.0144291	0.250641	0.099151	0.192816	0.131172	0.273411	0.0603785	0.327357	0.050271	-0.0769632	0.629419	0.305542	0.0410945	0.161131	0.188856	0.284084	0.102356	0.210006	0.120564	0.210657	0.211482	-0.200889	0.155079	-0.0939398	0.475106	0.101912	0.428621	0.190204	0.135948	0.0931744	0.433263	0.763772	0.00180971	0.0408944	0.7066	0.0655641	0.711704
P12945	NAT1	0.081324	0.229191	0.0624895	0.486691	0.0623125	0.402439	0.0425679	0.562744	0.204701	0.0507098	-0.105758	0.135279	-0.0224459	0.655932	-0.0912295	0.152907	0.0143671	0.754312	0.0290675	0.628419	-0.201071	0.0480223	-0.388003	0.00188902	-0.0674714	0.269407	-0.00161988	0.971384	-0.278108	0.00488145	0.115783	0.0644123	0.0748971	0.211692	-0.0612598	0.218072	-0.0307822	0.485934
P12954	SRS2	1.57449	0.128339	1.29377	0.169045	1.25567	0.179455	0.390909	0.645443	0.474588	0.587297	0.889595	0.33954	1.16232	0.211616	1.20883	0.197196	1.20541	0.195451	1.26739	0.199072	1.41924	0.203336	0.551202	0.614933	0.410646	0.647881	1.08619	0.248067	0.999578	0.319023	1.44164	0.153458	1.78005	0.10236	1.05962	0.256276	0.725923	0.438773
P12962	CAF20	0.0812814	0.512932	-0.170002	0.198218	0.101548	0.471359	0.00668062	0.961038	0.0209248	0.883975	-0.0632945	0.59911	-0.0547155	0.743587	0.223153	0.0774	0.197917	0.139757	-0.0320589	0.901739	-0.361068	0.0978808	-0.581552	0.0292156	-0.0748751	0.523749	0.0945381	0.381072	-0.201838	0.115519	-0.101324	0.582437	-0.463105	0.0202311	-0.288197	0.156116	-0.183638	0.375357
P13045;P04385	GAL3	0.189952	0.145483	0.252835	0.317589	0.293709	0.0775603	-0.485356	0.00530792	-1.34076	0.00122015	-0.550335	0.0477823	0.000398083	0.983057	0.43647	0.00988084	0.0781228	0.435718	0.0149983	0.908392	0.0668078	0.864201	-0.566411	0.091053	-0.00292876	0.979765	0.0319935	0.883934	-0.0118912	0.935	-1.79271	0.000218694	-2.18594	3.65022e-05	-0.531061	0.00208549	0.213019	0.249592
P13130	SPS100	-2.42087	0.0718056	0.481433	0.668621	-3.17866	0.0380814	-0.960735	0.37646	-1.43721	0.302555	2.7631	0.0496	2.1989	0.131367	-3.32839	0.0326567	-3.19512	0.0318661	-2.78533	0.0468899	0.575917	0.759158	4.11866	0.0140266	0.362778	0.718726	-2.64563	0.0703995	-0.198615	0.842278	-1.69037	0.194613	-2.75754	0.0450847	2.29162	0.0795984	1.52908	0.17752
P13134	KEX2	-0.459704	0.183101	-0.265215	0.504041	0.107518	0.779871	-0.12305	0.683636	-0.21617	0.504415	0.169274	0.530254	0.12665	0.765921	0.29585	0.329316	0.4036	0.253938	0.127138	0.723711	-0.177238	0.531485	-0.242936	0.409017	-0.021356	0.956177	0.629692	0.0654564	-0.35084	0.339884	-0.429022	0.355304	0.262006	0.578472	-0.14321	0.666596	-0.360997	0.381604
P13185	KIN1	-0.00402913	0.939119	0.0429937	0.531897	-0.066694	0.454571	0.177512	0.0302041	0.111098	0.156572	0.0138947	0.892049	0.113808	0.111799	-0.181601	0.0304837	-0.0598376	0.405356	-0.080948	0.441353	-0.0661463	0.31189	0.0165751	0.838362	0.022176	0.698349	-0.0759738	0.39264	-0.203	0.0524561	0.0615847	0.629565	0.196732	0.10806	0.0229623	0.67442	0.106022	0.231265
P13186	KIN2	-0.0287988	0.828701	0.0627768	0.739745	0.0487056	0.74582	-0.036393	0.777966	0.0855003	0.460614	-0.039105	0.724235	0.0171258	0.897451	-0.220992	0.106747	-0.0463567	0.77177	0.0378981	0.801691	0.045562	0.752695	-0.289528	0.0381867	0.0122676	0.906126	-0.0710214	0.487551	-0.187351	0.117332	0.156121	0.548567	-0.0259425	0.811583	-0.058019	0.728646	0.185657	0.184374
P13188	GLN4	0.20602	0.038428	0.221863	0.05022	0.144035	0.0135509	0.207514	0.043674	0.335284	0.00240949	0.0563856	0.0950915	0.0393068	0.232037	0.0819708	0.360633	0.144228	0.0147082	0.0528143	0.222741	-0.0452246	0.702347	-0.304469	0.00135127	-0.0815147	0.232092	0.0322068	0.38136	-0.0408208	0.21038	0.330477	0.00555244	0.375914	0.000958217	-0.0933182	0.287153	0.0934007	0.49397
P13259	PCT1	-0.156566	0.281421	-0.265136	0.0888559	0.0852936	0.57845	-0.378594	0.0367539	0.230892	0.132667	-0.0628773	0.618023	-0.23108	0.214663	0.146327	0.359021	-0.0488312	0.693788	0.251452	0.0990047	-0.164465	0.359166	-0.786697	0.00533738	0.0889356	0.557481	0.165488	0.225216	-0.231635	0.125545	-0.127252	0.50663	-0.0517	0.777922	-0.27916	0.0781989	-0.140924	0.302131
P13298	URA5	0.341833	0.0160231	0.18686	0.14317	0.109419	0.263952	0.0855483	0.356521	0.130961	0.287685	0.0905135	0.516762	0.188801	0.0795679	0.212185	0.0671407	0.313533	0.0306559	0.301989	0.0582884	0.0149985	0.898207	-0.135328	0.328124	0.144924	0.155608	0.113567	0.344086	0.0824819	0.396454	0.023094	0.819014	-0.0588879	0.544782	0.0474838	0.701605	0.0342832	0.764226
P13382	POL1	0.014084	0.898025	-0.0406524	0.81359	0.157791	0.118026	-0.351283	0.00756811	-0.109908	0.141488	-0.182998	0.158121	-0.112302	0.209215	-0.0602944	0.446456	0.0194337	0.849766	0.1503	0.171074	-0.490604	0.106898	-1.61863	0.0297741	-0.256509	0.154271	0.159222	0.0733925	-0.624404	0.00166807	-0.381496	0.0114551	0.00031304	0.996189	-0.125836	0.160069	-0.0283595	0.749629
P13393	SPT15	0.0620156	0.519538	0.0568079	0.456033	-0.09032	0.626763	-0.353389	0.0159211	-0.0316146	0.811414	-0.158894	0.193018	0.0698456	0.520344	-0.0187436	0.839197	0.0921808	0.223244	0.0998909	0.178014	-0.0730516	0.672539	-0.745176	0.000718045	-0.121316	0.350871	0.121953	0.176527	-0.386386	0.0136375	-0.198368	0.170035	0.149843	0.375942	-0.172886	0.140409	-0.0182721	0.780544
P13433	RPO41	0.534822	0.0579465	0.0561673	0.78238	0.569552	0.0368761	-0.0575637	0.773669	-0.0645722	0.743535	-0.548725	0.0891765	-0.0583118	0.825243	0.388133	0.117003	0.577916	0.0377396	0.683653	0.0275454	-0.905778	0.257603	-1.47477	0.00374014	-0.457598	0.103836	0.345376	0.17373	-0.0213545	0.917634	-0.496305	0.060945	0.71993	0.0174409	-0.526947	0.0970496	-0.417291	0.139581
P13434	HAP3	0.0780708	0.798494	-0.41225	0.148107	-0.135376	0.407016	-0.2064	0.427987	-0.317127	0.0420785	-0.326938	0.16539	-0.00269244	0.98749	0.0622881	0.738241	0.246641	0.0899188	-0.156877	0.484113	-0.1032	0.309127	-0.00513118	0.964718	-0.133073	0.421132	0.201601	0.0833445	0.27244	0.0612495	-0.273083	0.14308	0.131974	0.444432	-0.135121	0.42428	-0.344026	0.130849
P13483	DAT1	-0.224595	0.648653	-0.339879	0.351286	-0.491858	0.105147	0.0345839	0.921359	0.714231	0.380152	0.0612505	0.863046	-0.212478	0.412169	-0.442727	0.245211	-0.657336	0.230609	0.357719	0.634724	-0.0700407	0.78277	0.0641368	0.813024	0.0717492	0.91538	0.772827	0.234001	-0.407838	0.306682	-0.279011	0.547185	-0.343954	0.272008	-0.906191	0.0910695	-0.517766	0.336958
P13517	CAP2	-0.358706	0.00457173	-0.394493	0.0172536	-0.150633	0.0553686	-0.369701	0.0040157	-0.0746962	0.312089	-0.168818	0.09208	-0.320536	0.00937032	-0.094886	0.32795	-0.169873	0.0344071	-0.189433	0.190582	-0.00837348	0.893275	0.102671	0.193803	-0.0289309	0.812055	0.0149252	0.813693	-0.116467	0.339158	-0.176965	0.0301679	-0.126399	0.122341	-0.0372347	0.778932	0.0176465	0.853933
P13574	STE12	0.189696	0.207195	0.0390163	0.800385	-0.0395746	0.807738	0.0294597	0.827389	0.0878267	0.603292	0.00138323	0.995588	0.132149	0.677545	0.0165291	0.903642	0.131575	0.420219	-0.0511716	0.856402	-0.154825	0.313361	-0.0164365	0.906651	0.0385329	0.900047	-0.149604	0.581157	-0.00712068	0.979684	-0.0996945	0.654272	-0.00906298	0.958085	-0.252135	0.128111	-0.147764	0.370342
P13586	PMR1	0.129294	0.12618	0.137996	0.0793609	0.0379786	0.397986	0.266101	0.00503472	0.355894	0.000378219	0.0722027	0.0646489	0.121721	0.0649738	0.0219724	0.476353	-0.0297225	0.530677	0.0230083	0.645549	0.0343475	0.731743	0.0452276	0.525267	0.0901847	0.2457	-0.0965131	0.2301	-0.00712384	0.905631	0.312792	0.00501818	0.379133	0.00144374	-0.0171624	0.831669	0.0424864	0.292166
P13587	ENA1	-0.5134	0.0140322	0.296368	0.0673493	0.247487	0.204794	-0.470283	0.0318397	-0.432284	0.0902911	-0.0227554	0.838571	0.149471	0.269818	-0.0475923	0.80412	-0.219759	0.0934396	-0.240228	0.113873	0.0798804	0.781495	0.570037	0.0155238	0.419499	0.0493057	-0.070358	0.651417	0.171868	0.288066	-0.968838	0.00360921	0.322094	0.0580263	0.205236	0.203088	0.250061	0.112248
P13663	HOM2	0.0785356	0.343106	0.0242407	0.737237	-0.00226578	0.975424	0.0292198	0.76234	-0.125069	0.146231	0.0155236	0.892979	-0.0561325	0.443481	0.0940748	0.189408	0.0165004	0.825448	0.111983	0.286291	-0.0146116	0.898406	-0.0155969	0.866501	-0.129401	0.144768	0.0312368	0.68617	0.00808251	0.923322	-0.113531	0.216966	-0.779155	0.000275884	-0.129657	0.154338	-0.0838015	0.260635
P13711	POX1	-0.866143	0.00207098	-0.329834	0.351863	-0.0776482	0.863732	-0.845237	0.00203431	-1.04164	0.00106807	-0.315793	0.337106	0.162513	0.277147	-1.26469	0.00120717	-1.1518	0.000701987	-0.93253	0.00750566	0.808373	0.116436	1.71663	0.00014322	0.762618	0.0237485	-0.706209	0.0164196	0.244311	0.339587	-0.687702	0.00641299	-2.08704	6.94443e-05	0.428605	0.184481	0.0683251	0.656842
P13712	MSI1	-0.325859	0.12694	-0.194303	0.269609	-0.385308	0.216334	-0.588076	0.0158589	-0.624663	0.0268404	-0.171218	0.327093	-0.198657	0.236044	-0.354218	0.0672988	-0.240919	0.114459	-0.453524	0.0228676	-0.394319	0.162182	-0.402953	0.0412711	-0.446691	0.0986782	-0.19676	0.3335	-0.311413	0.0640015	-0.863548	0.008969	-0.353699	0.112877	-0.192742	0.32825	-0.14735	0.385926
P13856	RSR1	0.262276	0.0298253	0.0593654	0.517405	0.0720207	0.683754	0.280472	0.0220714	0.404281	0.0675084	0.0946864	0.248172	0.309556	0.0658118	0.268639	0.111188	0.250991	0.21497	0.288903	0.121375	-0.261481	0.249287	-0.0258242	0.808996	0.176604	0.206588	-0.0140003	0.873425	0.205979	0.106558	0.300977	0.14228	0.698537	0.00468907	0.295757	0.133232	-0.0100033	0.932119
P13902	INO4	1.0365	0.0376852	0.320705	0.587191	0.21746	0.390324	-0.289642	0.247254	-0.17319	0.676438	0.325988	0.234968	-0.417197	0.35978	0.32754	0.376633	0.359731	0.151625	0.520811	0.142074	-0.0429525	0.928864	0.164662	0.774007	0.0894216	0.84023	-0.222473	0.670752	0.0377567	0.883312	-0.0240606	0.974441	0.128278	0.733473	-0.035549	0.902453	0.608118	0.0519827
P14020	DPM1	0.154799	0.30817	0.0479904	0.617097	-0.0218276	0.653762	0.0594037	0.415595	-0.0848216	0.108489	0.102096	0.321986	0.320201	0.00637392	0.0493364	0.505731	0.079882	0.369563	0.187244	0.0357609	0.185056	0.167279	0.23601	0.0652967	0.122776	0.126052	0.0921297	0.0963901	0.271377	0.00868247	-0.220194	0.00959836	-0.00816697	0.890685	0.156732	0.059914	-0.0387781	0.648184
P14063	MRPL31	0.637207	0.0068747	0.231172	0.320837	0.524279	0.0280341	0.681787	0.0453124	-0.741876	0.00331374	-0.0544947	0.644223	0.260171	0.0491528	0.277936	0.26683	0.592505	0.0107839	0.526998	0.0280156	0.468363	0.152118	0.449582	0.215482	0.2135	0.113744	0.372679	0.0393209	1.03092	0.021985	0.0441085	0.760388	-2.65731	0.000466273	0.12495	0.372074	-0.189264	0.205572
P14064	HAP4	1.01404	0.0377603	-0.572614	0.479599	0.541608	0.236287	0.636366	0.138043	-1.15167	0.0400003	0.0807869	0.94868	-0.276749	0.777269	0.256515	0.638375	1.16614	0.0456634	-1.43126	0.161205	0.441583	0.650021	1.91668	0.0145582	0.12218	0.848316	-0.680106	0.50574	-0.129407	0.855143	0.534739	0.101797	-2.28859	0.294997	-0.387363	0.790219	0.0765452	0.862429
P14065	GCY1	-0.948762	0.00119888	-0.380984	0.144577	-0.479353	0.143407	-0.229599	0.123428	-0.249946	0.138656	-0.299427	0.17216	0.010565	0.952458	-0.79183	0.033238	-1.09352	0.00079266	-0.524038	0.0123348	0.305283	0.248394	0.988137	0.00300228	0.215176	0.118148	-0.282249	0.115244	0.365632	0.0436692	-0.352176	0.0671038	-0.776421	0.00457461	0.236176	0.144009	0.0554623	0.757642
P14066	CBS1	-0.0762255	0.833274	0.217981	0.49179	0.336709	0.384632	-0.264508	0.480914	-0.366734	0.514413	-0.231122	0.493593	-0.214032	0.489758	-0.0224816	0.940078	-0.148807	0.641371	0.0359306	0.924329	0.213755	0.613892	0.280652	0.373572	-0.208946	0.51062	0.0321677	0.932027	0.285587	0.424218	-0.339837	0.420605	-0.569593	0.19061	0.0124619	0.969693	-0.428525	0.214253
P14120	RPL30	0.178112	0.36019	0.162938	0.140188	0.195916	0.0858476	0.322461	0.0383544	0.230915	0.097013	0.0083012	0.942136	0.00249299	0.974908	0.0899018	0.680884	0.29374	0.0175267	-0.086565	0.684558	-0.322094	0.0721412	-0.253913	0.0679215	-0.0542164	0.582557	0.0309709	0.794531	-0.205355	0.263342	0.455364	0.00281521	-0.0548668	0.670399	0.0780184	0.555197	-0.019046	0.872233
P14126	RPL3	0.22118	0.00191329	0.117724	0.11064	0.335244	0.00376756	0.270877	0.00168918	0.310027	0.0497976	-0.0551528	0.107908	-0.00601919	0.86666	0.230561	0.00121683	0.209169	0.0246634	0.0551102	0.490118	-0.267578	0.0425002	-0.276968	0.0016729	-0.0332366	0.638297	0.0306863	0.673364	-0.0581813	0.0824078	0.361762	0.000119855	-0.00610591	0.929174	0.00218154	0.986606	-0.0955554	0.0987482
P14164	ABF1	0.0886424	0.209896	0.0365081	0.628963	-0.0153577	0.881059	0.0312353	0.57995	0.077263	0.116274	-0.10329	0.0560673	0.0233209	0.780158	0.059501	0.627683	0.0761377	0.177227	0.0891919	0.23127	-0.0912396	0.147207	-0.312727	0.00350998	0.0459813	0.596017	0.052013	0.349511	-0.0854603	0.181954	0.0604732	0.688745	0.0837536	0.107779	-0.00160519	0.9786	0.0275132	0.665001
P14180	CHS2	0.049432	0.738404	-0.116959	0.453463	0.275284	0.228169	-2.60801	0.00386066	-0.908936	0.100782	-0.343078	0.363503	-0.288663	0.336802	0.129618	0.310532	0.310142	0.15134	-0.0524469	0.872582	-1.62417	0.145464	-0.418469	0.596846	-0.530183	0.00422054	-0.141746	0.218198	-0.159123	0.207071	-0.37519	0.560898	0.466641	0.0311083	0.0338567	0.924175	-0.234808	0.157039
P14242	PMS1	0.0593437	0.823715	-0.0893623	0.73849	0.225837	0.458845	0.26662	0.336113	-0.330975	0.249235	0.441251	0.16463	-0.26405	0.329807	0.262694	0.533085	0.373439	0.202815	0.20334	0.515717	0.0977133	0.762593	0.027282	0.916494	-0.0805336	0.797818	-0.0764239	0.762427	-0.00705479	0.977762	-0.242045	0.485496	-0.266733	0.411021	-0.259778	0.399584	0.214087	0.44701
P14306	TFS1	-0.347119	0.218702	-0.00272503	0.990177	-0.337676	0.139201	0.283037	0.145849	0.0205791	0.903505	0.352756	0.0882193	0.40795	0.0796657	-0.48371	0.110431	-0.569522	0.0310379	-0.696759	0.0245319	-0.0572751	0.889719	0.461324	0.0862712	0.2394	0.225284	-0.565055	0.0384321	-0.299934	0.13498	0.209464	0.409802	-0.55409	0.0398971	0.463128	0.0684411	0.0687558	0.73312
P14359	SNA3	0.37245	0.550808	-1.18087	0.296892	0.307278	0.674823	0.392316	0.60743	0.0361616	0.95313	-0.131324	0.81179	0.313801	0.573927	0.302096	0.605037	0.925146	0.15462	0.342791	0.56641	-0.229874	0.752383	0.723744	0.230503	0.508834	0.382121	0.697857	0.255318	0.752759	0.244103	-0.687354	0.314545	0.921219	0.160742	0.352256	0.541137	-0.164313	0.827785
P14540	FBA1	0.00769424	0.970121	-0.164692	0.296946	-0.165372	0.0662371	0.159258	0.0133891	0.317986	0.00642989	0.0162511	0.677963	0.136755	0.0254829	0.0629844	0.645242	0.0782076	0.221	-0.10457	0.34694	0.0618183	0.74616	0.471215	0.00150386	0.0771849	0.308747	0.0656135	0.360098	0.234176	0.0106766	0.229237	0.217574	0.309169	0.0149526	0.0615415	0.17166	-0.0653279	0.621511
P14680	YAK1	-0.356571	0.0272208	-0.0837191	0.519345	-0.239744	0.0610756	-0.0236389	0.770132	0.0886338	0.316397	-0.0811719	0.424221	0.175153	0.163161	-0.517465	0.00833689	-0.364394	0.0338661	-0.374163	0.0951608	0.18261	0.448106	0.282051	0.023479	0.26792	0.083194	-0.258629	0.117063	-0.251826	0.0321272	0.0410107	0.661623	-0.0387169	0.673294	0.0466659	0.657101	0.0268343	0.749434
P14681	KSS1	-0.00604129	0.981068	-0.138578	0.379049	-0.101781	0.566756	0.092897	0.600547	0.0844037	0.55791	0.0388268	0.813092	0.0822068	0.616596	0.0784055	0.534637	0.115279	0.365881	0.0338573	0.814119	-0.00916598	0.951727	-0.0756497	0.522428	-0.106526	0.489667	-0.00799879	0.947203	0.0442101	0.75867	0.122383	0.536722	0.258693	0.135025	-0.0323979	0.841794	-0.123552	0.317839
P14682	CDC34	-0.207076	0.194772	-0.0765125	0.610118	-0.20837	0.0748604	-0.638752	0.000888146	-0.488419	0.00771685	-0.548979	0.0423764	0.0500726	0.656837	-0.157534	0.273987	-0.149743	0.317826	0.0488269	0.741067	-0.217963	0.178084	-0.691567	0.00286074	0.00873297	0.921862	-0.0534849	0.625582	-0.435694	0.00469039	-0.742109	0.00043229	-0.0814749	0.357247	0.00278778	0.970864	0.0891482	0.46974
P14693	SAM35	0.257097	0.0234833	0.291426	0.0677124	0.13656	0.310965	-0.038092	0.671675	0.0387405	0.78173	-0.229901	0.0453439	0.0256742	0.810296	-0.00151334	0.986577	0.0555815	0.607328	0.139973	0.483976	0.196597	0.513739	-0.187091	0.14073	-0.25965	0.0365749	0.137135	0.162099	0.172857	0.118745	-0.000185457	0.999321	0.222399	0.0545031	-0.119018	0.242617	0.0118465	0.927052
P14736	RAD4	0.0161777	0.928869	0.051487	0.85673	-0.314054	0.209995	-0.0318993	0.880518	-0.360892	0.180076	0.213465	0.360778	0.0750854	0.675811	0.195133	0.403255	-0.0750857	0.709489	-0.189703	0.386537	-0.2916	0.392548	-0.420158	0.085413	-0.232657	0.255547	-0.140747	0.649534	-0.133988	0.640206	-0.286529	0.187226	-0.443688	0.261147	-0.266812	0.196182	0.190355	0.620854
P14737	RAD9	-0.508365	0.144497	-1.09066	0.115308	-0.734112	0.431644	-0.196413	0.565293	0.0196334	0.956675	-0.294613	0.365604	-0.268903	0.522439	-0.704148	0.0754945	-1.46906	0.0953035	-0.45772	0.31813	-0.348348	0.457779	-0.0483507	0.876294	-0.517053	0.165528	-0.3003	0.40917	-0.522593	0.178844	-0.593498	0.123972	-1.00989	0.0287731	-0.530389	0.176386	0.223224	0.526731
P14741	GCN3	-0.0158459	0.823571	0.0876542	0.0558973	-0.0349824	0.804259	0.0138528	0.863942	0.10577	0.53208	-0.00751025	0.919983	0.0458166	0.431224	0.0199247	0.797601	-0.00577472	0.864961	-0.225481	0.0172609	-0.136084	0.129797	-0.205976	0.0116073	-0.174061	0.178274	0.0109961	0.86395	-0.235654	0.00115703	0.107857	0.406007	0.30082	0.00195141	0.0241537	0.605153	-0.149594	0.12996
P14742	GFA1	0.0704261	0.375347	-0.0299003	0.61351	0.0310388	0.511049	0.226394	0.0150629	0.495819	0.00015361	0.0696027	0.190987	0.0337013	0.18793	0.045982	0.4551	0.113756	0.00868205	0.03829	0.6884	0.052777	0.761895	0.347966	0.000327393	0.125421	0.0432136	0.177209	0.0354945	-0.0249491	0.643053	0.357929	0.0224343	0.661189	0.000148656	0.0398068	0.179979	-0.0881335	0.374815
P14743	NMT1	0.219204	0.0254463	0.0153466	0.836349	-0.0224055	0.787905	0.178423	0.0593375	0.248199	0.0387315	0.0879	0.320264	0.121359	0.20639	0.0988016	0.240703	0.0255732	0.759668	0.128195	0.205014	-0.0973692	0.668458	-0.525003	0.00441899	-0.0853559	0.343412	-0.0154197	0.85676	0.341302	0.00596457	0.141795	0.076896	0.596549	0.00298353	-0.0405109	0.656421	-0.0619296	0.550862
P14747	CMP2	0.0963695	0.138369	0.12955	0.16597	-0.0352083	0.636355	0.211092	0.0169138	0.3601	0.0805887	0.0898907	0.478794	0.158495	0.0562531	0.0175797	0.787161	-0.0194885	0.787473	0.0241265	0.703372	0.0255679	0.699873	-0.0216427	0.777039	-0.0882333	0.328025	-0.00388583	0.957086	0.0587046	0.417461	0.118483	0.172806	0.546571	0.000928695	0.0376178	0.61649	0.112737	0.211215
P14772	BPT1	0.0459316	0.594637	0.0530624	0.52207	-0.0832838	0.494835	0.26317	0.00297313	0.142878	0.293856	0.066195	0.180342	0.1891	0.000598437	-0.131101	0.0028135	-0.127951	0.248492	-0.268731	0.0153324	-0.0886172	0.292614	0.16308	0.0323875	0.0703714	0.400314	-0.161737	0.234274	0.0326863	0.591383	0.314023	0.00172623	0.488092	0.000233215	0.0225659	0.822725	0.0357408	0.55316
P14832	CPR1	-0.452136	0.115922	-0.314706	0.212251	-0.48575	0.0708313	-0.364063	0.149008	-0.144217	0.581021	0.300349	0.311923	-0.192275	0.387599	-0.252172	0.435374	-0.188963	0.511597	-0.307898	0.407266	-0.112117	0.727655	-0.14987	0.538719	0.0179439	0.940073	-0.108849	0.628467	-0.627095	0.0367496	0.0438698	0.840497	-1.20985	0.00551146	0.0693655	0.773681	0.287274	0.330081
P14843	ARO3	0.141314	0.0164838	0.0651832	0.114092	-0.0461637	0.496552	0.274355	0.00237709	0.0953817	0.363491	0.23998	0.000195862	0.167773	0.0148496	0.137449	0.106679	0.192719	0.00431699	0.173031	0.120601	0.224286	0.00371234	0.469184	0.00835966	0.0549251	0.290061	0.0815653	0.166027	0.229262	0.0215472	-0.0276144	0.78984	-0.215339	0.00539671	0.0668381	0.303598	0.0552526	0.259088
P14904	APE1	-0.0180857	0.708902	0.0271976	0.713507	-0.348888	0.0308266	0.104524	0.234916	-0.017634	0.84672	0.233372	0.0265797	0.325929	0.00149092	-0.205379	0.0766482	-0.19571	0.028988	-0.147829	0.0601864	0.129474	0.335391	-0.0288628	0.788144	0.149894	0.137325	-0.0347894	0.816444	0.0463313	0.631904	-0.168472	0.189888	0.127878	0.225358	0.0773684	0.365867	0.2014	0.145526
P14905	CBS2	0.21257	0.105079	0.1343	0.320383	0.0489823	0.750003	0.112095	0.329524	0.0183339	0.881768	-0.0975717	0.66575	-0.0944307	0.524103	0.126831	0.631602	0.314556	0.0818499	0.195257	0.133771	-0.0218107	0.87672	0.0587354	0.627655	-0.0151084	0.878197	0.113789	0.276516	0.618302	0.00837746	0.0516193	0.683527	0.200374	0.126778	-0.00422934	0.968732	-0.0769632	0.444929
P14906	SEC63	0.0829789	0.260141	0.0932395	0.490051	0.15409	0.0394602	-0.0303099	0.62721	0.388106	0.0015153	-0.178646	0.124322	-0.0862597	0.266575	0.0298211	0.795637	0.0366561	0.591675	0.0215524	0.599931	-0.207794	0.203888	-0.512832	0.000287178	-0.123602	0.175358	0.0407975	0.4478	-0.242839	0.00844266	0.0834136	0.385442	0.56971	0.000164212	-0.15232	0.118986	0.000938753	0.990829
P14907	NSP1	-0.0876572	0.153562	-0.0100879	0.810037	-0.0882319	0.122958	-0.109414	0.231952	-0.0586349	0.418455	-0.106834	0.362701	0.0649945	0.181967	-0.00309032	0.980846	-0.105134	0.0756365	0.0290417	0.537854	0.115907	0.5102	-0.151747	0.0821019	0.0518764	0.264179	0.0768555	0.530771	-0.235069	0.0171684	-0.174592	0.0836012	-0.0377322	0.57076	0.0399826	0.475741	0.0339657	0.556879
P14908	MTF1	0.562882	5.1233e-06	0.230605	0.0661072	0.305933	0.00379562	0.332427	0.0136617	0.250282	0.189633	-0.152291	0.00247255	-0.00611703	0.868306	0.119935	0.181113	0.43384	0.00107586	0.387852	0.0309485	0.658823	0.0100191	0.476907	0.00589803	0.0780176	0.462297	0.434358	0.000289308	0.859661	2.47221e-05	0.30335	0.0250441	0.466974	0.00280112	-0.0917191	0.0128575	0.0474012	0.623042
P14922	CYC8	0.116282	0.0664885	0.147641	0.0936292	0.0655172	0.158726	0.0480055	0.614905	0.113699	0.211677	-0.0770837	0.271301	0.10305	0.171035	0.108685	0.0586549	0.121922	0.123106	0.130057	0.215126	-0.162768	0.327786	-0.485122	0.000569393	-0.0417849	0.376669	0.0330491	0.381341	-0.274761	0.0147068	0.0357316	0.353544	0.246151	0.00501225	-0.0132395	0.74061	0.0433541	0.552943
P15019	TAL1	-0.151293	0.0348936	-0.0788192	0.254327	0.0592551	0.621114	-0.100509	0.157949	0.140481	0.0517176	-0.198277	0.0709727	-0.0558189	0.206593	-0.250293	0.00615393	-0.226321	0.0113684	-0.0689907	0.383591	-0.0178995	0.653271	-0.211591	0.00923454	0.0412323	0.309954	-0.0452842	0.309091	-0.00155086	0.971225	-0.0392812	0.430114	0.10033	0.351409	0.0291086	0.480792	0.0392406	0.329716
P15108	HSC82	0.14347	0.00946624	-0.0127872	0.820496	-0.123892	0.0868079	0.405312	0.0002408	0.33491	0.000963554	0.189327	0.00332498	0.164362	0.0175065	-0.115577	0.0437621	-0.0687645	0.319	-0.0143517	0.784539	0.410854	0.113612	0.638415	0.000253481	0.199815	0.0598552	-0.0221971	0.810835	0.330889	0.000443283	0.354385	0.00052399	0.436713	0.000587912	0.101329	0.11381	0.0495103	0.452864
P15179	MSD1	0.549655	0.00133756	0.146443	0.26376	0.205812	0.0107431	0.27334	0.0235088	0.0463308	0.75426	-0.116737	0.219556	-0.111476	0.0981176	0.0256599	0.762175	0.372545	0.000628911	0.365435	0.00455515	0.296716	0.108596	0.214219	0.124037	-0.0544385	0.451969	0.373866	0.00219217	0.630512	0.000134132	0.0264144	0.848785	0.0932607	0.573912	-0.200758	0.0455891	-0.0418538	0.381934
P15180	KRS1	0.260136	0.00625283	0.0782072	0.365433	0.118258	0.18006	0.480882	0.000418522	0.615894	0.000156091	0.0589102	0.463083	0.0562962	0.309171	0.26878	0.00871773	0.231718	0.0114418	0.0735344	0.678851	-0.158544	0.113456	-0.0478936	0.49465	-0.0569522	0.321003	0.105634	0.0822839	0.0125248	0.789854	0.544448	0.00128458	0.570338	0.00116198	0.00652788	0.931345	-0.122987	0.250152
P15202	CTA1	-0.898131	0.00259906	-0.312322	0.447979	-0.246939	0.331445	-0.852512	0.00389113	-2.33714	0.000116006	-0.102201	0.591711	-0.0186859	0.906134	-0.877503	0.00803801	-0.885802	0.00193776	-0.772962	0.00316809	0.806319	0.221628	1.75469	0.000217302	0.918593	0.00366699	-0.356672	0.15981	0.500391	0.0530375	-1.33948	0.000562286	-6.62162	1.6531e-06	0.399463	0.119415	-0.092569	0.538802
P15274	AMD1	0.139786	0.0209657	0.0830617	0.308105	0.0345032	0.4304	0.235091	0.00952227	0.453919	0.00051502	-0.0392277	0.453402	-0.00121978	0.973345	-0.140282	0.043122	0.0661748	0.385642	0.0823955	0.0963125	0.200411	0.0139462	0.173538	0.0134702	-0.011757	0.84505	0.106568	0.0397015	0.165085	0.0139115	0.245567	0.00468699	0.765486	5.7873e-05	-0.0532889	0.338706	0.00635776	0.861962
P15303	SEC23	0.139728	0.00213075	0.115438	0.00700586	0.0891909	0.022006	0.0978042	0.0198897	0.228606	0.000638215	-0.00421752	0.954645	0.117871	0.00892509	-0.0197165	0.00198147	0.0917994	0.0734628	0.00260389	0.969422	-0.0434876	0.144235	-0.0488838	0.0419717	-0.0599559	0.0260911	0.0247016	0.440961	-0.0572948	0.275877	0.063249	0.0416794	0.442508	5.85944e-05	-0.00971273	0.611473	0.0315045	0.268494
P15315	CUP2	-0.43691	0.225471	-0.427283	0.345449	0.0373865	0.907422	-0.693095	0.134013	0.554118	0.295373	0.2954	0.561245	-0.751	0.0476446	-0.0462498	0.847316	-0.198256	0.39211	0.291778	0.714856	-0.932018	0.157142	-1.03845	0.195156	-0.761452	0.223695	-0.581785	0.0748901	-1.4837	0.0274591	-0.449149	0.414149	-0.713985	0.0611888	-0.742809	0.0441712	0.458888	0.23028
P15367	SEC11	-0.0301546	0.634068	-0.153532	0.345206	-0.0931089	0.255058	-0.291443	0.00920774	-0.115352	0.428275	-0.10757	0.239412	-0.0322187	0.771591	-0.256147	0.0153815	-0.105662	0.18114	-0.0833392	0.481079	0.111426	0.306795	-0.0858485	0.708458	-0.0890438	0.313083	-0.023088	0.868792	-0.088837	0.59689	-0.312735	0.0369599	-0.0200142	0.858264	-0.145096	0.107339	0.0575093	0.516841
P15380	PUT4	-0.83177	0.0475838	-0.247158	0.494244	0.416583	0.305555	-1.07791	0.00933506	-2.8977	0.00190412	-0.651767	0.0311991	0.0342378	0.887402	-1.00477	0.0167479	-0.726885	0.0227689	-1.67435	0.00127565	-0.565545	0.395018	-0.61357	0.0392156	0.573073	0.0550796	-0.998223	0.086968	0.0490113	0.824769	-1.98505	0.00191063	-5.26807	0.00122395	-0.167217	0.707432	0.123621	0.611945
P15424	MSS116	0.494649	0.00416902	0.121862	0.333472	0.364451	0.0222934	0.38683	0.0160689	0.632766	0.00156272	-0.167603	0.16358	-0.135364	0.250434	0.267869	0.0728917	0.523246	0.00324265	0.516802	0.00333494	0.436399	0.0556771	-0.0113331	0.929398	-0.067267	0.484134	0.448201	0.00990892	0.512158	0.00538992	0.300041	0.0417672	0.802023	0.00106042	-0.3083	0.060447	-0.208639	0.0717402
P15436	POL3	0.329154	0.0225221	0.185824	0.0987091	0.182664	0.0386613	0.0812642	0.209808	0.102392	0.379004	-0.0849564	0.294687	0.0943506	0.213897	0.111761	0.15856	0.165043	0.0833077	0.086058	0.238458	-0.154912	0.266851	-0.720253	0.00416744	-0.153969	0.117363	-0.00183019	0.97554	-0.230803	0.0568764	0.0407954	0.692776	0.631484	0.00087884	0.0305876	0.690481	0.0394365	0.734366
P15442	GCN2	0.207854	0.0472637	0.184845	0.141196	0.0852472	0.383906	0.419056	0.0062483	0.277447	0.0361954	0.125902	0.407495	0.25228	0.0717423	-0.00567615	0.947406	0.114176	0.336833	-0.173808	0.246946	-0.0158746	0.872761	0.378011	0.026776	0.114712	0.188099	-0.16197	0.162967	0.265787	0.0408908	0.3102	0.0277432	0.404414	0.00518323	0.280717	0.0328662	0.222863	0.0369609
P15454	GUK1	0.269411	0.103012	0.278585	0.136702	0.234042	0.28085	-0.110319	0.440267	0.231528	0.268145	0.00162682	0.991782	0.189295	0.252869	0.424435	0.0698399	0.169201	0.296091	0.0197438	0.897053	-0.152502	0.518619	0.0876623	0.573262	0.17256	0.395074	0.059418	0.732659	-0.157755	0.275187	0.36916	0.110907	0.0575037	0.672358	0.260088	0.109644	0.0494815	0.776065
P15496	IDI1	-0.112175	0.665384	-0.226156	0.132125	-0.28856	0.0627864	-0.189607	0.27468	-0.131107	0.47666	0.00178503	0.987884	-0.194451	0.269303	0.0401127	0.82143	0.208437	0.13323	-0.0081776	0.961247	-0.219761	0.0975143	-0.379273	0.0183374	-0.052896	0.695718	0.126672	0.371174	-0.273005	0.0590809	-0.0224113	0.871732	-0.536633	0.0105818	-0.0197929	0.905308	0.00257004	0.988358
P15565-2;P15565	TRM1	0.466083	0.000552847	0.258134	0.0138567	0.362879	0.00530388	0.300506	0.00511937	0.511428	0.000407905	0.0921399	0.143788	0.265533	0.0296703	0.186382	0.0368062	0.379563	0.00117613	0.278739	0.00751905	-0.0160942	0.89412	-0.287282	0.127568	-0.043676	0.637547	0.146239	0.0407692	0.0204666	0.698121	0.354375	0.00440989	0.757646	0.00280042	0.0835677	0.437798	0.0668732	0.493736
P15624	FRS1	0.11559	0.090633	0.0659054	0.171219	0.0862906	0.236367	0.157461	0.0491799	0.238178	0.00431544	-0.0627066	0.303036	0.104783	0.139357	0.166758	0.0103393	0.110191	0.0731031	0.0665802	0.492936	-0.0799568	0.362249	-0.274567	0.0193461	0.0603181	0.315698	0.123309	0.0255521	-0.080555	0.2107	0.281761	0.00478415	0.323127	0.0162402	0.0345693	0.587492	-0.00271296	0.943353
P15625	FRS2	0.170981	0.010593	0.0410255	0.570091	0.0348707	0.401605	0.245085	0.00271145	0.229604	0.00229029	-0.0154177	0.910392	0.163494	0.0159123	0.101114	0.0824111	0.127696	0.111459	0.169948	0.114428	-0.0867367	0.441817	-0.29073	0.0144516	-0.0218258	0.76367	0.044417	0.372815	-0.0274418	0.683932	0.166322	0.0102655	0.290362	0.0441876	-0.00758265	0.87764	-0.00295844	0.960105
P15646	NOP1	0.175182	0.39186	0.0937111	0.369301	0.0539994	0.681421	0.3445	0.0199981	0.369202	0.0232143	-0.0291294	0.762247	0.0269801	0.8104	0.220513	0.0767184	0.296774	0.0332573	0.127042	0.424073	-0.0476186	0.651917	-0.0405338	0.754939	0.00596515	0.951444	0.059771	0.624811	0.0567041	0.548514	0.523548	0.00718993	-0.0290986	0.847043	-0.0789101	0.59236	-0.0400795	0.676064
P15700	URA6	-0.00988694	0.907804	-0.0970989	0.0324309	-0.128543	0.255701	0.0354488	0.613799	0.0783766	0.0720467	-0.148646	0.0358541	-0.0421294	0.553152	0.038068	0.82066	-0.0425027	0.507637	0.0813291	0.0674696	0.159533	0.0453006	-0.0931666	0.190998	-0.0585855	0.00588508	0.0628227	0.31903	0.0484531	0.566154	0.124477	0.0428664	0.184487	0.0183143	0.083246	0.328577	0.0177925	0.717733
P15703	BGL2	0.355119	0.218505	0.140775	0.520476	0.081946	0.868448	0.146633	0.437064	-0.027134	0.892675	-0.189144	0.473365	0.386957	0.156999	-0.00288691	0.981953	0.111316	0.68156	-0.0606382	0.755957	0.31758	0.22513	0.771803	0.011848	-0.183606	0.557792	0.0347307	0.852494	0.430413	0.153495	0.164574	0.498432	0.971116	0.00660086	0.0997001	0.550648	-0.0517069	0.74304
P15705	STI1	-0.0580275	0.629941	-0.0546246	0.688834	-0.184228	0.186709	0.276559	0.0608306	0.121826	0.446572	0.226482	0.222047	0.110375	0.413178	-0.248508	0.182419	-0.203431	0.142995	-0.141399	0.269675	0.566653	0.10337	0.939088	0.00144939	0.226559	0.124056	-0.0501915	0.757298	0.507444	0.00898149	0.114141	0.373995	0.388763	0.0227082	0.166311	0.270235	0.0926354	0.462552
P15731	UBC4	-0.078905	0.668102	-0.160393	0.413196	-0.279099	0.229775	0.228159	0.140858	0.11331	0.628946	-0.0151297	0.944948	-0.199763	0.126125	-0.00388711	0.978701	-0.151889	0.311199	-0.250656	0.336286	-0.333598	0.0334133	-0.182534	0.213589	-0.102819	0.50816	-0.47142	0.0586804	-0.00121421	0.994417	0.0963492	0.587978	0.402831	0.0640979	-0.0474802	0.709438	-0.345797	0.0894465
P15732	UBC5	0.141708	0.614908	0.0422977	0.883059	-0.23231	0.141501	0.195728	0.243134	-0.878241	0.0583266	-0.202454	0.219727	0.303145	0.268303	0.198799	0.296882	-0.129684	0.55134	-0.24513	0.517876	0.217937	0.408679	0.878039	0.00638406	0.253673	0.184406	-0.237964	0.126615	0.548691	0.00752136	-0.472204	0.190268	-0.0979055	0.566495	0.246306	0.329553	-0.224994	0.310082
P15790	CKA1	0.445824	0.000694349	0.14313	0.0535978	-0.00373479	0.982205	0.361093	0.0620494	0.38109	0.0242204	0.0408452	0.781365	0.0228155	0.682317	0.199002	0.108368	0.218286	0.0346267	0.198212	0.0519776	0.012867	0.9355	-0.168539	0.0169375	0.0594977	0.485852	0.105757	0.0521995	-0.0148176	0.638019	0.238415	0.122708	0.754922	0.000196471	-0.0684119	0.496388	0.0730881	0.675221
P15801	MIP1	-1.45024	0.0362757	-0.622767	0.213366	-1.18012	0.0318052	-1.73328	0.040838	-0.692192	0.0492566	-2.2697	0.0520931	-1.24148	0.0985974	2.43512	8.26088e-05	-1.94818	0.0519835	-0.218552	0.725428	-1.57195	0.0620606	-0.308041	0.511547	1.61735	0.446891	-1.12277	0.30348	0.392625	0.403788	1.6024	0.456028	-0.00333871	0.995574	0.276509	0.907894	-0.4994	0.350142
P15807	MET8	0.24049	0.591841	-0.850671	0.194464	-0.019067	0.957085	-0.06514	0.667609	0.574163	0.025745	-1.17359	0.0717172	-1.30613	0.00531818	-0.907938	0.138112	-0.286051	0.43072	0.0434233	0.85757	0.0942557	0.722842	-0.144721	0.50264	-0.419785	0.0315941	-0.224194	0.215023	-0.750126	0.333534	-0.517771	0.134692	0.583635	0.166032	-0.323137	0.407091	-0.793463	0.160005
P15873	POL30	0.154818	0.271133	0.0382247	0.62089	-0.00979246	0.921473	0.00841423	0.940889	0.0222375	0.784279	-0.213617	0.106948	0.127459	0.185472	0.113625	0.487504	0.134833	0.230278	-0.0160217	0.920365	-0.156991	0.0861837	-0.403942	0.0076846	-0.0528658	0.596036	-0.000861907	0.990379	-0.28633	0.1266	-0.10848	0.414647	0.311182	0.0717673	-0.0274384	0.84378	-0.0630013	0.446923
P15891	ABP1	-0.0513637	0.540634	-0.0161811	0.726068	-0.119961	0.0438515	-0.220917	0.00420499	-0.25345	0.0387681	-0.154656	0.110097	0.0367294	0.628444	-0.187487	0.181195	-0.121408	0.0263964	-0.16583	0.0348528	0.0685377	0.692903	-0.23478	0.0158474	0.0487114	0.283344	0.0213432	0.811694	-0.175513	0.059743	-0.360469	0.000834815	-0.218151	0.0220292	-0.00705789	0.903236	0.00440278	0.952192
P15938	PRP16	-0.102211	0.34445	-0.159587	0.481055	-0.0779339	0.624462	-0.277727	0.014776	0.0734632	0.702839	-0.238277	0.286723	-0.175082	0.0399927	0.0952218	0.742074	-0.0355711	0.716384	0.104048	0.129959	-0.280659	0.104811	-1.03201	0.00181381	-0.160034	0.701402	-0.722691	0.114452	-1.0447	0.088547	0.555747	0.0654295	0.00289152	0.973612	-0.330596	0.0307109	0.086408	0.555626
P15992	HSP26	-0.260383	0.47501	0.192884	0.632706	-0.8949	0.095969	0.0181907	0.958582	-0.971575	0.0429703	1.03108	0.0435874	0.68436	0.144814	-0.864589	0.111398	-0.785508	0.0798542	-0.582668	0.151811	0.0423444	0.927372	1.02826	0.0388425	-0.134568	0.709316	-0.918992	0.0507862	0.234145	0.514937	-0.168847	0.649282	-3.70106	0.000978319	0.55724	0.200616	0.46446	0.250535
P16120	THR4	0.0421975	0.253933	0.0576378	0.370525	-0.0577075	0.288912	0.0584679	0.265059	0.261687	0.0133241	-0.0809665	0.2639	-0.00333257	0.936846	-0.0152916	0.809433	0.0592156	0.129842	0.0242919	0.618021	0.0686165	0.449874	0.00723705	0.862138	-0.0404507	0.537905	0.0624025	0.150925	-0.124919	0.0451744	0.161974	0.043936	0.23527	0.0547705	-0.00427091	0.940992	0.0144148	0.704445
P16140	VMA2	-0.059664	0.0524129	0.034023	0.334198	-0.0699714	0.123004	-0.104994	0.07022	-0.00230647	0.867559	-0.030562	0.0493041	0.0658076	0.0499108	-0.0211697	0.8121	-0.116595	0.00466283	-0.0844942	0.0530283	-0.194036	0.0332701	-0.168646	0.00958773	0.00702054	0.58558	-0.0970448	0.047234	-0.314087	0.000232765	0.0978458	0.0933015	0.0322943	0.065936	0.0347525	0.572076	0.0606968	0.191538
P16370	RPB3	0.202179	0.0946405	0.048344	0.628824	0.195774	0.190766	0.198816	0.122625	0.0734719	0.471012	0.0149118	0.839674	0.207304	0.0434255	0.0558446	0.734025	0.158085	0.151213	-0.0689116	0.528442	0.0431574	0.601343	-0.012593	0.911526	0.0803245	0.310423	-0.00950264	0.91387	-0.028059	0.825919	0.0944088	0.615355	0.309532	0.0487283	0.0159673	0.886941	-0.0442956	0.593438
P16387	PDA1	0.125852	0.252861	-0.0109455	0.915351	0.125822	0.352979	0.256822	0.0181827	-0.0318703	0.669814	0.0597978	0.633309	0.143147	0.101927	0.0491577	0.728998	0.127814	0.171917	0.0631575	0.708814	0.20868	0.172582	0.539314	0.00699634	0.19101	0.267689	0.150467	0.0850426	0.339595	0.0273902	-0.00735035	0.962731	-0.146571	0.31892	0.00400355	0.976209	-0.0844008	0.498566
P16451	PDX1	0.190542	0.0068691	0.120107	0.23793	-0.0069048	0.915529	0.166401	0.0732049	0.00543983	0.943658	-0.0593274	0.638106	0.189991	0.00918617	0.0614838	0.615548	0.0199731	0.816862	0.1147	0.169002	0.264074	0.0615772	0.557794	0.0166269	0.135307	0.12979	0.0297684	0.601487	0.399121	0.00318807	-0.0219118	0.807695	-0.113979	0.16793	0.12628	0.107636	0.00918995	0.912637
P16467	PDC5	0.167905	0.841863	0.398353	0.646228	0.498609	0.593562	-0.008674	0.991848	-0.062769	0.938887	-0.377054	0.680472	0.316354	0.720406	-0.243279	0.822521	-0.420113	0.621034	-0.893207	0.354395	0.497952	0.568954	0.688345	0.536643	-0.506339	0.615845	-0.281051	0.75998	-1.0349	0.291405	-0.387573	0.66076	1.04862	0.251301	-0.128544	0.917287	0.574327	0.546401
P16474	KAR2	0.0774374	0.184666	-0.0791417	0.149787	-0.0799501	0.22529	0.0736358	0.451505	0.0538019	0.480652	0.028312	0.683075	0.133988	0.0637765	-0.0362652	0.776138	-0.0395411	0.458422	-0.0321029	0.585646	0.18921	0.210665	0.403435	0.00150795	0.12498	0.00818422	-0.0190504	0.567878	-0.0184628	0.817922	0.164376	0.0536266	0.0507793	0.623884	0.0694887	0.296324	0.0950623	0.151753
P16521	YEF3	0.164663	0.353126	-0.0422068	0.748124	0.1048	0.295975	-0.15033	0.161476	0.162082	0.13321	-0.133841	0.471366	0.236479	0.111619	0.211495	0.0879215	0.184592	0.177971	0.284454	0.116587	-0.417004	0.0530913	-0.668773	0.00273336	0.0661071	0.626616	0.136134	0.286686	-0.390128	0.0168042	0.0646861	0.567598	0.281091	0.106719	-0.0529846	0.746996	-0.119615	0.259743
P16522	CDC23	1.54918	0.155648	0.42899	0.533939	0.247225	0.701099	0.402286	0.531565	0.585534	0.437054	0.913287	0.247012	0.665986	0.35614	1.10816	0.165956	0.594218	0.447294	0.551812	0.402118	0.236064	0.714174	0.696644	0.415467	0.998804	0.300864	0.205063	0.752271	0.604525	0.375043	0.527567	0.579251	0.5345	0.468205	1.26354	0.129717	0.399182	0.542344
P16523	MER1	-0.533094	0.136459	0.319286	0.357701	-0.734063	0.119881	0.286507	0.55239	-0.11357	0.791571	-0.239081	0.851786	0.253677	0.729316	-0.235944	0.617578	0.673481	0.197583	0.500767	0.0171875	0.577546	0.322375	-0.783184	0.150427	0.920344	0.0107684	0.32939	0.58648	-0.0385385	0.90862	0.59644	0.498004	-1.74042	0.0256575	0.164955	0.734874	-0.166928	0.690234
P16547	OM45	-0.231397	0.0502612	0.0344148	0.779923	-0.187709	0.0704075	-0.541978	0.00456916	-1.7408	0.000579142	0.189664	0.0785317	0.248093	0.0341237	-0.262253	0.268933	-0.333507	0.00694963	-0.21874	0.129176	0.249732	0.182379	0.961485	0.000144142	0.209961	0.0741782	-0.106023	0.382637	0.123842	0.16726	-0.986356	0.000126627	-2.87623	4.32884e-06	0.27031	0.0203448	0.267541	0.0355492
P16550	APA1	0.10482	0.137356	0.0982885	0.0406466	0.00111094	0.986083	0.448987	0.00317013	0.526899	0.000587405	-0.0629217	0.230044	0.130079	0.00433998	0.0750229	0.541609	0.107015	0.242831	-0.0978477	0.317517	-0.0322157	0.233315	0.128349	0.0330344	0.0711655	0.0707745	-0.0865571	0.00461833	0.0387018	0.217013	0.58607	0.00199501	0.498807	0.00322688	0.0567006	0.582972	-0.00407116	0.959061
P16603	NCP1	0.0411987	0.653067	-0.101261	0.331762	0.00840641	0.804668	0.00978153	0.882833	0.267385	0.00600182	-0.0304341	0.609748	-0.0911145	0.278707	-0.00101642	0.987761	0.085135	0.0795348	0.000444063	0.992465	-0.0611501	0.25236	0.0340365	0.31704	-0.0388321	0.270435	0.0329154	0.525591	-0.183678	0.00991119	0.105166	0.0934522	0.384927	0.0174221	0.00479889	0.918792	0.0638867	0.133807
P16622	HEM15	-0.0336296	0.859169	-0.0501528	0.770243	-0.11587	0.0396464	-0.0210492	0.781517	-0.520942	0.000223983	0.0968857	0.133694	0.245681	0.00803842	-0.11255	0.368957	-0.147086	0.0361059	-0.20515	0.0542768	0.075507	0.693143	0.0954551	0.220132	0.160284	0.00565037	-0.0859186	0.165757	0.0103798	0.892708	-0.317852	0.0164223	-1.0153	7.79741e-05	0.110371	0.114258	-0.030609	0.760524
P16639	ATE1	0.107275	0.350148	0.434454	0.108578	0.0987199	0.219658	0.303309	0.0331044	0.245736	0.302975	0.225503	0.289783	0.343555	0.0787992	-0.247719	0.360456	0.140578	0.538795	-0.00965361	0.936719	0.248381	0.0240499	0.399833	0.0438513	0.318729	0.0224226	0.13153	0.256207	0.249676	0.168786	0.248527	0.0144575	0.61579	0.00980796	0.12097	0.442448	0.0659202	0.737497
P16649	TUP1	-0.080406	0.260066	0.0131978	0.821851	0.0213001	0.745401	-0.0346926	0.508323	0.229144	0.000231969	-0.0920995	0.00267239	-0.145264	0.081976	0.0407692	0.229591	-0.0265297	0.58215	-0.0662334	0.0366916	-0.200626	0.0215018	-0.298062	0.000140684	-0.087953	0.0953896	-0.0200069	0.429346	-0.274595	0.00107408	0.133026	0.147254	0.0444715	0.441326	-0.0849702	0.231312	-0.00362863	0.932815
P16658	SEN2	0.871017	0.292355	0.356125	0.55805	-0.0197572	0.943761	0.862776	0.280051	-0.0289214	0.883321	-0.0797518	0.801391	1.58629	0.00923282	0.774263	0.280763	0.740865	0.40969	0.596013	0.101616	-0.265342	0.203734	0.589717	0.319531	-0.0476788	0.92926	0.188801	0.357094	0.127244	0.817111	0.592829	0.251053	1.29619	0.00889064	0.453336	0.603692	-0.0312514	0.88119
P16661	ALG1	0.00417723	0.974314	0.0463888	0.58592	-0.0480649	0.524896	-0.279644	0.0426394	-0.116835	0.277324	-0.179371	0.0868945	0.154502	0.0217185	0.0615459	0.70481	-0.00046537	0.990106	-0.0903182	0.176352	-0.00612842	0.927459	-0.134939	0.33782	0.0984635	0.0436126	0.0883241	0.236467	-0.0442671	0.233372	-0.322843	0.00814283	0.259207	0.00889937	-0.0405064	0.339215	0.102586	0.458177
P16664	RGP1	0.201579	0.125818	0.0549298	0.631277	-0.00552508	0.972532	0.151787	0.131455	-0.183016	0.417032	0.0761918	0.602779	0.406253	0.00922609	0.0375747	0.853396	0.0609208	0.758651	0.111271	0.635916	0.0155084	0.927515	0.212329	0.110989	0.177277	0.375791	0.0615076	0.234316	0.0227052	0.894381	-0.421139	0.0441764	0.31408	0.0443175	0.130655	0.597892	-0.0557499	0.608734
P16861	PFK1	0.0043596	0.950398	-0.110489	0.0324502	-0.146067	0.00718505	0.220846	8.11678e-06	0.420641	0.0023909	0.0565103	0.396386	0.107834	0.0441146	-0.0428559	0.146434	-0.00255993	0.943311	0.0939946	0.0894211	0.274145	0.279945	0.386908	0.00191635	0.200064	0.0198026	0.0899806	0.27575	0.131965	0.0664225	0.235974	0.0306488	0.597772	0.000290443	0.0209306	0.576606	0.00120375	0.970958
P16862	PFK2	0.101598	0.0939071	-0.0167802	0.783632	-0.122424	0.0629398	0.234317	0.00240246	0.470827	5.06802e-05	0.0569107	0.314219	0.118406	0.0212306	-0.0772317	0.365619	0.0308052	0.534541	0.0196701	0.831633	0.210008	0.347347	0.363866	0.00221594	0.160602	0.0843368	0.0323299	0.607246	0.153495	0.0340604	0.335173	0.00903236	0.729924	0.00103791	0.0527708	0.494934	-0.0303901	0.423025
P16892	FUS3	-0.196204	0.0237835	-0.0570615	0.590965	0.0388242	0.509033	-0.710744	0.00107475	-0.67408	0.0232497	-0.0570018	0.662161	0.137884	0.200378	-0.086996	0.480529	-0.120954	0.0155653	0.0180466	0.855672	-0.347018	0.119748	-0.890519	0.000111809	0.062784	0.0479444	0.251674	0.0382147	-0.0255777	0.765779	-0.527077	0.00203742	-0.427306	0.107334	-0.133706	0.165574	0.0188389	0.82741
P16965	STF2	-0.374427	0.135749	-0.310765	0.368016	-0.270849	0.158928	0.167916	0.0877998	0.512372	0.0210126	0.261106	0.0853963	-0.0072266	0.953407	-0.330111	0.0511467	-0.187414	0.173738	-0.659834	0.00204423	-0.0089599	0.983739	0.785017	0.00752069	0.390735	0.017064	-0.289014	0.0160783	0.0210754	0.854514	0.201143	0.343168	-0.897323	0.018076	0.245431	0.220012	0.0699174	0.756847
P17064	FCY2	0.459034	0.289421	1.12973	0.414784	0.401861	0.487222	0.285989	0.592568	-0.571776	0.625597	0.779505	0.305821	-0.385979	0.326055	1.37319	0.207282	1.25235	0.272725	0.473787	0.377343	0.0571057	0.954647	-0.645329	0.142374	0.815294	0.18749	1.3235	0.370302	-0.474087	0.238276	0.288688	0.733001	1.92837	0.00420606	0.598743	0.366533	1.46378	0.306619
P17065	SEC2	-0.0217581	0.903302	0.196135	0.240121	0.0379448	0.808521	0.211209	0.176743	0.408238	0.112089	0.118966	0.452679	0.0723545	0.594522	-0.0737149	0.642243	-0.0535967	0.697816	-0.000873767	0.994941	0.120002	0.421835	-0.0661058	0.641988	-0.0161091	0.91697	0.110516	0.426624	-0.0477996	0.733253	-0.19339	0.720609	0.436709	0.0307801	-0.01422	0.915671	0.110144	0.422037
P17076	RPL8A	0.290578	0.136638	0.0578498	0.743435	0.604236	0.00163647	0.269532	0.0309359	0.609342	0.347509	0.210871	0.103293	-0.107033	0.290541	0.170397	0.10431	0.560218	0.00169531	0.125167	0.421382	-0.0888204	0.610946	0.24911	0.225895	0.227548	0.120832	0.538612	0.0311464	0.305256	0.0859987	0.712007	0.00353567	-0.790764	0.0058248	0.0486884	0.870358	-0.0303097	0.92805
P17106	CBF1	-0.141807	0.2317	0.0407693	0.454451	0.102793	0.118533	0.0232132	0.758036	0.0025658	0.940869	-0.0334648	0.510879	-0.0874963	0.150895	0.0536443	0.392926	0.028286	0.700256	-0.0971137	0.122935	-0.0277784	0.732477	-0.400065	0.00120732	0.0893475	0.219116	0.00448431	0.914806	-0.157561	0.00176816	0.175189	0.240503	-0.147864	0.171339	0.00726875	0.892743	0.112849	0.189198
P17119	KAR3	-0.631375	0.407104	-0.748142	0.316549	-0.0488897	0.940309	-1.08782	0.1886	0.364062	0.789588	-0.295708	0.799838	-0.728564	0.320498	-0.857519	0.219418	-0.622257	0.350263	-0.0339082	0.963009	-0.404434	0.564347	-1.78232	0.0371686	-0.317843	0.731232	-0.624351	0.406479	-0.55199	0.3898	0.00253865	0.997262	-0.0379377	0.956413	-0.297803	0.668432	-0.727749	0.308823
P17121	SAC7	-0.280788	0.360679	-0.214147	0.472437	0.0636985	0.749671	-0.456564	0.0355998	-0.00231173	0.983329	-0.304789	0.139502	-0.432361	0.0383197	-0.225657	0.213454	-0.334081	0.10296	-0.272163	0.45633	-0.06702	0.864655	-0.49301	0.00761148	-0.243297	0.294817	-0.107276	0.429244	-0.517516	0.0201905	-0.0425816	0.904753	0.0160206	0.909278	-0.0488681	0.723873	0.110944	0.669086
P17157	PHO85	0.00402168	0.944526	-0.0100513	0.870853	-0.120778	0.0867375	-0.0369547	0.647478	-0.184931	0.138115	0.00650066	0.915949	-0.0460293	0.592195	-0.160523	0.092867	-0.105672	0.20903	-0.0518863	0.42714	-0.205436	0.0772609	-0.319474	0.00654291	-0.0447414	0.491807	-0.115084	0.121597	0.0243069	0.677164	-0.277736	0.027142	0.059348	0.40579	0.0237699	0.760958	-0.0911797	0.294893
P17255	VMA1	-0.0276735	0.516949	-0.0737156	0.0128455	-0.0363395	0.0603556	-0.0354455	0.584923	0.145407	0.000888079	-0.0546229	0.159275	0.0935185	0.0134233	-0.0204859	0.841748	-0.0469151	0.297296	-0.011855	0.857351	0.0155417	0.929555	-0.11621	0.0386576	0.136944	0.000781363	0.0028525	0.970231	-0.293545	0.00684583	0.12244	0.00658918	0.126419	0.151741	-0.00206649	0.950151	-0.0112028	0.663318
P17423	THR1	0.184204	0.0171189	0.0152233	0.86088	0.0545357	0.369263	0.0711362	0.333221	0.0599884	0.265062	-0.237712	0.0107372	0.0489993	0.399633	0.0890295	0.404896	0.112267	0.348691	-0.0536	0.465097	0.0820759	0.138365	-0.0017549	0.980288	-0.0769357	0.296907	-0.0783988	0.152392	0.0854545	0.115823	0.140206	0.046044	0.201323	0.0117675	-0.0561677	0.512934	0.00720153	0.943131
P17442	PHO81	0.276924	0.00553438	0.154952	0.0457984	0.050209	0.304112	0.325066	0.0221835	0.348523	0.00853429	-0.0223241	0.723215	-0.0901285	0.107555	0.118503	0.308443	0.274388	0.0116722	0.00875504	0.843584	-0.0933272	0.468681	-0.192759	0.00974504	-0.12205	0.0944249	0.0707311	0.275778	5.529e-05	0.998916	0.314538	0.0019464	0.349181	0.00137391	-0.0767359	0.20122	-0.0338459	0.606904
P17505	MDH1	0.125529	0.395099	0.027298	0.758214	-0.117468	0.238833	-0.492569	0.00549625	-1.55424	0.00019942	-0.0786811	0.528171	0.127233	0.186955	0.204585	0.217857	-0.00726248	0.956138	0.10571	0.288545	-0.031043	0.802867	0.386042	0.0312967	-0.0401355	0.729372	-0.0616575	0.55656	0.158888	0.183043	-1.08171	0.000939438	-1.83676	3.59172e-05	-0.00592322	0.951006	-0.0155989	0.880267
P17536	TPM1	0.0337072	0.384761	-0.0401878	0.575876	-0.074731	0.331438	0.104545	0.248731	0.111154	0.0955706	-0.14628	0.115923	0.0441597	0.565985	0.0782715	0.487431	-0.0159187	0.793915	-0.0208377	0.776673	0.0755566	0.599535	0.157753	0.00322984	0.125265	0.00430508	0.104746	0.0788191	0.164591	0.0262469	0.196358	0.221602	0.256961	0.00108308	0.0588163	0.193347	-0.0561753	0.494336
P17555	SRV2	0.0850536	0.573965	0.0869465	0.564927	-0.0202894	0.809586	0.154982	0.164084	0.218092	0.0374322	0.0504794	0.476031	0.29061	0.0118644	0.134798	0.143666	-0.0361153	0.77268	0.104263	0.401905	0.0547345	0.592966	0.131582	0.201026	0.181994	0.240742	0.004533	0.949954	0.0228647	0.797466	0.00169261	0.990917	0.280974	0.0159367	0.155627	0.260778	0.00223096	0.977316
P17558	PET123	0.364877	0.0197714	0.0137247	0.920051	0.328932	0.0304775	0.33402	0.0750326	-0.841439	0.0378265	-0.102318	0.516953	-0.0748395	0.515406	0.255517	0.0542931	0.33984	0.0202171	0.408198	0.0213819	0.334093	0.065907	0.173836	0.330532	-0.110393	0.322891	0.255794	0.0701681	0.710308	0.00191958	0.05581	0.577785	-1.78893	0.000109311	-0.155623	0.224159	-0.154086	0.179443
P17629	HPR1	0.238572	0.188597	0.0889851	0.605641	0.20167	0.0786423	0.0396113	0.664985	0.205566	0.0434983	-0.0946777	0.571924	0.0707856	0.350149	0.00898035	0.934775	0.115269	0.159027	0.0984833	0.276547	-0.0882769	0.593771	-0.231099	0.184321	0.0469043	0.602511	0.0568536	0.445225	0.011627	0.869757	0.198358	0.212611	0.313869	0.0110421	-0.0720402	0.320959	0.0910419	0.564878
P17649	UGA1	-0.244939	0.135962	-0.0633965	0.504429	-0.29147	0.0610972	-0.349557	0.0816479	0.0657965	0.455904	0.162647	0.138442	-0.11373	0.220217	-0.317989	0.0247985	-0.310037	0.054972	-0.259156	0.110804	0.171525	0.246898	0.0556436	0.553525	-0.0444673	0.707794	-0.120439	0.199461	0.132471	0.166264	-0.412397	0.00781543	0.119265	0.275437	0.01956	0.873029	0.191298	0.0671741
P17695-2;P17695	GRX2	-0.172292	0.211539	0.0506822	0.712175	-0.074439	0.59895	0.0412431	0.694457	-0.360377	0.0401708	0.0927597	0.444585	0.199051	0.135406	-0.0245538	0.895729	-0.201092	0.115233	-0.206289	0.162221	0.137689	0.264095	0.495948	0.0185808	0.0400348	0.760293	-0.112956	0.319749	0.216578	0.096451	-0.259963	0.22645	-0.651478	0.00803986	0.238518	0.0753545	0.180606	0.184887
P17709	GLK1	-0.103091	0.222982	-0.0808347	0.459565	-0.194633	0.152193	0.185932	0.0216318	-0.0845335	0.32076	0.160137	0.0334126	0.184536	0.0276	-0.210388	0.095728	-0.181804	0.0771669	-0.268674	0.0214119	0.0475493	0.775548	0.283897	0.0109759	0.221618	0.158181	-0.212997	0.0155312	-0.0549267	0.542351	0.147629	0.0846771	-0.831584	0.000320639	0.158953	0.222619	0.0689629	0.235954
P17883	SKI3	0.0121665	0.876416	0.049709	0.640751	-0.0103094	0.884372	-0.0916795	0.216152	-0.0822966	0.213154	-0.0272147	0.667256	0.000418027	0.9927	-0.10382	0.317651	-0.0883589	0.128721	-0.0123052	0.913187	-0.122281	0.112649	-0.295131	0.00628239	-0.10711	0.0946782	0.0601005	0.363792	-0.248271	0.00804549	-0.0456955	0.568354	0.0370461	0.629326	-0.0708316	0.300228	0.0783428	0.42239
P17890	RPC31	0.289049	0.000921135	0.194224	0.272101	0.077082	0.133943	-0.179004	0.0352168	0.0707441	0.484951	0.119018	0.379899	0.0794064	0.673607	0.187111	0.120501	0.121337	0.00773782	0.241552	0.0874599	-0.305383	0.0456631	-0.493871	0.00644156	-0.0337799	0.826422	-0.0942113	0.541024	-0.0506951	0.668608	0.197258	0.281786	-0.0056104	0.937323	-0.190033	0.118465	0.0942826	0.334464
P17891	CLC1	-0.456198	0.0411214	-0.239262	0.142575	-0.0268094	0.848303	-0.25295	0.210132	0.181086	0.130984	-0.232285	0.342787	-0.267156	0.0774198	-0.0457195	0.695151	-0.0779788	0.664638	-0.110796	0.492207	-0.120182	0.462841	0.100703	0.340513	-0.0476697	0.769791	0.0839835	0.467433	-0.297012	0.0726153	-0.0354537	0.752821	-0.205452	0.25139	-0.0632885	0.691185	-0.106155	0.485809
P17898	CPT1	0.102696	0.63938	0.0225267	0.929389	-0.131481	0.555729	0.302291	0.324538	0.11555	0.804597	-0.0726985	0.718309	0.934635	0.0760768	0.245815	0.648165	0.0616009	0.800208	0.0306971	0.915767	-0.158352	0.5616	0.836586	0.192748	-0.157923	0.525259	-0.0862	0.751115	0.357364	0.585279	-0.186235	0.537692	1.58629	0.00279713	0.0475319	0.871904	-0.121302	0.588693
P17967	PDI1	-0.125929	0.0453564	-0.117692	0.0977128	-0.0696039	0.142349	-0.0161416	0.742876	-0.00630056	0.92446	-0.119576	0.0333248	-0.00738876	0.857914	-0.0516654	0.606525	-0.16836	0.0125263	-0.185694	0.0442164	0.00944283	0.950831	-0.209055	0.0528288	0.0706814	0.152997	-0.0316038	0.65323	-0.389781	0.00216987	0.060167	0.205558	0.049027	0.566467	0.0215262	0.725031	-0.0138982	0.8086
P18239	PET9	0.0997599	0.11472	-0.0407745	0.468364	0.152435	0.102913	-0.38544	0.00159953	-1.33458	0.000227933	-0.109966	0.17592	-0.0388884	0.598213	0.0140303	0.776112	0.11345	0.070309	0.111394	0.195592	-0.144547	0.0751421	-0.206182	0.238368	-0.0720672	0.330667	0.0641858	0.240303	0.0747127	0.208951	-0.9023	4.20238e-05	-1.835	3.81536e-06	-0.167406	0.0377549	-0.118679	0.26372
P18408	MET16	0.133356	0.428893	-0.172505	0.197875	0.525131	0.018301	0.453609	0.284285	1.37196	0.00117495	-0.189105	0.581441	-0.288014	0.419409	0.875843	0.0111681	0.302203	0.0749274	-0.0962344	0.848868	0.515878	0.114579	0.342169	0.0529987	-0.440429	0.315411	0.349084	0.0728829	-0.611105	0.0569183	0.962609	0.00425721	0.549199	0.394384	0.3511	0.327659	0.485221	0.379663
P18409	MDM10	-0.0498015	0.692724	-0.0692981	0.524537	-0.196507	0.122484	0.03396	0.667613	0.2058	0.0765021	0.26672	0.189854	-0.0238138	0.772504	-0.172186	0.195376	-0.0911513	0.143453	-0.0502063	0.763476	0.052214	0.396985	0.395937	0.00216869	-0.160739	0.0900202	-0.112271	0.169483	0.186578	0.119366	-0.184011	0.268217	0.600361	0.000973354	-0.0650428	0.544594	0.0260882	0.744581
P18410	SPO7	0.173959	0.608226	-0.0232967	0.930771	0.20111	0.584361	0.0114223	0.952628	0.308333	0.359452	0.197706	0.484666	-0.1436	0.562883	-0.0548244	0.89416	-0.046236	0.877016	0.213779	0.427009	-0.0203674	0.92305	-0.146019	0.586614	-0.145567	0.578968	0.205733	0.613429	0.155885	0.462152	0.31428	0.158325	0.244429	0.31827	-0.0848448	0.710838	0.267674	0.309498
P18411	FUN14	0.0890465	0.349869	-0.0538729	0.877355	-0.0679261	0.801913	0.0805586	0.69588	-0.743457	0.00299226	0.15034	0.617371	0.541948	0.00159034	-0.107033	0.261374	-0.169427	0.225961	0.0782968	0.654776	0.43909	0.0274822	0.434941	0.272554	0.0496874	0.710982	0.12689	0.629802	0.476072	0.0981708	-0.354183	0.212438	-1.05763	7.64817e-05	0.164741	0.352935	0.207461	0.211045
P18412	TEC1	0.154634	0.757505	0.479323	0.340597	0.717963	0.173041	-0.211984	0.651836	-0.369468	0.495192	-0.535744	0.271046	0.0525294	0.915926	0.145159	0.760252	0.205007	0.722858	0.370789	0.47368	0.570041	0.280611	0.142984	0.777891	0.661532	0.224122	0.367056	0.490134	0.35095	0.454236	-0.161491	0.76155	-0.443914	0.378925	-0.0853591	0.852953	0.241894	0.73756
P18414	ERD2	0.0942641	0.606108	0.0923633	0.586195	-0.27339	0.284666	0.0896985	0.699282	0.290998	0.454387	-0.0214562	0.92786	-0.316216	0.0873153	-0.141381	0.684132	-0.247315	0.149709	-0.076946	0.654382	-0.10106	0.564142	-0.58602	0.108595	-0.288825	0.157475	-0.067546	0.78643	-0.168111	0.297398	0.0803882	0.78687	0.357339	0.228867	-0.0388826	0.896232	-0.24827	0.297725
P18480	SNF5	0.00489939	0.970354	0.101574	0.188263	0.118511	0.0141055	-0.113833	0.037994	-0.165039	0.00893136	-0.076475	0.109187	0.0509291	0.347371	-0.0169242	0.80237	0.0340834	0.756173	0.121353	0.450619	-0.374311	0.00541739	-0.530918	6.94632e-05	-0.0621513	0.113162	-0.120838	0.135497	-0.215613	0.00346528	-0.189159	0.138825	0.156683	0.0217694	-0.0611734	0.504349	0.109612	0.227331
P18494	GLN3	-0.29343	0.432478	-0.228246	0.630815	-0.0972695	0.343215	0.136849	0.489839	-0.00757866	0.958749	-0.109613	0.625927	0.200016	0.659716	0.134178	0.525712	-0.0959464	0.41409	-0.234946	0.375693	-0.587063	0.167705	0.175815	0.641419	-0.413642	0.0976746	-0.133102	0.565589	0.251795	0.331637	0.316592	0.0665378	-0.192445	0.380213	-0.115926	0.289772	-0.377976	0.0571366
P18496	ATP10	0.225973	0.186862	0.0756557	0.618367	0.0293872	0.751692	-0.060915	0.207383	-0.649143	0.000359136	-0.249864	0.0644266	-0.0213297	0.668763	-0.000980903	0.972884	0.122079	0.0502713	0.135787	0.198475	0.038455	0.899781	0.229102	0.12143	-0.227818	0.0212761	0.0313424	0.721336	0.31769	0.0301043	-0.513083	0.0346595	-0.594064	0.0379413	-0.228114	0.0121623	0.0932303	0.279175
P18544	ARG8	-0.107761	0.620034	0.382428	0.0961688	0.0848378	0.696544	0.779109	0.0124114	-0.808268	0.1431	0.402662	0.0873031	0.516683	0.0447991	-0.184161	0.517972	-0.0414321	0.865988	0.253355	0.353402	0.404681	0.112987	1.64915	0.00878457	-0.170328	0.423711	-0.063662	0.748377	0.787385	0.0260692	-0.353862	0.171887	-1.00035	0.216562	0.421675	0.0855367	0.0409614	0.848533
P18562	FUR1	0.330289	0.0118771	0.21208	0.136006	-0.140551	0.230099	0.0872203	0.475794	0.052594	0.649096	-0.212366	0.143721	0.178846	0.0766376	0.247125	0.0929559	0.258582	0.0828105	-0.0629484	0.732464	-0.167176	0.335225	-0.412016	0.00582931	-0.249014	0.167873	-0.0548477	0.659213	0.276983	0.0236048	0.343562	0.0432179	-0.0625596	0.520688	-0.0013935	0.988391	-0.000268537	0.998553
P18634	ART10	-0.128778	0.522621	0.0994726	0.66356	-0.160652	0.427016	-0.197624	0.520589	0.179823	0.315686	-0.176693	0.249571	-0.0292681	0.878558	-0.313203	0.212824	-0.0935329	0.529863	-0.452715	0.213768	-0.337438	0.204301	-0.119399	0.645746	-0.0847039	0.74553	-0.053015	0.803514	-0.907416	0.0126979	-0.12133	0.399023	0.0764001	0.589263	-0.126283	0.51468	-0.0622951	0.704486
P18759	SEC18	0.222135	0.014355	0.153453	0.292758	0.0788654	0.297862	0.177832	0.15378	0.239891	0.0726117	-0.0932604	0.223199	0.22466	0.0201409	0.0215218	0.832398	0.0955178	0.487394	0.21433	0.192723	0.0719404	0.370232	-0.0453165	0.641948	0.123446	0.269739	0.118047	0.261598	0.05322	0.654878	0.177764	0.0841561	0.666187	0.00420521	-0.0150352	0.914459	0.0492905	0.646822
P18851	STE4	0.036028	0.751709	0.120089	0.387962	0.0473312	0.438019	-0.0474323	0.668407	0.269023	0.243031	-0.30534	0.00736052	-0.074127	0.46728	0.126377	0.212432	-0.0353512	0.609935	0.150572	0.187393	-0.232801	0.174905	-0.223636	0.0481634	-0.107756	0.0763656	-0.173581	0.0286174	-0.193882	0.0952715	0.154921	0.195539	-0.0593399	0.622224	-0.119744	0.534259	-0.0467758	0.557748
P18852	STE18	0.204582	0.0917998	0.107653	0.461653	0.182452	0.344118	-0.117204	0.310541	0.117055	0.457493	0.0257412	0.79942	0.129205	0.233959	0.103264	0.463445	-0.133847	0.195102	0.108476	0.339693	-0.124134	0.630991	-0.351118	0.0347303	0.0681989	0.688039	-0.0925618	0.449654	-0.249304	0.369519	0.0122527	0.900855	0.117327	0.354848	-0.234542	0.156824	-0.135496	0.401386
P18888	SNF6	-0.0689005	0.6677	0.191573	0.222123	0.0402294	0.75738	-0.172726	0.32568	-0.311517	0.302099	0.140401	0.787135	-0.159195	0.307231	0.23127	0.266507	-0.0259343	0.87487	-0.0335349	0.813262	-0.0384864	0.792769	-0.500087	0.112169	0.258656	0.366433	0.0861424	0.543035	-0.142193	0.529459	1.01666	0.154929	-0.20595	0.166245	0.0972908	0.392845	0.104885	0.446729
P18898	CDC43	-0.265846	0.466719	-0.184364	0.721217	0.0117541	0.970076	-0.151622	0.652929	-0.0403878	0.895819	0.0730812	0.825771	0.349245	0.289155	-0.821077	0.116187	0.183	0.631699	-0.530579	0.207771	0.00947652	0.981674	-0.105504	0.771032	-0.267139	0.434317	-0.069512	0.821464	-0.147457	0.657784	0.116775	0.721591	0.0652848	0.833104	-0.183414	0.647289	0.0568189	0.867051
P18899	DDR48	-0.0686261	0.680766	0.208273	0.511829	-0.191875	0.394456	0.0856166	0.697846	-0.387231	0.0952624	0.216107	0.402407	0.592749	0.0108117	-0.166347	0.644532	-0.238505	0.194923	-0.0708762	0.791082	0.210995	0.513429	0.371319	0.0546888	0.157684	0.376181	0.032418	0.865071	0.0838449	0.608245	-0.0195309	0.913269	-0.668415	0.0265162	0.297764	0.154056	0.448155	0.161319
P18900	COQ1	0.351401	0.00268547	0.116705	0.0634681	0.327638	0.00343033	-0.0131961	0.878702	0.0559105	0.528243	-0.060366	0.286969	-0.125679	0.0983257	0.0705576	0.281341	0.19213	0.0174243	0.274071	0.00401893	0.20787	0.391775	-0.201531	0.144636	-0.0471258	0.694893	0.271311	0.00863688	0.291375	0.00493691	0.0447894	0.146292	0.174842	0.0232031	-0.156073	0.111072	-0.0220812	0.659232
P18961	YPK2	-0.11394	0.0926237	0.10036	0.240596	0.0396418	0.727451	-0.10045	0.315569	0.106492	0.113755	-0.0500983	0.466863	0.0781839	0.343876	-0.0700401	0.283921	-0.0427899	0.570349	-0.164397	0.0434848	0.185412	0.277843	0.436529	0.00421683	0.281868	0.0174257	-0.0689066	0.394747	0.0979702	0.544808	0.136589	0.138242	0.15235	0.0743669	0.150556	0.105475	0.0537943	0.466204
P18962	DAP2	-0.0450695	0.281495	0.092729	0.23735	-0.027598	0.761646	0.0540696	0.476534	0.0678904	0.403637	0.158506	0.0633049	-0.0422849	0.378203	-0.163013	0.00162837	-0.160198	0.0070717	-0.166511	0.0188883	0.0485651	0.695076	0.202366	0.00619045	0.0806459	0.2614	0.0310863	0.418089	0.00183819	0.964724	-0.123678	0.0479614	0.326233	0.000318613	0.00109954	0.993307	0.0283977	0.617599
P18963	IRA1	-0.273527	0.229283	-0.0559183	0.507332	-0.144745	0.252757	-0.434832	0.0292219	-0.350245	0.00697386	-0.134309	0.502164	-0.332494	0.0250066	-0.274751	0.0732487	-0.191132	0.149702	-0.450594	0.115895	-0.286231	0.0341086	-0.48857	0.0452096	-0.214161	0.0490762	-0.295274	0.0161451	-0.338043	0.013664	-0.33289	0.118068	-0.581792	0.019377	-0.00854095	0.952906	0.0977599	0.467502
P19073	CDC42	0.263277	0.152008	0.202257	0.307546	0.0247318	0.88537	0.121637	0.523488	0.173216	0.386012	-0.130009	0.549923	-0.042856	0.791418	-0.0749879	0.661824	-0.0372313	0.856732	0.00608742	0.972896	0.158261	0.537838	0.271021	0.257918	0.0947541	0.683557	-0.16012	0.463873	0.187554	0.369709	0.145003	0.467737	0.448208	0.045672	0.0342091	0.843113	0.0853133	0.703097
P19097	FAS2	0.0984427	0.0551708	0.0335139	0.655964	0.0154452	0.768972	-0.054091	0.241926	-0.394683	0.00556591	0.0917415	0.299265	0.181271	0.0246081	-0.0555205	0.329105	-0.0136527	0.740481	0.0321953	0.450093	0.112394	0.369426	0.0703629	0.55258	0.065823	0.395066	-0.0172183	0.73721	-0.154375	0.106233	-0.319652	0.00104155	-0.622843	0.000494034	0.09573	0.114105	0.0805804	0.137519
P19145	GAP1	-0.141359	0.612325	0.868026	0.0543156	0.277909	0.284244	-0.586073	0.110735	-0.90688	0.0170241	0.531798	0.173022	0.457557	0.141007	0.178848	0.591704	-0.379815	0.218912	-0.201414	0.429694	-1.10262	0.10246	-0.722352	0.04641	-0.599998	0.0770571	-0.363497	0.296652	-1.1165	0.00726978	-1.20451	0.00853345	-0.826761	0.0246172	-0.417407	0.189628	0.000861567	0.997159
P19146	ARF2	-0.191394	0.171582	-0.326678	0.0309701	-0.312734	0.00113025	-0.186696	0.0863662	-0.148596	0.012929	-0.275303	0.0555675	-0.366768	0.00847529	-0.0884185	0.342787	-0.169601	0.0568737	-0.203992	0.0269166	-0.0964722	0.313359	0.291891	0.0211064	-0.186462	0.0149957	-0.274664	0.0208137	-0.0710085	0.423461	-0.207349	0.197456	-0.352421	0.00461677	-0.134055	0.463552	-0.395271	0.0506333
P19158	IRA2	0.105142	0.392699	0.221302	0.10858	0.0341821	0.774993	0.303655	0.00107531	-0.0759985	0.440243	0.170501	0.0118726	0.409744	0.00356939	0.0342998	0.505817	-0.0699764	0.42831	-0.196114	0.0993422	0.175542	0.0690365	0.687179	0.00354418	0.283835	0.12063	-0.244246	0.00675288	0.203027	0.247161	0.194067	0.0155247	-0.260772	0.00686777	0.274629	0.050651	0.0807156	0.350764
P19211	ANB1	-0.00785571	0.99132	-0.089656	0.497675	0.615315	0.0827064	1.15041	0.00764382	2.20564	0.00154005	0.494829	0.0991215	-1.39366	0.177186	0.412883	0.120255	0.64113	0.15813	0.219936	0.610783	1.20301	0.299091	0.936107	0.0693933	-0.934237	0.313172	0.33076	0.0490507	0.292832	0.510125	1.59976	0.00904055	1.06134	0.0650798	0.629745	0.374609	0.741066	0.0924792
P19262	KGD2	0.111884	0.29322	0.00543436	0.960202	-0.0969699	0.0458	-0.37334	0.000342359	-1.97674	0.000254307	0.0671948	0.353363	0.241164	0.00485076	0.0835236	0.641386	-0.0592782	0.618026	0.0396304	0.727089	0.137969	0.175222	0.639559	0.00644267	0.103906	0.188209	-0.0563788	0.299357	0.366821	0.00364325	-1.14011	0.000558127	-2.40926	5.6906e-06	0.0735205	0.382697	0.0249579	0.737449
P19263	RGR1	0.0506219	0.443124	0.0901247	0.538431	0.167885	0.197786	0.0962845	0.226909	0.0180745	0.829488	-0.0319783	0.858027	0.177249	0.16447	0.0127088	0.903595	0.100565	0.164673	0.190697	0.0765731	0.116325	0.22367	-0.309197	0.0384618	-0.0966939	0.449958	0.0616703	0.347739	-0.181332	0.182126	0.133539	0.359334	0.239288	0.0162093	-0.0941635	0.317547	0.0845097	0.501861
P19358	SAM2	0.192111	0.100091	0.00352308	0.935124	0.0691845	0.457404	0.535605	0.000188837	0.768567	5.36378e-05	-0.155814	0.279013	-0.0852158	0.240561	0.269213	0.00119801	0.341374	0.00546571	0.132668	0.0455249	-0.279189	0.0250192	-0.459756	0.000365351	-0.0840085	0.376166	0.0533365	0.277931	-0.356444	0.00144884	0.743749	0.00131062	0.522877	0.000700441	-0.0857792	0.273011	-0.0523317	0.358136
P19414	ACO1	-0.162165	0.339273	-0.111395	0.325243	-0.0085965	0.849852	-0.856351	4.25709e-05	-1.61877	3.64212e-05	-0.070367	0.474024	0.0900867	0.0986398	-0.00576915	0.963457	-0.103237	0.208743	-0.068352	0.495525	-0.19129	0.372858	0.132953	0.261032	0.127341	0.200078	-0.0385433	0.63314	-0.0445824	0.359348	-1.32131	0.000167429	-0.914127	0.00191823	0.0530374	0.5535	-0.0558685	0.613616
P19454	CKA2	0.0964946	0.0670498	0.0146197	0.841585	0.0506141	0.174861	0.122146	0.020659	0.283884	0.00554516	0.0116327	0.661649	0.0491353	0.0976986	0.0330308	0.518105	0.0764397	0.195398	0.0906147	0.0382839	-0.0881424	0.122808	-0.254114	0.0181648	-0.01272	0.861924	0.0671662	0.0721921	-0.0208031	0.447122	-0.0185251	0.683863	0.553631	0.000380081	-0.0208683	0.384264	0.0514183	0.332185
P19516	COX11	0.350495	0.0250122	0.0144456	0.872458	0.143538	0.149059	0.055714	0.512796	-0.138689	0.261223	-0.201976	0.19387	-0.214378	0.093255	0.189976	0.0894638	0.213664	0.0706633	0.254388	0.0491031	0.362344	0.0716605	0.284401	0.0704219	-0.0906447	0.563231	0.183481	0.147832	0.60489	0.00397925	-0.16968	0.161733	0.143854	0.225408	-0.200564	0.0915995	-0.142834	0.171199
P19524	MYO2	0.112085	0.0585412	0.0584959	0.468759	0.00804562	0.915394	0.190937	0.0716258	0.294128	0.0156926	-0.0563359	0.419768	0.0533002	0.280076	0.0268801	0.559253	0.0921175	0.154362	0.0891423	0.169569	-0.183115	0.0492845	-0.272586	0.0253695	-0.00507678	0.946433	0.0289019	0.567151	-0.146749	0.198645	0.205307	0.01346	0.448806	0.00380278	-0.040274	0.395987	-0.0855075	0.178243
P19541	RDS2	0.606518	0.247128	0.359273	0.471059	0.090133	0.84728	0.113265	0.802307	-0.67363	0.211166	0.451194	0.361397	-0.0782008	0.857623	-0.297166	0.582216	0.297655	0.493198	0.050415	0.906615	0.382039	0.438395	-0.214103	0.621745	-0.0469774	0.948742	-0.0390021	0.926311	-0.0784144	0.857506	0.780002	0.154198	-0.415768	0.38678	0.164726	0.717452	0.202635	0.715537
P19657	PMA2	-0.383461	0.528059	0.227208	0.630859	-1.46054	0.0636799	0.701659	0.172794	-1.95759	0.0167831	0.978111	0.11279	0.463819	0.397325	-1.63865	0.0307358	-1.17111	0.114854	-1.09525	0.0791232	0.50707	0.452527	1.59662	0.0295082	-0.167774	0.736233	-1.26043	0.041916	0.129179	0.792306	0.306456	0.522644	-4.26034	0.00797399	0.798358	0.146726	0.600291	0.250093
P19658	EXO70	0.198283	0.239536	0.335747	0.00161463	0.318562	0.000584835	0.324183	0.0387011	0.352643	0.00110861	0.0522739	0.421129	0.364475	0.0122003	0.163017	0.10638	0.187489	0.00353273	-0.0231931	0.788909	0.0868402	0.243954	0.0858265	0.120361	0.199822	0.0191823	0.0543337	0.337777	0.120824	0.4833	0.383328	0.00071785	0.633096	0.0225871	0.329517	0.000325622	0.122484	0.0751184
P19659	GAL11	0.0248276	0.438872	0.185698	0.0674775	0.155988	0.131448	0.0497552	0.231148	-0.0352876	0.756082	0.00483354	0.955373	0.0339181	0.720666	0.0514635	0.42487	-0.00683978	0.926953	0.144165	0.0280774	-0.0121749	0.865742	-0.373412	0.00468572	-0.082229	0.21661	0.0993038	0.390809	-0.129444	0.254663	-0.0253814	0.762624	0.263183	0.000389697	-0.0823037	0.5109	0.0288972	0.706818
P19735	PRP6	-0.197647	0.359642	-0.0350035	0.885643	-0.0203318	0.934956	-0.164609	0.247957	-0.10727	0.480492	-0.0797039	0.581221	-0.140686	0.360811	-0.216852	0.199345	-0.232996	0.1225	-0.122209	0.522212	-0.290824	0.170746	-0.0671187	0.903661	-0.253604	0.362897	-0.262315	0.0954119	-0.367394	0.0874689	-0.077543	0.68402	0.296103	0.0828262	-0.193073	0.192322	-0.202609	0.16234
P19736	PRP9	0.148861	0.472798	0.178405	0.420892	0.188985	0.473134	0.577538	0.046204	0.503345	0.08444	-0.379753	0.407975	0.400941	0.0943747	0.235045	0.354002	0.301087	0.20218	0.20438	0.459895	0.557364	0.165983	0.0798936	0.830258	0.195946	0.537619	-0.0089032	0.977039	0.165469	0.649523	0.978302	0.0259388	0.962698	0.0216615	-0.0265594	0.903803	-0.207003	0.358248
P19812	UBR1	0.0569803	0.569211	0.0630428	0.341906	0.0839099	0.122489	0.0451385	0.326139	0.10926	0.0139148	0.0549826	0.197157	0.0140221	0.71031	0.0348446	0.527317	-0.00503562	0.914632	0.00692935	0.869615	-0.0238252	0.863024	-0.1298	0.0532224	-0.00762692	0.908393	-0.0520403	0.306242	-0.00423548	0.893103	0.0305884	0.760277	0.289548	0.000974213	-0.0607552	0.0813544	-0.0326606	0.382217
P19880	YAP1	-0.118165	0.640997	0.0400204	0.758682	0.0202939	0.828921	0.112052	0.179609	-0.160302	0.122167	-0.0455907	0.763698	0.0503955	0.732535	0.198408	0.154482	-0.0880577	0.263718	0.0123005	0.926405	-0.0145906	0.95055	-0.0106193	0.940991	0.147303	0.174247	-0.0697326	0.706337	0.0379664	0.709626	0.164749	0.562712	0.617448	0.00156278	-0.0250143	0.799585	-0.204807	0.372484
P19881	PHO13	0.0922268	0.475681	-0.0749163	0.497516	0.0775722	0.414994	-0.414924	0.0150089	-0.545705	0.0373217	-0.295559	0.135768	-0.0720084	0.520497	-0.025871	0.80633	-0.0154905	0.873537	0.0202223	0.868878	-0.313902	0.0815471	-1.01281	0.000264602	-0.209657	0.0739285	0.0432766	0.700091	-0.326564	0.0188758	-0.778757	0.000979565	0.522969	0.00367579	-0.0745237	0.490585	-0.0193337	0.866607
P19882	HSP60	0.318379	0.0338422	-0.0506208	0.671749	0.0392625	0.688115	0.360371	0.0332063	0.337186	0.0417643	-0.119168	0.240078	-0.03821	0.676107	0.111313	0.425229	0.26741	0.0399376	0.272016	0.0883846	0.508709	0.0176381	0.585116	0.0107869	0.0249673	0.777116	0.220953	0.084374	0.88336	0.000399513	0.137179	0.327826	0.580577	0.00214116	-0.0290028	0.742306	-0.149892	0.163893
P19955	YMR31	0.104048	0.601416	0.0671399	0.560684	0.0767086	0.401829	-0.329018	0.0227518	-1.89866	0.000849063	0.0927436	0.477763	0.19806	0.0579591	0.152925	0.436683	0.220884	0.087918	0.196524	0.286786	0.373271	0.162551	0.973812	0.00360525	0.208069	0.188696	0.291085	0.100687	0.605145	0.0202032	-1.15626	0.00111813	-2.76278	6.11896e-05	0.16491	0.260134	0.104694	0.458158
P19956	MRPL44	0.70326	0.0437737	0.0955651	0.74196	0.309323	0.0699725	0.602751	0.0100503	-0.250887	0.310051	-0.445622	0.109004	0.454541	0.0199106	0.264236	0.410915	0.633374	0.0138568	0.438168	0.283263	0.553346	0.0207008	0.502117	0.058098	-0.0285016	0.917037	0.398875	0.0777753	0.860417	0.026635	-0.0950473	0.744845	-0.482875	0.279393	-0.0846501	0.689415	-0.10855	0.532812
P20049	TYR1	-0.0396898	0.827202	-0.102487	0.432768	0.0707739	0.665103	0.122405	0.263108	0.225032	0.0985921	-0.0121849	0.917318	0.0887495	0.414936	-0.165766	0.327454	0.146762	0.211138	-0.015232	0.883258	0.0013089	0.994653	0.142883	0.22212	0.0169991	0.893803	0.0704906	0.530045	-0.106774	0.401977	0.0503452	0.70922	0.335724	0.0517427	-0.176356	0.158699	-0.169676	0.316326
P20051	URA4	-0.113475	0.334702	-0.54382	0.000362624	-0.539369	0.00379849	0.0537938	0.704679	0.0241954	0.628951	-0.120055	0.374399	-0.0740888	0.218041	0.0189499	0.895542	-0.0792726	0.162268	0.101036	0.0304756	-0.0719526	0.767453	-0.0624954	0.472091	0.18241	0.109388	0.169459	0.0873071	-0.523982	0.0161268	0.169915	0.142301	0.0981109	0.369245	-0.0136815	0.740456	-0.15633	0.38379
P20053	PRP4	0.298844	0.265383	0.327215	0.212005	0.229198	0.287891	0.183332	0.361571	0.494793	0.144925	0.250893	0.366068	0.298881	0.167983	0.176212	0.474693	0.350251	0.137887	0.0836158	0.742859	0.221126	0.347314	-0.0247574	0.900716	-0.0301284	0.871687	0.391977	0.10613	0.238473	0.319741	0.877784	0.0294003	0.407579	0.0808728	0.14591	0.511886	0.324923	0.184355
P20081	FPR1	-1.34561	0.00503845	-1.26606	0.00336921	-0.937575	0.0125613	-1.23103	0.0452063	-1.04335	0.026772	-0.793112	0.0326251	-1.04163	0.0161713	-0.743927	0.016784	-0.979047	0.0579955	-0.882064	0.0403456	-0.2381	0.61418	-0.498471	0.281548	-0.61585	0.0428235	-0.376893	0.046752	-1.44215	0.00182189	-1.28224	0.0459564	-1.47936	0.00557004	-0.491317	0.0496531	0.0124349	0.977356
P20084	MRPL33	0.624698	0.0330965	0.212822	0.310374	0.540992	0.0771889	0.271295	0.0703683	-0.391014	0.114173	-0.143874	0.223108	-0.160731	0.160578	0.222086	0.0930141	0.483026	0.0158996	0.597012	0.0127158	0.686039	0.00838337	0.321417	0.106915	-0.125854	0.463929	0.328906	0.0445205	0.84785	0.00528198	0.0469206	0.844383	-0.740715	0.0120808	0.00194945	0.990806	0.0860644	0.628334
P20095	PRP2	-0.0125295	0.962276	0.44537	0.204136	0.0548477	0.744127	0.063738	0.80296	0.228324	0.234294	0.0523546	0.887896	0.265207	0.389768	0.234405	0.358288	0.155557	0.443175	0.113529	0.705767	-0.160191	0.353195	-0.200062	0.434147	-0.182915	0.356344	-0.201994	0.432482	-0.0459302	0.85159	-0.0648534	0.75518	0.607099	0.0206567	0.0942745	0.562028	-0.261623	0.330069
P20107	ZRC1	-0.0681925	0.720949	0.00421197	0.987183	0.184402	0.385408	0.372057	0.102336	0.303774	0.178722	0.129134	0.546912	0.233879	0.257674	0.33008	0.156237	0.120729	0.611635	0.281566	0.217609	-0.192844	0.516892	-0.0233835	0.938603	0.385245	0.188818	-0.0135787	0.944865	0.180728	0.488333	0.186659	0.591328	0.394387	0.0836759	0.0793341	0.730137	-0.305272	0.270121
P20133	BET2	0.188515	0.79924	0.0930519	0.908401	-0.203678	0.776143	0.0118416	0.987784	0.272043	0.760043	0.122612	0.864935	-0.150428	0.841516	0.105617	0.892231	0.239089	0.746286	-0.0201004	0.979965	0.271519	0.73978	-0.385092	0.606955	0.302587	0.722601	0.378853	0.610449	-0.179046	0.833409	-0.0511036	0.948355	0.694998	0.372246	-0.00661977	0.992544	0.569956	0.447147
P20134	SFL1	1.08201	0.213974	0.356812	0.653848	1.01416	0.194493	0.368789	0.602086	0.83191	0.310107	0.301439	0.668502	0.4627	0.532163	0.580587	0.438855	1.04963	0.215246	1.24833	0.162532	0.0882523	0.903098	0.265916	0.703066	0.344647	0.633332	0.9539	0.221123	0.6109	0.4196	0.141428	0.849404	0.30041	0.666315	0.0240762	0.973205	0.955279	0.335324
P20424	SRP54	0.354624	0.00150014	0.175643	0.225352	0.271621	0.067942	0.441383	0.017129	0.407538	0.0213272	0.0249297	0.766868	0.343496	0.000379846	0.200388	0.244341	0.220642	0.116042	0.231016	0.179124	-0.0773975	0.394712	-0.141781	0.262677	0.172657	0.285815	0.129286	0.0434657	0.0648708	0.474275	0.393354	0.028656	0.323038	0.0275856	0.125007	0.428619	0.124661	0.128158
P20433	RPB4	-0.0814551	0.637874	-0.0886262	0.314745	0.0201342	0.802738	-0.0324708	0.709046	0.0503219	0.407487	-0.173513	0.200747	-0.0297152	0.688874	0.0101166	0.90509	0.0930488	0.0434174	-0.106663	0.0361627	-0.142223	0.206942	-0.205743	0.0149601	-0.10678	0.131013	0.00120158	0.980744	-0.180722	0.00262686	0.169854	0.00318326	-0.0461399	0.046007	-0.131237	0.00218392	-0.0854052	0.481995
P20434	RPB5	0.238785	0.22413	0.0641075	0.481482	0.123832	0.504218	0.505856	0.00341384	0.253526	0.12145	0.01466	0.873801	0.225024	0.0291532	0.392783	0.00332941	0.288247	0.016918	0.198901	0.317077	-0.108288	0.323427	-0.0175154	0.864289	0.00275973	0.985613	0.0170936	0.80366	0.0278387	0.733033	0.344922	0.156349	0.377942	0.0768704	-0.0332437	0.870711	-0.35295	0.0761028
P20435	RPO26	0.0557708	0.634251	0.162963	0.31928	0.0671837	0.673378	-0.0428986	0.687519	-0.0320168	0.827722	-0.322032	0.0195642	-0.0728605	0.560339	0.0044259	0.984779	0.180128	0.0937246	-0.0529879	0.764856	-0.51789	0.00528541	-0.605707	0.0129949	0.00562229	0.959037	0.15932	0.15486	-0.594166	0.00744456	0.176761	0.314494	0.0645871	0.679264	-0.0804961	0.6246	-0.182131	0.159703
P20436	RPB8	-0.0837757	0.468034	-0.0176962	0.899785	-0.0277323	0.768815	-0.155872	0.142456	0.0099567	0.905905	-0.328368	0.161107	-0.0177147	0.852541	0.181433	0.324276	0.0956063	0.520687	-0.0408371	0.773208	0.0909763	0.461625	-0.40244	0.0130428	-0.128086	0.370751	-0.0357667	0.744589	-0.202201	0.0774723	0.148621	0.125905	0.0322656	0.725916	-0.0656692	0.707177	-0.130302	0.444073
P20438	CLN2	0.0367232	0.900397	-0.303057	0.389139	-0.105551	0.881522	-0.984629	0.002723	0.0588291	0.838588	-0.678835	0.0582651	0.309337	0.331347	0.0697998	0.813729	0.10164	0.739396	0.519934	0.191044	0.210521	0.597313	-1.29511	0.00121187	0.134799	0.792188	-0.291682	0.492815	0.220345	0.211664	-0.673253	0.337764	0.360915	0.495143	-0.00126426	0.99654	0.0815609	0.604088
P20447	DBP3	0.0941883	0.0825237	0.156188	0.0799007	0.232366	0.00464712	-0.134671	0.21551	0.0687146	0.370541	0.00189945	0.978122	-0.0741616	0.436757	0.236812	0.00490352	0.204733	0.00536659	0.0392906	0.812027	-0.622761	0.0213692	-0.868783	0.00195297	-0.316557	0.00793502	0.00880175	0.849161	-0.286244	0.0131147	-0.0012776	0.988828	-0.0840372	0.345576	-0.146262	0.0315815	-0.0212707	0.651921
P20448	HCA4	0.216856	0.0348484	0.264625	0.00350099	0.106359	0.103618	-0.0488043	0.419097	0.00584664	0.930514	-0.022517	0.905878	0.220882	0.00491322	0.156576	0.021465	0.211408	0.0642047	0.119873	0.299808	-0.690503	0.0361438	-0.915742	0.00288449	-0.36844	0.0169382	-0.0293055	0.552566	-0.410023	0.00849191	-0.0463082	0.758863	0.576471	0.00512093	0.0218015	0.780732	-0.0576487	0.215382
P20449	DBP5	0.238099	0.000740174	0.227824	0.130223	0.0563264	0.398955	0.271668	0.00405651	0.151562	0.019535	0.0574685	0.327827	0.183469	0.00334931	0.270177	0.00971737	0.0828171	0.278385	0.139817	0.220185	-0.0101055	0.895084	0.0805735	0.445901	0.0652426	0.463801	-0.0186667	0.725969	0.121141	0.161599	0.166234	0.0199241	0.264073	0.00429995	0.0575626	0.461822	0.113333	0.18092
P20457	PRI2	0.161645	0.501621	0.271283	0.281753	0.133844	0.419271	-0.352398	0.130569	-0.845546	0.321952	0.0592439	0.773579	0.133669	0.419297	0.045024	0.780608	0.0710996	0.697006	0.0720998	0.695378	-0.617712	0.0276807	-2.95333	0.0381577	-0.339378	0.113621	-0.0172969	0.9324	-0.681433	0.0147389	-0.677299	0.0182393	0.139068	0.435993	0.00442749	0.981381	0.153945	0.364878
P20459	SUI2	0.202059	0.0011021	0.116285	0.0619014	0.124311	0.00540084	0.121155	0.053785	0.203457	0.000472304	0.0174734	0.745905	0.1829	0.000375236	0.132413	0.00844847	0.197352	0.0173049	0.103758	0.00134977	0.0113266	0.784339	-0.107887	0.0583873	0.0240168	0.476447	0.118176	0.0652216	-0.0273335	0.36509	0.242448	0.00727599	0.323679	0.00841806	0.0294919	0.555873	0.0142996	0.837503
P20484	MAK11	0.334795	0.00642273	0.291166	0.0339978	0.0536621	0.372631	0.12497	0.150925	0.154864	0.0660793	0.0214293	0.802794	0.15857	0.126755	0.170823	0.112702	0.114006	0.104221	0.0913274	0.121512	-0.150792	0.136775	-0.333355	0.0674533	-0.0815123	0.296856	-0.0640607	0.295364	-0.116215	0.0790723	0.100331	0.321301	0.501205	0.0149948	0.0240061	0.640557	0.0521491	0.717364
P20485	CKI1	0.0334017	0.514173	-0.0997776	0.175819	0.0216244	0.79728	-0.0240812	0.827648	-0.107521	0.367603	-0.0271633	0.626222	0.0026696	0.97367	0.0415688	0.693859	-0.0177875	0.779242	-0.0785124	0.291191	-0.0530503	0.721906	-0.322718	0.0053208	-0.0633175	0.372786	-0.108862	0.112887	0.0409774	0.537813	-0.210186	0.0308092	0.149855	0.0550978	-0.0609511	0.365342	-0.120172	0.0984324
P20486	CKS1	-0.118121	0.411888	0.0336485	0.807352	0.0885859	0.411377	-0.409425	0.00839278	-0.0535429	0.580921	-0.0348273	0.583972	-0.186735	0.00657771	0.124688	0.00361154	0.0832135	0.0265473	-0.128977	0.347392	-0.0412341	0.757196	-0.103875	0.444925	0.0724483	0.491665	0.0332396	0.403282	-0.0678811	0.576911	-0.0599756	0.370103	0.249956	0.0014188	0.0566806	0.539718	-0.0196117	0.775547
P20604	SIT4	-0.0664647	0.464423	0.0667482	0.691997	-0.261287	0.00948567	-0.144057	0.265366	0.0739895	0.429936	-0.108441	0.237135	-0.0131362	0.814113	0.0563836	0.604977	0.0371167	0.707333	0.149862	0.252188	0.226496	0.154616	0.0520732	0.318799	-0.0153598	0.845298	0.0103485	0.857073	0.0689893	0.205941	-0.0513665	0.545215	0.156886	0.07456	-0.0299139	0.749469	0.0356615	0.814504
P20606	SAR1	0.0569317	0.631349	-0.094616	0.0765284	-0.229014	0.18023	-0.243753	0.0128711	-0.0675434	0.38256	-0.101603	0.116776	0.00190985	0.97537	0.051926	0.28004	0.0727407	0.286429	-0.0259907	0.817776	-0.120662	0.212875	-0.0439915	0.65068	-0.0397596	0.600368	-0.0296076	0.694141	-0.437362	0.00428231	-0.00528937	0.950771	-0.126237	0.0456652	0.00236412	0.96473	0.0242041	0.82512
P20676	NUP1	0.121418	0.14551	0.166731	0.00288176	0.0668385	0.475263	-0.0246089	0.332453	-0.0194806	0.443191	-0.0623262	0.384271	0.158048	0.0590852	0.125561	0.249469	0.0362025	0.677075	0.187662	0.168041	0.0933797	0.379123	-0.268689	0.0432137	0.111674	0.0536397	0.158617	0.0397122	-0.19552	0.169937	0.0512253	0.713579	0.198227	0.0189593	-0.0302766	0.553571	0.10609	0.074708
P20795	VPS33	0.226978	0.178189	0.227769	0.00783033	-0.168209	0.0898275	0.0680158	0.61949	-0.0568341	0.747391	0.0630666	0.59529	0.234733	0.122403	-0.110124	0.603772	0.0777238	0.532112	-0.405197	0.438321	0.105646	0.465806	0.189914	0.0157127	0.0972973	0.722982	-0.064989	0.357214	0.167822	0.039926	-0.125388	0.134848	0.705582	0.00173771	-0.0146615	0.865074	0.162375	0.144962
P20840	SAG1	0.692463	0.0280326	0.17252	0.611467	0.501908	0.0390912	0.835007	0.0182212	1.38244	0.00256735	0.0533902	0.897503	0.526189	0.0572728	0.801384	0.0164072	0.707774	0.0521324	0.89402	0.00880925	0.372681	0.417817	-0.362528	0.2569	0.838363	0.0212829	0.929543	0.00444585	0.811324	0.00714005	1.32315	0.00232477	0.39731	0.224491	-0.0427556	0.840051	0.11083	0.810949
P20967	KGD1	-0.113029	0.294757	-0.151708	0.187323	-0.0108906	0.892151	-0.755523	0.000426114	-2.02864	0.000345168	0.0378658	0.66169	-0.0441117	0.631825	0.0683022	0.375722	-0.083382	0.318424	0.208577	0.0529006	0.0933574	0.522282	0.57527	0.0138153	0.119274	0.167343	0.103513	0.219102	0.267942	0.018158	-1.47604	9.09355e-05	-3.25594	2.01492e-06	-0.108259	0.282694	-0.122101	0.210534
P21147	OLE1	0.616723	0.00931815	0.787438	0.0165834	0.290769	0.0437609	-0.00977987	0.946418	-1.79509	0.00518077	0.659221	0.0155545	0.568404	0.00634943	0.54563	0.00396968	0.491154	0.0113407	0.203935	0.175076	-1.18899	0.0100319	-0.823721	0.00330629	-1.00615	0.00125383	-0.0126077	0.95604	-0.33467	0.0448208	-1.1023	0.00101349	-0.0907458	0.668628	-0.0184627	0.856949	0.149073	0.363779
P21182	SPE2	-0.0171513	0.906388	-0.300828	0.0877271	-0.136444	0.303762	-0.210387	0.133347	-0.110587	0.391973	-0.0473546	0.79785	-0.195388	0.121136	0.0753419	0.488876	0.252262	0.0693563	0.168073	0.196461	-0.195119	0.145142	-0.396736	0.0189473	-0.162347	0.16807	0.0918104	0.382311	0.0229229	0.833947	-0.142076	0.213276	-0.210757	0.119988	-0.268331	0.0820091	-0.141267	0.264283
P21192	ACE2	-0.487928	0.152065	-0.187065	0.494778	0.156704	0.626688	-0.717483	0.383614	-0.587724	0.0237034	0.179161	0.810108	-0.545098	0.0177035	0.248065	0.0602022	-0.0945845	0.771846	-0.188979	0.532152	-0.667433	0.0261811	-1.09134	0.198217	-0.174841	0.307534	0.160422	0.341791	-1.29636	0.00631152	-0.0595436	0.922957	0.462557	0.342294	-0.538055	0.131142	-0.687404	0.13978
P21242	PRE10	-0.0972842	0.0666257	-0.0666019	0.430792	-0.154448	0.0374612	0.207036	0.114078	0.422721	0.0152304	0.0947316	0.211399	-0.10634	0.237559	-0.0697507	0.191586	-0.106363	0.109972	-0.0769267	0.312661	0.173206	0.206254	0.332848	0.00635974	0.117478	0.0486996	-0.125614	0.122279	0.199457	0.00533468	0.215476	0.0250566	0.526311	0.00664438	-0.0229317	0.520677	0.0283897	0.733526
P21243	SCL1	-0.0448027	0.59401	-0.147742	0.268329	-0.0439241	0.64332	0.260207	0.0222707	0.297208	0.0135639	0.0570361	0.536837	0.0152406	0.829774	-0.0455097	0.591786	-0.0925746	0.333154	-0.0806399	0.160073	0.0350332	0.790626	0.263105	0.00498846	0.180539	0.165219	-0.0009515	0.989114	0.146483	0.0381692	0.128447	0.23705	0.390277	0.00264836	0.0116836	0.843953	-0.0148836	0.86327
P21269-2;P21269	CCA1	0.0168962	0.950266	0.29925	0.201707	0.301891	0.168948	-0.0195374	0.895069	-0.165459	0.71626	-0.123227	0.363393	-0.145953	0.3217	0.0229804	0.921064	0.132887	0.387812	0.240443	0.14474	0.628313	0.0575878	-0.225674	0.0759032	-0.231274	0.547842	0.0328074	0.907206	-0.165982	0.145342	0.340267	0.25529	0.301973	0.351431	0.074107	0.6793	0.195869	0.194466
P21269-3	CCA1_2	0.191098	0.123182	0.145775	0.208431	0.0845707	0.322685	-0.180904	0.0478231	-0.0232884	0.6267	0.0694865	0.582524	0.00376009	0.938821	0.140354	0.334304	0.0621257	0.361338	0.0591958	0.476093	-0.204671	0.433821	-0.22317	0.120097	-0.00197214	0.98508	0.0480853	0.608748	-0.062733	0.310985	-0.228513	0.208726	0.0994618	0.214937	-0.155313	0.183908	0.0017315	0.982138
P21304	PWP1	0.306941	0.00785135	0.296503	0.0101674	0.221474	0.0179615	0.420847	0.00721241	0.378911	0.0512674	-0.0119315	0.920209	0.189901	0.118281	0.303816	0.0452743	0.250433	0.0562245	0.138163	0.42665	-0.181286	0.165267	-0.0323416	0.763352	-0.0280396	0.682832	0.0411145	0.484323	0.022903	0.847288	0.504085	0.0207165	0.726158	0.00317449	0.0852486	0.245563	0.0556942	0.386676
P21306	ATP15	0.18412	0.524074	0.0151157	0.94514	-0.0806658	0.563112	-0.315667	0.0800262	-1.81723	0.000996812	-0.123012	0.639747	0.339489	0.0956297	0.302031	0.186758	0.0873509	0.740822	0.144309	0.650655	-0.2214	0.417195	0.271598	0.190115	0.117996	0.463905	-0.167314	0.250136	0.3058	0.0743644	-1.41897	0.00397927	-2.16239	0.000252513	0.0209342	0.890963	-0.0897332	0.507032
P21339	MSB1	0.308514	0.0609584	0.330719	0.218932	0.0621064	0.864954	-0.161317	0.286602	-0.182653	0.0706368	-0.0953051	0.416561	0.151864	0.03726	0.00375354	0.97653	0.244576	0.251421	-0.0275506	0.809925	-0.0268322	0.869969	-0.591869	0.00256508	-0.17408	0.350061	0.142348	0.560909	-0.245621	0.0355977	-0.33058	0.221466	0.121181	0.312352	0.121308	0.282503	0.0546242	0.711937
P21372	PRP5	-1.72084	0.11615	-0.761922	0.532843	-0.141025	0.214534	-2.66186	0.0459727	-1.73257	0.143769	-0.285886	0.103573	-2.63473	7.10254e-05	-1.89539	0.0412186	-0.909806	0.338016	-1.42473	0.175959	-0.806212	0.402107	-2.04713	0.0617913	-1.05447	0.40998	-0.0590084	0.568556	-2.6139	0.000673902	-2.30209	0.0985784	-2.13185	0.0690821	-1.15383	0.440635	-0.0361969	0.921309
P21373	UTR1	0.109983	0.58513	0.21935	0.300395	0.167032	0.470978	-0.0223488	0.886052	0.417202	0.0460424	0.0494366	0.766761	0.00378795	0.98115	0.0294066	0.799991	-0.0627062	0.623887	0.0211981	0.88999	-0.0135492	0.947647	0.237257	0.191977	-0.0203405	0.873562	-0.0352388	0.753227	0.0513512	0.802426	0.338723	0.202563	0.433791	0.0173868	-0.0161582	0.907662	0.215255	0.227122
P21374	ISY1	-0.0358109	0.921785	0.249499	0.512642	0.219946	0.64404	0.366369	0.391602	-0.224041	0.604706	-0.107937	0.794262	0.285492	0.506519	-0.110711	0.759991	0.124035	0.786591	-0.136159	0.724397	-0.139498	0.758293	-0.163166	0.693907	0.00219574	0.995751	0.0745964	0.836224	-0.465902	0.307692	-0.594069	0.383689	0.438885	0.317255	0.0849016	0.836426	0.921727	0.0942144
P21375	OSM1	-0.149769	0.34704	-0.148298	0.335311	-0.117229	0.242144	-0.351807	0.0151237	-0.387408	0.0420204	-0.187985	0.0951456	-0.185158	0.14788	-0.358449	0.014037	-0.198006	0.0999775	-0.0852882	0.674091	0.0220847	0.883459	0.00961065	0.925928	-0.0961884	0.250434	-0.0461403	0.562468	-0.0872993	0.274154	-0.288297	0.125392	-0.218667	0.0875585	-0.146581	0.139088	0.0702376	0.464298
P21524	RNR1	0.159783	0.13818	0.00945788	0.916853	0.18574	0.0844794	-0.727597	0.000254409	-0.73684	0.00558343	-0.389918	0.116107	0.0779968	0.423182	0.21561	0.0197046	0.223692	0.0145664	0.0929416	0.511174	-0.820351	0.0120108	-1.3271	0.000356336	-0.231945	0.0142728	-0.0253733	0.830537	-0.575907	0.00246278	-1.06077	2.64485e-05	0.0242489	0.859664	-0.209344	0.0246736	-0.0912156	0.160056
P21538	REB1	0.123981	0.325209	0.0675813	0.624338	0.234736	0.182227	-0.0343853	0.789308	0.127948	0.329321	-0.0676021	0.552419	0.0440326	0.709752	-0.0291947	0.804647	0.0589552	0.594366	0.0020844	0.98807	-0.0867849	0.604766	-0.528692	0.00502604	-0.0622654	0.594569	0.044152	0.696602	-0.221142	0.0999774	0.0535121	0.645512	-0.199999	0.11985	-0.103253	0.465163	0.037598	0.739227
P21560	CBP3	0.19434	0.0491536	-0.134543	0.32699	0.208963	0.016674	0.0989714	0.191132	0.275513	0.0142287	-0.188833	0.0524276	-0.0767583	0.165184	0.0364621	0.585107	0.298724	0.0483017	0.242497	0.0181596	0.377388	0.171403	0.196174	0.0110028	-0.136548	0.205784	0.381694	0.00141054	0.441467	0.000912085	0.00566379	0.953371	0.499145	0.000417913	-0.150883	0.349348	-0.0751455	0.243407
P21576	VPS1	0.0497788	0.51457	0.120916	0.10203	0.054035	0.430251	0.0569934	0.365798	0.045892	0.552397	0.0728225	0.273326	0.22078	0.0225926	0.086165	0.17372	0.0133266	0.88528	0.116524	0.193293	0.137902	0.280484	0.207893	0.0535858	0.168571	0.126051	0.0969895	0.163603	0.186451	0.0816947	-0.0604303	0.422077	0.292196	0.00635672	0.087519	0.197787	-0.00510754	0.937758
P21592	COX10	0.529331	0.00896457	0.00991883	0.929072	0.533411	0.11369	0.636204	0.0157065	-0.289503	0.32363	0.00267515	0.991319	-0.150187	0.428833	0.411791	0.0175986	0.727499	0.0294269	0.605802	0.0608399	0.716369	0.00278218	-0.0211092	0.881671	0.0266441	0.8857	0.426882	0.027295	0.780297	0.00860232	0.429634	0.103236	-1.30202	0.000252241	-0.36404	0.0287085	-0.292378	0.100882
P21657	DAL81	-0.140702	0.566918	0.11916	0.731024	0.257344	0.503845	0.306946	0.397648	0.704257	0.0537479	0.0555969	0.85679	0.366303	0.323513	0.0500122	0.859823	0.127749	0.580474	0.345913	0.189478	0.174265	0.666616	-0.252425	0.42325	0.0376652	0.886963	4.93833e-05	0.999843	-0.18025	0.457133	0.178127	0.634334	0.403841	0.166289	0.394185	0.212696	0.389305	0.272804
P21672	RNR3	1.46394	0.237489	1.61452	0.223428	1.71588	0.028339	-0.622898	0.661464	-0.0701189	0.882544	-0.360199	0.424931	-0.498984	0.770433	0.712743	0.166709	0.53329	0.259268	1.0862	0.00645942	0.876431	0.0841118	0.634298	0.0920566	0.543589	0.415122	0.158016	0.695875	0.0849435	0.802182	0.936724	0.0193081	0.608469	0.418227	0.814928	0.0315837	1.36757	0.252564
P21705	DAL82	0.752171	0.0133351	0.117344	0.833122	-0.149809	0.395125	1.35606	0.152784	0.477793	0.0407076	0.397451	0.0478205	0.997575	0.0135203	0.129133	0.833083	0.350868	0.198845	0.55235	0.402629	-0.0650614	0.747941	0.705987	0.0739955	1.078	0.197955	0.333507	0.259916	0.404256	0.343813	0.253322	0.27188	1.20231	0.00414179	0.563524	0.440202	0.714789	0.26526
P21734	UBC1	-0.043137	0.45307	-0.0681818	0.470002	-0.0648868	0.220983	0.170727	0.0261262	0.114233	0.065189	-0.128521	0.0852927	-0.148592	0.0973332	0.0104217	0.847888	-0.0349196	0.578594	-0.0840046	0.140234	-0.0309052	0.780536	0.015312	0.875307	-0.128548	0.189721	-0.0777215	0.187257	0.0331634	0.688917	0.187908	0.0101162	0.0670259	0.500416	-0.0334826	0.614074	0.0298797	0.714561
P21771	MRPS28	0.484638	0.000118793	0.256004	0.00736606	0.397285	0.0037662	0.379275	0.000676902	-0.448421	0.000491098	-0.241448	0.111736	0.0970818	0.36768	0.227436	0.192168	0.421761	0.00046008	0.478894	0.00805714	0.395147	0.143181	0.0567264	0.677888	-0.102742	0.562845	0.269366	0.0236014	0.708644	0.000226266	0.0139885	0.808506	-0.366208	0.0011128	-0.0749705	0.51029	0.0207059	0.850134
P21801	SDH2	0.202637	0.0498161	0.149805	0.232975	0.0730391	0.159559	-0.643096	0.00112198	-3.70527	0.000643792	-0.0346908	0.686115	0.0349446	0.488965	0.132097	0.414968	0.0909239	0.160255	0.151849	0.17322	0.201412	0.243768	-0.846062	0.00731427	-0.0155077	0.723185	0.123028	0.116558	0.58086	0.000274466	-1.59259	3.78482e-06	-4.58716	1.93509e-05	-0.019532	0.662845	0.143356	0.123376
P21825	SEC62	0.152862	0.49822	-0.0386304	0.912764	0.254977	0.17129	-0.126068	0.289665	0.0845914	0.619597	-0.175375	0.248282	-0.0193401	0.897676	0.0275709	0.840824	0.190624	0.175865	0.309497	0.26887	0.111396	0.526685	-0.379367	0.0205023	0.152298	0.199632	0.239906	0.0749956	-0.122933	0.293069	0.0449561	0.757339	0.233334	0.136974	-0.0112451	0.919179	0.108806	0.602291
P21827	SRM1	0.0652384	0.61326	-0.0457746	0.702791	-0.0308941	0.786794	-0.00427643	0.964695	0.101995	0.38568	-0.101529	0.279528	-0.0911393	0.370895	0.114374	0.373354	0.0534305	0.53388	-0.00266681	0.977731	-0.282666	0.0395555	-0.296707	0.0205015	-0.252433	0.0359466	0.0667519	0.429273	-0.162652	0.22916	-0.0582411	0.52191	0.231534	0.0720624	-0.0717973	0.436643	-0.0906266	0.416452
P21951	POL2	0.23557	0.0916053	0.0188951	0.890302	0.218277	0.171388	-0.236195	0.00776502	-0.0904749	0.347596	-0.131338	0.691402	0.0952393	0.548183	0.012166	0.757072	0.177009	0.135011	0.13217	0.53617	-0.659171	0.117557	-1.61549	0.113814	-0.00683681	0.958606	0.0872387	0.378904	-0.319484	0.00806435	-0.466256	0.00154397	0.160025	0.052016	-0.106997	0.445249	0.0580143	0.152192
P21954	IDP1	-0.0032851	0.9774	-0.132369	0.150168	-0.0184417	0.847066	-0.296309	0.109499	-0.878705	0.000728074	-0.147057	0.114911	0.00473043	0.946125	0.0354194	0.821783	-0.09088	0.318704	0.0441665	0.687149	-0.158144	0.205428	0.0764728	0.695939	0.0949268	0.367763	-0.00882777	0.902943	-0.190754	0.184212	-0.513834	0.0103458	-1.2413	0.000145116	-0.0483338	0.62774	-0.131854	0.186501
P21957	OPI1	0.277204	0.230404	0.194978	0.452863	0.288821	0.0289474	-0.940356	0.0438149	-0.822201	0.000942443	0.0400313	0.897325	-0.670288	0.0445507	0.149848	0.186608	-0.00527922	0.977386	0.233727	0.129331	-0.172589	0.590878	-2.30469	0.0254897	-0.236702	0.292134	0.251502	0.032418	-0.670746	0.026722	-0.493378	0.274543	-0.0180984	0.862598	-0.341207	0.584493	0.290998	0.0447107
P21965	MCK1	0.0460145	0.379732	0.0720145	0.254928	0.0417984	0.614734	-0.0876531	0.0712821	0.16496	0.0348067	0.0213393	0.550528	0.053205	0.170817	-0.0886494	0.0547216	0.0158886	0.583929	0.0980809	0.15066	0.280487	0.0307764	0.0419654	0.307205	0.0581776	0.283563	0.142274	0.0779913	0.0181114	0.577736	-0.0874181	0.147749	0.363892	0.00556787	-0.0487273	0.431432	0.0537259	0.499975
P22007	RAM1	-0.327911	0.141342	0.0802431	0.716922	-0.934	0.0505962	0.130428	0.388485	0.102578	0.45195	-0.628332	0.271857	0.161203	0.410687	0.368174	0.0842159	-0.15309	0.413958	0.0328656	0.884969	-0.645598	0.091565	-1.02422	0.00113831	-0.179381	0.145631	-0.371179	0.212242	-0.611587	0.0348477	-0.156255	0.606386	0.380943	0.0316689	-0.0632452	0.870703	-0.309415	0.387207
P22023	KRE5	-0.00672757	0.93648	-0.0574868	0.466456	-0.0831074	0.146667	-0.131745	0.0845465	-0.162375	0.298723	-0.0374488	0.622738	0.0314731	0.659258	0.0570197	0.707533	-0.153311	0.220128	-0.0211756	0.733614	-0.175966	0.0403105	-0.170997	0.0231427	-0.00219899	0.983558	-0.22563	0.0117158	-0.165561	0.0301673	-0.279719	0.00518163	0.127092	0.0599718	-0.00650254	0.910119	0.0226347	0.757704
P22035	BAS1	-0.0662325	0.792726	0.34021	0.122761	0.332827	0.19747	-0.01971	0.808058	0.0353703	0.883277	0.191731	0.652278	0.384181	0.120348	-0.123356	0.160693	-0.0944778	0.686024	0.0457723	0.730826	-0.12967	0.720087	-0.550719	0.237246	-0.39375	0.337889	-0.0302414	0.869276	-0.730309	0.368446	0.435612	0.00242892	0.467618	0.468734	-0.143976	0.0336508	-0.225085	0.600581
P22082	SNF2	-0.114346	0.343798	-0.0314121	0.801855	-0.0077583	0.955328	-0.110592	0.229172	-0.191979	0.0618281	0.035618	0.75736	-0.246101	0.0326816	-0.118192	0.313235	-0.0785995	0.380354	-0.140228	0.218359	-0.41051	0.0434529	-0.603883	0.0221163	-0.369131	0.0343639	-0.249985	0.0690634	-0.326529	0.0238485	-0.130267	0.171299	-0.103093	0.364	-0.164579	0.165915	-0.194494	0.05949
P22108	APA2	-0.291882	0.0517114	-0.261832	0.0398061	-0.0903745	0.0914588	-0.148989	0.0708991	-0.522092	0.000402161	-0.175271	0.0472433	-0.078754	0.170622	-0.104609	0.47302	-0.231624	0.0215873	-0.276946	0.000404262	-0.0397922	0.125581	0.219727	0.0803289	0.0599318	0.368132	-0.0939766	0.507156	-0.156879	0.0743102	-0.293214	0.0927253	-0.959046	0.000121836	-0.0476337	0.140586	0.0966017	0.150825
P22133	MDH2	-1.00629	0.00198206	-0.228079	0.136454	-0.243723	0.016102	-1.97973	7.75352e-05	-3.26702	0.00114185	-0.344221	0.0713855	0.0813092	0.23186	-0.377893	0.137057	-0.802463	0.00995568	-0.570575	0.0113643	-0.143769	0.569667	-0.0244945	0.842289	0.33153	0.0132761	-0.289632	0.0236216	-0.593367	0.0174358	-3.15307	8.64625e-06	-4.34569	1.30238e-05	-0.0320145	0.806067	-0.0266499	0.521887
P22134	MAG1	-0.187046	0.32508	0.0611657	0.646009	-0.210567	0.136425	0.0846412	0.51235	0.103762	0.575168	-0.137268	0.297912	0.101747	0.560654	-0.213241	0.265175	-0.351104	0.0573846	-0.220381	0.207773	0.159632	0.325745	-0.00794141	0.97512	0.0773765	0.550681	-0.146662	0.296534	-0.34591	0.0341241	0.150187	0.346543	0.483673	0.0115744	-0.12939	0.469687	-0.0301624	0.80576
P22135	ATP12	0.446884	0.00512943	0.0422365	0.687419	0.313801	0.0211242	0.379968	0.00909172	0.0345704	0.778936	-0.212403	0.0608147	-0.085747	0.439323	0.266787	0.0270937	0.437262	0.00629578	0.489077	0.0106655	0.511827	0.0136913	0.128666	0.21354	-0.015347	0.899301	0.362987	0.0129482	0.70957	0.000773607	0.0773327	0.431032	0.0716273	0.512816	-0.207216	0.148155	-0.25885	0.0449969
P22136	AEP2	0.444544	0.0320639	0.164369	0.388837	0.322539	0.111371	0.202375	0.21642	-0.653758	0.0174932	0.0857894	0.622879	-0.0970707	0.518621	0.173219	0.347991	0.358348	0.0752437	0.375963	0.0508883	0.312562	0.231479	0.20512	0.24657	-0.121758	0.451102	0.064314	0.730451	0.214187	0.244607	-0.283205	0.111152	-0.546552	0.0318113	-0.0852994	0.578942	0.0696465	0.683803
P22137	CHC1	-0.0538963	0.0625629	-0.0451483	0.233688	-0.133221	0.0578051	-0.00476703	0.89834	0.0728332	0.130976	0.0496686	0.233221	0.052162	0.125904	-0.147281	0.0239967	-0.0749609	0.0558759	-0.0724053	0.0279987	-0.0426394	0.539343	-0.0747452	0.0267151	-0.000778787	0.986538	-0.0205511	0.619802	-0.113137	0.0374117	-0.0663499	0.191318	0.22871	0.00108227	0.00673621	0.794346	-0.0136889	0.719106
P22138	RPA135	0.321411	0.000876296	0.269711	0.00136502	0.231417	0.0061952	0.235582	0.0101084	0.330976	0.00355353	0.103867	0.255376	0.251602	0.0111543	0.221276	0.0291867	0.26191	0.00173319	-0.177037	0.468216	-0.720379	0.134202	-0.436671	0.00872616	-0.236411	0.0456221	-0.301144	0.152958	-0.155511	0.106269	0.317965	0.00989082	0.403844	0.01975	-0.0245984	0.70092	-0.064815	0.239259
P22139	RPB10	-0.0359368	0.810384	-0.143321	0.336899	0.289351	0.0330511	0.26757	0.0783445	0.332023	0.18863	-0.11611	0.483926	-0.14903	0.249904	0.0124037	0.914315	0.219393	0.145246	-0.0171152	0.856079	-0.155176	0.144099	-0.450008	0.00966361	-0.19188	0.386566	-0.00549022	0.966411	-0.107056	0.547138	0.445164	0.007416	0.491476	0.0637218	-0.121763	0.307327	-0.0406466	0.718391
P22141	PRE1	0.096802	0.32545	-0.039975	0.686879	-0.113226	0.639335	0.533934	0.0135678	0.600925	0.00450902	0.262788	0.0556238	0.0160614	0.908476	0.129848	0.241714	0.211533	0.109234	0.0781108	0.588258	0.21938	0.338534	0.444613	0.0138087	0.268132	0.053844	0.170733	0.168771	0.389953	0.01273	0.477279	0.0726637	0.643808	0.00211907	0.0254444	0.827552	0.00607684	0.964776
P22146	GAS1	0.0343189	0.749951	-0.0640676	0.690186	-0.0152786	0.837906	-0.406118	0.0354763	-0.295982	0.0381819	-0.287866	0.0549228	-0.259533	0.042375	0.0551844	0.482751	0.114508	0.17019	-0.172321	0.11286	-0.426165	0.00853778	-0.810334	0.00154116	-0.193791	0.20791	-0.0366097	0.680075	-0.412655	0.0172694	-0.271894	0.0202101	-0.366382	0.00288564	-0.232606	0.0210405	-0.101521	0.269849
P22147	XRN1	0.267685	0.0131869	0.149286	0.0808396	0.181223	0.0126751	0.499244	0.00207453	0.572608	0.00011624	0.0606812	0.22422	0.171424	0.0408756	0.104452	0.0700407	0.237507	0.00414125	0.0811702	0.306911	-0.0844131	0.194061	-0.27568	0.0146999	0.0478063	0.493813	0.0742129	0.151128	-0.096997	0.221772	0.458619	0.000564947	0.48801	0.00148826	-0.0128455	0.924727	-0.0163307	0.710562
P22148	MSN1	-0.112994	0.453416	-0.12494	0.342696	-0.124514	0.423341	-0.0967649	0.380118	-0.170159	0.191946	-0.154419	0.456307	-0.0124234	0.909409	-0.198865	0.195837	-0.328376	0.0540367	-0.120942	0.399077	-0.117866	0.468237	-0.421218	0.0585429	-0.35429	0.290269	-0.249748	0.102734	-0.404295	0.0249579	-0.117673	0.415809	-0.947054	0.00733192	-0.456901	0.0324287	-0.329949	0.142219
P22149	AFT1	0.00892555	0.9735	0.273073	0.506284	0.121795	0.565286	0.182347	0.492449	0.19021	0.693393	-0.00427523	0.984962	-0.257029	0.331463	0.0400909	0.853849	0.18819	0.573057	0.154905	0.621348	0.791607	0.349412	0.038394	0.890992	-0.503473	0.450417	-0.064603	0.787091	-0.139308	0.735692	0.0330186	0.96066	0.710531	0.0529809	-0.157014	0.614385	0.464001	0.215415
P22202	SSA4	-0.670355	0.0753875	-0.107332	0.768971	-1.20878	0.0188649	0.0613994	0.837585	-0.606469	0.0987021	0.804082	0.0602884	0.533526	0.216713	-1.33545	0.0183557	-1.08125	0.020542	-0.963355	0.0266592	0.722492	0.309436	0.747271	0.0665418	0.275322	0.384845	-0.846648	0.0536791	0.541684	0.127997	-0.236544	0.447171	-1.52187	0.00726248	0.56957	0.169185	0.328181	0.357511
P22203	VMA4	-0.169287	0.182019	-0.161549	0.310815	-0.115826	0.228082	0.10068	0.262348	0.16561	0.160469	-0.138447	0.388808	-0.00570288	0.950744	-0.106364	0.541407	-0.0805187	0.268374	-0.133925	0.103604	-0.149577	0.489521	-0.0696303	0.502008	0.0481884	0.507566	-0.127366	0.111616	-0.286016	0.00761529	0.0240825	0.790779	0.109738	0.162035	0.0227505	0.729446	-0.065603	0.59141
P22204	DBF2	-0.0421026	0.834541	0.197384	0.154448	0.20094	0.301422	-0.0484459	0.736826	0.267296	0.217158	0.0671983	0.616104	0.12671	0.37744	-0.0845279	0.47955	0.151682	0.229353	-0.215584	0.116636	-0.120917	0.599307	-0.618977	0.00773367	0.172579	0.191743	-0.0693266	0.695001	-0.162482	0.185546	0.22502	0.206898	0.361709	0.0457224	0.205209	0.204097	0.210757	0.127947
P22209	KIN3	3.97648	0.0909896	0.544401	0.186547	0.41987	0.290588	-0.167788	0.642078	0.402627	0.337144	2.54918	0.322474	2.15493	0.202463	0.686114	0.130522	0.211429	0.563546	1.00469	0.0307048	-0.261933	0.711478	-1.2814	0.0784889	0.711791	0.145417	0.0560896	0.912813	0.15699	0.716291	-0.513114	0.518962	0.708912	0.140907	0.00512612	0.988122	0.464374	0.428311
P22211	NPR1	0.25861	0.0376196	0.215533	0.130602	0.201872	0.025303	0.422349	0.00171185	0.536053	0.000670715	0.00865647	0.890334	0.156315	0.0158897	0.100659	0.0457191	0.192954	0.0100015	0.169892	0.126574	-0.0321748	0.822406	-0.359377	0.0589321	0.0387738	0.540673	0.126924	0.0274597	0.0975644	0.153792	0.300707	0.00104434	0.745757	4.76206e-05	0.0367114	0.538832	0.0106475	0.856377
P22213	SLY1	-0.0765948	0.14521	0.0444428	0.596274	-0.150801	0.149105	-0.0149242	0.817743	-0.0140317	0.850862	-0.0591153	0.511797	-0.0349578	0.734008	-0.0626281	0.226727	-0.058047	0.217565	-0.0927313	0.0721714	-0.172242	0.0327889	-0.294735	0.0394413	-0.111616	0.121461	-0.153174	0.0526792	-0.200454	0.0788672	-0.0561619	0.349886	-0.0562573	0.252913	-0.0950245	0.290481	-0.000699693	0.990108
P22214	SEC22	-0.0990001	0.404975	-0.0255559	0.850347	-0.0542795	0.626894	0.080247	0.570167	0.0195565	0.905242	0.0389186	0.873186	0.118887	0.39562	0.0256556	0.827645	-0.169675	0.168515	0.296713	0.0647042	-0.000639747	0.996005	-0.209417	0.27898	0.0193121	0.92278	-0.0872584	0.445778	0.0207941	0.872513	-0.149209	0.414769	0.234856	0.102024	-0.020513	0.870897	0.0548939	0.720387
P22215	SLY41	-1.32945	0.0736611	-0.624728	0.241946	-0.529588	0.240621	-1.74809	0.106141	-1.28504	0.0480376	-0.910357	0.0607596	-0.78882	0.177454	-0.681724	0.203643	-0.550113	0.183583	-0.714399	0.213826	-0.355935	0.57483	0.0937737	0.915505	-0.915532	0.0906545	-0.26399	0.527893	-0.214143	0.758811	0.2803	0.787287	-0.167157	0.719174	-0.568092	0.204959	-0.371743	0.456369
P22216	RAD53	-0.335363	0.149793	-0.093261	0.684545	-0.345092	0.213092	-0.270527	0.264059	0.378156	0.233192	0.392266	0.41937	-0.222075	0.309229	0.1601	0.596567	-0.059386	0.812918	-0.264146	0.24503	0.177186	0.786272	-0.51777	0.0781892	0.0638078	0.858676	-0.139264	0.679206	-0.681052	0.0358849	0.544418	0.140023	0.0559392	0.771825	-0.241317	0.490017	0.442354	0.235196
P22217	TRX1	-0.197038	0.514952	-0.234178	0.216081	-0.285906	0.139458	-0.304368	0.0907877	-0.21947	0.238671	-0.336895	0.137883	0.0101851	0.942174	0.130639	0.557058	-0.10313	0.667495	-0.228995	0.18277	-0.273131	0.149733	-0.218784	0.259114	0.0545217	0.781963	-0.203465	0.217889	-0.300016	0.0930633	-0.125525	0.570148	-0.575711	0.0191509	0.0866091	0.62048	-0.136624	0.436521
P22219	VPS15	-0.0118571	0.897621	0.0518104	0.787649	0.0421214	0.830228	0.0211458	0.879171	-0.0417179	0.805586	0.0185704	0.935711	-0.0627751	0.589853	0.0144629	0.906896	0.0514605	0.682761	-0.330265	0.264664	-0.00698247	0.976614	-0.22166	0.089325	-0.308616	0.411916	-0.189476	0.141726	-0.227605	0.235003	0.029751	0.822606	0.100013	0.182974	0.0700042	0.572916	-0.00482612	0.979373
P22224	SEC15	0.121674	0.136001	0.0274575	0.844399	-0.113417	0.38072	0.0882978	0.06323	-0.00727052	0.955207	-0.0135156	0.913773	0.155762	0.355651	0.0208434	0.890207	0.0326322	0.547645	-0.0328951	0.753934	-0.122875	0.216661	-0.0217073	0.719835	0.0790284	0.252972	0.0484679	0.423836	-0.125856	0.370351	-0.0431819	0.791327	0.316239	0.000890185	0.0436847	0.567959	-0.130798	0.102334
P22276	RET1	0.154964	0.20375	0.101778	0.396445	0.103538	0.219413	-0.0496436	0.557921	0.160277	0.113902	0.0485233	0.678637	0.125562	0.158197	0.0190589	0.833789	0.124874	0.146912	0.0843912	0.392286	-0.309917	0.225386	-0.486151	0.0326147	-0.200469	0.081546	-0.106644	0.220182	-0.101373	0.479231	0.187079	0.257366	0.455506	0.00456048	-0.0334778	0.757594	0.017255	0.890498
P22289	QCR9	0.251341	0.144966	0.670929	0.173105	0.46259	0.340139	-0.382527	0.189491	-1.72602	0.00412051	-0.0452067	0.570086	0.628556	0.0816408	0.157618	0.431338	0.191525	0.289986	0.463581	0.404187	0.488266	0.508023	0.495287	0.0236707	0.0114667	0.947381	-0.00726789	0.905329	0.474232	0.0295404	-0.522091	0.387198	-2.72469	1.25311e-05	0.27775	0.217617	0.68782	0.26415
P22336	RFA1	0.016397	0.867764	0.0511591	0.663045	0.0785304	0.421061	0.0798787	0.208404	0.142991	0.0556773	-0.0455299	0.322087	-0.0556993	0.33311	-0.0531946	0.37248	-0.0163763	0.736652	0.0438363	0.558332	-0.02163	0.711294	-0.200003	0.0672224	-0.0107912	0.806319	0.0433234	0.567481	-0.109277	0.112446	-0.0485232	0.385162	0.271317	0.00437659	-0.0327319	0.47789	0.0275731	0.620613
P22353	MRPL8	0.598638	0.0354054	0.173365	0.518392	0.528439	0.0362868	0.331423	0.138706	-0.0288563	0.920541	-0.101681	0.557384	-0.177033	0.369487	0.280851	0.213004	0.508063	0.0323954	0.609281	0.027078	0.710418	0.0684019	0.208111	0.283668	0.0322832	0.865729	0.549026	0.046887	0.764586	0.00894986	0.107885	0.596278	-1.25991	0.00175806	-0.21613	0.247684	0.119544	0.493683
P22354	MRPL20	0.496488	0.00292781	-0.0624357	0.355038	0.384085	0.0118486	0.534309	0.00068413	-0.404469	0.0197958	-0.204946	0.195683	0.00550419	0.929725	0.243051	0.143957	0.509826	0.000241386	0.488924	0.0105135	0.528275	0.00628711	0.4527	0.00479885	0.00393978	0.921575	0.348548	0.0046309	0.857425	0.00192777	0.195879	0.0172304	-1.56214	0.000218203	-0.151654	0.469824	-0.247662	0.139056
P22434	PDE1	-0.174744	0.406838	-0.0732611	0.710833	-0.174985	0.429739	-0.178805	0.428783	-0.235253	0.294286	0.00359035	0.985094	0.017156	0.935797	-0.0370977	0.850796	-0.122454	0.612095	-0.200058	0.341492	0.0304852	0.871289	-0.167469	0.466468	0.0161251	0.933913	-0.208404	0.366729	-0.0881715	0.740921	-0.320372	0.191587	0.00894673	0.965437	-0.0856706	0.713018	0.0433951	0.819738
P22438	MSM1	0.520974	0.00273515	0.190417	0.217202	0.361764	0.00573106	0.14663	0.245262	0.168196	0.0429386	-0.0736983	0.667831	0.0440359	0.657126	0.204535	0.021185	0.331168	0.0117426	0.462116	0.000929231	0.563697	0.00352013	0.153537	0.255591	-0.0210451	0.75431	0.485346	0.00686142	0.547618	0.000791006	0.00408493	0.975517	0.312475	0.00742738	-0.0528515	0.608895	0.113767	0.268218
P22470	SAN1	-0.115232	0.644211	0.20991	0.388545	0.292956	0.00525383	-0.435615	0.00678163	-0.269732	0.0253778	-0.28408	0.0624946	-0.311512	0.00548391	-0.111829	0.30758	0.131651	0.509786	0.0296373	0.908855	-0.300043	0.524089	-0.927612	0.00142413	-0.199213	0.037701	0.159317	0.0404265	-0.305834	0.0264115	-0.309837	0.050989	0.148933	0.0236554	-0.253705	0.0822623	0.12433	0.321071
P22515	UBA1	-0.0289992	0.625535	0.00272094	0.950256	-0.0775943	0.159461	0.0816665	0.133017	0.0666938	0.393957	0.035832	0.487127	0.174886	0.0135375	-0.0512936	0.506061	-0.0823948	0.24954	-0.0894946	0.210791	0.218156	0.400519	0.0739846	0.459978	0.243034	0.0256333	0.0351041	0.771852	-0.110995	0.12066	-0.0672113	0.249456	0.259029	0.00614739	0.0896424	0.236238	-0.00724159	0.853767
P22516	CHL1	-0.0300304	0.783926	-0.261638	0.356369	0.131277	0.238447	-0.535057	0.00265155	-1.20756	0.00540898	-0.405058	0.473483	-0.0311522	0.855494	-0.589598	0.157273	0.0167486	0.913053	-0.0133528	0.955216	-0.317973	0.00686702	-0.861666	0.0111707	-0.829834	0.0887787	0.1415	0.000712117	-0.368901	0.0171863	-1.53335	0.00114838	-1.39256	0.0249487	-0.64984	0.256679	-0.131131	0.603172
P22517	CMK2	0.0487247	0.698487	0.0097568	0.9321	-0.230549	0.0742573	0.374309	0.00606751	0.535764	0.0111339	0.0908962	0.309839	-0.0302556	0.684244	-0.238848	0.0269388	-0.0767618	0.273031	-0.011968	0.883858	0.235161	0.0575847	0.242167	0.0131682	0.154908	0.0528561	0.0637713	0.355993	0.142128	0.0991557	0.237815	0.0181079	0.941117	0.00012294	-0.0308119	0.752136	-0.000914757	0.992131
P22543	VPS34	0.110848	0.354302	0.0174352	0.869192	-0.0519911	0.790003	-0.111252	0.384847	0.0389685	0.872553	0.010898	0.937995	0.0957475	0.466071	0.0447853	0.735268	-0.130981	0.493096	-0.114251	0.371204	-0.0818107	0.475443	-0.346508	0.117343	0.120045	0.458517	0.0610086	0.604708	-0.258895	0.26999	-0.0773432	0.6786	0.561343	0.00443291	-0.0504588	0.751203	0.00435622	0.974266
P22579	SIN3	-0.120472	0.0442247	-0.130362	0.061883	-0.0873425	0.235029	-0.182103	0.00818943	-0.0389385	0.458203	-0.052171	0.376868	-0.0560069	0.388722	-0.134091	0.00664087	-0.0921753	0.0764291	0.0388971	0.69068	-0.120131	0.248372	-0.315441	0.00678259	0.00914431	0.839739	0.0753567	0.484607	-0.251147	0.0115747	-0.210768	0.0021765	-0.0772651	0.106095	-0.0294931	0.328886	-0.01204	0.792649
P22696	ESS1	-0.0341227	0.742385	0.141805	0.415197	0.116444	0.313504	-0.352838	0.00155387	-0.108465	0.198129	-0.0671418	0.295147	-0.137712	0.00343626	-0.0560057	0.653805	-0.0356914	0.655115	-0.120098	0.152544	0.0832673	0.459585	0.119469	0.164981	0.0508205	0.684977	0.0973994	0.0814303	-0.13709	0.00800522	-0.343502	0.0269518	0.256159	0.0344956	-0.0305773	0.823068	0.284811	0.0343338
P22768	ARG1	-0.325357	0.0488707	0.271056	0.0537555	-0.035017	0.750724	0.00794995	0.919631	-1.4688	0.0315025	0.0535086	0.657289	0.263453	0.0895232	-0.154673	0.41905	-0.0777595	0.689444	0.184913	0.51041	0.101166	0.527442	1.47712	0.00195761	-0.191282	0.0477876	0.0103728	0.920391	0.822104	0.000215347	-1.61553	3.92272e-05	-1.32743	0.0295313	0.0833115	0.270528	-0.0644117	0.563111
P22803	TRX2	-0.196503	0.573027	-0.358584	0.419998	-0.450211	0.0772458	0.0591326	0.740027	0.0585786	0.778577	-0.160869	0.417353	0.000924407	0.997102	-0.309023	0.223576	-0.0218346	0.925282	-0.522156	0.0684529	-0.0599513	0.838233	0.00386403	0.988917	0.0168399	0.918358	-0.275351	0.150509	-0.481692	0.0378586	0.0677455	0.78875	-0.229408	0.234287	0.119434	0.505428	0.175696	0.339853
P22804	BET1	-0.223702	0.471135	0.30403	0.531322	-0.00551711	0.916995	-0.628333	0.0696172	-0.529919	0.023273	-0.268446	0.0775344	-0.605881	0.000218629	-0.460547	0.0886835	-0.0541623	0.639927	-0.160166	0.388791	0.110059	0.592604	-0.710554	0.0602896	-0.37202	0.154803	0.0978901	0.044048	-0.315642	0.101539	-0.374784	0.38405	-0.0103639	0.948382	-0.325256	0.320159	-0.00335865	0.980889
P22855	AMS1	-0.101767	0.4153	0.0942672	0.563233	-0.340644	0.0882845	0.133712	0.256622	-0.288091	0.0650389	0.372217	0.05215	0.331961	0.0568237	-0.506268	0.0264232	-0.332701	0.0315093	-0.254303	0.163801	0.852494	0.0541185	1.30119	0.000413984	0.396803	0.0307092	-0.0769703	0.651251	0.37312	0.0300799	-0.150964	0.247732	-0.32091	0.0347528	0.311831	0.049319	0.374321	0.0567855
P22936	APN1	-0.0367045	0.817167	-0.0796999	0.626094	-0.00620577	0.971164	0.106103	0.556919	0.0680022	0.696176	-0.101274	0.605079	0.0213871	0.886327	-0.10354	0.69477	-0.0230188	0.883477	0.0559729	0.759023	0.00859981	0.96743	-0.213649	0.316855	0.0145515	0.926354	0.0384668	0.831443	-0.112432	0.500464	-0.088918	0.574173	0.280128	0.117229	-0.063987	0.677281	-0.0241778	0.871057
P22943	HSP12	-1.1626	0.0434279	-0.640486	0.186035	-1.01305	0.0700045	0.170754	0.683745	-0.281573	0.624741	0.126007	0.80584	-0.311675	0.471016	-1.10365	0.113426	-0.958677	0.126498	-1.41523	0.0271148	0.388981	0.542342	0.861905	0.0994026	0.0580831	0.895721	-0.560442	0.318309	-0.827324	0.10243	0.35976	0.437627	-1.3155	0.10893	0.282902	0.508469	0.456812	0.368774
P23059	MAK31	0.434511	0.313423	0.0820908	0.749112	0.0453916	0.897095	0.369268	0.131393	0.0794379	0.608122	-0.418894	0.290425	0.388142	0.141314	0.434353	0.0973151	0.609308	0.0204002	0.284786	0.37705	-0.494672	0.0253084	-0.0590893	0.929533	-0.180838	0.46741	0.32964	0.097818	0.0188223	0.948742	-0.059004	0.889466	0.323304	0.279403	-0.770933	0.00513601	-0.15468	0.613557
P23060	MAK32	0.0696973	0.710104	0.0102598	0.946788	0.0804735	0.623935	0.151376	0.24311	-0.104671	0.495679	0.0546266	0.652092	0.239366	0.117026	0.100451	0.6084	0.0685658	0.641528	0.0633343	0.684803	0.147069	0.277041	-0.167993	0.286833	0.0501564	0.715349	0.138306	0.259329	0.0937055	0.536086	-0.0169966	0.908382	-0.251992	0.080657	0.00708688	0.960274	0.0523922	0.811083
P23180	AIM17	0.0874203	0.360871	0.0827625	0.37333	-0.193232	0.0513892	0.850768	0.00202161	0.828487	0.00165627	0.0073996	0.939324	0.189158	0.0742603	-0.137377	0.294378	-0.143269	0.296	-0.28909	0.0332023	0.0419683	0.695987	0.449958	0.0199161	0.223026	0.061549	-0.143002	0.184651	0.144747	0.154525	0.912985	0.0035653	0.33423	0.0294449	0.175625	0.2794	0.0908936	0.315582
P23201	SPA2	-0.115554	0.35985	-0.0964113	0.48876	0.0731367	0.42267	-0.229138	0.141056	0.0208701	0.863775	-0.217288	0.0677077	-0.17432	0.0907639	-0.171373	0.0861007	-0.0707135	0.445499	-0.001662	0.989708	-0.00457062	0.972479	-0.585068	0.00137225	-0.0538798	0.608395	0.0799497	0.429888	-0.405097	0.00562795	-0.0383652	0.700123	-0.00406048	0.967015	-0.2127	0.0705841	0.0323901	0.716443
P23202	URE2	0.330426	0.00838672	0.034606	0.798531	0.11753	0.147547	0.350021	0.00409511	0.165284	0.258387	-0.0110036	0.898572	0.14178	0.0610518	0.0966938	0.192651	0.219318	0.0534539	0.0882586	0.559254	0.0928095	0.216251	0.0161499	0.898829	-0.0229824	0.812347	0.0577819	0.565072	0.203745	0.152811	0.205374	0.125214	0.41346	0.00587006	-0.00987696	0.866688	-0.0259511	0.77068
P23248	RPS1B	0.280103	0.000920078	0.121276	0.126124	0.2699	0.00293608	0.249441	0.0197408	0.210979	0.0358596	-0.0340178	0.736806	0.121204	0.347713	0.327959	0.000780234	0.225749	0.107588	0.0640445	0.102082	-0.35109	0.0142473	-0.436706	5.74245e-05	-0.0790432	0.0570392	-0.0878441	0.0733118	-0.159034	0.0203377	0.583493	0.00314073	-0.00757932	0.83283	-0.129466	0.0548814	-0.0533239	0.421401
P23254	TKL1	-0.288548	0.156751	-0.417385	0.0100157	-0.249431	0.00385412	-0.28459	0.0410551	-0.168945	0.025247	-0.260561	0.260026	-0.0318364	0.685606	-0.0248288	0.814248	-0.191446	0.0940637	0.171254	0.0324053	-0.0486918	0.874642	-0.479324	0.00335277	0.16304	0.0618336	0.137753	0.433578	-0.154489	0.111076	-0.217135	0.26191	-0.135284	0.336443	-0.0592441	0.322273	-0.169844	0.0477492
P23255	TAF2	0.173103	0.355009	0.325325	0.249158	0.0480496	0.708279	0.129991	0.181509	0.0234951	0.816408	0.025279	0.376512	0.141259	0.321566	-0.16521	0.141534	0.13453	0.0112461	0.0775185	0.525584	0.121721	0.393197	0.283808	0.639084	0.193833	0.0936887	0.26488	0.0277797	0.115608	0.396329	0.299272	0.129948	0.214703	0.16451	0.206226	0.203375	0.221847	0.0822307
P23285	CPR2	-0.0874054	0.487805	-0.191302	0.172842	0.260084	0.203315	-0.0980061	0.50964	-0.581402	0.00871045	-0.668123	0.0542836	-0.135366	0.407106	-0.174612	0.206102	-0.194358	0.379183	0.413176	0.0622332	0.126353	0.538271	-0.423084	0.030078	-0.279689	0.0850078	0.372054	0.101914	-0.125187	0.683198	-0.22827	0.360512	0.120209	0.422494	-0.186377	0.253021	0.145926	0.482945
P23287	CNA1	0.106594	0.403627	0.221801	0.0688468	0.0604457	0.646076	0.275839	0.029914	0.126145	0.267769	0.211681	0.0935651	0.218907	0.0733461	-0.283026	0.0279095	0.01358	0.88937	0.00175033	0.991015	0.564718	0.00372422	0.638268	0.00206134	0.111865	0.442905	0.0997444	0.328365	0.498594	0.00371591	0.10795	0.40743	0.229934	0.11305	0.00305349	0.980648	0.240527	0.148689
P23291	YCK1	0.244328	0.124938	0.171114	0.25365	0.0966004	0.353433	0.0735714	0.498938	0.0838196	0.452576	-0.0971588	0.431916	0.23277	0.0714467	0.0990434	0.375782	0.173683	0.138887	0.0662245	0.554858	0.143143	0.242061	-0.0967365	0.440891	0.0925126	0.404449	0.170321	0.15803	0.0744316	0.468948	0.0691736	0.643522	0.240246	0.172928	0.0732788	0.520974	0.101018	0.360732
P23292	YCK2	-0.10068	0.0442301	0.00684715	0.921634	-0.132154	0.0729019	-0.197588	0.00133278	-0.0523439	0.748465	-0.224687	0.00579085	-0.0586021	0.0994616	-0.156344	0.0243599	-0.154509	0.00403943	-0.104209	0.16197	-0.152136	0.106963	-0.344103	0.000598469	-0.0625179	0.273302	-0.0498494	0.548924	-0.342272	0.00536227	-0.0682772	0.471483	0.134526	0.0141531	-0.072371	0.217899	0.0545894	0.0713989
P23293	SGV1	0.0567243	0.68177	0.0783398	0.464784	0.0628225	0.174268	0.072304	0.336893	0.182415	0.0978584	0.0503789	0.539878	0.05673	0.424704	-0.0419409	0.442039	0.0416533	0.509317	-0.0338486	0.661295	-0.121699	0.23344	-0.381202	0.00159084	0.00411279	0.924062	0.0844818	0.497364	-0.0766154	0.0815822	0.0471823	0.311244	0.514105	0.00353346	0.00738251	0.906315	-0.0102262	0.915085
P23301	HYP2	0.512096	0.104247	0.0765926	0.72014	0.128534	0.522757	0.705649	0.0126406	0.471734	0.0843469	0.0491827	0.808567	0.388603	0.0807033	0.274041	0.471668	0.639235	0.0312374	0.107195	0.741487	0.233676	0.247013	0.53082	0.106013	0.210709	0.444954	0.266972	0.210118	0.152852	0.553348	0.797401	0.0407025	-0.0189613	0.943649	0.149846	0.573895	0.0786103	0.711073
P23337	GSY1	-0.102651	0.446081	-0.128578	0.280105	-0.0436636	0.762421	0.237055	0.0402372	0.438598	0.0550577	0.00671673	0.945592	0.128852	0.182193	-0.107273	0.259089	-0.149481	0.253132	-0.0849463	0.487258	0.0843474	0.821089	-0.0765701	0.496667	0.519865	0.015871	0.0532977	0.697627	-0.758086	0.00110718	0.475861	0.00591346	-0.835763	0.0004473	0.0841725	0.698639	-0.0159074	0.869663
P23369	MRPL25	0.813076	0.000308264	0.256247	0.0911654	0.443328	0.00322233	0.577677	0.00230579	-0.241105	0.0769403	-0.153119	0.262142	0.273684	0.13699	0.266642	0.239283	0.419093	0.00681063	0.687684	0.0139222	0.574091	0.102225	0.123217	0.557783	0.0576888	0.676701	0.363249	0.00480331	0.812741	0.00171701	0.248487	0.164703	-0.492402	0.11349	-0.0997543	0.267516	0.0858358	0.335298
P23394	PRP28	0.228573	0.108587	0.109057	0.308369	-0.0429807	0.710354	0.0853678	0.556183	0.247657	0.155143	0.475928	0.452468	0.180285	0.124782	0.293672	0.192737	-0.109423	0.185348	-0.133875	0.377943	-0.0330715	0.658304	-0.0466855	0.763498	0.556597	0.0101298	-0.279586	0.0124614	0.22235	0.10515	0.835819	0.00473572	0.617199	0.000562058	0.292878	0.280242	-0.0998261	0.664542
P23493	MBR1	-0.120032	0.358008	-0.0993606	0.565075	-0.281501	0.13393	-0.096765	0.473076	-0.879604	0.00379511	0.0715341	0.637093	0.153957	0.232355	-0.131496	0.496887	-0.405736	0.0264994	-0.0686483	0.730887	-0.224685	0.1584	-0.112588	0.437101	0.0634977	0.609875	-0.221286	0.135916	-0.261635	0.110981	-0.353528	0.0261812	-2.16855	0.0056855	0.0218371	0.849439	0.0710475	0.669386
P23500	MRS4	-0.141444	0.571979	-0.0218944	0.921842	-0.159555	0.511667	0.316307	0.0351234	-0.768685	0.00456368	-0.253878	0.0692056	-0.448395	0.0323378	-0.167285	0.388637	-0.226899	0.39785	0.0618296	0.744392	0.0961275	0.577048	-1.04128	0.000721835	-0.479417	0.129465	-0.294443	0.15087	-0.114809	0.39156	-0.0125943	0.958797	-0.878923	0.0106083	-0.162349	0.196056	-0.0440699	0.782549
P23503	NAR1	-0.0257086	0.879941	-0.0689707	0.6042	0.113639	0.286574	-0.163854	0.253127	-0.265817	0.0608009	-0.178587	0.24006	-0.390401	0.00234681	-0.122931	0.524618	0.046769	0.663752	0.0140377	0.878612	-0.162469	0.523204	-0.872579	0.000529863	-0.288359	0.0225015	0.111362	0.26726	0.0549011	0.393357	-0.69463	0.00453029	0.197615	0.152381	-0.339649	0.0686529	-0.0367255	0.539601
P23542	AAT2	0.0692765	0.476987	0.00745156	0.93428	-0.0200257	0.3981	-0.00432675	0.903343	-0.0394139	0.774751	-0.0571502	0.0734275	0.172743	0.0142266	0.107938	0.0205428	-0.0212498	0.824281	-0.00922891	0.859976	0.0924377	0.0841184	0.150025	0.0645255	-0.0282463	0.294551	-0.0645939	0.427458	0.0471665	0.184405	-0.0492496	0.221616	0.389316	0.0104555	-0.0162046	0.595175	-0.00919713	0.859165
P23561	STE11	0.0409874	0.717365	0.0262296	0.783219	-0.130111	0.368513	0.218298	0.0666937	0.202717	0.427438	-0.0876953	0.456165	0.169174	0.097991	-0.21182	0.387801	-0.119561	0.265723	-0.171391	0.336974	0.109578	0.379691	0.402065	0.0412824	0.318288	0.0694139	0.0412795	0.68676	0.12286	0.324838	0.168914	0.290703	0.156859	0.181588	0.136967	0.203818	-0.0919572	0.302241
P23585	HXT2	0.830451	0.0278813	0.482379	0.0926105	0.466616	0.135261	2.81336	7.697e-05	4.10216	1.7261e-05	-0.652355	0.0228724	0.11919	0.505424	0.237397	0.303906	0.780733	0.0694392	-0.399377	0.199511	-0.740377	0.0375074	1.17724	0.0191309	-0.0332783	0.889993	-0.335921	0.593124	0.3257	0.325676	3.97576	2.92937e-05	4.04797	1.95403e-05	-0.466299	0.372003	-0.265005	0.212767
P23594	PPH21	-0.00423964	0.968993	-0.185951	0.272612	-0.2751	0.0182235	-0.114528	0.436693	-0.0591634	0.706681	-0.00532446	0.950446	0.108439	0.208853	0.0453161	0.822572	0.068903	0.440851	-0.00112519	0.995277	-0.250169	0.0759651	-0.263365	0.0918902	0.137682	0.203704	-0.0731667	0.466052	-0.648321	0.0121798	0.0788674	0.398083	-0.279661	0.0533278	0.0244997	0.821223	0.077018	0.537488
P23595	PPH22	-0.175157	0.156946	-0.112016	0.454221	-0.127445	0.490803	-0.265072	0.167511	-0.14996	0.345318	-0.0249679	0.88843	-0.183029	0.238839	0.150199	0.322728	-0.293258	0.0608263	-0.197659	0.178294	-0.121506	0.431316	0.292999	0.0453815	0.0446565	0.777776	-0.0983874	0.401144	-0.114508	0.309214	-0.239184	0.215854	-0.151542	0.236282	0.0766688	0.609322	0.0815691	0.499326
P23615	SPT6	-0.0297711	0.0562577	-0.0178496	0.636605	0.0208054	0.542938	-0.0688641	0.0315125	0.0615956	0.00296817	-0.0483478	0.374631	0.027479	0.471208	-0.0774232	0.0287281	-0.0242089	0.460601	0.0309197	0.404071	-0.120412	0.231405	-0.576667	0.000304699	0.0342369	0.443933	0.0282452	0.70524	-0.298184	8.90761e-05	-0.0314477	0.407316	0.152449	0.0010299	-0.0265525	0.13983	0.00271334	0.923949
P23638	PRE9	-0.0168586	0.923976	-0.130659	0.235786	-0.0836775	0.243794	0.208251	0.042804	0.185776	0.0247446	-0.103061	0.0930884	0.21683	0.0105509	-0.0770892	0.547215	0.0162429	0.844997	-0.107581	0.451128	0.120222	0.435983	0.370176	0.0473018	0.173124	0.098266	0.0570968	0.548104	0.07877	0.560055	0.241421	0.0564531	0.630933	0.00854642	0.0575782	0.62369	-0.0332471	0.505724
P23639	PRE8	0.00117541	0.984039	0.00948695	0.798171	-0.0827815	0.47576	0.142364	0.100845	0.322373	0.00549847	0.00270173	0.963913	0.0134086	0.818284	-0.0422798	0.652841	0.00827482	0.843108	0.0171474	0.851718	0.253354	0.00205724	0.19154	0.0564588	0.0791015	0.16517	-0.0226353	0.833225	0.0481886	0.436169	0.31215	0.0293221	0.505687	0.000120431	0.0247537	0.604775	0.0561542	0.271382
P23641	MIR1	0.396298	0.00960851	0.122999	0.155134	0.123783	0.116326	-0.280733	0.0182529	-1.43877	0.000107762	-0.0587693	0.240985	0.254707	0.00136237	0.255587	0.0485445	0.16047	0.300047	0.358178	0.0244861	0.175153	0.204785	0.15263	0.318516	0.0766018	0.515558	0.0759102	0.233274	0.388465	0.00466055	-0.897009	6.92879e-05	-1.68714	9.09456e-06	0.00674163	0.926392	-0.0246426	0.685238
P23642	VAN1	-0.078287	0.206497	0.0897914	0.207325	-0.0819993	0.0614785	-0.0718863	0.0227256	-0.124562	0.0248834	0.109135	0.399937	-0.0542861	0.0558957	0.0654383	0.647188	-0.10209	0.172742	0.0731097	0.160299	0.071549	0.105297	0.00197792	0.986595	-0.104326	0.242483	-0.124149	0.00558152	0.143717	0.177373	-0.176342	0.0119686	-0.0670761	0.231878	0.0350827	0.393232	-0.0810303	0.122172
P23643	VPS3	0.604898	0.00205049	0.5245	0.286705	0.144918	0.471647	0.596327	0.0967603	0.653749	0.107571	-0.130064	0.561367	0.454787	0.221437	-0.0175063	0.947303	0.424491	0.0807247	0.250907	0.314772	0.317333	0.33917	-0.611187	0.211413	-0.170981	0.41654	0.178326	0.247047	-0.213014	0.0347585	0.402618	0.0672826	0.914657	0.0290036	-0.348092	0.630687	0.165849	0.623507
P23644	TOM40	0.224215	0.125797	-0.0283985	0.834407	0.148261	0.27355	0.230858	0.159097	0.306779	0.0724636	-0.0610137	0.687339	-0.134926	0.281787	0.219577	0.137401	0.221857	0.114866	0.144803	0.416338	0.328849	0.0757671	0.31758	0.0624491	-0.0852784	0.475417	0.110532	0.444799	0.409624	0.0260036	0.154268	0.274275	0.511123	0.00863247	-0.00362873	0.976988	-0.0997059	0.429289
P23724	PRE7	0.0651151	0.689421	-0.0253215	0.909694	0.0506818	0.64292	0.322155	0.0332157	0.241403	0.0749837	-0.014428	0.918999	0.278612	0.0611783	0.0179883	0.900945	0.0960015	0.497951	0.00958918	0.956144	0.128788	0.372738	0.449562	0.0216199	0.211836	0.155275	0.0160065	0.891938	0.256903	0.0823401	0.292615	0.0902558	0.561479	0.0112547	0.0671937	0.6398	-0.0395982	0.756157
P23748	MIH1	-0.624005	0.165906	0.275287	0.451163	-0.0422749	0.930523	-0.16599	0.641151	0.0153502	0.968861	-0.208986	0.764014	-0.0988914	0.782608	-0.926265	0.174493	-1.25714	0.0912182	-1.15268	0.309047	0.991801	0.167667	0.509369	0.283118	0.93862	0.0823658	-0.561794	0.596585	-1.3993	0.0228611	0.202014	0.68942	-1.05344	0.210834	0.324999	0.420397	0.748406	0.0889948
P23776	EXG1	-0.238417	0.0840346	-0.212648	0.0510548	-0.257874	0.0449628	-0.419869	0.00204982	0.275542	0.0968853	-0.365835	0.139992	-0.240699	0.0052876	0.274668	0.000740093	0.0441781	0.584245	-0.227588	0.0438584	-0.187029	0.32698	0.405271	0.100519	-0.1952	0.0722763	-0.12229	0.0687936	-0.854052	0.000137898	-0.616585	3.38625e-05	0.513935	0.00191051	-0.152166	0.419571	0.0200818	0.756164
P23796	RIT1	0.490088	0.220279	0.852166	0.228671	0.0677517	0.756669	0.0853902	0.78249	0.400026	0.141758	-0.268162	0.391534	0.420351	0.230324	0.449537	0.0924086	0.198245	0.513856	0.0126598	0.965516	0.225153	0.652011	-0.901828	0.0303297	0.563092	0.0962132	0.589127	0.0664322	-0.72662	0.333858	0.160335	0.81155	0.587656	0.13023	0.235217	0.449329	0.799868	0.120521
P23797	GPI12	0.31502	0.560079	0.0787613	0.791728	0.0432655	0.87905	-0.404975	0.364769	1.3135	0.0332002	-0.039546	0.9177	-0.483902	0.12614	0.0330877	0.970363	0.1438	0.629105	-0.031386	0.961723	0.259219	0.651386	-0.712948	0.37299	0.148299	0.560229	-0.094539	0.844009	0.220317	0.593851	0.277156	0.648368	0.844084	0.0278028	-0.0425172	0.911526	0.51208	0.475802
P23833	SCO1	0.367068	0.00131312	-0.0392573	0.695792	0.239158	0.0387616	0.620628	0.000605078	0.594468	0.000442563	-0.144772	0.0111018	0.0489045	0.628851	0.178073	0.0613357	0.432759	6.72243e-05	0.372137	0.0729005	0.638054	3.05332e-05	0.417181	0.0310658	0.00734431	0.906689	0.325413	0.000256434	0.912761	2.30136e-05	0.277656	0.0676246	0.660155	0.00013316	-0.194569	0.077506	-0.180486	0.251519
P23900	FPS1	0.388493	0.282501	0.0361779	0.914653	0.0655626	0.880094	0.230252	0.333849	0.363041	0.263672	-0.339741	0.649695	0.210149	0.469016	0.153569	0.650975	-0.316042	0.509331	0.111608	0.800688	-0.0170298	0.940853	-0.118343	0.7153	0.31064	0.314124	-0.0257306	0.941178	0.590328	0.183842	0.260262	0.460823	0.857632	0.0227668	0.323027	0.555731	0.243309	0.502775
P24000	RPL24B	0.226079	0.0591232	0.127813	0.156335	0.365561	0.0157356	0.33413	0.0147027	0.472619	0.0209292	-0.063279	0.54815	0.0916517	0.301014	0.308995	0.0127546	0.235225	0.0312057	0.0755635	0.634179	-0.280407	0.0827998	-0.104101	0.339519	-0.108304	0.431521	0.012215	0.904311	0.0367113	0.69244	0.562711	0.00948273	0.0313807	0.722668	-0.0881489	0.49152	-0.156708	0.103812
P24004	PEX1	-0.17151	0.475482	0.0696828	0.55901	-0.0425624	0.612381	-0.30955	0.0838459	-0.0689012	0.642022	-0.516265	0.178253	-0.0449267	0.755569	-0.231702	0.0299243	-0.286241	0.0293174	-0.0624106	0.775633	0.0756347	0.379125	0.0484448	0.512468	-0.00302038	0.975364	-0.0853787	0.417004	0.0897553	0.305369	-0.353267	0.01231	0.10098	0.346757	0.00536398	0.955326	0.143867	0.194952
P24031	PHO3	0.161256	0.348782	-0.0523272	0.556006	-0.165367	0.339637	-0.350055	0.039568	-0.442831	0.0224398	-0.0938437	0.421326	0.298552	0.0553743	0.40371	0.00839286	0.303743	0.0376509	-0.0812996	0.428638	-0.384655	0.302322	-1.16677	0.00384704	0.00785507	0.934063	0.00573019	0.959315	-0.174717	0.274232	-0.404115	0.0794247	-0.0295422	0.728112	-0.162808	0.303989	0.0754778	0.521157
P24276	SSD1	0.0562038	0.691888	0.0853652	0.472763	0.213844	0.0403282	-0.0571984	0.493113	-0.288511	0.0451255	0.0457082	0.659654	-0.156931	0.0902172	0.0470579	0.698387	0.00424863	0.968137	0.0493071	0.694711	0.114332	0.513486	0.0906663	0.261684	0.064525	0.411227	0.0556408	0.52135	-0.416624	0.00510128	-0.0195047	0.837701	-0.327657	0.020815	0.0834519	0.581791	0.195963	0.122876
P24279	MCM3	-0.110487	0.0342862	0.0458136	0.6179	0.0570097	0.271982	-0.420537	0.000139766	-0.301299	0.0440217	-0.234239	0.221564	-0.0441995	0.288115	0.105011	0.0986915	-0.0235569	0.371059	0.0437206	0.558379	-0.477086	0.0705533	-1.13024	1.96039e-05	-0.102075	0.0468363	-0.0811382	0.0877064	-0.651825	0.00424091	-0.597955	0.000892847	-0.27534	0.00791755	-0.0935883	0.052736	-0.0668542	0.379844
P24280	SEC14	-0.541014	0.0156201	-0.374018	0.0118887	-0.296873	0.0391572	-0.350604	0.0243814	-0.0905302	0.262486	-0.293574	0.265358	-0.342143	0.000375336	-0.1601	0.0392652	-0.141832	0.250139	-0.320155	0.00264554	-0.157019	0.13619	-0.284592	0.0469976	-0.249046	0.0824514	-0.0943857	0.0434177	-0.3466	0.0413	-0.320187	0.0206034	-0.469781	0.000255701	-0.185441	0.165765	-0.109131	0.102401
P24309	DBR1	0.604914	0.1252	0.338041	0.499085	0.170024	0.530126	0.823033	0.0191182	0.46121	0.190366	0.48104	0.16074	0.204542	0.373949	0.324964	0.172943	0.330244	0.490157	0.42808	0.233866	0.244897	0.545418	0.746601	0.0541398	0.415053	0.307213	0.00342943	0.987749	0.477118	0.0621343	0.0428097	0.831637	0.364422	0.317317	-0.013438	0.960587	0.000392087	0.998995
P24384	PRP22	0.374779	0.337959	0.127451	0.605783	0.0633674	0.857545	-0.0736438	0.708476	-0.312089	0.293801	0.0153779	0.938232	0.446505	0.116611	0.144687	0.530209	0.239372	0.307204	-0.18062	0.695003	-0.311754	0.200372	-0.49583	0.157515	-0.0977119	0.658666	-0.119689	0.541661	-0.0852979	0.670323	-0.158543	0.618034	0.27867	0.357043	0.106476	0.613945	-0.0976622	0.614226
P24482	DPB2	0.340554	0.0109042	0.307157	0.0646136	0.209238	0.145928	0.272539	0.049415	0.37931	0.0469777	0.176421	0.335976	0.281771	0.0675409	0.375131	0.00430686	0.116965	0.473166	0.15536	0.272298	-0.273564	0.0838864	-0.331321	0.0112845	0.0731379	0.345652	-0.0683708	0.473174	0.0672643	0.63832	0.293828	0.0204113	0.851506	0.000931195	-0.0385338	0.745523	0.0346503	0.816258
P24521	ERG8	0.0896743	0.179935	0.0851303	0.314561	0.0416187	0.357651	0.191787	0.0148826	0.387093	0.0024698	0.13082	0.452307	0.0739554	0.59318	0.137168	0.0500612	0.118337	0.104652	0.0706457	0.599144	-0.0624418	0.476643	0.296335	0.00180329	0.0668875	0.174703	0.0480823	0.382733	0.25023	0.0177543	0.171649	0.336442	0.489059	0.00739957	-0.0835985	0.130936	0.00355178	0.971643
P24583	PKC1	0.0853978	0.601265	0.00160145	0.991384	0.0365894	0.727096	-0.0436289	0.741822	0.0268764	0.799643	0.0176433	0.883029	-0.0247588	0.734481	-0.100764	0.279811	-0.0422636	0.671331	-0.0873614	0.322243	0.102624	0.419205	-0.200167	0.00735293	0.0582016	0.381073	-0.0646921	0.163659	-0.0963292	0.215874	0.162814	0.0897325	-0.036141	0.387869	0.0670889	0.315427	0.150132	0.0659958
P24720	MNE1	0.144717	0.423301	0.160119	0.343641	0.0710417	0.74576	0.0749872	0.675322	-0.196383	0.905899	0.169203	0.271521	-0.0436583	0.746137	0.150244	0.333141	0.0558686	0.623703	-0.0214153	0.910502	0.395357	0.0798744	0.394051	0.0240237	-0.1589	0.30146	-0.171973	0.64208	0.529292	0.0123246	-0.184101	0.18856	1.15088	0.447595	0.280839	0.148015	-0.205747	0.186064
P24783	DBP2	0.105611	0.432404	0.246068	0.0650229	0.240928	0.147702	-0.0409131	0.730309	0.342001	0.0461271	0.0990082	0.552504	0.181149	0.158152	0.171769	0.171688	0.177816	0.172831	0.0465065	0.809381	-0.776116	0.00240143	-0.914741	0.000616004	-0.207297	0.0948131	0.0787023	0.471547	-0.617321	0.00317294	0.28849	0.0913604	0.0172255	0.930274	0.0864816	0.480922	0.0255044	0.818511
P24784	DBP1	-0.103475	0.394766	0.161631	0.459508	-0.338903	0.0744655	0.435381	0.0118305	0.0307774	0.863182	0.436178	0.0741145	0.310744	0.116181	-0.376967	0.0883963	-0.28206	0.0677568	-0.354309	0.060553	0.477063	0.0927231	1.03154	0.00166458	0.307646	0.229335	-0.269473	0.0517353	0.267804	0.157045	0.179519	0.17597	-0.247501	0.0863523	0.292661	0.155358	0.359352	0.0569165
P24813	CAD1	0.6644	0.755394	-0.0923188	0.967694	0.613133	0.748539	-1.35742	0.463255	1.91558	0.375368	1.13475	0.582495	0.120528	0.953241	2.75157	0.153887	0.0632998	0.974991	0.454231	0.826596	-0.96748	0.5895	-0.320243	0.851222	-0.509874	0.768327	2.62992	0.172431	-0.796029	0.65941	-0.177651	0.928084	-0.105994	0.964661	0.00690117	0.99754	1.32729	0.47493
P24814	GRR1	0.0933917	0.740268	0.172927	0.327386	0.140444	0.291858	-0.268711	0.136205	-0.436076	0.0751398	-0.16112	0.489403	-0.122006	0.410277	0.0369306	0.82144	-0.0457939	0.815217	0.184587	0.429627	0.130445	0.536291	0.11126	0.405355	-0.216744	0.169248	0.0817265	0.634381	0.0984154	0.570975	-0.240592	0.377538	-0.0518609	0.840953	-0.414207	0.056767	-0.142772	0.808853
P25036	YSP3	-0.400286	0.284995	0.0685194	0.661015	-0.0688473	0.79104	-0.446832	0.160877	-0.893409	0.0831191	-0.298231	0.12545	0.111466	0.53201	-0.0671506	0.726182	-0.230365	0.234028	-0.292765	0.125632	0.00237916	0.991034	-0.00650815	0.96942	-0.235037	0.261898	-0.149464	0.390477	-0.188658	0.48977	-1.32793	0.15906	-0.0227004	0.91708	0.190462	0.360818	0.376225	0.140353
P25037	UBP1	0.290967	0.0188262	0.0989329	0.369456	0.223399	0.030126	0.31929	0.0116054	0.392122	0.0264498	0.139696	0.169124	0.0663019	0.414639	0.118668	0.260847	0.266109	0.0152382	0.22449	0.0344353	0.209662	0.0655429	0.06468	0.438703	0.0380957	0.662104	0.20843	0.0371617	0.386753	0.00504578	0.346001	0.0223321	0.55958	0.00173417	-0.077153	0.395778	-0.0506555	0.526404
P25038	IFM1	0.73248	0.00468372	0.22693	0.194835	0.438963	0.010212	0.61012	0.00424992	0.576614	0.0134857	-0.0961737	0.510962	-0.113588	0.401151	0.351515	0.0301529	0.566369	0.00474058	0.603785	0.00454252	0.527639	0.134809	0.0109161	0.950637	-0.0879487	0.409892	0.437239	0.0176495	0.77867	0.00298309	0.323261	0.0624392	0.523446	0.0111068	-0.133165	0.33401	-0.0638582	0.677268
P25039	MEF1	0.592317	0.000630173	0.0686614	0.445136	0.283042	0.00806438	0.609887	0.000853299	0.562153	0.00179577	-0.21442	0.125924	-0.102281	0.177885	0.293156	0.0508508	0.518466	0.00273885	0.448403	0.00782139	0.493956	0.010039	0.287072	0.0492639	-0.0085742	0.901507	0.377961	0.00504792	0.836737	0.000147385	0.283435	0.0223002	0.621479	0.000521995	-0.119104	0.146008	-0.188737	0.0337008
P25040	TSR4	0.052116	0.740182	-0.110038	0.30074	-0.158579	0.29468	0.0560939	0.599892	-0.00967604	0.970577	-0.0140613	0.901147	0.0316755	0.640525	0.131972	0.0674642	0.148309	0.277707	-0.00188897	0.991623	-0.0669547	0.245061	0.0634504	0.740286	-0.112164	0.204535	-0.0672217	0.524094	0.057037	0.533459	-0.0322651	0.794926	0.562889	0.00193514	0.04905	0.644336	-0.0757245	0.563403
P25042	ROX1	0.769885	0.0504773	0.145357	0.512208	0.10709	0.616237	0.626557	0.0108892	-1.18934	0.0188453	0.324225	0.261559	0.312809	0.243605	0.708827	0.0241027	0.701177	0.0433995	0.640221	0.0883534	-0.941831	0.0379678	-2.15815	0.00546992	-2.71667	0.00238695	0.212452	0.599976	-0.717021	0.0698532	-0.907841	0.164252	-0.408974	0.0586342	-0.326785	0.177882	0.0950201	0.622741
P25043	PUP1	-0.157397	0.122368	-0.231793	0.0574256	-0.0618826	0.604157	0.0806644	0.346606	0.0557064	0.727601	-0.198353	0.307945	-0.0893103	0.490507	-0.0379497	0.641455	-0.192979	0.0492622	-0.0986231	0.407076	-0.0383013	0.815686	0.00684168	0.942466	0.052975	0.455599	-0.0288775	0.668175	-0.102746	0.330858	-0.0744888	0.486447	0.350368	0.0144629	0.0603983	0.53396	-0.131593	0.506035
P25044	PTP1	-0.0472358	0.756711	0.0574277	0.380229	0.131449	0.0934479	-0.0443378	0.583004	-0.1491	0.000168377	0.0850719	0.123045	-0.0660993	0.608066	-0.127355	0.0812675	-0.127366	0.0346961	-0.0433252	0.59021	0.179669	0.211999	0.0961063	0.494794	0.0160944	0.860029	0.110808	0.194245	0.109586	0.0549562	-0.375526	0.019112	0.340419	0.00384554	0.0826614	0.163209	0.130427	0.12573
P25045	LCB1	0.220624	0.053642	0.108602	0.0422325	0.126513	0.0337853	0.159626	0.048028	0.167703	0.00718237	0.05689	0.205587	0.275106	0.0101769	0.147319	0.0418705	0.225505	0.0377644	0.0810533	0.640974	-0.0430182	0.63491	0.104253	0.264027	0.0775028	0.383571	0.0753383	0.112554	0.155451	0.207611	0.127518	0.0493243	0.587679	0.0087018	0.0810529	0.419027	-0.0691889	0.225029
P25046	ROX3	0.436303	0.132604	0.223098	0.407231	0.256124	0.382683	0.374084	0.432074	0.588666	0.112787	-0.168667	0.220813	0.472216	0.000117921	0.265275	0.309041	0.370204	0.0471722	0.454459	0.309541	0.0689448	0.531831	1.01841	0.00621115	0.386311	0.217809	0.05409	0.405446	0.0755493	0.685498	0.363576	0.287464	0.92215	0.0109043	0.282114	0.0563126	0.0504073	0.641282
P25087	ERG6	-0.0132563	0.855761	-0.101435	0.187891	0.104762	0.300226	-0.246378	0.0289265	-0.0232424	0.715719	-0.30776	0.0225507	-0.0447787	0.469447	0.00122678	0.992303	0.0357071	0.644167	-0.153063	0.117227	-0.106272	0.373149	0.00686072	0.951939	0.184555	0.0382214	-0.0193702	0.747169	-0.100901	0.342304	-0.090235	0.243001	-0.0677956	0.364651	-0.0120147	0.899458	-0.0576383	0.492177
P25270	MRM1	0.272376	0.192342	0.119105	0.288874	0.372027	0.0611897	0.199283	0.0672247	-0.563526	0.0316119	-0.0612164	0.526692	0.0523262	0.490568	0.288568	0.0114546	0.437274	0.00637929	0.367349	0.0581973	0.0473453	0.628492	0.0962676	0.335656	-0.0997766	0.26551	0.339286	0.0134234	0.104088	0.250827	-0.180386	0.105135	-1.10707	0.000352292	-0.0749002	0.585698	-0.202641	0.0479234
P25293	NAP1	0.0910077	0.234605	0.0236776	0.786832	-0.155095	0.163991	-0.0100076	0.904884	0.000872803	0.994641	-0.0478692	0.494953	0.207974	0.00480598	0.162035	0.332546	-0.0204967	0.80129	-0.037679	0.840082	-0.180951	0.187302	-0.0353501	0.729539	0.204481	0.0761812	0.00049585	0.993233	0.00020566	0.997187	-0.0708767	0.546166	0.219445	0.00556387	0.0643725	0.20302	-0.0580888	0.435523
P25294	SIS1	0.0550548	0.506912	-0.0190511	0.897914	-0.236057	0.0212721	0.437972	0.000935545	0.305145	0.000909541	0.273688	0.00576769	0.259651	0.012811	-0.0790854	0.547846	-0.127741	0.0828506	-0.059259	0.299072	0.368281	0.133709	1.07671	5.55001e-05	0.119589	0.0525698	-0.0939499	0.160253	0.289103	0.00592939	0.339022	0.00131761	0.305684	0.000888537	0.160654	0.0208276	0.0939982	0.0353818
P25296	CNB1	-0.213703	0.447973	-0.223717	0.35326	-0.231313	0.147259	-0.722782	0.0859179	-0.307902	0.426144	-0.204228	0.467412	-0.175143	0.363231	-0.18292	0.410121	-0.107147	0.63965	-0.00212169	0.995069	0.0312353	0.831136	-0.439246	0.0763382	0.124361	0.368707	0.230238	0.204718	-0.700024	0.00767721	-0.215289	0.539289	-0.397583	0.0316696	0.0601007	0.67504	0.313162	0.335438
P25297	PHO84	0.905412	0.00184149	0.415639	0.205084	0.463836	0.0144035	0.233042	0.0644482	-1.46365	0.00379458	0.233034	0.235866	0.0938254	0.370041	0.641432	0.0174186	0.87662	0.000633935	-0.19459	0.0732898	-1.50383	0.125504	-1.06012	0.000681074	-0.944744	0.00131009	-0.281432	0.483761	-0.118931	0.248743	-0.348957	0.069408	0.660322	0.00598325	-0.0847859	0.465893	0.0967714	0.31038
P25298	RNA14	0.29849	0.0431197	0.147339	0.287605	0.258427	0.0620072	0.268105	0.066337	0.414103	0.0126316	0.132379	0.308406	0.135391	0.240569	0.159014	0.246347	0.214937	0.199483	0.0219504	0.878303	-0.127955	0.405205	-0.223698	0.103866	0.0191003	0.862449	-0.0644262	0.676936	-0.0317757	0.738564	0.354364	0.0244929	0.279881	0.0321385	-0.0308041	0.815647	-0.037841	0.722477
P25299	RNA15	0.297027	0.086862	0.121397	0.447087	0.0923261	0.199508	0.325483	0.039127	0.220887	0.16625	0.098629	0.273576	0.364336	0.00330139	0.273393	0.161265	0.165404	0.387054	0.151312	0.208241	-0.148523	0.241278	0.0163844	0.952106	0.00279108	0.983913	-0.113547	0.187186	0.062748	0.344585	0.273294	0.0869493	0.400335	0.0277762	0.0560662	0.648331	-0.123583	0.185817
P25302	SWI4	0.0449697	0.707756	0.0758391	0.62698	0.11444	0.316674	0.210751	0.104111	0.200425	0.115271	-0.0848444	0.419562	0.10767	0.324585	-0.044106	0.684961	0.0299534	0.789099	-0.0821093	0.629573	-0.0774189	0.727886	-0.272442	0.0698166	-0.130964	0.255078	-0.0135766	0.901115	-0.214181	0.359507	0.0661388	0.658402	0.377129	0.0338282	0.0162848	0.913271	0.0594085	0.601301
P25303	SCJ1	0.0578918	0.330943	-0.0525899	0.66512	-0.00770848	0.908169	0.0490444	0.37552	0.362808	0.0069546	-0.167308	0.170466	-0.00222741	0.978099	0.0657856	0.501134	-0.00602732	0.944371	0.0014117	0.990033	-0.196131	0.167492	-0.306711	0.0267897	-0.107978	0.254111	-0.00201952	0.970171	-0.122845	0.315407	0.0813407	0.405047	0.832811	0.000250859	-0.0765284	0.32796	-0.0193315	0.827261
P25332	RBK1	-0.246703	0.153152	-0.126859	0.329422	0.0511425	0.752	-0.109094	0.553938	0.050444	0.809418	-0.0668398	0.748624	-0.246626	0.116776	-0.183186	0.184267	0.020732	0.912701	-0.269	0.0844064	0.140786	0.467879	0.36979	0.057475	-0.00711518	0.954748	0.00985002	0.939775	0.132753	0.31252	-0.0457891	0.889294	-0.157433	0.242336	-0.0609401	0.647243	-0.158521	0.492999
P25333	SAT4	-0.208936	0.483563	-0.23968	0.472232	-0.104984	0.763513	-0.309172	0.116067	-0.935128	0.035744	-0.539737	0.00479744	-0.779753	0.00182954	0.0768906	0.691909	-0.0489504	0.854791	-0.399471	0.19887	-0.651219	0.0601459	-0.642273	0.0994385	-1.03723	0.000359328	-0.472503	0.129271	-0.403228	0.0309051	-0.0357898	0.790117	-0.0545824	0.85858	-0.835288	0.0250592	-0.0422762	0.847089
P25334	CPR4	-0.235348	0.639488	-0.326153	0.26699	0.348759	0.273999	-0.0430569	0.911981	-0.336838	0.0903158	-0.440467	0.244456	0.574372	0.289662	0.542778	0.0298106	0.0618055	0.80491	-0.280681	0.668938	-0.714046	0.392076	-0.464999	0.246753	0.0688313	0.768172	-0.121892	0.771022	-0.319717	0.529136	-1.43819	0.00243311	0.271878	0.713738	-0.0201022	0.979199	0.683488	0.00611721
P25335	DAL2	-1.00695	0.246645	0.242414	0.620654	-0.496006	0.56859	-0.875107	0.192993	-0.592533	0.350215	1.19182	0.375671	-1.06887	0.35711	0.897976	0.144443	0.0477234	0.92699	0.324939	0.648091	0.464185	0.522224	1.31545	0.197009	1.38506	0.101832	-0.0600501	0.901475	0.548882	0.347676	2.71231	0.00369478	0.196323	0.682385	1.36431	0.197325	-0.521841	0.361459
P25336	MSH3	0.214124	0.297164	0.301672	0.159118	0.178093	0.444147	-0.221818	0.404349	0.285415	0.306455	0.121187	0.654351	-0.0964433	0.635959	0.133758	0.569118	0.0320152	0.867894	-0.0488444	0.876317	-0.532341	0.0714098	-0.814215	0.0205092	0.0570739	0.829608	-0.255697	0.230046	-0.460462	0.11386	-0.237772	0.42581	0.444817	0.0703589	-0.0795648	0.787848	-0.0381554	0.876555
P25337	BUD31	-0.371362	0.401627	-0.167149	0.586092	-0.224633	0.390346	-0.813189	0.351582	-0.813192	0.162691	-0.77645	0.139406	-0.48048	0.117881	-0.0932796	0.735301	-0.048744	0.838845	-0.159722	0.49022	-0.172067	0.4098	-0.428379	0.092288	-0.235489	0.54406	-0.0542542	0.781373	-0.345587	0.205275	-0.83212	0.02214	-0.302061	0.269458	-0.155553	0.692814	-0.401893	0.130287
P25338		-0.310897	0.177921	0.0281294	0.823974	-0.036566	0.831389	-0.473305	0.000582129	-0.122528	0.670415	0.105107	0.649062	-0.382955	0.0575176	-0.240771	0.0962237	-0.317844	0.0456548	-0.122702	0.1719	0.0249844	0.946785	0.523759	0.0289308	0.105773	0.653131	-0.437161	0.00844346	-0.008735	0.870433	-0.352061	0.10914	-0.361816	0.0773571	-0.0372048	0.793158	0.156335	0.0962845
P25339	PUF4	0.213526	0.125464	0.0747497	0.386199	0.0747303	0.460336	0.193169	0.130656	0.109428	0.301505	0.0641363	0.715829	0.254272	0.0275881	0.075535	0.319609	0.0921179	0.450889	0.0591685	0.492898	-0.0452014	0.739874	-0.111652	0.597852	0.0359116	0.756861	0.0467916	0.630198	-0.0612788	0.534919	0.201728	0.118052	0.0849403	0.670772	-0.0445713	0.682329	-0.100072	0.212269
P25340	ERG4	0.318052	0.00155942	0.161074	0.0886139	0.158254	0.355485	-0.0420715	0.430865	0.54939	0.00064004	0.00706031	0.957394	-0.0445479	0.746534	-0.00972197	0.954165	0.246372	0.105088	0.12627	0.242609	-0.0662614	0.76653	-0.651806	0.00483164	-0.211865	0.0709496	0.194627	0.0666204	0.122364	0.337181	0.131302	0.381662	0.874713	0.000184025	-0.142598	0.0278239	-0.123127	0.0542312
P25342	CDC10	-0.0160773	0.715011	0.0309536	0.664905	0.0252222	0.805831	-0.0475153	0.612492	0.0767257	0.52563	-0.128116	0.231629	-0.036063	0.512507	0.00680259	0.873817	-0.118598	0.145685	0.0242729	0.78109	-0.0699387	0.37621	-0.349505	0.0013008	-0.0303916	0.510139	0.0258825	0.529135	-0.160324	0.0756371	-0.00208671	0.962897	0.193438	0.0649202	-0.173709	0.11639	-0.0198987	0.862001
P25343	RVS161	-0.0320737	0.740522	0.0902656	0.400865	-0.136623	0.247965	-0.0449798	0.569719	-0.0237248	0.744965	-0.061547	0.408479	-0.0688769	0.698691	-0.0999028	0.356518	-0.0812557	0.306882	-0.110329	0.402843	-0.070844	0.533368	0.0266825	0.789115	0.0269975	0.716506	-0.00259865	0.980248	-0.145367	0.112878	-0.16885	0.103936	0.225507	0.03432	0.0384345	0.634281	0.0818585	0.322583
P25344	STE50	-0.106874	0.616457	-0.0462707	0.715131	0.156414	0.345951	-0.0642054	0.717722	-0.231127	0.274914	0.0741223	0.581999	0.0495327	0.729503	0.00891233	0.958941	-0.0761338	0.615357	-0.0416107	0.774658	0.236055	0.123094	0.265023	0.131985	0.201186	0.225771	0.107808	0.534556	0.14958	0.335636	-0.171744	0.246612	0.323508	0.073589	0.0688055	0.552312	0.0396952	0.76468
P25345	SLM5	0.496172	0.00597077	0.0573324	0.565651	0.191051	0.084104	0.424631	0.00540448	0.389528	0.05251	-0.0574135	0.511329	-0.0833641	0.404751	0.178357	0.198117	0.297337	0.0229503	0.210928	0.110819	0.330892	0.215456	0.0594808	0.578758	-0.152348	0.116121	0.125862	0.362077	0.581819	0.00164617	0.140287	0.144747	0.975026	0.000343465	-0.22914	0.0582329	-0.191676	0.104728
P25346	GIT1	0.581452	0.120162	-0.61624	0.172442	0.369284	0.272185	-1.53111	0.00764727	-4.25215	0.00126414	-1.99791	0.0251921	-1.01279	0.0370737	0.785667	0.0419008	0.918588	0.0381686	-0.362418	0.208202	-3.3791	0.00679278	-3.78066	0.0035438	-0.844275	0.0215238	-1.00938	0.154609	-3.01611	0.00982654	-5.07011	3.71216e-05	-1.31747	0.0555982	-0.906543	0.0378862	-1.20823	0.0551443
P25348	MRPL32	0.453013	0.0142517	-0.0736946	0.812183	0.340556	0.415781	-0.0741188	0.751582	0.140814	0.736685	-0.197317	0.119544	-0.0679795	0.809837	0.337533	0.0547775	0.373011	0.0205744	0.497811	0.308896	0.394663	0.469638	-0.26634	0.129841	-0.235644	0.365333	0.327028	0.0404884	0.318602	0.0354483	0.20176	0.622625	-0.214613	0.384719	-0.204423	0.627032	0.105006	0.68897
P25349	YCP4	0.0739293	0.465474	-0.0696429	0.531414	-0.071516	0.126513	0.290806	0.00616746	0.0981341	0.401834	-0.0192789	0.708916	0.0988425	0.0515239	-0.0626731	0.197366	-0.0417798	0.658834	-0.143497	0.384892	0.0480452	0.83044	-0.10287	0.253161	0.145036	0.0951072	-0.0702212	0.170125	-0.0494116	0.413512	0.134501	0.0888506	0.021475	0.650071	0.129696	0.00955713	-0.118136	0.372696
P25351		0.380222	0.0379372	0.058913	0.71705	0.116791	0.394017	0.0956573	0.128301	-0.542431	0.00266314	-0.232779	0.151844	0.195021	0.162186	0.0603856	0.669157	0.25685	0.0125824	0.270747	0.243043	0.143819	0.426045	0.152831	0.585285	-0.0797417	0.431273	0.128542	0.084913	0.151474	0.0929009	-0.294008	0.243067	-0.496812	0.0102267	-0.154004	0.218555	0.146529	0.0323831
P25353	NPP1	-0.167975	0.314908	-0.0306085	0.872727	-0.038715	0.54077	-0.324239	0.0176181	-0.177146	0.240446	-0.102086	0.460689	-0.06112	0.583568	-0.254357	0.0621414	-0.300019	0.0657324	-0.184152	0.11625	0.0929889	0.404886	-0.267503	0.0378008	-0.115757	0.141221	-0.0321263	0.770188	-0.263244	0.0121856	-0.297527	0.0728049	-0.0931812	0.245703	-0.0696954	0.330386	0.0133012	0.858647
P25355	CTR86	-0.018394	0.935296	0.259837	0.167613	-0.169645	0.198046	-0.308284	0.0607606	-0.0587821	0.668342	0.0200983	0.891308	-0.132438	0.32346	-0.201431	0.198328	-0.287394	0.237699	-0.266895	0.104896	-0.352887	0.179486	-0.496706	0.0258835	-0.132	0.481381	-0.275271	0.343403	-0.391109	0.0298273	-0.322413	0.135251	0.327804	0.0622282	-0.195557	0.356926	0.0513275	0.764624
P25356	BPH1	0.350908	0.253112	0.472609	0.150114	-0.0239126	0.943222	-0.0523938	0.864049	-0.105754	0.722218	0.653784	0.158575	0.424177	0.225355	0.175919	0.568993	0.170219	0.645162	-0.294615	0.333733	0.436966	0.239549	0.559215	0.107849	-0.00475076	0.987179	-0.0250305	0.942259	0.456898	0.2201	0.19837	0.516353	0.0864345	0.763054	0.615817	0.0832947	0.179061	0.563493
P25357	SNT1	0.122873	0.526257	0.0943987	0.627657	0.0615775	0.607056	-0.0388899	0.807726	0.210366	0.118839	-0.269515	0.365271	-0.0327452	0.837111	0.0868904	0.50554	0.0103608	0.926953	0.0215671	0.933784	-0.363427	0.292817	-0.362723	0.157316	-0.0571374	0.713094	0.00995387	0.928614	-0.2225	0.129067	-0.199465	0.671607	-0.0703431	0.54461	0.0191958	0.918037	0.0719444	0.672188
P25358	ELO2	0.332745	0.24182	0.274372	0.590543	-0.00164586	0.994948	-0.409237	0.190921	0.0381396	0.882633	-0.111958	0.727652	0.120997	0.711814	0.504432	0.101891	0.638759	0.0559978	0.315225	0.327694	-0.218514	0.464241	-0.810369	0.154958	-0.422412	0.196387	0.0629485	0.813304	-0.681518	0.0475696	-0.195518	0.612203	-0.184633	0.628235	-0.326118	0.269215	-0.257271	0.420007
P25359	RRP43	0.0272834	0.744164	0.141843	0.201263	0.0128789	0.899269	0.124365	0.0149798	0.162885	0.00233276	-0.121241	0.123761	-0.0778853	0.517001	0.0133715	0.815554	0.0578503	0.165902	-0.0102266	0.922224	0.0183028	0.745282	-0.210513	0.134205	-0.169907	0.146505	0.0761743	0.271392	-0.191595	0.0920793	-0.0490959	0.574192	0.360228	0.0135124	-0.0922318	0.176833	0.0499422	0.737954
P25360	PHO87	-0.783775	0.0254897	-0.185519	0.311255	-0.0545869	0.692259	-0.711524	0.0263742	-0.890466	0.00179103	-0.997474	0.14442	-0.358736	0.0663664	-0.817852	0.00280385	-0.74428	0.0915849	-0.148374	0.60548	-0.691288	0.0470339	-1.76514	0.0058135	-0.437157	0.0245268	-0.0137038	0.90818	-0.241958	0.347038	-0.837227	0.156378	-0.115969	0.575271	-0.612017	0.135744	-0.0485383	0.822144
P25361		0.00942916	0.97038	-0.0906753	0.58929	-0.198105	0.60384	0.0187989	0.897435	0.303369	0.190834	0.149834	0.518821	0.0601484	0.680914	0.0815802	0.40704	0.366407	0.0148252	-0.102861	0.524523	-0.096301	0.778187	-0.0622626	0.730271	0.143099	0.354975	0.242783	0.265916	0.0654042	0.566115	-0.0836493	0.67856	0.489336	0.0437869	0.0880774	0.799943	0.0204686	0.939891
P25362	PET18	0.415259	0.579763	0.908166	0.263995	0.586758	0.472526	0.728523	0.352493	0.639036	0.390174	1.09172	0.274218	1.17242	0.202124	0.421547	0.553626	0.490904	0.495411	0.879051	0.248149	1.55379	0.131271	1.81628	0.0484572	0.831679	0.300227	1.08719	0.165335	1.28414	0.119681	-0.23613	0.747453	0.381091	0.74256	0.158041	0.822569	0.302375	0.703126
P25365	SED4	0.397475	0.0105526	0.234531	0.301465	0.0140955	0.896542	0.335196	0.027331	0.40675	0.111391	0.199125	0.236546	0.396428	0.0106261	0.154455	0.32377	0.160907	0.30355	0.260418	0.104905	0.21378	0.229073	-0.0973007	0.531976	0.122026	0.394664	0.0853751	0.520915	0.229465	0.205065	0.209285	0.196001	0.926852	0.000444351	0.153505	0.216445	0.00157917	0.989696
P25366	OCA4	-0.0359033	0.86793	0.204577	0.0637348	0.0960934	0.377746	0.172545	0.10264	0.0857861	0.675389	-0.605098	0.200823	0.0361816	0.680926	0.057221	0.524481	0.075272	0.571722	-0.12235	0.147317	0.0927882	0.659501	0.0434865	0.873799	0.0540975	0.652071	0.442461	0.00122149	-0.0974334	0.405942	-0.0845282	0.57927	0.541216	0.0545533	0.152986	0.206527	-0.0895553	0.279928
P25367	RNQ1	-0.153123	0.366961	-0.0374348	0.787482	0.0984361	0.441416	0.0279738	0.802236	-0.354415	0.127239	-0.121084	0.637352	0.0847011	0.476748	-0.21965	0.363685	0.111854	0.256938	-0.0527328	0.841933	0.262036	0.397419	0.361109	0.0390059	0.333602	0.0148923	0.247907	0.0761946	0.293334	0.0620785	-0.102432	0.393839	-0.182181	0.318245	0.130822	0.215061	0.0323511	0.822419
P25368	RRP7	-0.0972829	0.599661	-0.115672	0.626564	-0.126061	0.54274	-0.237852	0.0391662	0.151219	0.0664696	-0.165679	0.14282	-0.304161	0.00641542	-0.0142363	0.8197	-0.0381845	0.814648	-0.145629	0.0893199	-0.402211	0.0475892	-0.265472	0.0951327	-0.349607	0.17258	-0.0633617	0.591385	-0.370196	0.00374413	-0.165506	0.0456886	-0.102366	0.462173	-0.0508277	0.76142	0.0732832	0.546368
P25369	LSB5	-0.274501	0.0123262	-0.123245	0.359383	-0.0594629	0.524743	-0.264948	0.00880811	-0.059559	0.449206	-0.300849	0.0538899	-0.055401	0.459302	-0.21731	0.0952903	-0.358485	0.00862582	-0.289114	0.0235438	-0.105221	0.367741	-0.426383	0.00292403	0.130741	0.246453	-0.15188	0.113639	-0.468124	0.00812319	-0.348192	0.00458439	-0.140409	0.162427	-0.0972333	0.191604	-0.103094	0.161954
P25371	ADP1	0.160242	0.237226	0.274111	0.148853	0.0404069	0.823703	0.445109	7.84792e-05	0.512803	0.012611	0.0331746	0.832588	0.223902	0.015424	-0.0776458	0.538448	-0.0214932	0.460871	-0.0814479	0.47787	-0.10822	0.432914	-0.214525	0.105821	0.265916	0.0140722	0.024727	0.40651	-0.328978	0.00774608	0.552751	7.20076e-05	0.475547	0.00663135	0.134824	0.352308	0.299585	0.0752207
P25372	TRX3	-0.168661	0.134644	-0.034589	0.782228	-0.293084	0.0887896	0.00969328	0.939539	-0.210397	0.135687	0.255656	0.119423	-0.00077712	0.994588	-0.0765522	0.70238	-0.268034	0.051663	-0.244701	0.0499292	0.24443	0.156141	0.917104	0.00157932	0.155758	0.166326	-0.298851	0.047684	0.499539	0.00548326	0.0469553	0.768544	0.0936292	0.428087	0.154246	0.192211	0.115939	0.271366
P25373	GRX1	-0.0545234	0.78395	-0.0991624	0.66469	-0.415765	0.0737343	0.335603	0.0837065	0.204717	0.225625	-0.0820442	0.773303	0.0810309	0.71743	-0.104706	0.701325	-0.034326	0.876214	-0.271314	0.278334	0.219731	0.283611	0.352066	0.126051	0.0431472	0.799483	-0.189496	0.288066	0.207387	0.214926	0.0373941	0.884945	-0.0079785	0.958514	0.200568	0.246353	-0.0799765	0.715832
P25374	NFS1	0.119044	0.121201	-0.0389671	0.729825	0.0142037	0.824895	0.139308	0.131062	-0.267678	0.0117001	-0.06848	0.488913	-0.169786	0.0451032	0.00560203	0.926501	0.0654223	0.416371	0.0700141	0.411966	0.260019	0.0366687	0.229516	0.0551804	-0.0840521	0.301485	0.0173654	0.823323	0.376689	0.0176745	-0.0116695	0.885259	-0.130333	0.290247	-0.0744088	0.415406	0.00187936	0.97774
P25375	PRD1	-0.0767267	0.360151	-0.111596	0.175125	-0.00899644	0.908573	0.00242801	0.969202	-0.0858239	0.196086	-0.0712395	0.343985	-0.115902	0.0492023	-0.082339	0.220467	-0.076671	0.215773	-0.027089	0.740264	0.0152123	0.86273	-0.0161608	0.833962	0.107158	0.0670177	-0.00517603	0.940304	-0.0579376	0.568258	-0.135522	0.0585519	-0.373683	0.00774751	0.0072706	0.90243	0.00706182	0.918995
P25376	AGP1	0.356289	0.0236132	0.35833	0.103552	0.266629	0.0246308	-0.443567	0.0129139	-0.770968	0.000858504	-0.0451324	0.861326	0.123043	0.571609	0.42537	0.0128738	0.509418	0.00144273	0.336786	0.0020089	-0.991588	0.148443	-2.00474	0.0172162	-0.434868	0.0430131	0.217164	0.242931	-0.656826	0.000525911	-0.960136	0.00271159	-0.109087	0.106085	-0.452505	0.0658094	-0.309318	0.130939
P25378	RHB1	0.403903	0.0237133	0.19014	0.168251	0.136732	0.338583	0.225091	0.166174	0.233466	0.103289	-0.102707	0.452496	0.2881	0.0605181	0.182426	0.315587	0.250023	0.108085	0.240684	0.268361	0.230483	0.239988	-0.1217	0.394195	-0.0352177	0.798378	0.12106	0.376156	0.0550302	0.648268	0.0427852	0.765585	0.451912	0.0364754	0.0363512	0.786947	0.0892929	0.508276
P25379	CHA1	-1.6172	0.000356518	-0.45496	0.0606761	-0.460252	0.0213757	-2.07576	8.04078e-05	-7.86186	0.00263509	-0.700292	0.0903131	0.156564	0.235664	-1.08593	0.00335372	-1.49574	0.000167532	-1.05791	0.00055905	-0.165359	0.76773	0.959236	0.00071095	-0.180581	0.283653	-0.440584	0.256516	-0.435666	0.0508479	-2.97336	1.30787e-05	-7.01253	0.000249662	0.148103	0.419367	0.271641	0.141024
P25382	RSA4	0.0960811	0.540865	0.16299	0.238061	0.126394	0.118586	-0.0900044	0.296714	0.129138	0.205294	0.107348	0.221962	-0.0344394	0.596657	-0.00952737	0.936171	0.1893	0.216875	-0.098042	0.560989	-0.179993	0.492016	-0.376119	0.00643855	-0.277629	0.0629352	-0.144076	0.0462784	-0.252508	0.0252918	0.263304	0.156792	0.0796221	0.193551	-0.0689364	0.389699	0.114022	0.366375
P25383;Q99303	TY2A-C;TY2A-DR3	-0.22828	0.227195	-1.6051	0.191711	-0.444815	0.0689324	-0.115792	0.679889	-0.212897	0.648765	-0.0389012	0.919023	0.607361	0.127814	-0.18041	0.428414	-0.117014	0.583796	0.443176	0.0745863	0.779579	0.00450657	0.498245	0.109406	0.413957	0.0877428	0.64962	0.0411661	0.637792	0.0322703	-0.291029	0.281289	1.22609	0.0036805	0.594236	0.0338745	0.397403	0.0722892
P25384	TY2B-C	-0.811355	0.00332346	-0.9358	0.00154114	-0.929262	0.00594907	-0.0263539	0.809712	0.80895	0.00219797	-0.609111	0.110584	-0.166602	0.365331	-0.917897	0.00413357	-0.684707	0.00624984	0.00106321	0.993771	0.679454	0.102977	-0.230596	0.098825	0.566309	0.00982245	0.492589	0.246169	0.220973	0.0582549	0.861509	0.00161098	1.35602	9.64152e-05	0.0479168	0.815904	0.0920339	0.0645353
P25385	BOS1	0.538429	3.06693e-05	0.37718	0.0853687	0.193425	0.252729	0.279573	0.0171507	0.0822821	0.5362	0.0483873	0.702134	0.555806	8.52908e-05	0.0928117	0.690782	0.134526	0.560228	0.153433	0.436137	0.29084	0.140422	0.36213	0.0307831	0.307339	0.0497373	0.0530812	0.458446	0.276324	0.160329	-0.0263427	0.736367	0.494384	0.00777531	0.183082	0.39873	0.068349	0.148778
P25386	USO1	-0.117807	0.473277	-0.0165045	0.905792	0.0760697	0.28318	-0.0111182	0.902996	0.121676	0.0557077	-0.0731087	0.407121	-0.150148	0.0769228	-0.0587811	0.500743	-0.0982212	0.216001	0.0278469	0.708921	-0.0326545	0.735328	-0.465478	0.000717301	0.046425	0.554249	0.0150291	0.814184	-0.334031	0.00533819	0.15573	0.141431	0.00788663	0.923701	-0.0483979	0.286942	0.0527153	0.373879
P25389	KCC4	0.385168	0.0188859	0.159695	0.266316	0.231074	0.109251	-0.104755	0.739209	-0.807354	0.317828	0.215149	0.224531	0.399312	0.0326951	0.146624	0.348239	0.125276	0.440483	0.418094	0.041795	-0.320873	0.246742	-0.880448	0.000776442	-0.20584	0.172581	0.111964	0.414381	-0.110795	0.561179	-0.403982	0.159452	0.641327	0.00151699	-0.324078	0.0830989	0.025344	0.921435
P25441	RPC53	0.0779468	0.382449	-0.00251148	0.986395	0.26	0.0614743	0.152361	0.117006	0.0187515	0.849001	0.0128371	0.921966	0.0925157	0.381352	0.115162	0.231976	0.110869	0.405064	-0.000314713	0.996793	-0.139566	0.197031	-0.00670556	0.968027	-0.19627	0.194109	-0.128606	0.158525	-0.0328085	0.802362	0.207751	0.0562051	0.479073	0.00732311	-0.257196	0.159208	-0.00345955	0.974986
P25443	RPS2	0.180533	0.0229438	0.144942	0.0199731	0.251592	0.00134793	0.139231	0.0446619	0.214199	0.00548582	-0.0810432	0.171327	0.119723	0.0953464	0.206868	0.00601171	0.125094	0.119817	0.0249349	0.741971	-0.31257	0.00282258	-0.313113	0.00472788	-0.0693692	0.49182	-0.040955	0.562722	-0.171187	0.0107745	0.298312	0.00356444	0.108187	0.0747395	0.0534599	0.699174	-0.0723035	0.110787
P25451	PUP3	0.0748682	0.460858	0.106165	0.324771	-0.00579182	0.955953	0.240928	0.0577102	0.255903	0.0767871	0.0158471	0.900047	0.0991156	0.368427	0.105648	0.426676	0.00106362	0.993898	-0.0958949	0.512029	-0.0169581	0.88897	0.183763	0.267781	0.0556114	0.617766	-0.164045	0.130464	0.126646	0.419485	0.175498	0.309731	0.547859	0.00584382	0.0242655	0.794932	-0.0692015	0.561866
P25453	DMC1	0.264906	0.407226	0.357317	0.388196	-0.430285	0.360565	0.439389	0.221372	0.72642	0.189019	0.146912	0.742552	-0.135969	0.658058	0.119999	0.764081	0.131792	0.680889	0.519141	0.452606	0.806367	0.0789327	1.99227	0.00305254	1.30755	0.144356	0.278083	0.532727	-0.864244	0.0424806	0.519078	0.389738	0.180729	0.620557	0.688393	0.381892	0.783506	0.169888
P25454	RAD51	-0.0283245	0.891564	-0.128023	0.30308	-0.0287185	0.887061	-0.691365	0.00116786	-0.479516	0.162145	0.171573	0.370281	0.185699	0.282198	0.0220037	0.80185	0.105286	0.538924	0.0450857	0.871112	-0.208292	0.272336	-0.242219	0.155885	-0.0446544	0.605827	0.0796847	0.410242	-0.756043	0.00878305	-0.405818	0.0266737	0.106455	0.287907	0.0894095	0.469805	0.00908172	0.925471
P25491	YDJ1	0.124889	0.0254052	-0.00263688	0.964342	0.0163226	0.80557	0.359066	0.00207461	0.561845	0.00059118	0.0987822	0.0753228	-0.0159097	0.695251	0.104049	0.26973	0.0723648	0.205531	-0.00396361	0.940373	0.194441	0.227916	0.494951	0.0173882	-0.0471036	0.373369	-0.00641281	0.941846	0.377753	0.0178801	0.366191	0.00102642	0.637306	8.69953e-05	0.037514	0.626225	-0.0423393	0.527068
P25515	VMA3	0.0870932	0.628916	-0.063829	0.854739	-0.676207	0.26773	0.116341	0.579225	0.566434	0.0197164	0.356313	0.218718	0.172758	0.493945	-0.210888	0.432545	0.186298	0.322298	-0.132128	0.637802	-0.438663	0.0455604	-0.629699	0.103881	-0.381845	0.21172	-0.48119	0.0252381	-0.113193	0.625548	-0.401098	0.339539	0.235196	0.278672	-0.372298	0.405259	-0.399366	0.532543
P25554	SGF29	-0.360217	0.277785	-0.0343019	0.70837	-0.0949795	0.1364	-0.274791	0.359594	-0.332508	0.527735	-0.117727	0.419986	-0.118972	0.219624	-0.167416	0.379718	0.126504	0.546278	-0.0697632	0.362923	-0.0310247	0.602552	-0.440256	0.0116779	0.056039	0.826084	-0.0394873	0.519713	-0.462661	0.232025	-0.139205	0.341931	0.112755	0.250562	-0.100628	0.661921	-0.0687217	0.313252
P25555	GBP2	0.26659	0.0288008	0.262559	0.0156443	0.17989	0.0135704	0.246086	0.00383351	0.191455	0.0624034	-0.00968491	0.888785	0.14711	0.218113	0.382267	0.0164817	0.197528	0.120937	0.194472	0.233667	-0.323991	0.00935404	-0.261487	0.0583328	0.0111765	0.946425	-0.0125912	0.744796	-0.120661	0.182923	0.238891	0.0381922	-0.101113	0.159673	0.0945246	0.534055	-0.0259028	0.622274
P25558	BUD3	-0.162666	0.0922034	0.115989	0.631138	0.0504074	0.507036	-0.319628	0.00115052	0.137784	0.134573	0.190315	0.0605752	-0.112968	0.160467	-0.0195868	0.733207	-0.0819232	0.269847	0.056031	0.681699	-0.596821	0.00309685	-0.932891	0.00029514	-0.124511	0.323212	-0.0277356	0.686126	-0.521749	0.00677823	-0.160418	0.31034	0.169914	0.329212	0.0193622	0.820257	0.180852	0.316997
P25559	DCC1	-0.0575213	0.447801	0.0015485	0.991104	-0.0426526	0.657568	-0.45721	0.0312517	-0.428133	0.0104142	-0.14998	0.199301	0.0183709	0.85823	-0.00945231	0.924293	-0.189325	0.0716473	0.0558308	0.462522	-0.0060847	0.973074	-0.451798	0.00904068	-0.0165167	0.878555	-0.0153488	0.869754	-0.179851	0.221985	-0.531651	0.00421819	0.185577	0.151515	0.0446053	0.600784	0.0283589	0.828613
P25560	RER1	0.558316	0.0049927	0.619466	0.0310806	0.34222	0.0426631	0.486397	0.011679	0.414564	0.054651	0.206928	0.154854	0.541002	0.0159535	0.197753	0.366513	0.305466	0.104886	0.189034	0.300844	-0.0157943	0.924216	0.338449	0.0961992	-0.0812964	0.738073	-0.0259355	0.795846	0.285316	0.231349	0.267828	0.211027	0.556456	0.00901686	0.192414	0.549287	0.027201	0.889724
P25566	MXR2	-0.141076	0.463699	-0.0348905	0.903431	-0.0280222	0.902159	-0.344759	0.121063	-0.238737	0.284197	-0.140959	0.539794	0.0532548	0.759837	0.171248	0.438598	0.105241	0.537514	0.0898779	0.777607	0.235915	0.21379	0.416578	0.067598	0.46879	0.079365	0.203099	0.271885	0.0185746	0.933915	0.0947439	0.69449	0.00835644	0.961044	0.0268099	0.891	0.304791	0.223601
P25567	SRO9	0.207075	0.147321	0.184378	0.0165091	0.191644	0.0143065	-0.3305	0.0366898	-0.29674	0.00375673	-0.215969	0.257629	0.218743	0.0711938	0.230056	0.220767	0.084387	0.547107	-0.0188592	0.927807	-0.750829	0.0335951	-1.01792	1.03171e-05	-0.0573458	0.715209	-0.0152313	0.840574	-0.74052	0.000471807	-0.306004	0.0229856	-0.0663648	0.610611	-0.00212949	0.9598	-0.0990294	0.475724
P25568	ATG22	0.42614	0.135217	0.267189	0.51722	0.399157	0.436832	1.30564	0.0165361	1.31461	0.0251467	0.813826	0.0452189	0.977781	0.00578719	0.12533	0.718343	0.748019	0.00570753	0.638792	0.0228901	0.279788	0.591629	0.871029	0.0158394	0.278324	0.658101	0.35657	0.10414	0.476011	0.357047	0.972434	0.0643214	0.889922	0.0185035	0.701553	0.0830176	0.916854	0.0319124
P25569	GID7	-0.0571035	0.552796	0.0171146	0.912716	-0.0648867	0.561399	0.126868	0.258474	0.0261114	0.846932	0.186566	0.101871	0.116234	0.402205	-0.132983	0.207091	-0.0341783	0.754215	-0.0636782	0.565326	0.117841	0.511424	0.29746	0.0705183	0.0611763	0.593151	-0.0397638	0.699661	0.202212	0.12422	-0.111576	0.307083	0.405148	0.010812	0.0278832	0.799767	0.0463814	0.658617
P25572		-2.58999	0.400465	0.152452	0.0576704	-2.24461	0.361616	-2.98147	0.411233	-2.75566	0.422229	-2.39833	0.391869	-0.0201942	0.874991	-2.80887	0.386212	-2.80892	0.377554	-0.000726987	0.994937	-4.54851	0.150871	0.184921	0.183183	0.318921	0.00823111	-2.40759	0.366622	-2.23761	0.417293	-2.15747	0.477906	0.463423	0.00251333	0.09167	0.393651	-2.09277	0.414507
P25573	MGR1	0.0103458	0.92515	0.00437782	0.974231	-0.123563	0.262052	0.21196	0.0883626	-0.156409	0.220551	0.025204	0.865537	0.111454	0.304585	-0.067095	0.55259	0.0541358	0.675883	0.166709	0.256242	0.283901	0.040369	0.222366	0.0760521	0.136969	0.320309	0.0513772	0.705629	0.135699	0.396107	-0.0123604	0.917579	-0.216257	0.0810329	-0.0610947	0.607885	0.0850906	0.502691
P25574	EMC1	-0.0599384	0.615987	-0.0670897	0.612178	0.00506065	0.949735	-0.114107	0.1965	-0.037176	0.701042	0.000437053	0.995541	-0.081639	0.362871	-0.0388239	0.762124	-0.0719933	0.376746	-0.0668577	0.550878	-0.00974448	0.887517	-0.176882	0.100363	-0.0378721	0.748234	-0.0924634	0.356945	0.00388687	0.961086	7.22033e-05	0.999245	0.246134	0.0295694	-0.0189783	0.798444	-0.0810887	0.321552
P25576	POF1	0.382523	0.0132017	0.0931495	0.613312	0.271238	0.125298	-0.173811	0.23219	0.207664	0.477251	0.202023	0.210397	-0.0479849	0.665524	0.111325	0.576875	0.143876	0.177764	0.257935	0.291851	0.569486	0.00984883	0.140377	0.397003	-0.00198146	0.990089	0.227046	0.153801	0.703177	0.000652262	0.0313412	0.82911	0.643784	0.0458025	-0.0855077	0.392844	0.044615	0.877296
P25578	PGS1	0.216075	0.494119	-0.236036	0.415142	-0.0555195	0.778783	0.010604	0.969614	0.175107	0.175564	-0.210213	0.182357	-0.443048	0.0227705	-0.411144	0.0856744	0.135237	0.3914	0.0516507	0.834121	0.0687304	0.583623	-0.0908148	0.462182	-0.624176	0.105939	0.22169	0.159449	0.0740775	0.700286	-0.12682	0.351684	0.802571	0.00541213	-0.528215	0.0139139	-0.234422	0.219692
P25579	LRE1	0.160357	0.451044	0.106306	0.406952	0.0378865	0.476497	0.587724	0.00376381	0.661051	0.0539722	0.0900887	0.256715	0.292722	0.126017	0.0169105	0.922578	-0.211066	0.0975017	0.126971	0.517116	1.38655	0.382632	0.265185	0.438853	0.26513	0.366821	-0.0559887	0.770196	-0.0675629	0.425121	0.412166	0.0361684	0.527117	0.000682772	0.239287	0.263329	0.00301572	0.978015
P25580	PBN1	-0.155982	0.104453	0.0722974	0.228868	-0.141179	0.374332	0.112815	0.157962	0.184529	0.135079	0.191337	0.118765	0.1137	0.157265	-0.210895	0.140782	-0.149511	0.146502	-0.0652086	0.294389	0.198761	0.258365	0.169948	0.210677	0.220683	0.228489	-0.137913	0.464784	0.00564434	0.972188	0.0166313	0.930122	0.436281	0.0102156	0.0385038	0.636295	0.102235	0.357763
P25582	SPB1	0.39215	0.00695644	0.32387	0.0508055	0.243966	0.0580896	0.279011	0.0158191	0.351857	0.00908087	0.0308779	0.726937	0.303113	0.0162258	0.257379	0.0120361	0.374991	0.00730184	0.146026	0.350478	-0.206014	0.250663	-0.266211	0.0882431	-0.176544	0.0501824	-0.0156808	0.825535	-0.0915114	0.288749	0.421744	0.0269622	0.504084	0.0138359	0.108275	0.297634	0.0485716	0.520722
P25586	KRR1	0.0655926	0.68409	0.215677	0.239626	0.195958	0.00697868	-0.13652	0.215626	0.135232	0.194399	-0.156303	0.0427059	-0.0875707	0.476543	0.0160046	0.618586	0.180563	0.0896926	0.0383929	0.287425	-0.223378	0.220102	-0.370302	0.0171009	-0.03621	0.680725	0.050148	0.486313	-0.237576	0.00680411	0.145232	0.130926	0.280822	0.0270717	0.0281563	0.826191	0.197516	0.00849466
P25588	MRC1	-0.0541348	0.719098	0.107049	0.586619	-0.0858883	0.65934	-0.0856622	0.674114	-0.00639153	0.972114	-0.0737635	0.744596	-0.196875	0.27813	0.139513	0.367989	0.0282281	0.847727	-0.178046	0.469271	-0.753639	0.120765	-0.605568	0.0164827	-0.0999528	0.688836	0.0231319	0.878283	-0.56793	0.0161223	-0.267043	0.327579	0.196192	0.279203	-0.0767061	0.647039	-0.132834	0.589938
P25604	STP22	-0.0133462	0.952787	0.287878	0.112361	0.0581701	0.735772	0.168042	0.318677	0.0106771	0.944775	0.0613889	0.699768	0.397953	0.0734938	0.210079	0.246821	-0.181018	0.373141	-0.140437	0.598891	0.271902	0.159734	0.27334	0.181297	0.297801	0.0985944	0.0805738	0.634745	0.145901	0.394247	-0.146387	0.59886	0.311778	0.157228	0.284534	0.114708	0.109219	0.56567
P25605	ILV6	-0.0405678	0.842174	-0.202286	0.174502	-0.0155476	0.829599	0.0989227	0.330907	-0.14626	0.340221	-0.00630605	0.934209	-0.102661	0.324571	0.157416	0.150035	0.154634	0.0908268	0.0131181	0.933454	0.126894	0.319535	0.70984	0.018141	-0.0447005	0.565182	0.0976027	0.261585	0.155128	0.110374	-0.173668	0.442178	-0.720398	0.00097336	-0.0986923	0.338976	-0.257224	0.296447
P25613	ADY2	-2.33665	0.000175158	-0.476704	0.439237	0.212739	0.615329	-2.51317	0.000658615	-3.54015	0.0020185	-0.394022	0.401642	0.0351224	0.824005	-2.03443	0.000198431	-2.29157	0.000211251	-1.9543	0.00184895	1.03568	0.224434	1.98649	0.000228918	1.87183	0.00577795	-1.2515	0.0453608	-0.29687	0.452791	-3.35972	0.000107291	-8.28179	0.000764349	0.853429	0.108247	0.27209	0.17699
P25616		-0.118281	0.137588	0.0750114	0.710409	-0.135232	0.105063	0.0730617	0.511245	-0.173776	0.124015	-0.118592	0.147946	-0.00645661	0.966186	0.0502949	0.584419	-0.364772	0.0409924	-0.0169323	0.893317	-0.036806	0.877242	-0.152028	0.276624	-0.28378	0.103289	-0.27984	0.0156091	-0.00286021	0.97249	-0.477013	0.00175489	0.160584	0.0759773	-0.148148	0.277316	0.0453739	0.660783
P25617		0.0947231	0.440576	0.293437	0.264599	0.0967625	0.564552	-0.0381339	0.679335	0.370274	0.0626084	-0.0444727	0.772418	0.0978217	0.521627	0.155461	0.160677	-0.020184	0.841422	0.154279	0.213143	-0.156297	0.625142	-0.471326	0.0404839	-0.15123	0.394996	-0.125967	0.346453	-0.216981	0.177561	0.286717	0.142598	0.699248	0.00214617	0.0761172	0.662235	-0.00915102	0.974311
P25618	CWH43	0.110006	0.73621	0.0395746	0.899087	-0.10821	0.606913	-0.154999	0.332841	0.128016	0.437931	-0.24948	0.0998455	-0.150423	0.262771	-0.23073	0.0904573	-0.103455	0.514589	0.103253	0.624575	0.226695	0.301883	-0.0217507	0.861592	0.164261	0.19094	-0.271732	0.272359	-0.027825	0.841816	0.0637498	0.826295	0.111224	0.480817	-0.13129	0.447474	0.191423	0.305052
P25619	HSP30	0.343728	0.433395	0.827385	0.0902384	-1.353	0.0469967	0.64802	0.240946	1.69363	0.0100513	1.84021	0.0155288	0.411955	0.334435	-0.266359	0.590464	0.277358	0.517664	-0.440337	0.394699	-0.738239	0.375568	2.53433	0.00632019	-1.1528	0.0389981	-0.16435	0.683636	1.97231	0.00666463	1.62753	0.0151825	-3.49771	0.00793558	0.453597	0.518211	0.129678	0.770709
P25623	SYP1	-0.119898	0.329717	0.0699757	0.3534	-0.0301595	0.636263	0.0232209	0.717994	0.0981446	0.234769	0.0134075	0.843267	0.0170932	0.775024	-0.171545	0.0797432	-0.0963169	0.179785	-0.165178	0.0487782	-0.0588888	0.451944	-0.173045	0.0451001	0.00417343	0.945697	-0.0772111	0.328746	-0.192597	0.0309157	0.0260482	0.740918	0.0908077	0.234646	0.0550243	0.488484	0.138207	0.0807927
P25625	PER1	0.35185	0.290542	-0.273593	0.744083	-0.275609	0.45154	0.00445314	0.987833	0.202314	0.358482	-0.392269	0.36987	0.312133	0.23124	0.0312038	0.937032	0.132911	0.616556	-0.211923	0.615613	-0.00927235	0.96583	-0.422959	0.358758	-0.0227795	0.956721	0.0433912	0.869799	0.0544105	0.866181	-0.0913463	0.878191	0.108055	0.769568	-0.0721221	0.925141	0.00784592	0.973884
P25626	IMG1	0.374209	0.221338	0.127022	0.526668	0.400534	0.0862644	0.126701	0.253738	-0.321356	0.0304168	-0.10846	0.397534	-0.237507	0.104768	0.192155	0.171946	0.292589	0.0304947	0.356013	0.0264341	0.520987	0.0956325	0.0495636	0.68652	-0.109904	0.312956	0.225936	0.154289	0.560527	0.00443298	-0.0373397	0.763194	0.163931	0.485017	-0.25997	0.0422516	-0.043016	0.711519
P25627	BUD23	0.26589	0.229573	0.323257	0.161923	0.360952	0.200103	0.288644	0.232429	-0.327993	0.502357	0.389464	0.117529	0.272867	0.281852	0.447019	0.0728863	0.246467	0.360117	0.431619	0.114902	-0.247068	0.33448	-0.376421	0.274172	0.10031	0.702339	0.0282249	0.899456	-0.122297	0.551109	0.026799	0.903554	0.477944	0.252285	-0.00276231	0.990746	-0.00327734	0.9916
P25631		-0.119264	0.463603	-0.0921583	0.480787	-0.0731064	0.592246	-0.263619	0.174514	-0.107952	0.393336	-0.184797	0.294661	-0.103505	0.462447	-0.0486449	0.790662	-0.134312	0.34296	-0.00918519	0.935051	0.00775947	0.970272	-0.039209	0.772353	0.116858	0.368326	0.0769882	0.570178	-0.233528	0.147383	-0.127906	0.370818	-0.169748	0.287163	0.100277	0.491029	-0.0161333	0.884267
P25632	RSC6	0.0612301	0.358579	0.179868	0.127963	0.130881	0.00489395	-0.129405	0.0131046	0.0948507	0.387217	-0.0593055	0.445936	0.041654	0.540714	0.0310155	0.769368	0.0122067	0.592529	0.0501998	0.446702	-0.117439	0.37631	-0.281591	0.0828276	-0.0722828	0.138351	0.0168094	0.803721	-0.237763	0.0295816	0.072362	0.495799	0.152575	0.0421354	-0.128474	0.00756448	0.0551293	0.483797
P25635	PWP2	0.0343126	0.525008	0.0507898	0.730599	-0.0629481	0.110597	0.0727603	0.334381	0.218723	0.0334356	-0.117716	0.0355153	0.0201237	0.702672	0.000775337	0.9809	0.0979434	0.0443052	0.0655034	0.335114	-0.278054	0.0457757	-0.60481	0.000662643	-0.304285	0.00860449	-0.0362377	0.223234	-0.323747	0.00345969	0.198745	0.0057345	0.337178	0.0118167	-0.11289	0.0037602	0.0246658	0.740168
P25637	YIH1	-0.239383	0.637121	-0.194514	0.692985	-0.0616386	0.852823	0.298837	0.177442	0.0134324	0.923485	-0.338679	0.258006	0.00149981	0.993838	-0.477712	0.402296	-0.208569	0.177361	-0.228892	0.553275	-0.0244802	0.938138	0.329942	0.193338	-0.507369	0.0692652	-0.0379734	0.776576	0.345306	0.104153	0.113976	0.351769	0.811736	0.0753748	-0.199413	0.184928	-0.114651	0.351731
P25638	TAH1	0.319503	0.120153	-0.0455797	0.665921	0.131377	0.201717	-0.0294973	0.914058	0.0788868	0.719138	-0.0743927	0.761894	0.317845	0.102587	0.301639	0.0243033	-0.0949729	0.495796	0.294909	0.0245003	0.131598	0.182941	1.81913	0.00784029	-0.0113393	0.858943	0.196451	0.0410506	0.504898	0.0449395	-0.320631	0.0174801	1.27085	0.00077732	-0.0662416	0.601228	-0.106202	0.40305
P25639		-1.2939	0.00765315	-0.686918	0.0909073	-0.547651	0.267151	-1.41279	0.00693243	0.960854	0.00886119	-1.49414	0.0152975	-0.742276	0.0353118	-0.796571	0.0160888	-1.81741	0.0398616	-0.663834	0.0719652	-1.58369	0.0591108	-2.02079	0.0100539	-0.442731	0.415478	-0.232685	0.672819	-1.07421	0.0559792	0.00829285	0.987897	2.39146	0.000257164	-1.35624	0.0110696	-0.379561	0.327303
P25641	ATG15	0.136388	0.463969	0.21212	0.103419	0.151683	0.25242	0.428205	0.0277696	0.22049	0.24248	0.423695	0.0174696	0.24959	0.11803	0.21457	0.0987295	0.0314059	0.835816	0.0915858	0.531	0.392687	0.0204496	0.885526	0.00221644	0.283973	0.0689544	-0.0602738	0.621492	0.608142	0.00663837	0.415309	0.0157599	0.372065	0.0667344	0.456977	0.0107164	0.304087	0.0409936
P25642	IMG2	0.785203	0.00069937	0.277344	0.0960043	0.605536	0.00292239	0.66833	0.000839021	0.093151	0.255771	0.0954889	0.368611	0.209193	0.133725	0.507466	0.00561926	0.627638	0.00126109	0.705259	0.00357382	0.579484	0.0500168	0.496984	0.0225313	0.101427	0.319217	0.538887	0.00990571	1.10864	0.000100004	0.316629	0.0118157	-0.0262625	0.849484	0.00782444	0.968684	-0.00446882	0.978599
P25644	PAT1	0.151833	0.0776579	0.091168	0.210516	0.110612	0.0300123	0.0879018	0.127123	0.075237	0.341946	0.0146185	0.735116	0.12272	0.0748392	0.0314599	0.45369	0.109044	0.0634207	0.0893821	0.0513604	-0.105089	0.532861	-0.314746	0.00559076	-0.127747	0.025249	0.00201495	0.974732	-0.11073	0.0495868	0.08599	0.345077	0.176745	0.0183895	-0.0295932	0.46938	0.0459037	0.639528
P25646	PTC6	-0.132798	0.244106	-0.0992669	0.512535	-0.242544	0.150474	-0.29336	0.0296262	-1.78856	0.0206465	0.0796923	0.796226	-0.161602	0.228892	-0.11439	0.305568	-0.149064	0.0343641	-0.174133	0.344827	0.404171	0.0877371	-0.0124434	0.945656	0.0572454	0.335493	0.0317784	0.837455	-0.0570166	0.680673	-0.298304	0.0629559	-1.92672	0.000236686	0.108208	0.10467	-0.0922291	0.75816
P25648	SRB8	-0.0214837	0.933982	0.393303	0.278794	0.042439	0.880371	-0.169471	0.462738	0.285704	0.255777	0.0674901	0.781643	0.0364463	0.935154	-0.275421	0.262699	-0.262044	0.33913	-0.453309	0.0937366	0.280805	0.214654	-1.00939	0.307506	0.263028	0.325558	-0.0796189	0.768512	-0.231389	0.450135	0.174617	0.577971	0.467722	0.0722249	0.0907376	0.692657	0.0384652	0.848971
P25649	AHC2	-0.0751343	0.906635	1.22163	0.143949	0.203276	0.698398	0.702985	0.12398	1.2407	0.106601	0.458727	0.395494	0.591415	0.318463	0.192746	0.751257	-0.198092	0.704618	0.891682	0.382529	0.0913556	0.889102	0.835698	0.157638	0.433736	0.537891	0.174682	0.685094	0.103733	0.898978	-0.27126	0.691516	0.745023	0.446591	0.258807	0.578824	0.695324	0.404269
P25651	CSM1	-0.0632467	0.648668	-0.0380576	0.819023	-0.217009	0.172224	-0.448677	0.0566761	-0.39489	0.0572095	0.129474	0.758892	-0.29811	0.151101	-0.330213	0.144848	-0.192002	0.205563	-0.0221653	0.918026	-0.118801	0.44696	-0.356378	0.0704111	-0.288835	0.233368	-0.300851	0.0942515	-0.19728	0.271445	-0.296089	0.359267	-0.243241	0.178895	-0.038066	0.788286	0.146026	0.399519
P25654		0.205391	0.322825	0.150124	0.531402	-0.0685793	0.732952	0.0238299	0.895738	-0.0819496	0.656607	0.143846	0.466272	-0.150385	0.581673	0.0515086	0.801944	0.0148015	0.937644	0.0763604	0.685047	-0.0350865	0.869651	-0.108571	0.662493	-0.227372	0.257527	0.0314235	0.863695	0.175648	0.361927	-0.0253739	0.912638	0.137105	0.505859	-0.0347857	0.850953	0.0627182	0.773844
P25655	CDC39	0.204332	0.0729592	0.069997	0.330898	-0.0397133	0.711805	0.151699	0.0408176	0.110777	0.169057	0.0376025	0.654867	0.197764	0.0168159	0.0909415	0.19834	0.054674	0.539832	0.0373051	0.597467	-0.130724	0.15835	-0.416239	0.00638061	0.0113392	0.873645	-0.0466672	0.47974	-0.152398	0.118674	0.0792332	0.291739	0.068308	0.271036	-0.0322539	0.754779	-0.0798324	0.370227
P25656	CDC50	-0.0423258	0.716565	0.0801097	0.4828	0.1543	0.246577	-0.128764	0.217456	0.169228	0.285262	-0.0573057	0.430296	0.0187609	0.883295	0.00871059	0.965492	-0.138514	0.054413	0.0903549	0.573612	0.0192649	0.920434	-0.552732	0.184327	0.0200334	0.639266	-0.00957079	0.915396	-0.249487	0.128227	0.0100718	0.944775	0.567828	0.0208148	-0.135256	0.429837	-0.0813273	0.734958
P25659	FUB1	-0.103613	0.707466	-0.581533	0.0005168	-0.634005	0.044559	-0.286889	0.0260191	-0.695916	0.00755718	-0.372088	0.0563909	-0.17271	0.439079	-0.165051	0.0518887	-0.411762	0.0321495	-0.321426	0.0150494	0.296211	0.208835	0.333273	0.0226077	0.0904313	0.402776	-0.270245	0.132589	-0.179507	0.0402746	-0.600191	0.190629	-0.559538	0.0231496	0.0384616	0.597579	-0.240665	0.0566571
P25694	CDC48	0.058254	0.205799	0.0774394	0.0181726	-0.018441	0.713015	0.281991	0.000224713	0.344362	3.56792e-05	0.0866259	0.00843427	0.11099	0.0234177	0.00439665	0.962084	-0.077903	0.338432	-0.0655244	0.214327	0.18923	0.138105	0.223122	0.0206098	0.190269	0.021775	-0.0278847	0.532735	0.0219589	0.709665	0.300054	4.90409e-06	0.418066	0.000189119	0.1145	0.197477	0.072893	0.0169568
P25719	CPR3	-0.403161	0.11848	-0.512104	0.0100819	-0.389236	0.0392531	-0.662002	0.0202102	-0.369861	0.243427	-0.319178	0.0451482	-0.742266	0.00483019	-0.0994471	0.422461	-0.0715431	0.797785	0.183429	0.593595	0.0737084	0.529146	-0.142178	0.520741	-0.131574	0.463109	0.135254	0.310295	-0.513472	0.00421477	-0.254177	0.195539	-1.20178	0.00114155	-0.219734	0.151157	0.163682	0.584423
P25808	SPB4	0.347607	0.0123039	0.166121	0.18499	0.0756544	0.429546	-0.294611	0.104763	-0.339123	0.0615008	-0.0779851	0.585554	0.244335	0.0554923	0.0467128	0.650944	0.19146	0.0702926	0.0707139	0.514368	-0.222572	0.101724	-0.419216	0.104438	-0.11982	0.183419	0.052966	0.627859	-0.109922	0.261997	-0.397307	0.0588965	0.111318	0.273504	0.00462103	0.971128	-0.076131	0.341431
P25846	MSH1	0.56736	0.14058	0.429909	0.13915	0.688574	0.0219439	0.442032	0.258809	0.776365	0.0125839	-0.158919	0.685359	-0.0689466	0.770875	0.154585	0.48302	0.744941	0.0228548	0.696129	0.0445118	0.0757623	0.794312	-0.0138144	0.979089	-0.588051	0.0414725	0.452635	0.163503	-0.255485	0.289806	-0.111326	0.805082	0.551626	0.132459	-0.0599345	0.875631	0.170727	0.597193
P25847	MSH2	0.0315352	0.807151	0.130849	0.38636	0.0223607	0.866625	-0.0123912	0.91844	-0.136519	0.275711	0.00472904	0.972478	0.117433	0.352905	0.0447513	0.773589	-0.146785	0.323228	0.0137646	0.905005	-0.185342	0.196913	-0.532359	0.0236984	-0.0768618	0.585762	-0.160563	0.326567	-0.326942	0.0647984	-0.320645	0.0432146	0.207194	0.121533	-0.0532859	0.692559	0.00550767	0.967763
P26188	MGT1	-0.511091	0.100572	-0.298816	0.579709	0.963266	0.0753002	-0.975672	0.126246	-0.218616	0.554382	-0.312576	0.371425	-0.619513	0.0950024	-1.2513	0.0194996	-0.179306	0.636081	0.131478	0.706531	0.18042	0.703792	0.0569918	0.925315	0.00730654	0.990911	-0.0954397	0.784696	-0.552464	0.595502	-0.675808	0.215091	-0.633956	0.344411	0.322243	0.63359	-0.142999	0.726062
P26263	PDC6	-0.758521	0.2533	-0.26835	0.56302	0.0130793	0.969086	0.225718	0.608136	0.256043	0.524821	1.23722	0.0374593	0.0958032	0.913652	-0.0477704	0.93257	-0.298801	0.699679	-0.553762	0.400005	0.413635	0.269652	3.71083	0.00473521	-1.09082	0.0274151	-0.323503	0.534167	0.167899	0.520452	-0.564106	0.0700305	0.943414	0.0388895	-0.319798	0.719475	0.309989	0.455568
P26321	RPL5	0.0143745	0.934675	-0.124056	0.451296	0.23367	0.00176249	0.229825	0.014962	0.257605	0.123408	0.0442284	0.60269	0.0176256	0.723128	0.172356	0.000789361	0.179676	0.000398302	-0.0790938	0.582823	-0.397129	0.00482202	-0.314202	0.00695953	-0.0751318	0.432846	-0.0923576	0.267454	-0.196249	0.00107938	0.358381	0.0133724	0.0402166	0.680719	-0.107515	0.349024	-0.270129	0.0555705
P26364	ADK2	2.39539	0.0483032	1.50977	0.142335	3.1119	0.0231305	-0.722539	0.453166	4.74051	0.00559171	0.772458	0.415754	1.64923	0.183374	1.17189	0.259517	1.02609	0.428161	1.65626	0.169123	0.00522147	0.997951	5.14656	0.00338337	-0.067635	0.939861	0.133301	0.907756	0.491227	0.662639	0.267161	0.807863	5.04436	0.00376538	0.208807	0.833448	0.519766	0.801035
P26448	BUB2	-0.0766524	0.797137	-0.0149192	0.954365	-0.2542	0.0493385	0.199068	0.392191	0.00614992	0.989548	-0.280151	0.4499	-0.288578	0.465769	-0.128587	0.360219	-0.0323616	0.902977	-0.235758	0.377931	-0.735634	0.000168173	-0.928308	0.0342295	-0.345353	0.0941372	-0.300418	0.329094	-0.423036	0.196586	-0.221479	0.144599	0.356257	0.156932	-0.176181	0.558143	-0.278654	0.277916
P26449	BUB3	-0.363429	0.166414	-0.468212	0.00455096	-0.402459	0.222306	-0.34463	0.0433572	0.192394	0.0871037	-0.322026	0.117218	-0.501319	0.00200847	-0.417337	0.042526	-0.314789	0.0728045	-0.351985	0.115588	0.295127	0.0138497	-1.44635	0.0685009	-0.425452	0.00965035	-0.656204	0.00834915	-0.293033	0.00813297	-1.02503	0.00353899	0.346258	0.0533254	-0.570504	0.145731	-0.303674	0.183702
P26570	PPZ1	0.281891	0.00381165	0.108153	0.119432	0.00606605	0.915963	0.404242	0.000712699	0.477915	0.00151519	0.0569653	0.418107	0.0346198	0.295421	0.112536	0.0443107	0.299819	0.0341433	0.0400059	0.633283	0.0703424	0.173754	0.213222	0.00272929	-0.121461	0.219326	0.0809519	0.191271	0.310774	0.00599901	0.329999	0.000307589	0.850975	6.02888e-06	-0.0644266	0.140606	-0.0909653	0.358371
P26637	CDC60	0.0668189	0.231986	0.0833878	0.215868	0.048872	0.423476	0.1741	0.0138018	0.123962	0.0936067	-0.0200041	0.76382	0.102091	0.0232735	-0.0185239	0.676565	0.0180253	0.655114	0.0415975	0.509174	-0.104378	0.371836	-0.484054	0.000155027	0.0913855	0.0811067	0.0422448	0.650188	-0.279856	0.00163156	0.237347	0.00312645	-0.132758	0.301344	-0.0296184	0.514182	0.0104475	0.825171
P26725	YUR1	0.215042	0.314138	0.146472	0.686873	0.00619916	0.97887	-0.322314	0.160702	-0.25326	0.314606	0.191164	0.575571	0.161902	0.499004	-0.24354	0.316082	0.0518428	0.914331	0.0972202	0.783357	-0.229527	0.550387	-0.314263	0.413875	-0.132574	0.699964	-0.302179	0.187962	0.104978	0.645809	-0.765551	0.405513	0.338092	0.133374	0.228489	0.319444	0.0125235	0.970846
P26754	RFA2	-0.191662	0.251992	-0.347715	0.0554976	-0.143376	0.310394	-0.134993	0.399414	0.0860926	0.602561	-0.127306	0.371161	-0.227808	0.138808	-0.0277663	0.843319	-0.123708	0.383667	-0.0468368	0.749074	-0.0370041	0.783162	-0.102646	0.489599	-0.0657753	0.692086	-0.0893708	0.516455	-0.187554	0.255003	0.0195302	0.894357	-0.00458757	0.973149	-0.0971199	0.602374	-0.0625572	0.707838
P26755	RFA3	-0.193659	0.399292	-0.104625	0.511079	-0.294119	0.206025	-0.00594562	0.935725	-0.37594	0.166941	-0.10574	0.44779	-0.0987571	0.222921	0.0708509	0.451693	0.0237969	0.770496	-0.204058	0.381564	-0.329694	0.0894241	-0.154038	0.097253	-0.0918189	0.526784	-0.134906	0.295506	-0.201767	0.117855	-0.449734	0.0975119	0.16635	0.156579	-0.0970765	0.312838	-0.170535	0.0969919
P26783	RPS5	0.113813	0.226731	0.126736	0.135682	0.151062	0.178462	0.0950075	0.0440826	0.225439	0.222425	-0.0655067	0.54486	0.0506113	0.647561	0.225024	0.00148113	0.0663607	0.177482	-0.0170616	0.610881	-0.185993	0.427482	-0.373539	0.00106586	-0.159953	0.0719699	-0.0548581	0.480053	-0.244294	0.0138252	0.413817	0.00569159	0.0641846	0.404374	-0.0676655	0.358984	0.0119838	0.901541
P26784	RPL16A	0.353151	7.63886e-05	0.261021	0.320082	0.326328	0.0368688	0.350838	0.0449676	0.335843	0.00757216	-0.0906853	0.121799	0.397141	0.000640037	0.329287	0.00139487	0.18391	0.290601	0.25193	0.139746	-0.102222	0.743754	-0.452371	0.00128925	-0.174394	0.363868	-0.0601075	0.0537346	-0.140759	0.0415501	0.495678	0.107861	0.309038	0.00182368	0.0744933	0.613201	0.116803	0.56621
P26785	RPL16B	0.243073	0.000158302	0.175132	0.0718825	0.311438	0.103321	0.146053	0.0774582	0.192589	0.00724687	-0.103204	0.0512863	0.0723949	0.0481914	0.167786	0.00146987	0.147808	0.0882357	-0.00789454	0.944915	-0.212344	0.321884	-0.302611	0.00151523	-0.139744	0.122047	0.0291659	0.605687	-0.166274	0.0050018	0.366729	0.0295286	-0.0268752	0.181787	-0.0558668	0.520538	0.049869	0.57032
P26786	RPS7A	0.29421	0.156112	0.149983	0.182843	0.161429	0.136665	0.429516	0.0206431	-0.0734965	0.474373	-0.0313552	0.649242	0.358186	0.00321372	0.407503	0.0556546	0.101912	0.511288	0.0524285	0.795135	-0.313276	0.00094638	-0.237665	0.311387	-0.0692874	0.592274	-0.0857244	0.125542	-0.229071	0.156164	0.216436	0.180361	0.0293367	0.710372	0.0190176	0.898846	-0.165853	0.0177989
P26793	RAD27	0.298478	0.133064	0.113948	0.485398	0.18366	0.229526	0.202565	0.21184	0.168486	0.283817	-0.107988	0.439213	-0.0176499	0.90762	-0.0487071	0.710505	0.236783	0.147581	0.0817209	0.638265	-0.00125326	0.993295	-0.154934	0.313681	-0.150226	0.340809	0.18492	0.222007	-0.0514024	0.773328	0.0974902	0.477814	0.0458212	0.799578	-0.0324994	0.8121	0.114991	0.564588
P26798	INO2	0.160173	0.843951	-0.709566	0.273926	-0.416715	0.566088	0.417287	0.485861	0.861727	0.482512	0.222497	0.808524	0.808879	0.288116	0.135013	0.857776	0.129998	0.843409	1.11499	0.263522	0.411113	0.618911	-0.972354	0.165292	0.414203	0.463409	-0.19799	0.78136	-0.199891	0.817858	0.521009	0.437013	0.865247	0.419297	-0.347736	0.586321	0.423363	0.455022
P27344	DPB3	-0.0149776	0.948983	0.298404	0.451343	-0.00546665	0.987492	-0.126409	0.649268	-0.00036637	0.99893	0.113377	0.819106	-0.0294732	0.910889	0.233556	0.440863	-0.251783	0.366505	0.320852	0.253579	0.142454	0.608163	-0.450996	0.121102	-0.207968	0.601658	0.1829	0.616656	0.358503	0.19861	0.0155332	0.966438	0.248969	0.397892	-0.166755	0.545432	-0.037935	0.917489
P27351	APL1	0.267656	0.270758	-0.146727	0.547255	0.282923	0.469212	-0.534147	0.111988	-0.349842	0.2042	-0.416087	0.315046	-0.219497	0.496806	0.252931	0.385776	0.467575	0.0927876	0.557105	0.0670982	-0.664123	0.272159	-2.08751	0.00427159	-0.327042	0.218711	0.164842	0.496206	-0.241228	0.40285	-1.18116	0.0203063	0.780806	0.0297818	-0.311863	0.221848	-0.464323	0.0964829
P27466	CMK1	0.0236963	0.336409	0.108984	0.116036	-0.0447685	0.444826	0.305978	0.00078088	-0.0434493	0.566451	0.126784	0.0999492	0.123595	0.142535	0.0401579	0.382306	-0.0795166	0.142323	0.0172746	0.822996	0.0451523	0.456643	0.0982392	0.134537	-0.107193	0.298795	-0.142503	0.0615515	0.118426	0.276631	-0.0110092	0.827919	-0.417431	0.000134793	0.0880871	0.19963	0.00197826	0.963577
P27472	GSY2	-0.236901	0.132101	-0.118361	0.456854	-0.283966	0.15105	-0.0537927	0.543699	0.0771613	0.541194	-0.0364395	0.740949	0.156715	0.178791	-0.17188	0.0970037	-0.130043	0.203565	-0.284473	0.0327441	0.24675	0.482489	0.295275	0.0322383	0.48166	0.00979889	0.0397714	0.793565	-0.343001	0.0235626	0.00922871	0.958753	-0.132418	0.153278	0.129185	0.257173	0.039658	0.736958
P27476	NSR1	0.295134	0.0905263	0.205693	0.136382	0.112974	0.366779	0.334931	0.00997743	0.316164	0.0234137	-0.00036235	0.997423	0.278869	0.0301501	0.23959	0.095231	0.266908	0.0626603	0.175239	0.194924	-0.230513	0.119031	-0.326487	0.029993	-0.0561911	0.619923	0.065815	0.441451	-0.0414015	0.601757	0.452441	0.0345482	0.197509	0.298536	-0.023491	0.859362	0.0110982	0.928093
P27514	PHO91	-0.0288098	0.820052	0.122202	0.359844	0.0792575	0.415182	0.151302	0.173285	0.153108	0.224486	0.242844	0.0495666	0.0595277	0.605476	-0.217128	0.0636286	0.104964	0.389869	-0.0148164	0.908022	-0.05769	0.690073	-0.19793	0.168265	0.154956	0.269478	0.0184653	0.846469	-0.154759	0.157044	0.228646	0.143799	0.218799	0.176932	0.0540672	0.735196	0.108719	0.434996
P27515	URK1	0.989132	0.0221957	0.795078	0.0797119	0.590394	0.0250918	0.930503	0.00077112	0.859993	0.0543567	0.706042	0.135837	0.69485	0.00175038	0.325427	0.136328	0.582285	0.0623188	0.415481	0.0874744	0.357535	0.36262	-0.25105	0.657008	0.00134259	0.997	0.30905	0.130258	0.379052	0.171502	1.0931	0.0085226	0.630454	0.0284509	0.39135	0.200234	0.695317	0.120864
P27614	CPS1	-0.102397	0.40396	0.0092585	0.899695	-0.0434057	0.719939	-0.0199369	0.719687	-0.161633	0.118857	0.0191088	0.806787	0.0444246	0.5375	-0.217821	0.0468473	-0.248252	0.00702339	-0.181779	0.183712	0.244384	0.210584	0.0112733	0.890251	0.14369	0.0909476	-0.153962	0.150151	-0.183063	0.0616213	-0.126635	0.377116	-0.396561	0.00240008	0.107068	0.151101	0.0716656	0.316901
P27616	ADE1	-0.087675	0.395848	0.0616477	0.554628	-0.0435316	0.469837	-0.0400573	0.783453	-0.216986	0.022761	-0.0487014	0.254812	-0.21593	0.00680138	0.0650632	0.247068	0.0312574	0.791475	-0.0770811	0.239678	0.129485	0.0961933	-0.22259	0.0192789	-0.106771	0.241317	0.00123816	0.977508	0.109898	0.137354	-0.126639	0.270777	-0.31688	0.0476124	-0.0429985	0.669191	0.080781	0.125531
P27636	CDC15	-0.749299	0.263422	-0.550248	0.242223	-0.352892	0.187331	-0.919867	0.00661587	-0.880197	0.0681363	-0.272147	0.317941	-0.412838	0.35882	-0.658981	0.0194738	-0.78702	0.0986526	-0.108682	0.585715	-0.0939123	0.726279	-0.860176	0.199874	-0.141353	0.761279	0.0155934	0.959593	-0.706666	0.059222	-0.841693	0.0112324	-0.335548	0.147974	-0.204012	0.496906	-0.060133	0.746961
P27637	BUD14	-0.0321379	0.903836	0.311265	0.058484	0.105151	0.537101	0.0648536	0.626713	-0.0120822	0.946774	0.0330988	0.79926	0.164944	0.243512	0.233503	0.140115	0.178299	0.224833	0.0448948	0.725955	-0.0781855	0.755378	-0.236349	0.28207	-0.0701499	0.651235	0.213262	0.145524	0.0719506	0.645814	-0.0185167	0.910599	0.214756	0.146587	0.0697168	0.570815	0.289643	0.0637046
P27680	COQ3	0.268784	0.112545	-0.00109417	0.991418	0.0667645	0.618525	0.409035	0.0174412	0.587519	0.00254211	0.0976327	0.481316	0.172167	0.177006	-0.214456	0.185955	-0.0140711	0.924415	0.0215586	0.853146	-0.339567	0.104977	0.46462	0.0157098	-0.351083	0.0221847	0.030494	0.779347	0.152217	0.393934	0.221351	0.06512	1.11659	0.00124453	-0.140772	0.259276	0.0725887	0.505736
P27692	SPT5	-0.109992	0.36089	-0.0352788	0.486121	0.0207986	0.678243	-0.157547	0.0882791	-0.0911915	0.452392	-0.0636655	0.526487	-0.0450005	0.420373	-0.0639475	0.359798	-0.140406	0.110058	-0.00341398	0.963466	-0.0733094	0.284741	-0.479956	0.00492493	-0.00104241	0.985165	0.104838	0.27361	-0.342827	0.00511606	-0.266542	0.0451892	0.060374	0.541954	-0.01088	0.89016	0.0633685	0.437651
P27697	COQ8	0.340971	0.00867988	0.224464	0.0358919	0.2465	0.0441262	0.375656	0.00349907	0.0776376	0.524552	-0.137243	0.362734	0.0955484	0.577458	-0.0414364	0.539964	0.182167	0.207031	0.181699	0.353376	0.365098	0.0682241	0.261413	0.0347324	0.171327	0.227857	0.144553	0.295492	0.518336	0.00261523	0.139589	0.241524	0.282917	0.0551334	0.117743	0.269657	-0.0903986	0.443973
P27705	MIG1	0.206019	0.118955	0.0752739	0.678723	0.00439047	0.978184	0.48899	0.00291513	0.749549	0.0014048	-0.219615	0.22756	0.0589722	0.574295	-0.0808548	0.511873	0.0264412	0.789016	-0.0617799	0.607542	0.0264565	0.902512	-0.195575	0.208732	0.332352	0.113629	0.0704966	0.565445	-0.454473	0.0082101	0.79777	0.000442977	0.786205	0.00124598	0.0866129	0.711269	0.154419	0.157628
P27796	POT1	-0.697419	0.0118221	-0.186137	0.620596	-0.380129	0.406977	0.346155	0.130722	-1.07815	0.00339908	-0.0745149	0.807901	0.0712312	0.735113	-1.19054	0.00225882	-1.09049	0.00200844	-0.949889	0.00226674	1.1858	0.0872444	1.98841	0.00017486	1.24983	0.00770202	-0.619609	0.0696617	0.893909	0.0168988	0.168767	0.366212	-3.13881	3.29416e-05	0.668812	0.0715998	0.176548	0.2649
P27801	PEP3	0.0446822	0.770969	0.115178	0.424168	-0.104458	0.740966	0.198934	0.209552	0.178299	0.225383	0.162106	0.407698	0.230077	0.153019	0.109842	0.407691	0.0192421	0.878582	-0.00620784	0.970582	-0.294455	0.215822	-0.136649	0.311313	-0.129987	0.481617	-0.172277	0.272998	-0.147441	0.295338	0.18992	0.216155	0.449462	0.0369942	0.0623768	0.621294	-0.0703143	0.66546
P27809	KRE2	-0.0356262	0.739678	-0.142444	0.246599	-0.0514903	0.555895	-0.371616	0.00250396	-0.164557	0.106058	-0.284692	0.0510849	-0.313391	0.00772206	-0.0673701	0.336365	-0.0705682	0.372514	-0.135041	0.241448	-0.36271	0.0630368	-0.253661	0.151107	-0.125179	0.11161	-0.0107682	0.865992	-0.213036	0.0499326	-0.449227	0.0573515	-0.219032	0.0289728	-0.17331	0.223891	-0.0996887	0.2087
P27810	KTR1	0.0905264	0.333963	-0.0842547	0.650255	0.234755	0.0798829	-0.342692	0.0454663	0.0184903	0.88622	-0.0582888	0.37579	-0.36392	0.00111116	0.0181827	0.905634	0.14023	0.294324	-0.0695373	0.552757	-0.388237	0.24665	-0.308489	0.164403	-0.163148	0.339517	0.00592601	0.935315	-0.0850292	0.476446	-0.0808712	0.341491	-0.303038	0.01186	-0.186807	0.032267	-0.112061	0.131848
P27825	CNE1	-0.33255	0.355621	-0.0479914	0.772274	-0.207505	0.420288	-0.276308	0.195899	-0.183317	0.519371	-0.027149	0.88597	-0.0533217	0.795171	-0.209583	0.3831	-0.342065	0.115536	-0.0289245	0.878563	0.0971166	0.579592	-0.268991	0.281912	0.0175081	0.914261	-0.0751916	0.71063	-0.0677417	0.757748	-0.227664	0.335027	0.434199	0.0652927	-0.164697	0.473562	-0.0338977	0.856474
P27882	ERV1	0.249856	0.133408	-0.0191948	0.834102	-0.0312089	0.837837	0.152089	0.120277	-0.445685	0.0054716	-0.133795	0.334423	0.075757	0.377006	-0.0475866	0.805679	0.232606	0.0553239	0.173423	0.196963	0.454198	0.0459102	0.665668	0.0124193	-0.0461837	0.635899	0.142254	0.241892	0.892075	0.00186911	-0.449482	0.0158996	-0.171302	0.210236	-0.0524298	0.717546	0.00633627	0.942267
P27929	NAM9	0.671851	0.000178073	0.285185	0.0427741	0.407208	0.00516312	0.467023	0.00106014	-0.48416	0.038024	-0.112042	0.173086	-0.0225173	0.745127	0.222947	0.0169917	0.469467	0.000146764	0.460191	0.000379486	0.53466	0.123997	0.230159	0.0296718	0.0370678	0.653592	0.419279	0.00706804	0.695673	8.60761e-05	0.264892	0.00246754	-0.662636	0.0249813	-0.164116	0.254502	-0.08494	0.249908
P27999	RPB9	-0.0208332	0.933618	-0.203348	0.476592	-0.0222431	0.924718	-0.383162	0.15662	-0.100116	0.724436	-0.303525	0.262078	-0.434743	0.144305	-0.0905326	0.742663	0.19014	0.445524	-0.209942	0.496958	-0.293855	0.341746	-0.94709	0.0560925	-0.161523	0.589435	-0.0128342	0.960947	-0.753303	0.0373212	0.045529	0.846914	-0.454675	0.127529	-0.120015	0.674852	-0.15673	0.529615
P28000	RPC19	0.119935	0.476732	0.00458189	0.966355	0.00405058	0.963781	0.146479	0.188087	0.124531	0.471948	-0.213688	0.0955642	0.224624	0.0684112	0.225024	0.245858	0.122715	0.285449	0.169051	0.286206	-0.257081	0.104135	-0.352752	0.0338316	0.0110137	0.888448	-0.0172706	0.831196	-0.154835	0.290202	0.177621	0.144031	0.516174	0.0407777	-0.081156	0.394	-0.123998	0.215221
P28003	FUN19	-0.669595	0.438301	0.955242	0.333126	-0.900063	0.392056	2.32406	0.0401318	3.08444	0.0165654	1.69892	0.117492	0.695682	0.429164	-0.90197	0.341311	-0.991864	0.526319	0.366246	0.664797	2.76457	0.101315	3.77187	0.00803088	2.66869	0.0256479	0.871264	0.324957	1.45816	0.135125	2.76227	0.0247206	0.961564	0.333704	1.49833	0.127401	1.33753	0.156115
P28004	PRP45	0.319945	0.430373	0.386312	0.329871	0.066442	0.820834	0.334229	0.321732	0.0202983	0.935885	0.120672	0.530954	0.457282	0.0553043	0.367879	0.227957	0.434145	0.0938788	0.644862	0.0964021	0.117804	0.782634	0.284189	0.301838	-0.00996518	0.965742	0.0980878	0.627474	0.196162	0.35171	0.0305754	0.885241	-0.055938	0.860451	0.11534	0.565397	0.214774	0.425571
P28005	POP5	0.794152	0.169628	0.677437	0.222231	1.14078	0.0640387	0.351989	0.457303	0.334759	0.490349	0.565625	0.270116	0.411045	0.431965	0.325961	0.648651	0.798096	0.222475	0.700595	0.176048	0.429297	0.387606	-0.868495	0.406752	0.173467	0.7859	0.487272	0.411296	0.0830151	0.871911	0.635878	0.295838	0.750755	0.166959	0.0610783	0.90959	0.613296	0.225641
P28006	GAC1	-0.285438	0.102998	0.32381	0.122623	-0.120023	0.539815	-1.42806	0.000684275	-0.748168	0.0958987	0.3165	0.147931	0.164012	0.288717	-0.163868	0.519748	-0.424394	0.051139	-0.234417	0.347245	0.110309	0.761688	1.00655	0.00652499	0.606888	0.0088521	0.000465913	0.996844	-0.032338	0.855302	-0.995573	0.0545445	-1.99867	0.142366	0.270421	0.0710806	0.527218	0.0134752
P28007	GAR1	0.329177	0.00892182	0.165749	0.115142	0.152987	0.262875	0.280566	0.010626	0.374977	0.071327	0.0225288	0.853478	0.277767	0.0997704	0.378326	0.00878652	0.209811	0.0816785	0.038405	0.867358	-0.269851	0.111171	-0.387224	0.00484928	-0.0413687	0.650006	0.0211394	0.863996	-0.0899407	0.220162	0.418048	0.0175694	0.475056	0.00947113	0.0220031	0.884507	-0.116649	0.246
P28239	PPA2	0.162545	0.18529	-0.185595	0.160971	0.182275	0.1217	-0.0561912	0.608381	-0.047342	0.662071	-0.349372	0.0829373	-0.200584	0.183068	0.135343	0.326244	0.234952	0.0800451	0.17142	0.150743	0.179456	0.238047	-0.237037	0.0721725	-0.170907	0.103488	0.242454	0.0403527	0.476282	0.0045115	-0.270442	0.129231	0.12282	0.292791	-0.131748	0.330934	-0.151555	0.13512
P28240	ICL1	-0.502693	0.0066732	0.270134	0.240797	0.0888724	0.396745	-1.61263	0.000128817	-3.08988	0.0188846	-0.0784448	0.432721	0.281575	0.0194048	-0.0552427	0.731161	-0.294939	0.0727035	-0.403733	0.0581489	-0.511642	0.0106256	0.277174	0.181349	0.0159184	0.928084	-0.245663	0.0640728	-0.328934	0.0823946	-3.6284	2.59006e-06	-8.55341	0.00022829	-0.0119075	0.964801	-0.0140921	0.85308
P28241	IDH2	-0.0497308	0.665615	-0.0509711	0.490196	-0.0882054	0.143802	-0.676213	0.000280863	-0.87054	0.018302	-0.184608	0.313071	0.112324	0.035395	0.0881793	0.100455	-0.107365	0.297869	0.00642369	0.963061	-0.213433	0.248846	0.519905	0.0168633	-0.0574409	0.475336	-0.0938572	0.0897145	0.0994617	0.336838	-0.988416	0.000165908	0.375932	0.00456263	-0.0378749	0.488028	-0.109081	0.0600088
P28263	UBC8	0.14425	0.0864492	0.222012	0.163731	0.0959199	0.463908	0.294529	0.00909178	-0.189454	0.137127	0.188544	0.114941	0.29591	0.00091097	0.0413737	0.775037	0.113035	0.00857186	-0.00115767	0.990906	0.0737737	0.34645	0.0731436	0.536102	-0.00631765	0.904724	-0.0349934	0.436206	0.253869	0.0580714	-0.0731332	0.377265	-0.709575	0.00340784	0.0794349	0.110854	0.188969	0.0539789
P28272	URA1	-0.508104	0.0364048	-1.75449	3.0164e-05	-1.96421	0.00179139	-0.296993	0.254985	-0.773233	0.00626164	-0.24254	0.573196	0.12208	0.452673	0.0437941	0.866717	-0.394642	0.0573007	0.351713	0.15147	-0.0367792	0.921968	-0.802693	0.00430738	0.211524	0.105277	0.250113	0.0690188	-1.3958	0.000258528	-0.896787	0.00159687	-0.28864	0.297545	-0.171929	0.146306	-0.177738	0.114882
P28273	OXP1	0.155294	0.303106	0.16607	0.0550392	0.0562833	0.360533	0.10729	0.100277	0.131748	0.070675	0.140091	0.0718652	0.120099	0.0859052	-0.0633257	0.216085	0.0425783	0.52587	-0.107293	0.0696005	0.148505	0.0410536	0.0959931	0.396692	0.0770679	0.489123	0.00621565	0.920449	0.186996	0.0135226	0.0822521	0.120941	0.182934	0.068259	0.0616283	0.213663	0.0726041	0.266188
P28274	URA7	0.240259	0.141921	0.144809	0.33009	0.158442	0.249902	0.38221	0.0359415	0.309951	0.0771747	0.077039	0.592761	0.193513	0.186205	0.182115	0.228571	0.324863	0.0502795	0.137128	0.513586	-0.132478	0.32614	-0.313394	0.0590139	0.0347038	0.833658	0.0784616	0.593034	-0.135893	0.454918	0.389808	0.0375181	0.0299732	0.888603	0.0208099	0.907096	-0.0166236	0.898952
P28319	CWP1	0.255628	0.0634918	0.169158	0.156992	-0.0139779	0.953206	-0.297503	0.20404	-0.120115	0.576965	-0.285022	0.177361	0.291462	0.0714139	-0.0183218	0.857386	0.132984	0.460803	-0.253747	0.135978	-0.235919	0.146718	-1.06082	0.000929358	0.0229724	0.889632	-0.0587532	0.632582	0.316221	0.049435	-0.0683468	0.599688	0.394703	0.0238768	0.137182	0.442871	0.0318244	0.736685
P28320	YJU2	-0.0567798	0.781602	-0.0483249	0.851169	-0.0642975	0.374129	-0.407284	0.00107279	-0.424049	0.0293941	-0.196883	0.484646	-0.0493645	0.580495	-0.0993845	0.588002	-0.0960303	0.348204	-0.51807	0.035706	-0.693002	0.114391	-0.432247	0.136263	-0.254065	0.395914	-0.163982	0.471496	-0.124527	0.150603	-0.525406	0.0714889	0.0229567	0.903494	-0.0992067	0.487176	-0.103544	0.35373
P28321	YJU3	-0.0143179	0.891468	0.0247978	0.540631	-0.000957877	0.991386	0.108675	0.130975	-0.245514	0.205197	0.0920749	0.153529	0.222566	0.0106326	0.1352	0.0604563	0.11616	0.118462	0.179273	0.0241162	0.26598	0.0327953	0.482187	0.0117109	0.0687215	0.371548	0.103924	0.326735	0.346937	0.00801113	-0.207843	0.128769	-0.0331818	0.63863	-0.070984	0.416732	-0.0340762	0.757807
P28495	CAP1	-0.212111	0.0334353	-0.114259	0.104452	-0.1538	0.00471227	-0.108627	0.118593	-0.0342836	0.683797	-0.15648	0.0201614	-0.248298	0.036425	-0.0784222	0.170871	-0.114054	0.153483	-0.122571	0.0139431	-0.0658511	0.241183	0.0938836	0.102194	-0.0800572	0.0557369	-0.114762	0.000623897	-0.145351	0.0638604	-0.298562	0.0136227	0.253559	1.69416e-05	-0.0638545	0.36034	0.0121695	0.867072
P28496	LAC1	-0.218301	0.297048	0.230234	0.421379	0.323618	0.0711542	0.246941	0.264959	1.34097	0.00418075	-0.0636707	0.714833	-0.115503	0.45867	-0.217061	0.549845	0.122071	0.684212	0.009751	0.980988	0.00288891	0.982329	-0.466711	0.173513	0.21688	0.521661	0.21964	0.29823	-0.658435	0.420064	1.06071	0.062159	1.59147	0.000647517	-0.0614676	0.813994	0.330505	0.122996
P28625	YIM1	-0.292803	0.0676888	-0.111485	0.315222	-0.179803	0.194291	0.00891515	0.835439	0.0528429	0.17952	0.0566107	0.275558	-0.0926911	0.354995	-0.361644	0.000845531	-0.295951	0.0362816	-0.204436	0.124821	0.210909	0.269818	0.34432	0.000248252	-0.0419163	0.629256	-0.124231	0.138588	0.0597334	0.209303	-0.0523295	0.528399	-0.13384	0.0621449	-0.0178674	0.531524	0.0594122	0.16998
P28627	IMP1	0.378047	0.0448348	0.151825	0.448405	0.249663	0.127779	-0.0407031	0.725244	-1.73127	0.00527145	-0.129764	0.520293	0.241786	0.0279383	0.340738	0.0157054	0.314529	0.0161922	0.355309	0.0160971	0.502513	0.0554499	-0.0668223	0.888425	0.187439	0.143331	0.108435	0.304246	0.750491	0.000595584	-0.0170451	0.915451	-0.783912	0.0097662	0.0755106	0.443494	0.0611809	0.773766
P28707	SBA1	-0.420707	0.0879349	-0.349514	0.088304	-0.185057	0.282186	-0.327982	0.0915227	-0.0863744	0.57452	-0.336677	0.0899614	-0.426541	0.0291431	-0.307846	0.169964	-0.143887	0.417453	-0.292028	0.288044	-0.0967537	0.576299	0.0672947	0.685946	-0.121224	0.525623	-0.0509074	0.727345	-0.337536	0.0828849	-0.0833862	0.545963	-0.55619	0.011413	-0.0228834	0.920774	0.142032	0.515598
P28708	PRR1	-0.308224	0.522947	-0.195605	0.402946	0.117279	0.137512	-0.223822	0.48237	0.0252252	0.811893	0.119223	0.706807	-0.594382	0.00489901	-0.159533	0.268937	-0.120974	0.699449	-0.568407	0.0356333	-0.143182	0.384644	-0.424218	0.148196	0.153452	0.00197869	0.0194589	0.842254	-0.723075	0.0698132	0.631068	0.0805174	-0.159061	0.128073	0.164329	0.295846	0.114104	0.135784
P28737	MSP1	0.469051	0.00858614	0.182395	0.178058	0.292292	0.0613548	0.309593	0.0490963	0.354931	0.0390988	-0.100655	0.451731	0.193374	0.155861	0.17562	0.18857	0.374748	0.032685	0.54473	0.00997894	0.253339	0.237565	-0.10401	0.490067	-0.0860059	0.550404	0.327289	0.0522194	0.5354	0.00942216	-0.114646	0.328549	0.828233	0.0018494	-0.0792483	0.475903	0.0872844	0.514022
P28777	ARO2	0.210214	0.0516854	-0.0553066	0.442466	0.0934894	0.203592	0.445703	0.00152435	0.271547	0.131982	-0.0631445	0.447602	0.0597301	0.279237	0.251416	0.126651	0.261842	0.0116768	0.0380854	0.822139	-0.127132	0.228398	-0.0528199	0.534748	-0.0249971	0.81824	0.0742563	0.19621	-0.0296348	0.650389	0.359564	0.0909551	0.239028	0.0276298	0.00265152	0.98508	-0.147948	0.342112
P28778	MRP17	0.451141	0.332567	-0.0494219	0.880829	0.303025	0.29309	0.508101	0.0118321	-0.287414	0.304352	-0.179607	0.406099	0.385814	0.0211555	0.3227	0.152889	0.416867	0.0561799	0.0981879	0.752731	0.0509229	0.848488	0.4099	0.0574408	-0.126119	0.520418	0.182046	0.127665	0.950203	0.00165822	-0.182394	0.271018	-0.0852381	0.670725	-0.0543762	0.810713	-0.469086	0.179838
P28789	HEM3	0.340919	0.00182957	0.13235	0.210215	-0.0816414	0.437913	0.095025	0.0276402	-0.380117	0.00789254	-0.13629	0.0435949	0.200295	0.0531547	0.174518	0.246697	0.246097	0.0230497	0.224599	0.094962	0.324068	0.0815597	0.416989	0.0815159	-0.0182087	0.782485	0.116929	0.171971	0.438387	0.0111197	-0.0726663	0.435898	-0.629409	5.55527e-05	0.0236831	0.80112	0.0665048	0.407624
P28791	SEC20	0.337801	0.267545	0.172235	0.596569	-0.131457	0.458598	0.231483	0.000226069	0.227467	0.0106289	0.254804	0.225452	0.337413	0.0782259	-0.222405	0.165698	0.0980445	0.304235	0.330081	0.373729	0.178186	0.0371906	-0.205267	0.0538703	-0.231476	0.104616	0.0149291	0.94387	0.00385076	0.91617	-0.0215709	0.925574	0.419192	0.0984139	0.239578	0.1023	-0.135202	0.694221
P28795	PEX3	-0.0555385	0.775136	0.0968934	0.640443	-0.11647	0.295177	-0.107682	0.498102	-0.324157	0.043834	-0.0437221	0.75295	0.159039	0.18489	-0.515292	0.0184504	-0.224961	0.0819377	-0.180373	0.315568	0.37991	0.0149645	0.241831	0.0839296	0.124195	0.28172	-0.246276	0.073404	-0.132553	0.548748	-0.243436	0.25844	-0.123548	0.280312	0.0485754	0.647368	0.187049	0.194276
P28817	EHD3	0.659889	0.000566261	0.165513	0.0735283	0.273156	0.0594399	0.391394	0.00624636	-0.0671075	0.547101	-0.0391898	0.690954	0.141263	0.142075	0.326418	0.00870704	0.487383	0.00126434	0.559279	0.0055066	0.709698	0.00166464	0.529349	0.0204213	0.0816072	0.474337	0.416388	0.0032986	1.06543	0.000174335	-0.136869	0.145796	-0.438669	0.00241089	-0.0252808	0.873989	-0.0587142	0.389658
P28834	IDH1	0.0671498	0.497693	-0.0512217	0.555914	-0.075622	0.452869	-0.72139	0.00205852	-1.13034	0.00303248	-0.227547	0.182695	-0.0418699	0.653931	0.0818956	0.38378	-0.0762906	0.47077	-0.00883432	0.954689	-0.178998	0.25982	0.685785	0.00786569	-0.0638323	0.460542	-0.025796	0.757289	0.288851	0.0270104	-1.26951	0.000263491	0.0436436	0.73968	-0.144059	0.17562	-0.131725	0.244602
P29029	CTS1	0.00241776	0.985342	-0.00915526	0.955124	0.113846	0.245616	0.508245	0.0235361	1.06735	0.000251027	-0.352785	0.0622169	-0.162964	0.10823	0.322178	0.114172	0.0452691	0.566209	-0.0808934	0.694446	-0.431159	0.0488024	-0.942075	0.00326067	-0.182316	0.120672	-0.103581	0.341151	-0.884275	0.00315455	0.893597	0.00895417	1.27685	8.24114e-05	-0.172044	0.157248	0.013173	0.884626
P29055	SUA7	0.27713	0.113093	0.148791	0.554842	0.134525	0.182919	0.0296878	0.750369	-0.0251807	0.86058	-0.0640215	0.523807	0.253667	0.0507527	-0.0242842	0.838142	-0.0539252	0.532819	0.0585167	0.713037	0.0820857	0.558085	-0.228355	0.123202	0.125289	0.224056	0.127137	0.50965	-0.267926	0.0404084	0.262053	0.0448458	0.452849	0.0677652	-0.050998	0.542465	0.24787	0.141485
P29056	BRF1	0.698078	0.184708	0.20069	0.681488	-0.0129361	0.97262	0.2773	0.596069	0.0487382	0.896962	0.0362877	0.921531	0.53476	0.207973	0.14698	0.71597	0.352075	0.369185	0.287154	0.529414	-0.19089	0.661882	-0.554257	0.268176	-0.114631	0.784689	0.174566	0.655444	-0.399046	0.34786	-0.00506655	0.991131	0.258451	0.635257	-0.249107	0.705078	0.36	0.543391
P29295	HRR25	0.0622747	0.513971	0.11673	0.630114	-0.130175	0.0820962	-0.12639	0.256231	0.152614	0.114553	-0.0635421	0.575754	0.152855	0.057029	0.0446392	0.488609	-0.081946	0.410988	0.0540228	0.544189	-0.162284	0.505708	-0.337817	0.0251523	-0.172915	0.127141	-0.0856358	0.198689	-0.103031	0.166824	-0.0255279	0.828419	0.197363	0.0363633	-0.0705807	0.246905	0.0956849	0.615984
P29311	BMH1	0.00935707	0.913482	-0.0140725	0.912465	-0.207884	0.0119655	-0.0235045	0.846383	-0.103851	0.363984	-0.120321	0.119562	0.186611	0.0121197	0.0109117	0.951985	-0.0274039	0.768258	-0.123338	0.331882	-0.154786	0.117849	-0.031487	0.72648	0.0276281	0.730484	-0.0692767	0.313284	-0.177783	0.115665	-0.0269988	0.79162	0.0162781	0.875052	0.128897	0.0482722	-0.0343868	0.517093
P29340	PEX4	0.178797	0.258453	0.248813	0.168579	0.00627388	0.979628	-0.155615	0.4165	-0.348555	0.376281	0.0456014	0.59377	0.357844	0.0441957	-0.0768086	0.874346	0.162319	0.289168	0.0199599	0.87691	0.408088	0.0166443	0.181022	0.349332	-0.081092	0.600779	0.346312	0.0856364	0.66205	0.00164518	-0.373574	0.212268	0.328776	0.010581	0.0337407	0.91421	0.160537	0.268254
P29366	BEM1	0.114607	0.522086	0.108808	0.366064	0.207956	0.216588	-0.0826541	0.466843	-0.13796	0.292957	-0.00403915	0.968801	0.0873043	0.499349	0.104706	0.46086	0.0559194	0.647376	0.0862702	0.467704	-0.0319371	0.881058	-0.463035	0.0144604	-0.0376638	0.719386	0.0657813	0.567039	-0.0436968	0.681889	-0.0723906	0.70937	-0.165706	0.224544	-0.0635953	0.568898	0.0410089	0.802846
P29453	RPL8B	0.300136	0.00372753	0.242158	0.0145286	0.426675	0.0248726	0.184373	0.147908	0.239462	0.0882203	0.041474	0.512828	0.163584	0.0916265	0.280448	0.00445113	0.211144	0.120636	0.159995	0.0862043	-0.168413	0.251468	-0.26542	0.0128157	0.0474085	0.633706	0.0875252	0.281638	-0.047204	0.515902	0.464479	0.0138066	0.141838	0.451229	0.0819913	0.483353	0.115653	0.092865
P29461	PTP2	0.42866	0.162473	0.153335	0.529338	0.135457	0.54637	0.136608	0.504119	0.571028	0.103688	0.133154	0.643739	0.164112	0.402978	0.221332	0.324526	0.527802	0.0402703	0.382538	0.149152	0.51866	0.127636	0.667091	0.0437137	0.180302	0.471025	0.125879	0.646932	0.282508	0.279198	0.0141801	0.965381	1.38825	0.00248589	0.303762	0.295685	0.172188	0.404635
P29465	CHS3	-0.552567	0.329965	-0.622167	0.243684	0.671093	0.236465	-1.15618	0.0044283	-1.92881	0.0436465	-1.37473	0.0465356	-0.421591	0.0927099	-0.271378	0.135491	0.321682	0.0875449	0.217497	0.455982	-1.92762	0.084959	-1.294	0.148551	-1.21639	0.0240864	-0.00189508	0.991849	-0.320371	0.0490971	-0.938991	0.33059	0.58635	0.136089	-0.651938	0.00608422	-0.854329	0.0647273
P29468	PAP1	-0.104987	0.0631583	-0.0451858	0.473106	-0.0214194	0.866202	-0.209227	0.0363759	-0.304226	0.0120924	-0.142063	0.208166	-0.0175622	0.79943	-0.139358	0.088174	-0.0792283	0.24241	0.0520106	0.221301	-0.0982293	0.0926383	-0.475997	0.000203363	-0.00292695	0.949882	0.0240781	0.514752	-0.198284	0.0292241	-0.337247	0.00044749	-0.010602	0.809989	-0.0456477	0.565463	-0.0914853	0.101137
P29469	MCM2	-0.0658261	0.677389	0.0519013	0.650136	-0.000488063	0.996803	-0.119267	0.384746	0.159441	0.17349	-0.182364	0.151445	-0.166068	0.256852	-0.220281	0.155434	-0.166619	0.259578	-0.173503	0.244694	-0.16512	0.166379	-0.822808	0.00574907	-0.169204	0.196799	-0.0543972	0.660781	-0.432507	0.0141721	0.0483616	0.757659	0.166575	0.188836	-0.112173	0.362356	-0.0231465	0.877464
P29478	SEC65	0.115356	0.15027	0.0942099	0.239582	0.136221	0.105043	0.10357	0.17759	0.146171	0.0757654	-0.0558543	0.56837	0.13165	0.166664	0.173239	0.16545	0.0748396	0.322919	0.0365538	0.72187	-0.182793	0.0562081	-0.0368759	0.807351	-0.0971611	0.266842	-0.0372268	0.597406	-0.00778059	0.915586	0.0979661	0.244642	0.176225	0.0552095	0.0445695	0.719513	0.099672	0.255255
P29496	MCM5	-0.0354878	0.685648	0.0703254	0.172576	-0.00652831	0.933674	-0.185232	0.00243638	-0.00925221	0.902335	-0.085979	0.162954	0.0115254	0.678444	-0.057466	0.370041	-0.0474544	0.382634	-0.0249518	0.46118	-0.327469	0.0713609	-0.86602	5.58144e-05	-0.0336676	0.253387	0.0043484	0.901504	-0.333098	0.000303613	-0.0299603	0.403811	-0.12202	0.068903	0.00012586	0.998349	0.0964044	0.273214
P29509	TRR1	0.108973	0.281707	0.0194633	0.84925	0.0766027	0.145514	0.34086	0.000860584	0.43809	0.00299693	-0.181942	0.0123788	0.131428	0.0417324	0.192075	0.191261	0.0666756	0.33364	-0.0915253	0.539114	-0.258616	0.0610121	-0.18234	0.163674	-0.00466754	0.934374	-0.0113375	0.830786	-0.138495	0.101378	0.361951	0.109021	0.742339	0.000390554	-0.0158003	0.803665	-0.148539	0.357182
P29539	RIF1	0.293167	0.32929	0.19744	0.66122	-0.262855	0.502016	0.152738	0.761646	0.0588061	0.88129	-0.0469427	0.904489	-0.0411321	0.897947	-0.150839	0.730443	-0.0495803	0.902422	0.365665	0.518525	-0.290232	0.412922	0.276597	0.319289	0.145559	0.581105	0.128932	0.662732	0.00249934	0.994046	0.306336	0.838974	0.963253	0.0356038	0.122132	0.816758	-0.155673	0.56123
P29547	CAM1	-0.0269132	0.709922	-0.021524	0.755439	-0.0532088	0.497003	-0.0549873	0.434976	-0.0700846	0.149008	-0.0199796	0.772373	0.0966519	0.0837222	-0.147982	0.0734332	-0.013825	0.741832	-0.0974935	0.237245	-0.0118459	0.918353	0.162793	0.0123736	0.006361	0.898516	0.0403769	0.484527	-0.109084	0.140691	-0.240949	0.0257316	-0.00247496	0.961182	0.0295748	0.532176	0.0354249	0.543007
P29703	RAM2	0.0825411	0.39759	-0.0381159	0.526418	0.0198431	0.735695	0.0829628	0.394665	-0.108156	0.306698	-0.0860436	0.128553	0.0711252	0.428524	0.0633825	0.448712	-0.00703731	0.902783	-0.0136286	0.905903	0.103958	0.215314	-0.455824	0.00474957	0.097232	0.293586	0.0872308	0.29871	-0.133643	0.0465963	0.148294	0.376371	-0.0897746	0.101959	-0.0668627	0.454109	0.110218	0.0986015
P29704	ERG9	0.166645	0.0222852	0.0759326	0.370515	-0.0850428	0.502146	0.221648	0.0107726	0.26337	0.0259941	0.173346	0.0165413	0.185076	0.00433699	-0.044394	0.146433	0.170744	0.0155813	0.0268832	0.715582	0.0526751	0.116804	0.0221775	0.416382	0.0999806	0.121211	0.0800995	0.0809571	0.00385211	0.959046	0.358071	0.0369512	0.16258	0.121861	-0.0342719	0.648057	-0.0203139	0.780367
P29952	PMI40	0.132558	0.0710522	-0.106471	0.0459328	-0.0584785	0.262137	0.00419282	0.944403	-0.112981	0.12456	-0.118016	0.192032	0.111741	0.184154	0.116934	0.491473	0.0106429	0.875407	0.003693	0.974188	-0.00575586	0.959599	0.046888	0.589592	0.0804273	0.212881	0.0130742	0.8422	-0.120288	0.029663	0.00764791	0.938281	-0.183678	0.0272684	0.0381146	0.640931	0.000398093	0.994526
P30402	URA10	-0.128015	0.402474	-0.222356	0.264707	-0.686329	0.0280677	1.02596	0.0019972	0.505956	0.0192415	0.290685	0.183365	0.185793	0.319864	-0.47532	0.0333815	-0.303486	0.109346	-0.387825	0.0411041	0.511151	0.0694784	0.860885	0.00967178	0.107168	0.498017	-0.324356	0.105367	0.567673	0.0705065	0.700156	0.0102577	-0.344484	0.133603	0.171165	0.284843	-0.00180873	0.989705
P30605	ITR1	-0.273329	0.425372	-0.221097	0.279235	-0.16914	0.564643	-0.624286	0.0220572	-1.39032	0.346905	-0.250995	0.27311	-0.200401	0.310923	-0.351885	0.274134	-0.331789	0.263118	0.0395206	0.888714	-0.690692	0.0846405	-0.517102	0.146282	-0.451021	0.130513	-0.58818	0.309227	-0.579506	0.0625347	-1.52822	0.00818397	0.0061906	0.979249	-0.168054	0.625591	-0.201242	0.320576
P30619	SEC1	-0.0137599	0.823323	-0.0321899	0.631755	-0.0191648	0.782089	-0.0913656	0.106411	-0.148705	0.0694389	0.0849979	0.173207	0.0182725	0.677907	-0.00131568	0.98933	-0.0369654	0.391412	-0.142762	0.153107	-0.0701535	0.356153	0.0100993	0.898118	-0.00101748	0.98867	-0.110984	0.116771	-0.0239511	0.673276	-0.0293847	0.773094	0.0393624	0.389517	0.0215269	0.768676	-0.0457384	0.339776
P30624	FAA1	0.019731	0.834916	-0.00328439	0.962546	0.0309807	0.691715	0.498997	0.00316606	0.739408	0.00566175	0.0427048	0.603971	0.13956	0.134222	-0.191365	0.0683783	-0.00243689	0.972594	-0.0592926	0.444403	0.732544	0.07942	1.22026	9.69514e-05	0.449164	0.0124002	0.178456	0.341595	0.321945	0.0626517	0.563109	0.00157358	0.982871	0.00192908	0.192954	0.10143	0.0128256	0.90609
P30656	PRE2	-0.0692115	0.0708391	-0.00579722	0.94546	-0.0313178	0.437125	0.324661	2.40112e-05	0.408985	0.0260941	0.149346	0.000153967	0.028266	0.727675	0.0239357	0.613346	-0.0221184	0.366227	-0.00856218	0.405059	0.09283	0.217767	0.334686	1.14217e-05	0.0876367	0.0151779	0.0335517	0.543798	0.225618	0.0298618	0.362925	0.015444	0.608861	8.37244e-08	0.09497	0.0187436	-0.0075607	0.939121
P30657	PRE4	0.235559	0.148864	0.207541	0.114682	0.205317	0.0827185	0.466736	0.0149283	0.305362	0.00406465	0.0171948	0.891216	0.396234	0.00665609	0.0359065	0.846953	0.102226	0.581523	0.0133875	0.927764	0.282706	0.0155827	0.581298	0.00831641	0.286693	0.13116	0.0447854	0.576824	0.18293	0.353376	0.435709	0.0106357	0.659909	0.0352124	0.144766	0.219914	0.088151	0.182881
P30665	MCM4	-0.103617	0.258615	-0.00664719	0.926839	-0.00058047	0.991933	-0.0387173	0.528005	0.169489	0.0253752	-0.0885219	0.440746	-0.0278065	0.64085	-0.0792496	0.236012	-0.0840398	0.341941	0.0758274	0.353611	-0.0403621	0.437088	-0.664644	0.000210987	0.0206489	0.822048	0.0338275	0.610336	-0.312821	0.00295839	0.151911	0.0848776	0.243395	0.0733153	-0.00156832	0.977889	-0.0274398	0.609035
P30771	NAM7	0.0507455	0.480647	0.00606216	0.948286	0.0925302	0.26376	0.116924	0.356349	0.3856	0.00679121	-0.0261117	0.83715	-0.104033	0.181001	-0.0268984	0.799135	0.0483933	0.535561	-0.0132063	0.850533	-0.145835	0.283356	-0.0722271	0.325991	-0.120334	0.198266	-0.0429234	0.649403	-0.112669	0.199431	0.197367	0.0412147	0.395681	0.00457	-0.186568	0.239346	0.0069849	0.926712
P30775	MRF1	0.535317	0.0198665	0.116182	0.446246	0.254645	0.349174	0.473458	0.0242546	0.196284	0.452977	-0.0326815	0.839418	0.0349359	0.810481	0.467865	0.0167753	0.504122	0.0312488	0.385573	0.174346	0.345219	0.153251	0.250641	0.280062	0.0509637	0.715857	0.338543	0.130873	0.917675	0.00363322	0.152603	0.434196	0.600762	0.0100979	0.0119757	0.925726	-0.227144	0.288375
P30777	GPI10	-0.162721	0.730157	0.403473	0.362681	0.464275	0.376425	0.413048	0.360888	0.547072	0.242603	0.736783	0.153425	0.593226	0.238631	0.335863	0.568494	0.288172	0.525405	0.609014	0.216288	0.464861	0.431388	0.202019	0.657948	-0.116968	0.856852	0.158015	0.739564	0.266658	0.534147	0.565556	0.28002	0.404986	0.386976	0.308702	0.480176	0.590825	0.20749
P30822	CRM1	-0.073231	0.236594	-0.113337	0.101997	-0.198938	0.208823	0.019845	0.727173	0.0159109	0.849637	0.0175902	0.819089	-0.00391459	0.919993	-0.163014	0.0116214	-0.1168	0.132456	-0.0959798	0.0616678	0.0514088	0.79905	-0.113313	0.210311	0.00252513	0.970726	-0.0317645	0.805701	-0.197566	0.00916781	0.0171728	0.739289	0.040919	0.361874	-0.0327146	0.425238	-0.121824	0.090095
P30902	ATP7	0.136959	0.343997	-0.0159019	0.929516	0.0219282	0.863165	-0.590969	0.00780208	-1.86456	0.000890503	-0.0754653	0.616741	0.249252	0.0569501	0.276271	0.156168	-0.0585411	0.70853	0.227253	0.0818687	-0.104747	0.489312	0.547564	0.0159543	0.037745	0.803774	0.0217079	0.690242	0.00583501	0.948751	-1.5315	0.000154156	-3.68223	2.37734e-07	-0.120889	0.23575	0.0752327	0.458729
P30952	MLS1	-0.416432	0.02947	0.211953	0.386446	0.202728	0.0646357	-1.45919	0.000451837	-3.20386	0.0101505	-0.0705591	0.523183	0.175641	0.0878492	-0.0911814	0.417329	-0.299695	0.0379588	-0.626309	0.0105063	-0.8628	0.00295409	0.793114	0.00507615	-0.146457	0.232759	-0.443458	0.0148959	-0.767361	0.00108778	-3.25495	3.06711e-05	-6.90249	1.75813e-06	-0.0499185	0.810167	-0.0847249	0.36532
P31109	SNC1	0.0344192	0.774251	0.31076	0.0978874	-0.131459	0.630383	-0.0928797	0.641305	-0.0109307	0.955508	-0.133751	0.553004	0.343708	0.0654038	-0.0158928	0.919761	0.10458	0.607405	0.115413	0.587806	-0.269559	0.242331	-0.845073	0.0426471	0.00453623	0.970052	-0.101197	0.506608	-0.592543	0.0164473	-0.214921	0.106466	0.378911	0.0417119	-0.0190383	0.832736	-0.00574515	0.97379
P31115	DEG1	0.389021	0.0331426	0.285556	0.198489	0.262258	0.0707916	0.173701	0.166285	0.244124	0.166326	-0.0191937	0.886742	0.326702	0.0610113	0.3182	0.0259484	0.166683	0.256407	0.22385	0.154948	-0.0743555	0.687544	-0.202296	0.132114	0.0577895	0.568681	0.173028	0.370904	0.013627	0.919813	-0.0116381	0.922706	0.458142	0.0175178	0.0205382	0.856361	0.192662	0.118641
P31116	HOM6	0.10148	0.653193	-0.0129375	0.943941	-0.0213839	0.86623	0.229029	0.114076	0.118031	0.553359	-0.0295033	0.845594	0.181642	0.213149	0.189937	0.166884	0.0124876	0.9535	-0.0426744	0.790992	-0.071049	0.626208	0.112224	0.358759	0.0825118	0.582475	-0.0661709	0.56715	0.000915693	0.995172	0.159444	0.477989	0.0907175	0.458236	0.0976871	0.430135	-0.0718922	0.573407
P31334	MRPL9	0.615739	0.0277981	0.104729	0.581535	0.433432	0.0497162	0.551116	0.0230178	-0.13135	0.588202	-0.029297	0.865063	0.105177	0.652099	0.240783	0.254251	0.40984	0.066472	0.465796	0.0506263	0.554038	0.0354158	0.454997	0.0874081	0.0152854	0.923962	0.353934	0.0898313	0.730667	0.0105568	0.167753	0.44594	-0.616613	0.0859457	-0.262256	0.235456	-0.141245	0.451994
P31373	CYS3	0.0634165	0.461691	0.0359249	0.58592	0.0998568	0.417098	0.602052	0.000814413	0.885872	0.000820956	-0.149633	0.238142	-0.170301	0.11661	0.224882	0.0207942	0.133639	0.0861652	-0.0272376	0.776272	-0.326362	0.0399848	-0.496298	0.00263394	-0.109808	0.199308	-0.110035	0.298818	-0.356903	0.0214812	0.956889	0.000208586	1.01653	9.54125e-05	-0.0805441	0.368445	-0.170718	0.127052
P31374	PSK1	-0.0945607	0.263397	-0.0224436	0.717011	0.0843629	0.365182	0.132316	0.0881616	0.242744	0.0545214	0.0627322	0.469055	0.0432233	0.531328	-0.0981823	0.163371	-0.0755819	0.541428	-0.108116	0.173648	-0.00230983	0.976887	-0.435151	0.00662255	-0.0170881	0.87728	-0.0938553	0.183269	-0.303778	0.00881851	0.139671	0.204781	0.0113616	0.903638	-0.010354	0.918995	-0.0144073	0.837895
P31376	SWC3	-0.185645	0.550391	-0.117661	0.478783	-0.297514	0.317619	-0.265536	0.368349	0.122985	0.667301	-0.403464	0.0508273	-0.0996351	0.554101	0.0287595	0.935429	0.234035	0.221681	-0.355778	0.0800503	-0.263874	0.434817	-0.0691987	0.772704	-0.221406	0.190769	-0.101424	0.553535	-0.272446	0.51099	-0.136787	0.643512	0.142447	0.442238	-0.0765479	0.786035	-0.396369	0.069012
P31377	SYN8	0.0919651	0.806927	0.14371	0.777272	0.234128	0.541351	-0.194506	0.508517	-0.0106526	0.970732	-0.619383	0.399378	-0.180433	0.538856	-0.170847	0.597208	0.547998	0.18649	0.221408	0.530564	0.705022	0.0471836	-0.163636	0.600572	0.0195604	0.959761	0.415719	0.226812	-0.00374196	0.993123	-0.100866	0.807928	0.293667	0.311016	0.287803	0.587517	0.346972	0.390897
P31378	NTG1	0.0377334	0.90513	-0.0654421	0.75417	0.193032	0.366914	-0.281401	0.152932	0.0174463	0.957769	-0.29711	0.372862	0.138118	0.511409	-0.0975044	0.660991	0.052823	0.803619	-0.0780108	0.689552	-0.250224	0.475262	-1.23523	0.0340716	-0.156678	0.45895	0.217661	0.269342	-0.377973	0.216009	-0.729147	0.0158329	0.559012	0.0248315	-0.258624	0.319539	0.116605	0.590148
P31380	FUN30	-0.0359726	0.83682	0.139627	0.517019	0.205889	0.140053	-0.356202	0.0259662	0.0515514	0.71322	-0.048547	0.642303	-0.0737377	0.455199	0.0182441	0.895384	-0.0418683	0.745849	0.147236	0.342327	-0.229366	0.40573	-0.598685	0.0145559	-0.162364	0.117558	-0.0346159	0.734188	-0.307291	0.0230007	-0.0399333	0.717689	0.0898231	0.500192	-0.0153758	0.910458	-0.0774323	0.473754
P31381	FUN26	-0.0182113	0.93685	-0.24333	0.296431	0.789784	0.0208394	-0.252009	0.626437	-0.83893	0.0227524	-0.132156	0.74052	-0.534685	0.204925	-0.81638	0.523319	0.468266	0.221747	-0.271476	0.424985	-0.875838	0.13589	-1.40768	0.255215	-0.514602	0.130898	-0.116198	0.578053	-0.811753	0.261156	-0.755515	0.0460116	-0.0802284	0.828538	-0.078773	0.775442	-0.256016	0.346584
P31382	PMT2	0.0821183	0.253831	-0.122969	0.0708104	-0.0545707	0.495869	-0.144551	0.0222473	-0.00960021	0.704016	-0.141325	0.260019	0.117779	0.0117452	0.110755	0.170904	0.075368	0.547618	0.129559	0.02245	-0.151361	0.130176	-0.325303	0.0051035	0.0140949	0.823987	-0.01065	0.876303	-0.13833	0.0484778	-0.105729	0.168437	0.0239381	0.639883	-0.0705012	0.0283562	-0.137518	0.0268719
P31383	TPD3	0.0564651	0.138704	0.0919826	0.124488	-0.0556462	0.375262	0.134737	0.00772751	-0.0821006	0.28486	0.118318	0.222941	0.238812	0.00612552	-0.0917745	0.232917	-0.0280298	0.630952	-0.0392795	0.716759	0.104925	0.0389031	0.212287	0.0744399	0.235556	0.0501762	0.00321346	0.942426	-0.0792074	0.219267	0.125798	0.0179127	0.0724753	0.156429	0.104344	0.29063	0.0546163	0.437468
P31384	CCR4	0.0689663	0.098932	0.0450507	0.322129	-0.0616126	0.173402	0.068282	0.0575105	0.0895776	0.100514	0.0531005	0.127517	-0.0354742	0.226314	-0.134036	0.0718997	-0.0234915	0.0936682	0.037351	0.218239	0.0874684	0.230883	-0.103208	0.0430853	-0.0503591	0.370943	0.0253307	0.0442298	-0.0626617	0.118896	-0.0879745	0.0097565	0.132247	0.0377773	-0.0993439	0.199557	0.0550541	0.403262
P31385	DEP1	-0.259174	0.193859	-0.00599653	0.976436	-0.0373146	0.83532	-0.203372	0.269756	-0.3794	0.143271	0.229038	0.35961	-0.220706	0.274782	-0.095086	0.572053	-0.143511	0.528627	-0.132944	0.428676	-0.0436993	0.793485	-0.29063	0.222461	-0.266199	0.237748	-0.0833587	0.700446	-0.102903	0.560979	0.0861771	0.667446	-0.264427	0.169337	-0.0647748	0.738755	0.0433769	0.838466
P31386	ATS1	-0.131854	0.501434	0.108442	0.75582	0.202966	0.280722	-0.366226	0.0565806	-0.107756	0.704206	-0.443914	0.374874	-0.262329	0.141319	-0.319551	0.0718509	0.0448906	0.849525	-0.140128	0.422565	0.06905	0.726492	-0.100564	0.625776	-0.0677017	0.619799	-0.189826	0.465126	0.0432249	0.730717	-0.524365	0.547078	-0.255796	0.120805	-0.0996646	0.486781	0.201902	0.404209
P31412	VMA5	0.264453	0.00330569	0.111137	0.0927131	-0.063595	0.245268	0.38891	0.000195561	0.467835	0.000161816	0.120473	0.0916904	0.175326	0.0137144	0.0716498	0.0405362	0.0299889	0.784338	0.0259481	0.6803	0.007445	0.93858	0.125002	0.103435	0.0927287	0.27584	0.0225014	0.63856	0.0517865	0.0629144	0.431139	0.000177066	0.61398	0.00433173	0.0965355	0.100275	0.01648	0.68707
P31539	HSP104	-0.166805	0.230541	0.0655148	0.598157	-0.344973	0.074336	0.328269	0.0235117	-0.0580548	0.620155	0.492247	0.0188146	0.275968	0.0668522	-0.418498	0.024223	-0.421103	0.0101635	-0.324923	0.0289624	0.447994	0.176655	1.03256	0.000442136	0.302395	0.0406083	-0.21823	0.177025	0.278369	0.0408783	0.104724	0.313533	-0.220957	0.10477	0.306761	0.0437091	0.238316	0.1086
P31688	TPS2	-0.442572	0.000714626	-0.128763	0.234878	-0.2796	0.0991389	-0.40525	0.00225027	-0.0483276	0.46223	0.0186549	0.822154	0.194902	0.0769305	-0.628314	0.00313471	-0.658528	0.000264291	-0.398332	0.021866	0.133779	0.589965	-0.160524	0.0258758	0.468727	0.00522898	-0.205859	0.332151	-0.373595	0.0107406	-0.404898	0.00182677	0.0907878	0.133714	0.208332	0.0456274	0.173741	0.114145
P31755	OCH1	-0.11448	0.243465	-0.0723994	0.311216	-0.263506	0.212961	-0.423225	0.0109427	-0.648839	0.013606	0.0119182	0.823326	0.0062844	0.899225	-0.153316	0.0518593	-0.183501	0.0128695	-0.507323	0.0830758	-0.268293	0.0147094	-0.146597	0.0358109	-0.0753829	0.189016	-0.286807	0.0336083	-0.645755	0.000761618	-0.676765	0.00477324	-0.594029	0.000275217	0.149959	0.272272	0.0265363	0.773448
P31787	ACB1	-1.10635	0.0178859	-1.17044	0.0159696	-0.960754	0.0251917	-0.86667	0.11855	-0.466557	0.153674	-0.665629	0.0365466	-1.33222	0.00932257	-0.626383	0.0566901	-0.747965	0.0612164	-0.817634	0.0272317	-0.128716	0.744424	-0.285324	0.509644	-0.382677	0.343512	-0.482807	0.119727	-0.813507	0.0303047	-0.641751	0.174618	-1.08776	0.0424371	-0.425406	0.20937	-0.225714	0.394872
P32047	MLF3	-0.0850919	0.744038	-0.878022	0.0494875	0.203207	0.41199	-3.13596	0.00194692	-2.29431	0.0237069	-0.8436	0.244814	0.185745	0.668798	0.225968	0.518035	-0.347959	0.432411	1.17505	0.00607793	-0.830144	0.57138	-2.66643	0.00372153	-0.999631	0.0229811	0.618065	0.176075	-2.15057	0.00839031	-2.47534	0.0056026	1.58016	0.0112239	-0.0517566	0.855091	-0.156736	0.548018
P32048	MSK1	0.470379	0.028184	0.200162	0.219778	0.291238	0.0325287	0.386981	0.023327	0.417691	0.0241931	-0.139051	0.202542	-0.178969	0.220731	0.127511	0.239194	0.351803	0.0132027	0.441955	0.00667646	0.355993	0.0881403	0.0514206	0.758701	-0.206111	0.126806	0.217354	0.149958	0.722627	0.001332	0.107092	0.471516	0.917165	0.000765205	-0.33316	0.0458669	-0.119603	0.260666
P32074	SEC21	0.0311366	0.11315	0.0261743	0.18223	-0.0413834	0.61337	-0.0263947	0.594586	0.0384819	0.495617	0.00604405	0.917994	0.0787549	0.0403018	0.00420421	0.844179	0.0295791	0.202643	0.0287384	0.715478	-0.056047	0.466695	-0.149563	0.00116985	0.14064	0.00128626	0.0987359	0.0838529	-0.159392	0.0176285	0.0677878	0.426442	0.209754	0.0104729	0.00241063	0.937384	0.00769416	0.668866
P32178	ARO7	-0.0163853	0.571242	0.0562917	0.234375	0.0933856	0.0484985	0.209149	0.00477458	0.555873	0.000247125	-0.0629784	0.357627	-0.182728	0.153736	0.234591	0.00127537	0.110623	0.130038	0.021902	0.764402	-0.230953	0.0144616	-0.36478	0.00148018	-0.141873	0.00669271	0.00530651	0.893274	-0.00702343	0.848842	0.420688	0.000853813	0.331424	0.0204459	-0.159815	0.0333196	-0.0547541	0.471469
P32179	MET22	-0.174632	0.199053	-0.107389	0.37673	-0.313551	0.0635013	0.175519	0.277652	0.486286	0.0338417	-0.0914879	0.612012	-0.322472	0.0542361	0.109701	0.396844	0.0342549	0.795152	-0.161636	0.241198	-0.273655	0.0957999	0.00305714	0.987112	-0.110583	0.494924	-0.174549	0.176432	-0.380332	0.0299311	0.625657	0.0108209	0.297584	0.082225	0.00238199	0.984923	-0.0863657	0.49188
P32190	GUT1	0.0817011	0.0401885	-0.128713	0.0256683	-0.102961	0.451722	-1.07052	1.45557e-05	-2.89557	3.02132e-05	-0.158221	0.26875	0.25031	0.0032123	-0.159367	0.191429	-0.144121	0.0216049	-0.0871233	0.320249	0.0123418	0.824736	-0.394038	0.000119549	0.206812	0.0328636	-0.0691024	0.292736	-0.0843923	0.432522	-1.94117	3.37061e-05	-4.28259	6.64657e-05	0.0769187	0.195179	0.0610089	0.150025
P32191	GUT2	-0.0250692	0.565861	-0.128971	0.0134046	-0.101565	0.205366	-0.754464	1.7955e-05	-1.73717	2.9077e-05	0.0131494	0.90009	0.0404483	0.463525	-0.150363	0.124545	-0.155131	0.0363184	0.111425	0.0762821	0.565084	0.0100148	0.935446	0.000330694	0.308993	0.00835876	0.0992145	0.220233	0.524798	0.0011752	-1.10699	1.96478e-05	-2.36997	1.48271e-05	0.0975476	0.0102429	0.0908412	0.0693295
P32259	SIN4	-0.157267	0.328555	0.0270684	0.866899	-0.0335128	0.81323	-0.0983505	0.566497	0.0286687	0.843594	-0.0412805	0.834588	-0.0744983	0.595676	0.0306161	0.843942	-0.0337147	0.828496	-0.00158297	0.992519	0.119272	0.442542	-0.0489412	0.769481	0.082602	0.579582	-0.00154757	0.991229	-0.0782681	0.59245	0.142821	0.53151	0.191689	0.221444	-0.0154367	0.917088	0.0633824	0.65459
P32263	PRO3	0.0698394	0.612835	-0.140767	0.316304	-0.223908	0.286476	0.0362267	0.801356	-0.00141061	0.994063	-0.129152	0.397673	0.12706	0.341316	0.132725	0.329907	-0.0760321	0.691812	-0.0867041	0.658517	-0.232842	0.282914	-0.418508	0.0240299	-0.0988495	0.528043	-0.150437	0.342343	-0.131244	0.394531	-0.205057	0.286446	-0.00241872	0.987121	-0.0263548	0.833553	-0.289665	0.120111
P32264	PRO1	0.375965	0.0195067	0.180254	0.18107	0.0569873	0.578845	0.373084	0.0163387	0.36706	0.0284957	0.110096	0.292164	0.19656	0.109179	0.289585	0.0279373	0.308923	0.075912	0.341862	0.051251	0.197891	0.112762	0.299899	0.0773761	-0.026421	0.847141	0.137589	0.184447	0.33479	0.032545	0.326288	0.0322515	0.693329	0.021306	-0.038974	0.732217	-0.0382423	0.755781
P32266	MGM1	0.424413	0.00297771	0.225201	0.0729674	0.181088	0.00243031	0.429461	4.49514e-05	0.225826	0.0146205	0.00321079	0.966376	0.105029	0.157898	0.0707623	0.0899889	0.206342	0.0495293	0.270293	0.000324594	0.414279	0.0485512	0.289622	0.00775661	0.0271815	0.470939	0.165261	0.00162577	0.60067	0.000561938	0.225053	0.0635446	0.448575	0.000203177	0.049586	0.183542	0.0157076	0.826595
P32288	GLN1	-0.385372	0.0133018	-0.23475	0.0853987	-0.268612	0.0256205	0.195445	0.0222038	0.39804	0.000642936	0.0442277	0.855922	0.0868579	0.381072	-0.303194	0.00809406	-0.305288	0.00301327	-0.0993413	0.404351	-0.299458	0.309499	-0.145439	0.0677276	-0.075423	0.310635	-0.00620963	0.963467	-0.533283	0.000275993	0.332313	0.0221758	0.558752	0.0276624	-0.0559607	0.371704	0.0549661	0.43465
P32316	ACH1	-0.0165925	0.925574	-0.0320367	0.820541	-0.0242869	0.729403	-1.07508	6.07275e-05	-2.48557	0.00817885	0.0870609	0.495689	0.407105	0.0135111	0.0822505	0.752764	-0.0173935	0.884118	0.0696945	0.656918	-0.0860029	0.381281	1.48544	0.00195734	0.114446	0.430002	0.0263632	0.767384	0.366594	0.0671566	-2.34558	9.45838e-05	-4.67115	5.88312e-06	0.0137339	0.946515	-0.00552458	0.955554
P32317	AFG1	0.16078	0.110997	-0.0234104	0.766129	0.00731461	0.934047	0.109119	0.155766	-0.427469	0.0106824	-0.0519703	0.593926	-0.0733475	0.382187	-0.0880095	0.480918	0.0180414	0.764207	-0.000336673	0.996672	0.297681	0.0814932	0.0402872	0.68911	-0.0189322	0.836799	0.045165	0.490023	0.311661	0.00536581	-0.114349	0.26745	-1.01665	0.00014137	-0.108815	0.27045	0.0220202	0.774098
P32319	PEP1	-0.00888744	0.917753	0.0454019	0.568458	-0.0142106	0.857142	0.0405173	0.644992	0.119432	0.219436	0.076461	0.352303	0.0678115	0.432172	-0.0171645	0.856764	-0.01245	0.886389	-0.0340896	0.645829	-0.185534	0.105002	-0.102505	0.351193	0.043176	0.580866	-0.0392143	0.614285	-0.177476	0.0666774	0.104846	0.211281	0.105706	0.244695	-0.0393756	0.639365	0.084223	0.379481
P32324	EFT1	0.210141	0.0329479	0.0641023	0.00841554	0.108944	0.0847543	0.100624	0.155028	0.112988	0.0605272	-0.0335018	0.250014	0.194978	0.000812309	0.120123	0.247141	0.0684339	0.395107	0.165272	0.115823	-0.0316275	0.639455	-0.150253	0.0331863	0.0539522	0.409239	0.0857243	0.169863	-0.118528	0.167597	0.112547	0.0899319	-0.0270978	0.66764	0.027689	0.75467	-0.0086746	0.772473
P32327	PYC2	0.00187897	0.966807	-0.0651328	0.0836682	0.0405746	0.401554	0.199877	0.0175154	0.0960356	0.386614	-0.157561	0.0224557	-0.0119206	0.855633	-0.0828	0.0704459	0.171911	0.00545631	0.0567206	0.239239	0.255799	0.00125687	0.601918	0.000598159	-0.051151	0.356518	0.209673	0.0302789	0.0952392	0.144142	-0.171806	0.0246781	0.331683	0.0125404	-0.0489808	0.676467	-0.0348171	0.585822
P32328	DBF20	-0.432281	0.210806	-0.398364	0.245004	-0.678048	0.0503182	-0.718378	0.105576	-0.862814	0.00704681	-0.553626	0.0618089	-0.00600272	0.977494	-0.375757	0.0994648	-0.256437	0.191564	-0.501603	0.141688	-0.518916	0.115313	-0.666111	0.141293	-0.483248	0.133731	-0.654959	0.0711229	-0.365004	0.0679217	-0.664696	0.011107	-0.20485	0.36442	-0.489188	0.103833	-0.353733	0.367165
P32329	YPS1	-0.168208	0.0887689	-1.09895	0.412815	-1.65395	0.256257	-0.24681	0.207634	-2.30708	0.356533	-0.218842	0.551509	0.0477293	0.63894	-0.0492869	0.49089	-0.130499	0.304998	-1.05239	0.260725	-2.46455	0.0734535	-1.07425	0.548141	-0.196759	0.0424227	-0.325709	0.0337501	-0.31104	0.0883267	-0.268022	0.140812	0.274327	0.234773	0.0972376	0.360061	-2.46166	0.197934
P32330	DGR2	-0.374415	0.0695146	-0.0940121	0.189105	0.0195094	0.900346	-0.446915	0.00700621	-0.68682	0.000213657	0.0377996	0.662228	-0.113285	0.345255	-0.435269	0.0731094	-0.207323	0.0273935	-0.287624	0.305911	0.0475665	0.106057	-0.0678933	0.794452	-0.0507111	0.318566	-0.162778	0.0491564	-0.0642363	0.0480705	-0.702756	0.0318651	-0.0946891	0.659996	-0.00783352	0.950739	-0.0123283	0.90142
P32331	YMC1	0.138156	0.111338	0.0960057	0.169755	0.157663	0.0932301	0.000313417	0.996695	-0.787682	0.0170741	0.123442	0.224548	0.2007	0.175569	-0.068138	0.453405	0.122952	0.15387	0.128211	0.266409	0.275034	0.056619	0.156626	0.193169	0.0107454	0.906346	0.163985	0.185834	0.193798	0.079684	-0.26881	0.0444889	-3.21534	0.0286846	0.0609999	0.317938	-0.124166	0.217933
P32332	OAC1	0.246135	0.034042	0.399311	0.00551623	0.204805	0.044759	0.6714	0.000566943	0.507676	0.0724201	0.145405	0.16321	0.177526	0.0727221	0.0728962	0.176974	0.0327553	0.641486	0.0498579	0.608243	0.328635	0.120456	-1.33462	0.000107289	-0.179744	0.0209157	-0.147669	0.0303755	0.0713285	0.159243	0.803709	0.00265046	-1.61671	6.0395e-06	-0.0245557	0.719259	0.119349	0.52242
P32333	MOT1	0.232732	0.0941324	0.253737	0.145013	0.107075	0.370969	0.155588	0.363999	0.369307	0.030921	0.349635	0.100454	-0.0072991	0.946915	0.196835	0.293729	0.12881	0.312513	0.169953	0.259837	-0.184444	0.253758	-0.0490752	0.669232	0.0652895	0.568401	0.00177709	0.989969	-0.0117292	0.946594	0.467519	0.0103134	0.525402	0.0125208	0.224694	0.214725	0.0371446	0.736657
P32334	MSB2	0.0735941	0.665541	-0.021047	0.906618	0.132908	0.551155	0.380919	0.0801355	0.739404	0.00390904	0.0960906	0.724043	0.0304695	0.913611	0.462009	0.0590528	0.543183	0.0139664	-0.154744	0.241384	-0.176563	0.323484	0.107114	0.732468	-0.211069	0.762785	-0.151895	0.652132	-0.560017	0.0220289	0.606538	0.108105	0.570112	0.0109048	0.0165659	0.942502	0.0379988	0.815405
P32335	MSS51	0.44292	0.00728027	0.0521791	0.59709	0.209266	0.0709275	0.287037	0.0278226	-0.412022	0.0374504	-0.0564098	0.579884	-0.0450366	0.618182	0.250059	0.0573505	0.312231	0.029922	0.408694	0.00883685	0.455354	0.0402283	0.223069	0.187494	-0.0298209	0.741115	0.264583	0.0390025	0.604399	0.00205954	-0.00686674	0.943135	-1.10124	0.000284233	-0.150664	0.182488	-0.0806028	0.500438
P32336	NUD1	0.569016	0.23524	0.508977	0.298087	0.377828	0.409764	0.21132	0.634772	0.354567	0.433711	0.293097	0.544447	0.384667	0.412863	0.697387	0.163034	0.68194	0.170702	0.105846	0.863323	-0.301197	0.627432	-0.938717	0.291441	-0.347384	0.449161	0.282362	0.55809	0.251777	0.5708	0.216246	0.638584	0.326319	0.47763	0.151244	0.743123	-0.0912187	0.870423
P32337	PSE1	0.170112	0.0546074	0.223709	0.111713	0.0304881	0.796458	0.164069	0.0585738	0.0859347	0.37353	0.0746515	0.531598	0.156757	0.0616527	0.0578653	0.389195	0.117193	0.294864	-0.0255151	0.884457	0.0603665	0.442601	-0.190515	0.0617187	0.0769728	0.456054	0.0165976	0.814606	-0.164773	0.289986	0.131952	0.173502	0.298346	0.0243507	0.027035	0.79172	0.0560759	0.460495
P32338	RME1	0.2926	0.292632	0.0658285	0.848263	0.548613	0.0641449	-0.727439	0.0427897	0.0264487	0.917638	-0.194343	0.498481	-0.137706	0.632957	0.539435	0.0574254	0.524506	0.125863	0.419495	0.158584	-0.240284	0.717526	-0.824897	0.119273	-0.37936	0.22241	-0.127698	0.761592	-0.375795	0.276983	-0.300219	0.228267	0.415814	0.124737	-0.177714	0.560055	-0.473241	0.274809
P32339	HMX1	-0.212706	0.315266	-0.0505906	0.595687	-0.139045	0.310417	-1.191	0.00374975	-0.571409	0.00215674	-0.231776	0.443094	0.214953	0.143853	-0.551564	0.00494466	-0.204823	0.418068	0.00655525	0.948257	-1.22873	0.22273	-0.0536561	0.554369	0.213367	0.28353	0.21571	0.297988	0.17712	0.0921008	-1.13766	0.000595848	-0.936792	0.022305	-0.117274	0.206344	0.182003	0.056343
P32340	NDI1	0.263464	0.00780353	-0.0132112	0.889798	0.0293459	0.671613	-0.448599	0.00045606	-1.23092	9.17699e-05	-0.0192974	0.697727	-0.0321895	0.698246	0.0975159	0.136731	0.186767	0.013476	0.241814	0.0165046	0.243871	0.122723	0.36073	0.00763199	-0.0401333	0.477052	0.163986	0.102021	0.652037	0.000155151	-1.02295	0.000188978	-1.85293	0.000151043	-0.127556	0.0494985	-0.0637182	0.300002
P32341	VPH2	0.344417	0.216972	-0.199056	0.492454	0.165737	0.664458	-0.0322361	0.888568	0.649377	0.0423835	0.0226712	0.928458	-0.161127	0.613166	0.27531	0.540635	0.205183	0.393204	0.288606	0.262821	-0.064767	0.808053	-0.208175	0.495921	-0.100043	0.654952	0.0798232	0.754788	0.281705	0.228215	0.195632	0.396649	0.644231	0.0493044	-0.0574371	0.824536	-0.132039	0.601979
P32342	SRP21	-0.114974	0.425078	0.107552	0.331956	0.131241	0.0745458	-0.0801127	0.247237	0.0461911	0.252249	-0.161116	0.190849	-0.193363	0.186785	0.059966	0.0816281	0.0170506	0.662146	-0.160678	0.151198	-0.249785	0.268037	-0.341369	0.00121618	-0.255473	0.0441393	-0.0364742	0.822591	-0.103264	0.0201816	-0.16812	0.0339304	0.0143211	0.926196	-0.221515	0.0155965	-0.095158	0.341939
P32343	SSH4	-0.710728	0.140758	-0.804939	0.00377231	0.129535	0.700488	-0.795204	0.0135709	-0.489686	0.0455602	-0.200515	0.44773	-0.539273	0.0223116	-0.0626745	0.684399	-0.155307	0.527116	-0.389557	0.282832	-0.502	0.0529465	-0.334158	0.612375	-0.483172	0.064613	-0.489199	0.0285697	-0.549907	0.242839	-0.300596	0.508042	-0.167535	0.712184	-0.388422	0.146156	-0.336163	0.45971
P32345	PPH3	-0.276015	0.231083	0.090041	0.647991	-0.476136	0.0551715	0.0873338	0.617319	0.370957	0.119866	-0.107943	0.746552	-0.077272	0.818183	0.106625	0.619562	-0.256819	0.504661	0.363637	0.36161	-0.00261576	0.994232	0.107793	0.746101	-0.34583	0.298299	0.12231	0.616298	0.0117509	0.964591	0.584215	0.179593	0.11217	0.662207	0.145923	0.761436	0.554722	0.19839
P32347	HEM12	0.221469	0.170429	-0.0774811	0.442895	0.0893493	0.562023	0.192671	0.0331004	-0.0965977	0.222626	-0.25755	0.0766574	-0.0109184	0.878161	0.0483652	0.601986	0.24108	0.0274735	0.265549	0.0473705	0.266771	0.0256806	0.105228	0.226727	0.177821	0.184825	0.399144	0.00192174	0.313137	0.00561057	-0.150995	0.440531	-0.0140126	0.890312	-0.09451	0.429735	-0.128749	0.504698
P32349	RPC82	0.329689	0.0142294	0.200134	0.0540252	0.013375	0.872227	0.0879724	0.332155	0.0652276	0.569131	-0.029302	0.880836	0.225478	0.114997	0.229143	0.0994571	0.23387	0.114634	0.0494236	0.558118	-0.247485	0.287054	-0.359505	0.0145141	-0.102389	0.269592	0.0490124	0.602029	-0.236707	0.0457123	0.119863	0.307107	0.258382	0.205874	-0.012639	0.878222	-0.052685	0.516251
P32350	KNS1	-0.153418	0.340096	0.0944845	0.501035	0.108218	0.321029	0.127652	0.286447	-0.162821	0.185609	0.20427	0.205591	0.143396	0.274469	-0.209527	0.164439	-0.425739	0.0184528	-0.243588	0.0818983	0.278958	0.158568	0.0635564	0.591104	0.187635	0.358229	-0.0907096	0.522368	-0.0441622	0.750715	0.357384	0.0314801	-0.719016	0.049098	0.124627	0.264095	0.315234	0.051368
P32351	IMP2	0.00545873	0.936549	0.235287	0.0448415	0.130679	0.182433	0.0870536	0.51657	0.195154	0.0747785	0.19116	0.138182	0.355191	0.0561851	0.0574636	0.689675	0.164729	0.0970613	0.204721	0.0296208	0.185144	0.148828	0.369751	0.0836137	0.209972	0.0405835	0.017197	0.826848	0.102322	0.543348	0.0528141	0.678544	0.225285	0.0270777	0.15452	0.393328	0.20062	0.0840486
P32352	ERG2	-0.00204112	0.99112	-0.153396	0.310961	-0.0565856	0.480428	0.263534	0.0332533	0.500193	0.0378407	0.0791791	0.588002	-0.238354	0.00919708	-0.0919157	0.617077	0.161515	0.212287	0.0209249	0.703267	-0.112232	0.219112	-0.211494	0.0490018	-0.285576	0.120503	0.164942	0.0660478	-0.0873956	0.193547	0.228316	0.125548	-0.128319	0.448107	-0.0404148	0.743756	-0.0450839	0.833251
P32353	ERG3	0.201092	0.190023	0.334462	0.112908	0.428032	0.0546687	-0.305243	0.0206123	-0.566831	0.0627241	0.188684	0.0451077	-0.483614	0.0115515	0.0505814	0.792375	0.420567	0.00732185	-0.180791	0.284946	-1.38895	0.101583	-0.867515	0.0764545	-1.20426	0.000888632	-0.217476	0.416164	-0.465851	0.000649345	-1.39352	0.00137299	0.889583	8.55096e-05	-0.41163	0.102964	-0.415675	0.0301801
P32354	MCM10	0.13033	0.728774	-0.112459	0.742619	0.305037	0.645647	-0.422841	0.223339	0.0038528	0.991547	0.0584484	0.907942	-0.0372155	0.903325	-0.361599	0.335367	0.290176	0.558051	0.0563735	0.929708	-0.137934	0.76338	0.050869	0.892805	-0.0230882	0.956468	-0.167879	0.794782	1.0571	0.238617	-0.53509	0.122308	0.801807	0.0630532	0.0837287	0.7955	0.07519	0.804852
P32356	NTH1	-0.261092	0.0462504	-0.0989359	0.369257	-0.307039	0.0850298	-0.253728	0.0286502	-0.160897	0.162803	0.154599	0.181219	0.134259	0.339844	-0.469527	0.00913913	-0.371173	0.00578452	-0.186236	0.388389	0.268746	0.211692	0.237174	0.0992303	0.191296	0.143857	-0.0699414	0.705238	-0.280358	0.0235714	-0.167089	0.13776	0.0662665	0.472846	0.0690483	0.456487	0.188061	0.0910284
P32357	AAR2	-0.1901	0.607769	-0.482696	0.411765	-0.355095	0.550995	-0.232772	0.514499	-0.232166	0.690474	-0.207024	0.702275	0.0186732	0.959122	0.0850408	0.786038	-0.446581	0.170065	-0.0842369	0.779401	0.0445454	0.917067	0.167519	0.56247	-0.0681934	0.900806	-0.0772295	0.802185	0.274606	0.589122	-0.60504	0.284198	-0.0123665	0.975429	-0.53622	0.294779	-0.178775	0.542473
P32361	IRE1	0.957064	0.17823	-0.620893	0.649318	1.27901	0.247031	0.306062	0.76777	0.0604596	0.95641	1.23526	0.395026	0.459268	0.384538	0.616602	0.286688	0.458534	0.457408	0.221048	0.790649	-0.232419	0.822369	0.494471	0.461599	1.16666	0.31635	0.721335	0.200725	0.556272	0.328548	2.41826	0.0833168	0.379327	0.475291	1.42982	0.320081	-1.24879	0.519993
P32363	SPT14	0.899624	0.0283827	0.635096	0.0939683	0.404236	0.567264	0.783228	0.0678603	1.01097	0.0611405	0.588804	0.153343	0.726468	0.0289345	0.809009	0.0945965	0.964951	0.0465383	1.28053	0.0809532	0.569656	0.193864	0.376638	0.215273	0.457732	0.39369	0.725248	0.0317881	0.315209	0.533018	0.0266	0.946872	1.51893	0.00401341	-0.243012	0.421448	0.39837	0.309601
P32364	SMY1	0.119931	0.146098	0.130058	0.0800566	0.0218364	0.672198	0.278005	0.0051322	0.357787	0.00151411	0.0779953	0.28186	-0.031599	0.642713	0.0582945	0.301334	0.0322243	0.625252	0.11826	0.0542139	0.118981	0.0506853	0.260235	0.0802405	-0.0325428	0.692638	0.0326368	0.506519	0.0404134	0.491506	0.289681	0.0109603	0.462455	0.0015483	0.0582478	0.571224	0.053688	0.449962
P32366	VMA6	-0.203962	0.0184155	-0.139736	0.0280028	-0.153915	0.188932	-0.0546414	0.117937	0.0473081	0.289491	-0.158572	0.106218	-0.0878928	0.239985	-0.206071	0.00150853	-0.0827762	0.0421028	-0.24907	0.00145313	-0.206151	0.109007	-0.318597	0.000696497	-0.0575631	0.230895	-0.167112	0.000466245	-0.318427	0.0298511	-0.0418841	0.0865011	0.00944292	0.914038	-0.14532	0.0529993	-0.130986	0.116262
P32367	TFC1	0.111354	0.294088	0.0947895	0.278121	-0.0250207	0.757059	-0.130795	0.167954	0.0587427	0.199504	0.00229348	0.936117	0.0238166	0.727897	-0.0206316	0.7772	-0.061474	0.155136	-0.0352053	0.180077	-0.0366222	0.78266	-0.333419	0.00815306	-0.0988535	0.430638	-0.129595	0.0142	-0.0483916	0.668954	-0.0584527	0.445076	-0.0580029	0.709389	0.0923478	0.206183	0.180395	0.121441
P32368	SAC1	0.0749431	0.188859	0.0889599	0.146332	0.0427479	0.1634	0.0752542	0.121046	0.291817	0.000926577	0.00126936	0.982027	-0.0658093	0.0560326	0.033273	0.685482	0.106809	0.0267465	0.0389555	0.0691543	-0.121625	0.051736	-0.123569	0.0076323	-0.00625307	0.844217	0.135292	0.00532064	-0.116169	0.005912	0.262875	0.00161617	0.470217	0.000277211	-0.0393846	0.404913	-0.0125487	0.625262
P32377	MVD1	0.114713	0.158715	0.0155797	0.860145	-0.0225068	0.815933	-0.0445439	0.479275	0.238687	0.0427435	-0.197028	0.166568	-0.162955	0.0579737	0.0702683	0.222003	0.191634	0.0136841	0.144412	0.119416	0.0428219	0.693161	0.115318	0.173694	-0.119597	0.160067	0.243641	0.0092489	0.13511	0.146301	0.0483031	0.406591	-0.0672221	0.453583	-0.11516	0.418581	-0.02822	0.626476
P32378	COQ2	0.0323137	0.809711	0.220749	0.0887797	0.192136	0.0187297	0.0710469	0.453284	-0.111621	0.608584	-0.188763	0.383323	0.12042	0.375505	0.0531495	0.593161	0.235208	0.21008	0.139782	0.395586	0.0651767	0.634065	-0.367843	0.161849	0.241938	0.22211	0.195889	0.0908519	0.323196	0.0226319	-0.314097	0.33517	-0.122656	0.418648	0.0369669	0.902352	0.22538	0.199869
P32379	PUP2	0.0366951	0.669899	0.0375957	0.61451	-0.00962432	0.883621	0.295502	0.00926437	0.221172	0.0186795	-0.0529528	0.524674	0.121998	0.208488	0.0586951	0.750233	0.0399753	0.679975	0.0108713	0.865722	0.242403	0.121978	0.319935	0.00684816	0.180638	0.0732134	0.110632	0.176744	0.0949992	0.237875	0.315943	0.0508354	0.475465	0.00762975	0.143941	0.0904156	0.0771004	0.230949
P32380	SPC110	0.165409	0.410313	0.28669	0.0651727	0.131376	0.145108	0.121981	0.165677	0.253988	0.0127582	0.115392	0.562517	0.277367	0.0281371	0.238229	0.0703662	0.245845	0.0195547	0.107006	0.290122	0.105144	0.698618	-0.118192	0.378808	0.206756	0.0471837	-0.00710322	0.899297	-0.17313	0.0328954	0.125332	0.332826	0.144031	0.155146	0.0323597	0.750991	0.109496	0.138588
P32381	ARP2	-0.044729	0.364507	-0.0124361	0.831098	-0.0952802	0.422482	0.027081	0.770171	0.0900026	0.271869	-0.0982095	0.442982	0.043285	0.44098	-0.0130167	0.88175	-0.00518064	0.914677	0.112036	0.308474	0.141691	0.0303806	0.124268	0.12568	0.166241	0.0317239	0.0458361	0.481768	-0.0243312	0.833135	-0.068951	0.296745	0.17892	0.067276	0.0385036	0.642897	-0.0060759	0.892375
P32386	YBT1	0.0260043	0.649707	0.189276	0.125016	0.0810023	0.0220355	-0.0655447	0.161641	-0.00598235	0.889821	0.0322425	0.543334	0.113816	0.16132	-0.0941161	0.165271	-0.043799	0.131679	-0.0406118	0.470457	-0.376553	0.0112953	-0.294131	0.000564835	-0.0904972	0.105051	-0.100042	0.0363258	-0.380893	0.00113388	-0.0157262	0.916738	0.189882	0.00128653	-0.00136568	0.95867	0.068537	0.401638
P32387	MRP20	0.449582	0.0575196	0.0917015	0.622651	0.44914	0.0277442	0.4212	0.0299052	-0.432577	0.0275392	-0.174144	0.268542	-0.128187	0.356848	0.140611	0.318744	0.313336	0.0626792	0.184434	0.483109	0.399354	0.0560156	0.202375	0.41058	-0.114611	0.432248	0.155814	0.298278	0.687193	0.00462003	-0.171258	0.367772	-1.67688	0.000475267	-0.162772	0.281618	-0.262952	0.16014
P32388	MRP49	0.721125	0.0148775	0.105169	0.530367	0.359002	0.071083	0.358957	0.0908365	-0.0441683	0.839288	-0.184016	0.36705	-0.0416626	0.748368	0.445191	0.0210687	0.547832	0.00910091	0.570881	0.0261124	0.490623	0.172825	0.0766764	0.6265	-0.162037	0.39562	0.486663	0.04021	0.733283	0.0181082	-0.064202	0.613739	-0.00236166	0.992613	-0.142626	0.284861	-0.0226566	0.918393
P32389	MET4	-0.105496	0.30255	0.297917	0.0593721	0.079024	0.595212	-0.974186	0.00302493	0.220653	0.449992	-0.465817	0.134276	-0.340026	0.28895	0.132475	0.283522	0.0262378	0.826948	0.153171	0.543281	-0.900418	0.261164	-1.76895	0.0087754	-0.490078	0.0151528	0.108113	0.43551	-0.589442	0.0141857	-0.97436	0.0168718	0.35202	0.0513216	-0.0959239	0.583107	-0.0779777	0.760219
P32419	MDH3	0.0294614	0.667905	0.11772	0.0438407	-0.0312249	0.788051	0.033251	0.689664	-0.337733	0.00585796	0.103733	0.121467	0.225212	0.0246753	-0.00998874	0.937738	-0.137213	0.270957	0.0368667	0.645455	0.351335	0.00157152	0.784059	0.000300278	0.176325	0.0387445	-0.0652505	0.186079	0.351837	0.00881207	-0.0753637	0.308401	-0.548026	0.00215255	0.211212	0.0956975	0.158207	0.210013
P32432	SFP1	0.295073	0.0475609	0.154034	0.53693	0.278955	0.380228	0.418766	0.00954437	0.22427	0.0443957	-0.1749	0.180607	0.241548	0.0494177	-0.12473	0.786759	0.150778	0.112333	0.0922518	0.423187	0.063977	0.810863	-0.588273	0.0540785	0.30742	0.147241	-0.0361903	0.837874	-0.00649104	0.985882	0.549085	0.0124852	0.504782	0.134542	-0.355765	0.341781	-0.0754287	0.775926
P32445	RIM1	-0.0940514	0.571355	-0.135871	0.526332	0.0794674	0.648734	-0.12922	0.665454	-0.431676	0.200279	-0.229267	0.289926	-0.261539	0.168586	0.0191138	0.927908	0.0620744	0.75841	0.0696245	0.683591	0.399272	0.0924706	0.760505	0.00646355	-0.227203	0.303342	0.0826484	0.640574	0.519017	0.0315388	-0.400597	0.0915953	-0.822952	0.0268547	-0.203246	0.473961	-0.169259	0.561695
P32447	ASF1	-0.107484	0.124321	-0.0467056	0.451706	-0.0912475	0.24783	-0.168585	0.0457278	0.0260809	0.877331	0.119801	0.407018	0.0439144	0.598136	0.069704	0.297563	-0.00824153	0.890354	-0.0361422	0.760145	-0.113913	0.226607	-0.344648	0.0199489	-0.0959054	0.413521	-0.124029	0.169692	-0.208402	0.143704	-0.160966	0.127992	0.338652	0.00519272	0.0566176	0.476871	0.00465484	0.960917
P32449	ARO4	0.154754	0.291725	0.0540969	0.377202	0.0841237	0.265671	-0.0157732	0.859035	0.0653341	0.692618	-0.00674581	0.941333	-0.00884706	0.902867	0.266906	0.101543	0.274736	0.0326354	0.18698	0.136977	-0.30214	0.0296513	-0.262658	0.0126675	-0.0653362	0.518086	0.0520282	0.606799	-0.452979	0.000496794	0.260943	0.0536786	-0.490815	0.00761847	-0.066527	0.638875	-0.062211	0.663907
P32451	BIO2	-0.0492387	0.680604	-0.18708	0.625087	0.0996093	0.637455	-0.219859	0.320713	-0.30731	0.31442	-0.103424	0.505484	0.212646	0.172896	0.172285	0.347209	-0.270735	0.333551	-0.0246591	0.8924	-0.929979	0.278392	0.654629	0.0212382	0.316832	0.160657	0.0207529	0.923709	-0.153287	0.415365	-0.361929	0.276867	-1.65455	0.0266906	-0.00821876	0.965367	-0.400342	0.134353
P32452	PHA2	-0.306638	0.053313	0.0929992	0.505097	-0.194241	0.0122826	-0.383769	0.000647215	-0.105414	0.387712	-0.239752	0.0851746	-0.12766	0.310059	-0.216741	0.0198536	-0.371421	0.00659244	-0.0819691	0.635927	-0.217234	0.200984	-0.204781	0.0598373	0.0156741	0.888797	-0.0920616	0.26585	-0.383579	0.00865912	-0.0913894	0.516875	0.00148321	0.987364	-0.0454725	0.69752	0.148195	0.0983322
P32453	ATP11	0.448515	0.00560279	0.177179	0.0775445	0.216222	0.046289	0.218385	0.158457	0.426224	0.00831329	-0.127926	0.20669	-0.0992889	0.393847	0.206763	0.0618655	0.357934	0.00645583	0.424177	0.0114729	0.307959	0.262975	0.088373	0.573344	-0.0709819	0.431113	0.292791	0.0146384	0.627715	0.00141447	0.247932	0.13439	0.620393	0.00245938	-0.273135	0.0161725	-0.0785441	0.57555
P32454	APE2	-0.101037	0.088269	0.0277574	0.788949	-0.0882666	0.351421	0.00923413	0.88485	0.0450461	0.496053	0.0614023	0.450036	0.171914	0.04977	-0.221091	0.0306579	-0.214857	0.0114766	-0.189027	0.0837029	0.0659272	0.753504	0.00786976	0.92071	0.186978	0.153693	-0.125151	0.307705	-0.262793	0.0926075	-0.05112	0.42316	0.159202	0.0774621	0.0868832	0.329175	0.0799626	0.261244
P32457	CDC3	0.144016	0.0461066	0.0668829	0.0895721	0.0971858	0.135708	0.0234365	0.573843	0.211328	0.0190495	-0.0170909	0.614922	0.129505	0.0117523	0.117534	0.265307	0.0772393	0.322225	0.0807026	0.41913	-0.196065	0.0307762	-0.233748	0.0352019	0.0448246	0.515956	0.0136252	0.776841	-0.0577793	0.462728	0.249755	0.0314223	0.291089	0.00258972	0.0392124	0.608707	0.00550937	0.916135
[truncated: 3,444 more rows]

## Sheet: Table S4
Table S4 Total Lipid Fold Changes and p-values for Screen
condition	cam	cam	coxiv	coxiv	dhfr	dhfr	dox	dox	hsp10	hsp10	hsp78	hsp78	mas1	mas1	mrh4	mrh4	mrpl34	mrpl34	od_cam	od_cam	od_dox	od_dox	od_hsp10	od_hsp10	od_mrh4	od_mrh4	od_mrpl34	od_mrpl34	od_rrf1	od_rrf1	rrf1	rrf1	ssc1	ssc1	wt_v	wt_v	yme1	yme1
[truncated: 2,715 more rows]

## Sheet: Table S5
Table S5 Total Metabolite Fold Changes and p-values for Screen
[truncated: 1,581 more rows]

[truncated: 5 more sheets: Table S6, Table S7, Table S8, Table S9, Table S10]
