# Supplementary material for: Triacylglycerol mobilization underpins mitochondrial stress recovery
Source: Nat Cell Biol. 2025 Jan 8;27(2):298–308. doi: 10.1038/s41556-024-01586-6 (PMC11821527; doi:10.1038/s41556-024-01586-6)
Supplement: Supplementary file 4 — Statistical source data. [file 41556_2024_1586_MOESM4_ESM.xlsx]

## Sheet: Fig 1b
Strain	Replicate	First Collection	Average	Stdev
CAM	1	0.467	0.411667	0.0515493
CAM	2	0.403
CAM	3	0.365
CoxIV	1	0.585	0.565667	0.0470779
CoxIV	2	0.6
CoxIV	3	0.512
DHFR	1	0.594	0.630667	0.0398037
DHFR	2	0.673
DHFR	3	0.625
DOX	1	0.186	0.191	0.019
DOX	2	0.212
DOX	3	0.175
Hsp10	1	0.124	0.117667	0.00568624
Hsp10	2	0.113
Hsp10	3	0.116
Hsp78	1	0.681	0.648	0.0760723
Hsp78	2	0.702
Hsp78	3	0.561
Mas1	1	0.779	0.700333	0.0682447
Mas1	2	0.657
Mas1	3	0.665
Mrh4	1	0.49	0.517333	0.040612
Mrh4	2	0.498
Mrh4	3	0.564
Mrpl34	1	0.472	0.446	0.0233024
Mrpl34	2	0.427
Mrpl34	3	0.439
Rrf1	1	0.142	0.149333	0.0102144
Rrf1	2	0.145
Rrf1	3	0.161
Ssc1	1	0.057	0.063	0.018735
Ssc1	2	0.048
Ssc1	3	0.084
WT	1	0.677	0.663333	0.0499233
WT	2	0.705
WT	3	0.608
WTV	1	0.709	0.742667	0.0356417
WTV	2	0.78
WTV	3	0.739
Yme1	1	0.63	0.674667	0.040501
Yme1	2	0.685
Yme1	3	0.709

## Sheet: Fig 1c
Strain	Replicate	Second Collection	Average	Stdev
CAM	1	0.625	0.65	0.0226053
CAM	3	0.656
CAM	2	0.669
DOX	1	0.632	0.794	0.15033
DOX	3	0.821
DOX	2	0.929
Hsp10	3	0.728	0.746333	0.0159478
Hsp10	1	0.754
Hsp10	2	0.757
Mrh4	2	0.78	0.800333	0.0234592
Mrh4	1	0.795
Mrh4	3	0.826
Mrpl34	2	0.624	0.661667	0.0460471
Mrpl34	3	0.648
Mrpl34	1	0.713
Rrf1	3	0.761	0.822	0.0553444
Rrf1	2	0.836
Rrf1	1	0.869

## Sheet: Fig 1e
Identification	Unique Annotation	type	Description	cam	coxiv	dhfr	dox	hsp10	hsp78	mas1	mrh4	mrpl34	rrf1	ssc1	yme1
				log2fc	log2fc	log2fc	log2fc	log2fc	log2fc	log2fc	log2fc	log2fc	log2fc	log2fc	log2fc
YPR010C-A	A5Z2X5	Protein	UPF0495 protein YPR010C-A	1.28665	0.993328	1.16052	0.811909	-1.08325	0.943296	1.45184	1.49872	1.40087	0.349595	-0.982884	1.03989
SAL1	D6W196	Protein	Truncated non-functional calcium-binding mitochondrial carrier SAL1-1	-0.019042	0.131777	0.0771708	-0.0833379	-0.198515	-0.0519451	0.0118538	-0.0955633	-0.101163	-0.579148	0.392172	0.0142166
CET1	O13297	Protein	mRNA-capping enzyme subunit beta	0.0993111	0.16144	0.0545883	0.212141	0.144272	0.0862992	0.13063	-0.0247717	-0.0467468	0.0903506	0.217071	0.108217
FOB1	O13329	Protein	DNA replication fork-blocking protein FOB1	0.607846	0.451553	0.713746	0.482196	0.602748	0.0586712	0.480264	0.351008	0.991326	0.457946	0.716492	0.319203
RPS9A	O13516	Protein	40S ribosomal protein S9-A	0.175315	0.550434	0.218035	-0.0398488	0.370679	0.112488	-0.124015	0.119183	0.0916688	0.285708	0.574264	0.215222
COQ4	O13525	Protein	Ubiquinone biosynthesis protein COQ4, mitochondrial	0.0816859	0.137013	0.242345	0.375102	0.230122	0.295774	0.107726	-0.217748	0.0887608	0.522457	0.208159	0.0704664
THP2	O13539	Protein	THO complex subunit THP2	0.0553183	0.192803	-0.0590775	0.0372529	0.464258	-0.244982	-0.401138	0.0663481	0.145627	0.186271	0.113523	0.0682355
CCW14	O13547	Protein	Covalently-linked cell wall protein 14	0.239443	-0.0125319	-0.412049	-0.0207898	-0.411917	-0.0450639	0.543586	0.0580083	0.371526	-0.0149777	0.809337	-0.207517
RPN13	O13563	Protein	26S proteasome regulatory subunit RPN13	-0.0878783	-0.078024	-0.150143	-0.0420064	-0.0130452	-0.10382	-0.220608	-0.0187839	-0.13998	0.0582946	0.0772513	-0.0688017
	O13585	Protein	Dilute domain-containing protein YPR089W	0.0555456	0.0617015	-0.0450606	-0.0233086	0.156662	0.00325577	-0.0134087	-0.181991	0.0423481	0.00792591	0.421114	0.0808375
RPL36B	O14455	Protein	60S ribosomal protein L36-B	0.297729	0.226073	0.327505	0.205613	0.224359	-0.140513	0.0278136	0.0512485	0.0606923	0.400508	-0.0038008	0.00253976
RTC6	O14464	Protein	54S ribosomal protein RTC6, mitochondrial	0.156578	-0.0994743	0.163162	0.00371874	-0.357291	-0.199208	-0.293453	-0.260659	0.108453	-0.220576	-1.9223	-0.463424
MBF1	O14467	Protein	Multiprotein-bridging factor 1	0.0516402	0.0516415	-0.118447	0.281279	0.23671	0.0378188	-0.00601018	-0.114552	-0.157291	0.117291	-0.0107164	0.0727015
YBR085C-A	O43137	Protein	Uncharacterized protein YBR085C-A	-0.827005	-0.48618	-0.479103	0.503382	0.157678	-0.306623	-0.326949	-0.580245	-0.467868	0.241532	-0.528325	-0.043696
MDM35	O60200	Protein	Mitochondrial distribution and morphology protein 35	-0.601679	-0.691856	-0.0345689	-0.156327	0.523776	-0.33041	-1.43942	-0.470474	-0.142781	-0.127425	-0.44542	0.00830847
TIM9	O74700	Protein	Mitochondrial import inner membrane translocase subunit TIM9	0.897201	0.182611	0.301753	0.516627	0.493293	-0.0801402	0.191192	0.474222	0.415969	0.263164	0.591362	0.128466
MRP10	O75012	Protein	37S ribosomal protein MRP10, mitochondrial	0.813173	0.141527	0.485936	0.296354	-0.71906	-0.327217	0.192539	0.263168	0.523488	0.106561	-0.420815	-0.0514438
SEM1	O94742	Protein	26S proteasome complex subunit SEM1	0.0206749	0.0648642	-0.168431	-0.0988643	0.151765	0.205503	0.111231	0.160508	-0.156467	0.0581188	-0.0484153	0.460391
CYC1	P00044	Protein	Cytochrome c iso-1	0.394019	-0.160463	0.140855	-0.379544	-0.813218	0.12352	-0.161896	0.258094	0.427437	-0.628086	-1.47057	-0.252704
CYC7	P00045;CON__P62894	Protein	Cytochrome c iso-2	0.640134	0.0902309	-0.032322	1.33749	1.60516	0.147415	0.40434	0.0562587	0.434713	1.45622	1.19685	0.14419
QCR6	P00127	Protein	Cytochrome b-c1 complex subunit 6	0.107338	-0.550233	-0.157929	-0.0784915	-1.49961	-0.0471292	-0.0548494	0.208437	0.376614	-0.894147	-3.11004	-0.465126
QCR7	P00128	Protein	Cytochrome b-c1 complex subunit 7	-0.617753	0.00534465	0.0567965	-1.358	-2.24987	-0.119447	0.0486209	0.0105403	-0.211807	-1.33687	-5.34699	0.0260845
CYB2	P00175	Protein	Cytochrome b2, mitochondrial	-0.214853	-0.182769	-0.190457	-0.607339	-1.43027	-0.142041	0.0371578	-0.431463	-0.316135	-0.785955	-3.74681	-0.0406212
ADH1	P00330	Protein	Alcohol dehydrogenase 1	0.371645	0.0177388	-0.164893	0.620843	1.14028	0.102019	0.223082	0.246547	0.25774	0.720004	1.11357	0.10708
ADH2	P00331	Protein	Alcohol dehydrogenase 2	-0.222943	-0.247692	-0.11084	-0.668187	-2.18964	-0.0575137	-0.00392265	-0.209416	-0.239393	-1.43539	-3.04178	-0.0969919
TDH2	P00358	Protein	Glyceraldehyde-3-phosphate dehydrogenase 2	0.585447	-0.0424837	-0.550223	0.439784	0.695731	0.249735	0.772511	0.280642	0.316542	0.559385	1.39487	0.0767696
TDH3	P00359	Protein	Glyceraldehyde-3-phosphate dehydrogenase 3	0.274834	0.0418069	-0.203109	0.474552	0.363762	0.21762	0.48007	0.144742	0.100852	0.388315	0.602712	0.0325537
TDH1	P00360	Protein	Glyceraldehyde-3-phosphate dehydrogenase 1	0.12707	0.0671094	-0.989574	-0.92306	-0.404089	0.702786	0.780174	-0.552709	-0.418366	-0.950469	0.131323	0.503997
COX1	P00401	Protein	Cytochrome c oxidase subunit 1	-0.148992	0.476889	0.0238864	-2.3693	-3.22796	0.0143076	0.389155	-0.00668932	-0.97275	-3.37111	-7.60337	0.109701
COX2	P00410	Protein	Cytochrome c oxidase subunit 2	-0.677657	0.083058	-0.118618	-2.34061	-3.0851	0.0626718	0.0389992	-0.373851	-0.939857	-2.90201	-8.04583	0.0651988
COX5A	P00424	Protein	Cytochrome c oxidase polypeptide 5A, mitochondrial	-0.461023	0.0765101	0.0313683	-1.48236	-2.91386	0.0456879	0.0118323	-0.0498582	-0.48785	-2.34291	-5.28046	0.12244
COX5B	P00425	Protein	Cytochrome c oxidase polypeptide 5B, mitochondrial	0.184489	0.579599	0.309724	0.421094	1.24185	0.170858	-0.141848	-0.303518	0.389181	0.831178	0.83762	0.496246
COX6	P00427	Protein	Cytochrome c oxidase subunit 6, mitochondrial	-0.415101	-0.315695	-0.365471	-1.27025	-2.14373	-0.147612	-0.164752	-0.00396198	-0.216015	-1.43482	-3.94751	0.11234
CCP1	P00431	Protein	Cytochrome c peroxidase, mitochondrial	-0.273063	-0.139358	-0.26823	-0.0532475	-0.428566	-0.0876891	0.0248546	-0.217526	-0.237828	-0.0971132	-1.28535	0.0487627
SOD1	P00445	Protein	Superoxide dismutase [Cu-Zn]	0.115644	-0.0402547	-0.261958	-0.109727	-0.340063	0.0969193	0.122739	0.0788237	0.11751	-0.167482	-0.664187	0.208006
SOD2	P00447	Protein	Superoxide dismutase [Mn], mitochondrial	-0.224738	-0.252379	-0.329034	-0.314361	-1.24146	0.196311	0.0480361	-0.0198805	-0.280753	-0.929232	-1.5056	-0.189047
HIS1	P00498	Protein	ATP phosphoribosyltransferase	0.198363	0.143606	0.0186069	0.771613	0.734538	0.0528032	0.242962	0.245555	0.206667	0.786868	0.529126	-0.0955289
CDC28	P00546	Protein	Cyclin-dependent kinase 1	0.0828957	0.165954	0.168186	-0.0157913	0.111799	-0.0175124	0.226043	-0.115388	-0.0111703	0.162146	0.405506	0.250094
CDC19	P00549	Protein	Pyruvate kinase 1	0.262227	-0.00858054	-0.0768462	0.51736	0.672272	0.211029	0.358834	0.12699	0.0821549	0.560338	0.828777	0.0692234
PGK1	P00560	Protein	Phosphoglycerate kinase	0.219482	0.0558712	-0.224366	0.272917	0.558306	0.278744	0.247504	0.0281438	0.00990579	0.362103	0.582285	0.148069
CDC8	P00572	Protein	Thymidylate kinase	0.0982839	0.150196	0.16966	-0.150096	-0.0112863	0.0248498	0.388101	0.423855	0.0529798	-0.244871	0.731178	-0.193729
PHO5	P00635	Protein	Repressible acid phosphatase	0.629933	-0.184397	-0.136381	0.777284	0.805775	-0.26717	-0.370753	0.463623	0.692243	1.04184	-0.790898	-0.175887
SUC2	P00724-2;P00724	Protein	Invertase 2	1.05515	0.43265	0.0337349	2.34921	2.19275	0.0422222	0.49048	0.627748	0.942017	2.37894	0.862291	0.00992144
PRC1	P00729	Protein	Carboxypeptidase Y	-0.219359	-0.227251	-0.401545	0.0560144	-0.126711	-0.0110026	-0.0789603	-0.159727	-0.154314	0.0634426	-0.26741	0.00286758
CAR1	P00812	Protein	Arginase	0.323881	-0.0790238	-0.272174	0.428161	0.459197	-0.117501	0.0554753	0.187816	0.45292	0.641005	0.506377	0.0281325
HIS4	P00815	Protein	Histidine biosynthesis trifunctional protein;Phosphoribosyl-AMP cyclohydrolase;Phosphoribosyl-ATP pyrophosphohydrolase;Histidinol dehydrogenase	0.0440318	0.171616	-0.0690229	0.54865	0.44724	0.303819	0.1239	-0.104633	0.148938	0.403483	1.23597	0.105218
IPP1	P00817	Protein	Inorganic pyrophosphatase	0.06845	0.0364761	-0.110825	0.011643	0.129637	-0.0558411	0.16838	0.237327	0.0372025	0.125905	-0.20992	-0.0707391
ATP2	P00830	Protein	ATP synthase subunit beta, mitochondrial	0.0987709	-0.0998675	-0.120384	-0.401113	-1.60763	-0.125641	0.17376	0.163775	-0.0226465	-1.03812	-2.06359	-0.082867
ATP6	P00854	Protein	ATP synthase subunit a	-0.692752	-0.228091	-0.597109	-1.19943	-2.71711	-0.562484	-0.0902609	-0.499748	0.145895	-2.49371	-4.48811	-0.58491
CIT1	P00890	Protein	Citrate synthase, mitochondrial	0.144414	0.0321747	-0.0244295	-0.695704	-1.6599	0.0271545	0.164744	-0.0200492	-0.0618535	-1.22797	-2.4945	0.0126012
TRP2	P00899	Protein	Anthranilate synthase component 1	-0.174176	-0.087051	-0.0591717	-0.0867599	0.0344386	0.0659327	-0.221553	-0.0386228	0.0236356	-0.0920942	-0.0878327	-0.0193749
ENO1	P00924	Protein	Enolase 1	0.218482	-0.0132426	-0.406471	0.139212	0.207393	0.29872	0.384563	-0.10111	-0.0478674	0.0624412	0.460181	0.108761
ENO2	P00925	Protein	Enolase 2	0.249644	-0.0296739	-0.157427	0.655578	0.837918	0.0215853	0.213276	0.159639	0.155348	0.747288	0.84852	0.0195908
ILV1	P00927	Protein	Threonine dehydratase, mitochondrial	0.230049	0.122543	0.137625	0.290286	-0.284863	0.0371442	0.223043	0.124593	0.231955	0.296025	-1.41732	0.00013988
TRP5	P00931	Protein	Tryptophan synthase	-0.122378	0.021679	-0.0760687	-0.224493	-0.128866	0.00882853	-0.0226742	-0.141825	-0.163306	-0.251446	-0.201996	0.0174935
TRP3	P00937	Protein	Multifunctional tryptophan biosynthesis protein;Anthranilate synthase component 2;Indole-3-glycerol phosphate synthase	0.246749	0.156842	0.0876281	0.33112	0.334882	0.12658	0.105143	0.168047	0.109563	0.147985	0.509957	-0.0183571
TPI1	P00942	Protein	Triosephosphate isomerase	0.0520864	-0.229636	-0.331319	0.161254	0.378831	-0.0865263	-0.0329873	0.0189362	0.0568179	0.310372	0.323441	-0.0373797
GPM1	P00950	Protein	Phosphoglycerate mutase 1	0.169363	-0.00216291	-0.330582	0.268601	0.611929	0.137221	0.196804	0.0104494	-0.00736897	0.426915	0.828043	0.0914612
MES1	P00958	Protein	Methionine--tRNA ligase, cytoplasmic	0.192377	0.111783	0.138441	0.356477	0.53839	-0.0112806	0.112271	0.0961312	0.168194	0.461445	0.547172	-0.0387786
PAI3	P01094	Protein	Protease A inhibitor 3	-0.977502	-0.978573	-1.81123	0.866168	-0.482735	0.62232	-0.248731	-1.81247	-1.1314	1.24478	-3.78914	0.723643
INH1	P01097	Protein	ATPase inhibitor, mitochondrial	-0.0621858	-0.13463	-0.083949	-0.756812	-2.50338	0.154569	0.107121	-0.0744644	-0.235468	-1.28603	-4.32821	-0.127449
STF1	P01098	Protein	ATPase-stabilizing factor 9 kDa, mitochondrial	0.472099	0.477901	0.470388	0.277348	-0.669326	0.371682	0.699633	0.185459	0.0848368	-0.324096	-2.00831	-0.117012
RAS1	P01119	Protein	Ras-like protein 1	0.38971	0.0916177	0.0524721	0.819761	1.0772	0.207219	0.115204	0.225658	0.21581	1.26969	0.920078	0.315759
RAS2	P01120	Protein	Ras-like protein 2	-0.333515	-0.177467	-0.0703126	-0.336559	-0.13666	-0.150285	0.0493668	-0.38442	-0.320942	-0.333269	-0.208529	-0.0376434
YPT1	P01123	Protein	GTP-binding protein YPT1	-0.102488	-0.218878	-0.269639	-0.403647	-0.186971	-0.336446	-0.157878	-0.103847	-0.00967508	-0.35898	-0.127952	-0.00105794
MF(ALPHA)1	P01149	Protein	Mating factor alpha-1;Mating factor alpha	1.08362	0.0826881	0.468512	0.579153	1.37295	0.611859	-0.344399	0.950645	0.889966	0.635621	-0.496685	0.798403
HTB2;HTB1	P02294;P02293	Protein	Histone H2B.2;Histone H2B.1	0.263882	0.00882083	0.191874	-0.0183641	0.0894859	-0.0996225	0.104424	0.138621	0.231629	-0.0584146	-0.0840136	-0.0696781
HHF1	P02309	Protein	Histone H4	0.426407	0.20356	0.333903	0.222577	0.413047	0.037251	0.175194	0.345676	0.212389	0.330035	0.271893	0.0295754
VAR1	P02381	Protein	Ribosomal protein VAR1, mitochondrial	0.764964	0.237585	0.504771	0.538276	-0.922766	-0.0327965	0.118191	0.275475	0.606115	-0.0407518	-4.85832	0.0482562
RPP2B	P02400	Protein	60S acidic ribosomal protein P2-beta	0.0545286	0.0820556	0.235938	0.011032	0.0895193	0.0495243	0.0461823	0.290461	0.0576264	0.332793	-0.216936	-0.0279067
RPL28	P02406	Protein	60S ribosomal protein L28	0.250817	0.0233865	0.251946	0.284247	0.268209	0.0267532	0.182918	0.367463	0.178179	0.28251	-0.0422555	-0.188529
RPS17B;RPS17A	P14127;P02407	Protein	40S ribosomal protein S17-B;40S ribosomal protein S17-A	0.289442	0.270956	0.245745	0.238731	0.204232	-0.0082042	0.150866	0.274669	0.209471	0.387708	0.0670911	0.0445538
TUB2	P02557	Protein	Tubulin beta chain	0.224771	-0.116283	0.0443623	0.229698	0.189622	0.00700612	0.289066	0.127152	0.255531	0.152932	0.0670894	-0.183945
HSP82	P02829	Protein	ATP-dependent molecular chaperone HSP82	0.0305597	-0.170051	-0.358393	0.630665	0.393684	0.269951	0.223299	-0.238727	-0.115212	0.154596	0.915342	-0.223201
TUF1	P02992	Protein	Elongation factor Tu, mitochondrial	0.414881	0.00922533	0.355539	0.390592	-0.0670454	-0.086474	0.0728161	0.223749	0.584484	0.0347033	-0.0241592	-0.189019
TEF1	P02994	Protein	Elongation factor 1-alpha	0.210378	0.0277195	0.0967784	0.347777	0.210628	0.0327453	0.240815	0.199822	0.224239	0.262261	0.279147	-0.0508497
REP1	P03871	Protein	Partitioning protein REP1	0.260637	0.031636	-0.0867229	-0.396109	0.464681	0.122072	-0.00378448	0.0939106	0.651301	-0.168456	0.24292	-0.0697425
REP2	P03872	Protein	Partitioning protein REP2	0.51313	0.243007	0.15817	-0.280734	0.737851	0.194961	0.145043	0.389833	0.894467	0.353454	0.385561	-0.0107387
bI2	P03873	Protein	Cytochrome b mRNA maturase bI2	0.130756	0.46351	0.211202	-0.802753	-2.41628	0.379404	0.0270612	0.445963	0.946014	-0.307905	-5.29467	-0.0304409
CBP2	P03874	Protein	Cytochrome B pre-mRNA-processing protein 2	0.520778	0.169312	0.226846	0.362463	-0.021341	-0.118619	0.0441367	0.152768	0.378033	0.178082	0.305256	0.0201709
aI1	P03875	Protein	Putative COX1/OXI3 intron 1 protein	0.512008	0.0752705	0.344748	-0.338344	-0.705833	-0.0945273	-0.354227	0.317496	0.591189	-0.405864	-2.09343	-0.0178466
aI2	P03876	Protein	Putative COX1/OXI3 intron 2 protein	0.493643	0.450461	0.403862	-0.176474	-1.97999	0.135749	0.0632466	0.676442	0.769589	-0.941488	-3.55509	0.0472735
aI3	P03877	Protein	Intron-encoded DNA endonuclease aI3;Truncated non-functional cytochrome oxidase 1;DNA endonuclease aI3	1.60768	0.711369	0.862307	0.112476	-1.10559	0.65566	0.47112	1.11849	1.55383	0.565658	-1.33942	-0.283622
aI4	P03878	Protein	Intron-encoded DNA endonuclease aI4;Truncated non-functional cytochrome oxidase 1;DNA endonuclease aI4	0.837868	-0.103956	-0.244358	0.268337	-0.319962	-0.889128	-0.715775	0.269583	1.13446	-0.354335	-2.43732	-0.313804
bI4	P03879;P00163	Protein	Intron-encoded RNA maturase bI4;Truncated, nonfunctional cytochrome b;RNA maturase bI4	0.542531	0.0893684	0.0232724	0.0530367	0.528978	-0.00925081	-0.100226	0.274119	1.1985	0.43453	-0.694465	-0.0505678
Q0255	P03881	Protein	Uncharacterized mitochondrial protein RF1	-0.860795	-0.361222	-1.40239	-0.0999656	-0.222446	-0.6971	-1.73928	-0.879273	0.552394	-1.22843	-1.12599	0.273422
SCEI	P03882	Protein	Intron-encoded endonuclease I-SceI	-0.345428	-0.110955	-1.02867	-0.00341646	-0.262157	0.320478	-0.0265348	-1.57767	-0.209797	0.744191	-1.22639	-0.458251
URA3	P03962	Protein	Orotidine 5-phosphate decarboxylase	-0.430841	-0.265006	-0.212357	-0.292389	-0.448202	-0.312672	-0.152138	-0.0855303	-0.329049	-0.398485	-0.378143	-0.210461
CPA2	P03965	Protein	Carbamoyl-phosphate synthase arginine-specific large chain	-0.182137	0.0659281	0.107332	0.925425	0.392528	0.092071	-0.0584968	-0.239397	0.129799	0.354064	0.795314	-0.0586762
COX4	P04037	Protein	Cytochrome c oxidase subunit 4, mitochondrial	-0.631334	1.46695	-0.297579	-1.10035	-2.04951	0.0322764	-0.339392	-0.122837	-0.27473	-1.49838	-4.85727	0.0171512
COX8	P04039	Protein	Cytochrome c oxidase polypeptide VIII, mitochondrial	-0.330456	0.176536	0.0314007	-1.08176	-2.77894	-0.0513723	-0.212159	-0.421347	-0.570312	-1.69146	-4.98608	0.295278
ADE4	P04046	Protein	Amidophosphoribosyltransferase	0.301739	0.345935	0.222397	0.444031	0.341132	0.126276	0.243222	0.285178	0.209009	0.420104	0.562625	0.129182
RPO21	P04050	Protein	DNA-directed RNA polymerase II subunit RPB1	-0.0387648	0.00237124	0.0115811	-0.100778	0.0885659	0.0110326	0.0131297	-0.132661	-0.059249	-0.013869	0.177077	0.0255218
RPO31	P04051	Protein	DNA-directed RNA polymerase III subunit RPC1	0.156305	0.193	0.127622	0.0451193	0.196284	0.134759	0.0342877	0.168687	0.197832	0.18678	0.307348	-0.00084205
ARG4	P04076	Protein	Argininosuccinate lyase	-0.0735712	0.098975	-0.0807021	-0.0363408	-0.425177	0.375645	0.197087	-0.0549671	-0.0126082	-0.548161	-0.817408	0.0974244
PAB1	P04147	Protein	Polyadenylate-binding protein, cytoplasmic and nuclear	0.0855675	0.0723712	0.137292	0.0244884	0.0384187	-0.117747	-0.00400955	0.192206	0.0861467	0.0354411	-0.0173715	-0.0394823
ADE8	P04161	Protein	Phosphoribosylglycinamide formyltransferase	0.112801	-0.025903	-0.137136	-0.16467	-0.331675	-0.0589168	-0.205984	0.00877369	0.0550651	-0.174623	-0.560496	-0.263956
GAL80	P04387	Protein	Galactose/lactose metabolism regulatory protein GAL80	0.379625	0.231293	-0.208104	0.328485	0.627207	-0.0446616	0.669247	0.204577	0.337493	0.203143	0.954166	0.0574637
RPL24A	P04449	Protein	60S ribosomal protein L24-A	0.0300546	-0.0244487	0.394504	0.229154	0.20884	-0.3642	-0.48156	-0.254408	0.457588	0.677301	-0.979898	-0.17396
RPL25	P04456	Protein	60S ribosomal protein L25	-0.113203	-0.109987	0.325616	0.185328	0.286626	-0.134972	-0.122264	0.150503	0.105139	0.303631	-0.194265	-0.230172
RPL39	P04650	Protein	60S ribosomal protein L39	-0.280871	-0.287506	0.071008	-0.384348	-0.207887	-0.347802	-0.544383	-0.263186	-0.0895056	-0.54915	-0.249731	-0.736465
AAC1	P04710	Protein	ADP,ATP carrier protein 1	0.0820458	-0.223263	-0.234229	0.0754121	-1.04308	0.210474	-0.0186398	0.0957544	-0.0457127	-0.634943	-1.57679	-0.125214
TOP1	P04786	Protein	DNA topoisomerase 1	0.0951747	0.0554868	-0.0185033	-0.284224	0.0566184	0.0488368	0.00510086	0.1409	0.130341	-0.166039	0.444445	0.0155043
THS1	P04801	Protein	Threonine--tRNA ligase, cytoplasmic	0.113282	0.0390503	0.145545	0.118269	0.302653	-0.0332614	0.0626193	0.0619515	0.149252	0.31754	0.279305	-0.0339654
DPS1	P04802	Protein	Aspartate--tRNA ligase, cytoplasmic	0.081799	0.0944297	0.0220078	-0.0903622	-0.215738	0.0343297	0.072717	-0.0813311	0.0168783	-0.0693217	-0.227041	0.126169
MSW1	P04803	Protein	Tryptophan--tRNA ligase, mitochondrial	0.360515	-0.00881982	0.254834	0.0581392	-0.51354	-0.339688	-0.2682	0.0923692	0.42314	-0.12157	-0.378085	-0.157276
HXK1	P04806	Protein	Hexokinase-1	0.781073	0.228589	-0.11566	1.52998	1.84809	0.287253	0.455847	0.272553	0.600513	1.71772	1.29097	0.163897
HXK2	P04807	Protein	Hexokinase-2	0.356797	-0.116209	-0.125281	0.462351	0.64046	-0.207644	0.0558598	0.303089	0.328583	0.645357	0.32786	-0.0429465
CDC9	P04819;P04819-2	Protein	DNA ligase 1	0.0535439	0.0771591	-0.0088587	-0.0513461	-0.26702	0.0143901	0.143732	0.0187707	0.0698036	-0.20984	-0.3666	-0.0203685
CDC25	P04821	Protein	Cell division control protein 25	-0.0296248	0.102172	-0.0416287	-0.257759	-0.455974	0.176521	0.160376	-0.080202	-0.189919	-0.390215	-0.322957	0.0436153
POR1	P04840	Protein	Mitochondrial outer membrane protein porin 1	-0.037931	-0.0630176	-0.151716	-0.210208	-0.823417	0.0329431	0.247472	0.0741847	-0.00239231	-0.441728	-1.27321	0.0941409
HTA2;HTA1	P04912;P04911	Protein	Histone H2A.2;Histone H2A.1	0.0848112	-0.0262325	0.0973387	0.19971	0.257706	-0.0323466	-0.165367	0.208137	0.192832	0.0583349	-0.00756894	-0.0797207
PMA1	P05030	Protein	Plasma membrane ATPase 1	0.195661	0.0315657	0.169814	0.0632774	-0.085187	-0.220292	0.136031	0.303333	0.291519	-0.170065	0.415544	-0.136696
PHR1	P05066	Protein	Deoxyribodipyrimidine photo-lyase, mitochondrial	-0.061511	-0.0791326	0.0681388	0.0776457	0.377089	-0.688846	0.00457968	0.0962388	-0.0612716	0.432027	0.124641	0.0751444
ARG81	P05085	Protein	Arginine metabolism regulation protein II	0.692033	0.0755739	0.343886	-0.133441	0.414333	0.211881	0.138667	0.0699294	0.320934	0.50445	0.435914	0.462847
ARG3	P05150	Protein	Ornithine carbamoyltransferase	-0.699764	0.942508	0.73491	0.552275	0.155918	0.69244	0.502213	-0.489045	-0.443239	-1.50045	-0.119112	0.409477
RPP0	P05317	Protein	60S acidic ribosomal protein P0	0.0821984	0.0946835	0.213483	0.19782	0.206454	0.0508335	-0.0297771	0.252754	0.0694724	0.27546	0.0432556	-0.0786329
RPP1A	P05318	Protein	60S acidic ribosomal protein P1-alpha	0.235558	0.0846408	0.0145338	0.254875	0.0531874	0.0387166	0.245334	0.368019	0.212649	0.22927	0.192461	-0.152876
RPP2A	P05319	Protein	60S acidic ribosomal protein P2-alpha	0.0370765	0.0870553	0.0956677	0.0786938	0.0836162	0.0235301	-0.0132287	0.21653	0.0371949	0.143766	0.16038	-0.0809072
HEM2	P05373	Protein	Delta-aminolevulinic acid dehydratase	0.313448	-0.0791359	0.0595433	0.0944416	-0.0291308	-0.293091	-0.123448	0.107049	0.416295	-0.20078	-0.134905	-0.120197
CHO2	P05374	Protein	Phosphatidylethanolamine N-methyltransferase	0.188266	-0.00562389	0.0370011	0.137699	-0.199391	-0.149779	-0.0286189	0.0845973	0.0524872	-0.224677	0.275639	-0.0370305
OPI3	P05375	Protein	Phosphatidyl-N-methylethanolamine N-methyltransferase	0.347126	-0.0501532	-0.260157	0.0546469	-0.376687	0.156587	0.19136	0.0780049	0.059735	-0.694653	-0.139502	-0.123879
SUP35	P05453	Protein	Eukaryotic peptide chain release factor GTP-binding subunit	-0.0245757	-0.0413695	-0.0216336	-0.0995842	-0.0603976	-0.0612774	0.0519502	-0.0220278	-0.0105181	-0.0417875	0.054004	-0.0274662
ATP4	P05626	Protein	ATP synthase subunit 4, mitochondrial	-0.00282647	-0.0650709	-0.0181324	-0.887047	-2.26687	-0.0389959	-0.0490499	0.064316	-0.113517	-1.77748	-3.66535	0.052778
MET6	P05694	Protein	5-methyltetrahydropteroyltriglutamate--homocysteine methyltransferase	-0.04949	-0.0246531	-0.0350574	0.0181229	-0.0690115	-0.0614971	-0.0368195	0.163419	0.0777065	0.112587	-1.14426	0.0243378
RPL7A	P05737	Protein	60S ribosomal protein L7-A	0.233694	0.0892121	0.140797	0.113086	0.13864	-0.0929532	0.102229	0.262759	0.109105	0.37544	0.0283496	-0.0363045
RPL9A	P05738	Protein	60S ribosomal protein L9-A	0.413003	0.367646	0.245589	0.335798	0.30102	-0.124515	0.197758	0.374869	0.118194	0.482932	-0.12087	-0.0401413
RPL6B	P05739	Protein	60S ribosomal protein L6-B	0.151133	0.10351	0.259228	0.183604	0.240417	0.143755	-0.0471971	0.24382	0.149474	0.328453	0.129109	-0.0615872
RPL17A	P05740	Protein	60S ribosomal protein L17-A	0.327425	0.252583	0.344491	0.076665	0.1977	-0.148084	0.00233633	0.223832	0.169846	0.321456	0.0350195	0.0577269
RPL26A	P05743	Protein	60S ribosomal protein L26-A	0.345827	0.0898033	0.610533	0.293828	0.603852	-0.0388114	0.414305	0.390278	0.232434	0.513042	0.643959	-0.218576
RPL33A	P05744	Protein	60S ribosomal protein L33-A	1.20325	0.79736	0.212016	1.02138	0.875712	0.181772	1.18494	1.04163	0.585145	1.14535	0.972785	0.12565
RPL36A	P05745	Protein	60S ribosomal protein L36-A	0.338448	0.704584	0.434152	0.938946	0.85213	-0.0447012	0.699709	-0.106484	0.50016	1.04671	0.702883	0.175598
RPL29	P05747	Protein	60S ribosomal protein L29	-2.18738	-1.18098	-0.981978	-0.204923	-0.736892	-0.667847	7.68767e-05	-0.586686	0.0240252	-1.72549	-0.436556	-0.773824
RPL15A	P05748	Protein	60S ribosomal protein L15-A	0.216373	0.0603196	0.286354	0.333344	0.574693	0.147087	0.0254331	0.311094	0.106471	0.506996	0.0808333	-0.0297747
RPL22A	P05749	Protein	60S ribosomal protein L22-A	0.398385	0.1064	0.201733	0.152596	0.23473	-0.11356	0.11007	0.244849	0.12296	0.0863465	-0.0960827	-0.0744534
RPS3	P05750	Protein	40S ribosomal protein S3	0.19103	0.164108	0.256319	0.139621	0.167471	-0.0613996	0.153527	0.142438	0.132936	0.271784	0.0119331	0.0196116
RPS9B	P05755	Protein	40S ribosomal protein S9-B	-0.0211386	0.0804632	0.211084	-0.00753234	0.149043	-0.164822	-0.318638	-0.0366983	0.023768	0.229106	-0.26328	0.00066877
RPS13	P05756	Protein	40S ribosomal protein S13	0.330699	0.24163	0.187024	0.255679	0.266357	0.0905759	0.19493	0.33695	0.114961	0.331285	0.154976	0.103345
RPS31	P05759	Protein	Ubiquitin-40S ribosomal protein S31;Ubiquitin;40S ribosomal protein S31	0.0429778	0.0444441	0.108276	0.0284634	0.225827	0.0375161	-0.0591194	0.125037	0.0188323	0.345779	-0.0915897	0.0327674
TPK3	P05986	Protein	cAMP-dependent protein kinase type 3	0.26823	0.0815512	0.24865	-0.0204183	0.318402	-0.0443691	0.104736	0.158928	-0.0956479	0.23435	0.580147	0.00621627
CDC36	P06100	Protein	General negative regulator of transcription subunit 2	0.304095	0.0241457	-0.0704376	0.36153	0.100105	0.116017	0.174658	0.291148	0.142273	0.244404	-0.0892123	0.101351
CDC37	P06101	Protein	Hsp90 co-chaperone Cdc37	-0.0330354	-0.0263805	-0.0840186	0.228771	0.172086	-0.0851576	0.0930395	-0.0918634	-0.0370569	0.132518	0.322982	-0.130177
NOT3	P06102	Protein	General negative regulator of transcription subunit 3	0.203845	0.214976	0.0907527	0.0596092	0.0609504	0.0293263	0.134932	0.0513692	0.0498542	0.141754	0.0562121	0.172251
PRT1	P06103	Protein	Eukaryotic translation initiation factor 3 subunit B	0.180707	0.139875	0.22077	0.102429	0.0887578	-0.0113105	0.080935	0.148973	0.148251	0.0679151	0.217015	-0.0452306
RAD6	P06104	Protein	Ubiquitin-conjugating enzyme E2 2	-0.233126	-0.476171	-0.347186	0.77092	1.0466	0.215683	-0.0907251	0.741308	0.366526	0.611961	1.08735	0.0360398
SCP160	P06105	Protein	Protein SCP160	0.0465722	0.021239	0.078054	0.0381701	0.0697836	-0.121276	0.0639807	0.102838	0.0397272	0.164769	0.0109692	-0.061344
MET17	P06106	Protein	Protein MET17;O-acetylhomoserine sulfhydrylase;O-acetylserine sulfhydrylase	0.13846	-0.0603196	0.208767	0.763946	0.939891	-0.0162603	-0.0925443	0.224877	0.11748	0.873928	0.574361	-0.174027
CTT1	P06115	Protein	Catalase T	-1.59507	-0.399414	-1.1948	0.3122	-1.03588	0.560772	0.721793	-2.11151	-2.10115	-0.264534	-2.66779	0.554057
ILV5	P06168	Protein	Ketol-acid reductoisomerase, mitochondrial	0.00810542	0.145173	0.114064	0.0424007	0.0937029	0.138653	0.18889	0.0665114	0.00828787	-0.0125665	-0.316272	0.0425519
PDC1	P06169	Protein	Pyruvate decarboxylase isozyme 1	0.24927	-0.0583909	-0.195728	0.559454	0.774855	0.138265	0.179397	0.0993671	0.181339	0.628524	0.89533	0.0127513
HEM4	P06174	Protein	Uroporphyrinogen-III synthase	-0.185049	-0.0988709	-0.309384	-0.399559	-0.143953	-0.148419	-0.104151	-0.0504578	-0.112675	-0.325653	0.0588994	-0.0413076
CYC3	P06182	Protein	Cytochrome c heme lyase	0.430645	-0.093488	0.0878651	0.708924	0.603536	-0.0534821	0.217603	-0.00819075	0.362929	0.324882	0.861456	-0.108907
PIS1	P06197	Protein	CDP-diacylglycerol--inositol 3-phosphatidyltransferase	0.011248	-0.374131	0.036909	0.469647	1.08731	-0.310877	-0.3046	-0.19295	0.105165	0.798058	0.932967	-0.129686
LEU4	P06208;P06208-2	Protein	2-isopropylmalate synthase	0.0255003	0.17003	0.114064	-0.179377	-0.90012	0.000420547	0.333438	0.0861398	-0.0597351	-0.659606	-1.44207	-0.0209169
KIN28	P06242	Protein	Serine/threonine-protein kinase KIN28	-0.0511067	0.304602	-0.268474	-0.310463	-0.141953	0.0215548	0.225606	-0.108969	-0.233717	-0.324993	0.477911	0.20855
CDC7	P06243	Protein	Cell division control protein 7	-0.224115	0.0993111	-0.207954	-0.578698	-0.618193	-0.246589	-0.345844	-0.170753	-0.0783976	-0.980988	0.2114	0.0907225
TPK1	P06244	Protein	cAMP-dependent protein kinase type 1	-0.055267	0.0401387	-0.299197	0.185635	0.116284	0.0398483	0.149729	-0.295375	-0.309835	0.241207	0.285476	0.159046
TPK2	P06245	Protein	cAMP-dependent protein kinase type 2	-0.0970326	0.16132	-0.105518	0.158541	0.00574781	0.240066	0.318458	-0.182397	-0.162622	0.24633	-0.103093	0.0914421
HIS3	P06633	Protein	Imidazoleglycerol-phosphate dehydratase	-0.787559	-0.400188	-0.874108	-0.553633	-0.917764	-0.746191	-0.667765	-0.723183	-0.732932	-0.611736	-0.479543	-0.573065
DED1	P06634	Protein	ATP-dependent RNA helicase DED1	0.197136	0.198279	0.253836	-0.0258751	0.0637155	-0.14876	0.121815	0.306014	0.131083	0.0662088	0.0843341	-0.0678635
SIR2	P06700	Protein	NAD-dependent histone deacetylase SIR2	0.0646931	0.235497	0.204382	-0.022751	0.143816	0.202676	0.30254	-0.288502	0.0829437	0.366257	0.212494	0.113174
SIR3	P06701	Protein	Regulatory protein SIR3	0.0915045	0.1093	0.0674912	0.187184	0.167613	0.0830187	0.15049	0.0552321	0.0235625	0.170228	0.387018	-0.0493467
CDC31	P06704	Protein	Cell division control protein 31	0.0543404	-0.264676	-0.121113	0.14077	0.13807	0.0296599	-0.149338	0.145196	0.0957357	-0.0432519	-0.251531	0.0560052
GPH1	P06738	Protein	Glycogen phosphorylase	-0.0728559	-0.106685	-0.25654	0.166598	0.411949	-0.0714021	0.166819	-0.119023	-0.173363	0.184099	-0.0402028	0.0470107
DCD1	P06773	Protein	Deoxycytidylate deaminase	-0.137204	0.0527101	0.0745609	0.0703926	0.292073	-0.00287192	-0.0874437	0.188693	0.0265073	0.0938201	0.660106	-0.0910637
HAP2	P06774	Protein	Transcriptional activator HAP2	0.0170356	-0.0183119	-0.32206	-0.946861	-0.525248	-0.368744	-0.310885	-0.441154	-0.298162	-0.543934	-0.380739	0.183287
HIP1	P06775	Protein	Histidine permease	0.416493	0.375951	0.379841	-0.195896	-0.319713	0.871718	-0.0587067	0.244176	0.165926	-0.657972	0.157556	-0.21056
PDE2	P06776	Protein	3,5-cyclic-nucleotide phosphodiesterase 2	-0.0168453	-0.0461083	-0.379237	0.1546	0.295072	0.103184	0.0777098	-0.100343	0.0390054	-0.00086594	0.472626	-0.175362
RAD1	P06777	Protein	DNA repair protein RAD1	0.0857551	0.0927333	-0.142414	0.130841	-0.152723	0.23856	-0.0881811	0.107431	0.216998	0.0435231	-0.478165	0.160166
RAD52	P06778-3;P06778-2;P06778	Protein	DNA repair and recombination protein RAD52	-0.169613	0.0624313	-0.00899438	-0.146999	0.236039	-0.118282	-0.200758	-0.316333	-0.171055	-0.0941693	0.223868	-0.0704326
RAD7	P06779	Protein	DNA repair protein RAD7	0.54087	-0.0305064	-0.64793	0.589208	0.244344	0.352857	0.97895	0.477882	0.162605	0.514941	1.80474	-0.143542
RHO1	P06780	Protein	GTP-binding protein RHO1	-0.17287	-0.268603	-0.282108	-0.150125	-0.0776152	-0.211963	-0.332368	-0.0667673	-0.0473143	0.0288155	-0.0837623	-0.192166
RHO2	P06781	Protein	GTP-binding protein RHO2	-0.00281578	0.0220905	-0.0360284	-0.0657234	-0.111429	-0.286812	0.259536	0.0747902	0.151839	-0.106895	0.404017	-0.0977336
SNF1	P06782	Protein	Carbon catabolite-derepressing protein kinase	0.114133	0.054025	0.0546911	0.160463	0.160779	0.0656953	0.0503645	-0.0062155	0.109609	-0.0356281	0.235629	-0.0477905
STE3	P06783	Protein	Pheromone a factor receptor	-0.5566	-0.227279	-0.361416	-0.630047	-0.311652	-0.736589	-0.235715	-0.226183	-0.373209	-1.1289	-0.755556	-0.416346
STE7	P06784	Protein	Serine/threonine-protein kinase STE7	0.0368285	0.136416	-0.120516	0.315702	0.0689738	-0.588506	-0.0743748	-0.0687593	-0.0610716	0.221567	0.323568	-0.158237
CDC21	P06785	Protein	Thymidylate synthase	0.0467557	-0.0496726	0.0883485	-0.370364	-0.299946	-0.027422	0.178562	0.17206	0.0681968	-0.509513	0.187643	-0.0144053
TOP2	P06786	Protein	DNA topoisomerase 2	0.230075	0.151415	0.163887	0.0937744	0.141508	0.161057	0.248618	0.0346256	0.137783	0.0981683	0.260214	0.0790123
CMD1	P06787	Protein	Calmodulin	-0.12586	-0.167459	-0.164063	-0.345397	-0.256123	-0.0750153	0.0280929	0.118889	-0.0200014	-0.239897	-0.440131	0.00679102
RAD10	P06838	Protein	DNA repair protein RAD10	-0.648265	-0.249168	-0.254957	-0.727654	0.320158	-0.0307667	-0.404321	-0.897071	0.160885	0.0363656	-1.13337	0.161361
RAD3	P06839	Protein	DNA repair helicase RAD3	0.201133	0.289769	0.124796	0.245713	0.198103	0.0322962	0.202289	0.0522495	0.261026	0.0390839	0.478673	0.116127
SPT2	P06843	Protein	Protein SPT2	-0.50999	-0.348248	0.00394491	-0.927273	-0.313915	-1.23463	-1.02574	-0.387644	-0.0940656	-0.103083	-0.111511	-0.20734
SPT3	P06844	Protein	Protein SPT3	0.136623	0.0461359	0.19665	-0.336866	-0.405766	-0.0808103	-0.113782	-0.21766	-0.197845	-0.722546	-0.0483368	0.159856
CYT1	P07143	Protein	Cytochrome c1, heme protein, mitochondrial	0.275848	-0.000531127	0.0392661	-0.11987	-1.60031	-0.0239734	0.0889985	0.0645178	0.230873	-0.804613	-2.53515	-0.0144686
FAS1	P07149	Protein	Fatty acid synthase subunit beta;3-hydroxyacyl-[acyl-carrier-protein] dehydratase;Enoyl-[acyl-carrier-protein] reductase [NADH];[Acyl-carrier-protein] acetyltransferase;[Acyl-carrier-protein] malonyltransferase;S-acyl fatty acid synthase thioesterase	0.079955	-0.0405631	-0.0383727	0.0228088	-0.333072	0.132055	0.21879	-0.0241287	-0.00212756	-0.305837	-0.550809	-0.00944039
ADK1	P07170	Protein	Adenylate kinase	-0.0879616	-0.277452	-0.262219	-0.481486	-0.455972	-0.244255	-0.219375	0.163214	0.0549328	-0.254658	-0.709457	-0.116631
HIS5	P07172	Protein	Histidinol-phosphate aminotransferase	0.0488143	0.216313	-0.0602988	0.2229	0.0560655	0.224555	0.17316	-0.043697	0.127402	0.092107	0.533923	0.271792
TOM70	P07213	Protein	Mitochondrial import receptor subunit TOM70	0.316803	0.0424337	0.154259	0.246	0.202191	-0.088632	-0.000387713	0.217672	0.238989	0.0252058	0.274842	-0.118483
MST1	P07236	Protein	Threonine--tRNA ligase, mitochondrial	0.510558	0.112232	0.423424	0.308822	0.332832	-0.172898	-0.1131	0.0928498	0.444609	0.228989	0.681096	-0.0752826
ADE5,7	P07244	Protein	Bifunctional purine biosynthetic protein ADE5,7;Phosphoribosylamine--glycine ligase;Phosphoribosylformylglycinamidine cyclo-ligase	0.140742	0.114483	-0.0265882	0.12304	-0.0728552	0.178683	0.228246	0.0432238	0.144126	-0.0380439	0.306984	0.0787995
ADE3	P07245	Protein	C-1-tetrahydrofolate synthase, cytoplasmic;Methylenetetrahydrofolate dehydrogenase;Methenyltetrahydrofolate cyclohydrolase;Formyltetrahydrofolate synthetase	0.0774808	0.028084	-0.00130829	0.336473	0.56639	-0.0418962	0.0699065	0.0715441	0.044239	0.526866	0.687249	-0.0422998
ADH3	P07246	Protein	Alcohol dehydrogenase 3, mitochondrial	0.221534	0.0599249	0.00649529	-0.0523434	-0.255083	-0.202262	0.111062	0.182029	0.228999	-0.357884	0.055044	0.0202266
ADR1	P07248	Protein	Regulatory protein ADR1	-0.151291	-0.0807295	-0.11942	-0.480243	-0.848256	-0.175849	0.0619255	0.0321357	-0.0338808	-0.979957	-1.56078	-0.181354
ARG82	P07250	Protein	Inositol polyphosphate multikinase	-0.338329	-0.0551873	-0.338113	-0.707202	-0.538828	-0.318308	-0.334094	-0.255356	0.0698792	-0.78731	-0.436485	-0.322673
ATP1	P07251	Protein	ATP synthase subunit alpha, mitochondrial	0.168719	-0.00837343	-0.0475353	-0.393345	-1.62196	-0.0393557	0.104053	0.145272	0.0809694	-0.983427	-2.1647	-0.0535837
CBP1	P07252	Protein	Cytochrome B pre-mRNA-processing protein 1	-0.0684556	-1.29917	0.170954	0.478836	-1.01661	-1.47155	0.10083	0.261757	0.323132	-1.32584	-2.53284	0.142741
CBP6	P07253	Protein	Cytochrome B pre-mRNA-processing protein 6	0.464181	0.108834	0.364077	0.352644	0.467608	-0.171165	0.0665029	0.205966	0.325183	0.104897	0.660049	-0.0512114
COX9	P07255	Protein	Cytochrome c oxidase subunit 7A	-0.130306	0.320893	0.239519	-1.02833	-2.53632	0.0364699	0.143972	0.0169055	-0.289446	-1.64864	-4.26996	0.00651468
COR1	P07256	Protein	Cytochrome b-c1 complex subunit 1, mitochondrial	0.0833567	-0.0557741	-0.0213958	-0.362545	-1.63573	0.0272098	0.0232132	0.113776	0.0829516	-0.844816	-2.22102	-0.0201798
QCR2	P07257	Protein	Cytochrome b-c1 complex subunit 2, mitochondrial	0.111346	0.0377573	-0.037358	-0.481104	-1.63579	-0.0198882	0.0978499	0.205653	-0.0381402	-0.946896	-2.08659	-0.0109158
CPA1	P07258	Protein	Carbamoyl-phosphate synthase arginine-specific small chain	-0.994698	1.2255	2.05323	3.49753	0.0347271	0.73919	0.263022	-5.62033e-05	0.010689	1.1349	1.28326	-1.05624
URA2	P07259	Protein	Protein URA2;Glutamine-dependent carbamoyl-phosphate synthase;Aspartate carbamoyltransferase	-0.8549	-1.11013	-1.01727	-0.569105	-0.525303	-0.302858	0.00637858	-0.593055	-0.778776	-0.676045	0.361787	-0.114579
CDC33	P07260	Protein	Eukaryotic translation initiation factor 4E	-0.0179007	-0.0596547	0.113127	0.0937632	0.244664	-0.0384546	-0.150571	0.269009	0.157704	0.132218	0.0563925	-0.132905
GCR1	P07261	Protein	Glycolytic genes transcriptional activator GCR1	0.572335	0.460051	0.423477	0.211388	0.409316	0.471218	0.518811	0.277996	0.306733	0.98576	1.31763	0.273397
GDH1	P07262	Protein	NADP-specific glutamate dehydrogenase 1	0.225259	0.136012	0.299206	-0.919966	-1.90893	-0.350037	-0.101369	0.285732	0.22192	-2.78373	-0.440962	-0.301844
HTS1	P07263-2;P07263	Protein	Histidine--tRNA ligase, mitochondrial	0.109791	-0.121177	-0.0311323	0.0927448	0.186908	-0.10182	0.0882282	0.136709	0.0987361	0.11995	0.363996	-0.129145
LEU1	P07264	Protein	3-isopropylmalate dehydratase	0.0113726	0.270729	0.0557823	0.502143	-0.0345492	0.190476	0.216396	-0.0232367	-0.0348438	0.31116	-2.11514	0.0468678
MRS1	P07266	Protein	Mitochondrial RNA-splicing protein MRS1	0.489093	0.181061	0.295101	0.531672	0.360787	-0.0108201	0.0606802	0.316143	0.576378	0.177124	0.598319	-0.078287
PEP4	P07267	Protein	Saccharopepsin	-0.220515	-0.235628	-0.301679	-0.141407	-0.281998	0.0786787	-0.00493391	-0.161354	-0.14732	-0.203466	-0.388516	0.0860721
PHO2	P07269	Protein	Regulatory protein PHO2	0.109965	0.112616	0.0974285	0.127834	0.0528808	0.155217	0.0986013	-0.425675	-0.247817	0.210296	0.204092	0.136729
PHO4	P07270	Protein	Phosphate system positive regulatory protein PHO4	0.378909	0.20827	0.174677	-0.0328993	0.301093	-0.110183	0.173548	0.425611	0.143313	-0.334392	0.351026	-0.273187
PIF1	P07271-2;P07271	Protein	ATP-dependent DNA helicase PIF1	0.218567	0.0477883	0.135941	-0.0485332	-0.00634555	0.0507855	0.526007	0.24292	0.0998541	-0.801543	0.0251319	-0.0684663
DST1	P07273	Protein	Transcription elongation factor S-II	0.221496	0.0260143	0.0967616	0.0888551	0.163354	-0.131827	0.0658251	0.0539707	0.0116098	0.0846787	0.393218	-0.0121951
PFY1	P07274	Protein	Profilin	-0.196234	-0.32913	-0.282338	-0.490686	-0.49839	-0.0497686	-0.281487	-0.121502	-0.191109	-0.265421	-0.500649	0.115285
PUT2	P07275	Protein	Delta-1-pyrroline-5-carboxylate dehydrogenase, mitochondrial	0.090754	-0.0162497	-0.0193335	-0.0726791	0.0352262	-0.111326	-0.0454075	0.0168036	-0.0403069	-0.214569	0.488853	-0.0101986
RAD2	P07276	Protein	DNA repair protein RAD2	-0.812367	0.243299	0.0723061	-0.636144	-0.388978	0.0972106	-0.137882	-0.748791	-0.523111	-0.974945	-0.778923	0.337486
ERG12	P07277	Protein	Mevalonate kinase	0.0980437	0.0037597	-0.0408003	0.243108	0.511069	0.0136792	0.13008	0.0287125	0.0886117	0.263854	0.739037	-0.0212014
BCY1	P07278	Protein	cAMP-dependent protein kinase regulatory subunit	0.0800244	-0.00529238	-0.121085	0.347316	0.214429	0.128811	0.239556	0.0270691	-0.126559	0.100196	0.278461	0.0484687
RPS19A	P07280	Protein	40S ribosomal protein S19-A	0.368638	0.243817	0.161731	0.147282	0.166183	-0.045352	0.284593	0.354746	0.0826079	0.327124	0.13718	-0.0362026
SEC53	P07283	Protein	Phosphomannomutase	-0.00055653	-0.0187938	-0.0298883	-0.226092	0.125167	-0.283571	-0.153184	0.154836	0.0607214	0.0494459	-0.350625	-0.0348791
SES1	P07284	Protein	Serine--tRNA ligase, cytoplasmic	0.0422222	0.0331928	0.012226	0.0532095	0.108383	-0.0287164	-0.103399	0.0859519	0.118406	0.118031	-0.118429	0.0129427
TRP4	P07285	Protein	Anthranilate phosphoribosyltransferase	0.0972274	0.0355419	0.109317	0.280655	0.35924	-0.00799605	0.193205	0.208249	0.0667926	0.3226	0.07087	-0.00482171
ILV2	P07342	Protein	Acetolactate synthase catalytic subunit, mitochondrial	0.156697	0.24604	0.0461026	0.258646	-0.257579	0.151674	0.217877	0.171153	0.142649	-0.039527	-1.27591	0.0593047
ARD1	P07347	Protein	N-terminal acetyltransferase A complex catalytic subunit ARD1	0.136178	-0.00382038	0.133711	0.312926	0.209305	-0.0488149	0.187196	-0.0306542	0.161389	0.191626	0.159607	-0.0727533
PET494	P07390	Protein	COX3 mRNA-specific translational activator PET494	-0.0259253	-0.104803	-0.15977	-0.148769	-1.25815	-0.231123	0.0769805	0.104452	-0.179376	-0.585584	-0.421705	-0.186652
SEC4	P07560	Protein	Ras-related protein SEC4	0.0942055	0.0365514	-0.125055	-0.0421308	0.0167988	-0.0731582	0.105088	0.0367044	-0.0467087	-0.0525514	0.104015	0.0963021
RPC40	P07703	Protein	DNA-directed RNA polymerases I and III subunit RPAC1	0.101152	0.051029	0.0535969	0.0290088	0.109993	-0.119354	-0.0148358	0.126372	0.126407	0.0785825	0.508608	-0.0150264
VAS1	P07806-2	Protein	Valine--tRNA ligase, mitochondrial	0.0673978	0.11064	0.0689795	0.0121195	0.132192	-0.0387599	0.0208081	0.0682805	0.0720086	0.194556	0.0556201	-0.00131316
DFR1	P07807	Protein	Dihydrofolate reductase	0.325082	-0.207706	-0.0333494	0.182302	0.0677247	0.0438302	0.269214	0.247969	0.0836407	0.169244	0.428396	-0.133654
CDC4	P07834	Protein	Cell division control protein 4	0.161756	0.447155	-0.0204705	-0.231372	-0.63583	0.0360249	-0.0444431	0.267543	0.187862	-0.416955	0.356411	-0.19105
LTE1	P07866	Protein	Guanine nucleotide exchange factor LTE1	-0.0906894	0.553187	-0.11363	0.0690307	0.0529781	-0.349762	-0.0165629	-0.0483889	0.0933818	0.0784136	0.534224	0.088567
MOD5	P07884-2;P07884	Protein	tRNA dimethylallyltransferase, mitochondrial	0.0645135	0.00580354	-0.262419	-0.241953	-0.062207	0.0550651	-0.0812417	0.116566	-0.0528151	-0.210721	0.090941	-0.00766918
CAR2	P07991	Protein	Ornithine aminotransferase	0.145245	-0.00477648	-0.13944	0.236756	0.661264	-0.0416903	-0.0528156	0.133812	0.196467	0.581289	0.734238	0.0389346
CHS1	P08004	Protein	Chitin synthase 1	-0.0582046	-0.00896688	0.266128	-0.630428	-0.287126	-0.207604	-0.0419305	0.165549	-0.114572	-0.498497	0.52328	0.000476827
PBS2	P08018	Protein	MAP kinase kinase PBS2	-0.00286014	0.105441	0.123772	0.0823267	0.151692	-0.0253115	-0.110396	-0.223116	-0.0942379	0.107104	0.147894	-0.0269306
RIP1	P08067	Protein	Cytochrome b-c1 complex subunit Rieske, mitochondrial	-0.371436	-0.0735515	-0.0623463	-0.678161	-1.48752	-0.039381	0.371214	0.170387	0.0242251	-1.1073	-2.48161	-0.138422
SWI5	P08153	Protein	Transcriptional factor SWI5	-0.334251	0.0632085	-0.255295	0.122983	0.0965469	-0.152318	-0.159989	0.00550775	-0.270254	-0.261837	-0.853413	0.13919
FUM1	P08417	Protein	Fumarate hydratase, mitochondrial	0.0444556	-0.0122306	-0.0150903	-0.669353	-1.75376	-0.0371247	0.0809869	0.111479	0.0369902	-1.35936	-1.98917	-0.0925428
MSF1	P08425	Protein	Phenylalanine--tRNA ligase, mitochondrial	0.579521	0.119692	0.410151	0.759154	0.480734	-0.148571	0.13445	0.177418	0.503655	0.585057	0.272689	0.0573902
SPE1	P08432	Protein	Ornithine decarboxylase	-0.731337	-0.45944	-1.75945	-2.21161	1.44268	-1.58563	-2.69928	-1.96638	1.11985	-2.34793	-0.485769	-3.38675
CHO1	P08456	Protein	CDP-diacylglycerol--serine O-phosphatidyltransferase	0.735992	0.0694275	0.385112	0.688142	0.480892	-0.20031	0.29592	0.44111	0.633939	0.105746	0.156526	-0.0418627
NUC1	P08466	Protein	Mitochondrial nuclease	0.276456	0.080181	0.208999	-0.159178	-0.103805	-0.143092	-0.38527	0.228778	0.298623	0.0112797	-0.0740967	-0.0733413
PET111	P08468	Protein	Protein PET111, mitochondrial	0.123176	0.252789	0.35011	0.243793	0.315759	-0.0525758	-0.223076	-0.0110052	0.159679	-0.0447142	0.314669	0.0212492
RPB2	P08518	Protein	DNA-directed RNA polymerase II subunit RPB2	-0.0423684	0.0169755	0.0411249	-0.0888059	-0.0187297	0.0205609	-0.0781107	-0.0508974	-0.000172813	0.00346423	-0.00904974	-0.07673
ERG20	P08524	Protein	Farnesyl pyrophosphate synthase	0.150334	0.070011	-0.0590137	-0.0469386	-0.0704404	0.083246	0.258888	-0.0443179	0.0242867	-0.200392	-0.0773481	-0.0101333
QCR8	P08525	Protein	Cytochrome b-c1 complex subunit 8	-0.335558	0.024697	0.191034	-0.986507	-2.34516	0.169562	0.425984	0.411351	-0.139084	-1.5322	-4.65958	-0.123614
MET3	P08536	Protein	Sulfate adenylyltransferase	0.764746	0.0541893	0.478697	1.27614	1.52711	0.270466	0.0510309	0.404124	0.546749	1.83124	1.05957	0.0437017
GPA1	P08539	Protein	Guanine nucleotide-binding protein alpha-1 subunit	0.112006	0.0230139	-0.0460506	0.151079	0.179315	-0.027947	0.150579	0.0361189	-0.16603	0.217923	0.0229892	0.0506549
ARO1	P08566	Protein	Pentafunctional AROM polypeptide;3-dehydroquinate synthase;3-phosphoshikimate 1-carboxyvinyltransferase;Shikimate kinase;3-dehydroquinate dehydratase;Shikimate dehydrogenase	0.174533	0.100105	0.138502	-0.00356034	-0.191552	-0.0262385	0.067017	0.0487805	0.139807	-0.201265	-0.403431	-0.100843
MSS18	P08593	Protein	Protein MSS18	0.094876	-0.0167916	0.0774698	-0.0532782	-1.6427	0.0640768	0.161642	0.100819	-0.0117259	-0.158555	-1.8895	0.125469
LEU3	P08638	Protein	Regulatory protein LEU3	-0.206549	0.133451	0.418586	-2.27109	-0.200786	0.161609	-0.179921	-0.373916	-0.157743	-0.128306	0.33074	0.065668
CYR1	P08678	Protein	Adenylate cyclase	0.0286723	0.201211	0.0418478	0.138392	0.0929805	0.0757895	0.178831	-0.0195927	-0.077479	0.104541	0.140133	0.18988
CIT2	P08679	Protein	Citrate synthase, peroxisomal	-0.84359	0.299488	0.0734322	-1.82399	-0.174821	0.274999	0.585659	-0.32005	-0.863022	-1.79406	-2.54928	0.243059
MYO1	P08964	Protein	Myosin-1	-0.488752	-0.263993	0.0862089	-0.970593	-0.349674	-0.952903	-0.42215	-0.26997	-0.285452	0.0714759	0.222024	0.0794049
GCD1	P09032	Protein	Translation initiation factor eIF-2B subunit gamma	-0.0101257	-0.0264061	-0.0905508	0.0837149	0.0720176	-0.0245108	-0.0715833	-0.0140114	0.02886	0.115026	0.210996	-0.143428
SUI3	P09064	Protein	Eukaryotic translation initiation factor 2 subunit beta	0.274186	0.192769	0.111186	0.134246	0.0702328	-0.0614335	0.066376	0.294665	0.161515	0.173218	0.232269	0.0245827
FBP1	P09201	Protein	Fructose-1,6-bisphosphatase	-0.0528725	0.150317	0.145958	-1.17082	-3.24433	-0.0903824	0.0992441	0.182053	-0.00745306	-2.62643	-9.29193	-0.015953
PRB1	P09232	Protein	Cerevisin	0.0883427	0.253403	-0.105258	0.482698	0.281003	0.301518	0.32499	-0.0795536	-0.125985	0.299457	0.402031	0.250341
PUT1	P09368	Protein	Proline dehydrogenase, mitochondrial	0.459418	0.766499	0.301811	0.0944183	1.44667	0.496912	0.0224651	0.360245	0.3767	0.294947	3.35272	0.0178044
SSA3	P09435	Protein	Heat shock protein SSA3	-0.817626	-0.0705751	-1.98543	1.71097	-0.202058	1.3922	1.01374	-1.90772	-1.45168	1.50713	-2.5714	0.740736
ILS1	P09436	Protein	Isoleucine--tRNA ligase, cytoplasmic	0.152771	0.060184	0.0424457	0.2204	0.41364	-0.000941853	0.022006	0.0903014	0.14265	0.293691	0.448138	-0.0956055
MIS1	P09440	Protein	C-1-tetrahydrofolate synthase, mitochondrial;Methylenetetrahydrofolate dehydrogenase;Methenyltetrahydrofolate cyclohydrolase;Formyltetrahydrofolate synthetase	0.25838	0.147405	0.183625	0.21329	0.0770776	-0.0119889	0.0173247	0.17529	0.1356	0.341544	-0.477847	-0.0189713
ATP5	P09457	Protein	ATP synthase subunit 5, mitochondrial	-0.0143502	-0.0236314	-0.076207	-0.679525	-2.10024	-0.132567	-0.0505163	0.0997025	-0.0524154	-1.39996	-3.08411	0.0849693
SWI1	P09547	Protein	SWI/SNF chromatin-remodeling complex subunit SWI1	0.157893	0.25652	-0.0309207	0.076971	0.00430517	0.210522	0.0727834	-0.0354471	0.146191	-0.0937442	0.0387833	0.1095
KEX1	P09620	Protein	Pheromone-processing carboxypeptidase KEX1	-0.0224688	0.0100719	0.146505	-0.0809822	0.244867	-0.194004	-0.0680542	-0.151161	-0.0996447	0.125493	0.396215	0.00781076
LPD1	P09624	Protein	Dihydrolipoyl dehydrogenase, mitochondrial	0.127345	0.0653562	-0.0481095	-0.243634	-0.994582	0.0474032	0.109224	0.130087	0.048327	-0.784233	-1.30294	0.0100643
TUB1	P09733	Protein	Tubulin alpha-1 chain	0.134417	-0.0624901	0.0888861	0.163368	0.0542196	0.0725463	0.217294	0.171659	0.269312	0.0422979	0.24508	-0.0987844
TUB3	P09734	Protein	Tubulin alpha-3 chain	0.190852	0.062902	-0.0255584	-0.063662	0.222764	-0.110309	0.108581	0.143165	0.164217	0.121563	0.189842	0.0904589
CDC16	P09798	Protein	Anaphase-promoting complex subunit CDC16	0.346241	0.215208	0.406267	-0.281961	-0.0583375	0.0762463	0.211537	0.164514	0.40852	-0.931476	0.501807	0.295422
TRL1	P09880	Protein	tRNA ligase	-0.0031644	0.0770693	0.0329442	-0.0137808	-0.0455101	0.0693252	-0.0246918	-0.135307	-0.0105442	-0.0279754	0.0747844	0.00530436
RNR2	P09938	Protein	Ribonucleoside-diphosphate reductase small chain 1	0.446654	0.178821	-0.121987	0.351527	0.213184	0.17079	0.351631	0.157799	0.205759	0.370652	0.134969	0.107793
HEM1	P09950	Protein	5-aminolevulinate synthase, mitochondrial	0.585259	0.175042	0.604381	0.0802573	-0.778283	-0.467801	-0.108363	0.788753	0.715925	-1.08461	-0.585083	-0.342603
SWI6	P09959	Protein	Regulatory protein SWI6	-0.0352202	-0.0489055	0.0294035	0.138856	-0.178896	0.0485778	0.05373	-0.0843059	-0.145622	-0.0883976	-0.024114	0.148369
YSF3	P0C074	Protein	RDS3 complex subunit 10	0.393174	-0.986255	0.0252454	0.574587	-0.254546	-1.40733	0.548524	-0.0107549	-0.26114	-0.302233	0.52882	-0.509482
RPS25A;RPS25B	Q3E792;P0C0T4	Protein	40S ribosomal protein S25-A;40S ribosomal protein S25-B	-0.109471	0.0267234	0.185339	0.0760928	0.214319	-0.0712636	-0.167564	0.159786	0.02256	0.270574	-0.260098	-0.0616781
RPS21A	P0C0V8	Protein	40S ribosomal protein S21-A	0.0776559	-0.043437	0.176905	0.00980209	0.0758567	-0.131904	-0.0141081	0.252468	0.124038	0.206461	-0.0865646	-0.114949
RPL11B;RPL11A	Q3E757;P0C0W9	Protein	60S ribosomal protein L11-B;60S ribosomal protein L11-A	0.199789	0.0891974	0.0958707	0.543007	0.455407	0.0568877	0.308863	0.394055	0.232888	0.453521	0.269745	-0.0719243
YBL039W-B	P0C268	Protein	Uncharacterized protein YBL039W-B	-0.402399	-0.221638	-0.137221	-0.186971	-0.816876	0.198299	-0.133432	-0.437209	-0.576423	-0.556985	-0.74484	-0.454073
RPL27A;RPL27B	P0C2H6;P0C2H7	Protein	60S ribosomal protein L27-A;60S ribosomal protein L27-B	0.261693	0.159519	0.205156	0.43848	0.356388	-0.0204078	0.02523	0.277735	0.250861	0.494056	0.144877	-0.00130603
RPL31A	P0C2H8	Protein	60S ribosomal protein L31-A	0.438759	0.588817	0.785885	0.291928	0.363547	0.382349	0.0373528	0.371556	0.368519	0.786924	0.0217493	0.382798
RPL31B	P0C2H9	Protein	60S ribosomal protein L31-B	0.145046	0.216731	0.293283	0.323475	0.460365	0.201638	-0.00541941	0.282258	0.197493	0.673651	0.113311	0.0447428
TY1B-PR1	P0C2I9	Protein	Transposon Ty1-PR1 Gag-Pol polyprotein;Capsid protein;Ty1 protease;Integrase;Reverse transcriptase/ribonuclease H	-0.360518	-0.490793	-0.197815	-1.20354	-0.901391	-0.474183	-0.138734	-0.31907	-0.217275	-1.2425	0.35346	-0.056322
TY1B-PR2	P0C2J0	Protein	Transposon Ty1-PR2 Gag-Pol polyprotein;Capsid protein;Ty1 protease;Integrase;Reverse transcriptase/ribonuclease H	0.377842	0.189799	-0.303025	0.747671	0.694769	0.0456624	0.575676	0.0149621	0.32308	0.530897	0.900714	0.28841
TY1B-PR3	P0C2J1	Protein	Transposon Ty1-PR3 Gag-Pol polyprotein;Capsid protein;Ty1 protease;Integrase;Reverse transcriptase/ribonuclease H	-0.421468	-0.164683	-0.0809452	-0.880156	-1.01345	-0.58648	0.450486	-0.312962	-0.0830338	-0.58404	1.12278	0.182433
YGL041W-A	P0C5N3	Protein	Uncharacterized protein YGL041W-A, mitochondrial	0.344783	0.0169749	0.166427	0.0804359	-0.500029	-0.102996	0.0930314	0.0810911	0.212579	0.144487	-0.91371	0.0335175
HAP1	P0CE41	Protein	Heme-responsive zinc finger transcription factor HAP1	-0.0239629	0.115019	0.140123	0.0696333	0.109316	-0.743106	-0.240759	-0.495064	0.106841	0.776731	1.01319	0.375932
RPL40B;RPL40A;UBI4	P0CH09;P0CH08;P0CG63	Protein	Ubiquitin-60S ribosomal protein L40;Ubiquitin;60S ribosomal protein L40;Polyubiquitin;Ubiquitin	-3.78789	-2.68082	-1.49611	0.313907	-0.132014	0.199899	-1.40054	-1.93109	0.537546	-2.10498	-0.302254	-1.67728
DDI3;DDI2	P0CH64;P0CH63	Protein	DNA damage-inducible protein 3;DNA damage-inducible protein 2	-1.13067	-1.00552	-0.92641	-0.544491	-0.340321	0.260661	-0.802212	-0.458026	-0.309933	-0.549437	-0.722373	-0.294809
SSC1	P0CS90	Protein	Heat shock protein SSC1, mitochondrial	0.448894	0.117984	0.133093	0.35458	0.3983	-0.0561607	0.113335	0.240828	0.230864	0.293798	0.478478	-0.0339166
PBI2	P0CT04	Protein	Protease B inhibitor 2	-0.116378	0.0117886	-0.11178	-0.18587	-0.85161	0.192286	0.103471	0.280268	0.163152	-0.435586	-1.937	0.124125
	P0CT86	Protein		-1.98361	-1.16385	-0.662518	-2.41373	-1.64254	-0.537038	-0.847334	-0.928904	-1.6178	-1.66476	-1.56324	0.177917
IMA4;IMA3;IMA2	P0CW41;P0CW40;Q08295	Protein	Oligo-1,6-glucosidase IMA4;Oligo-1,6-glucosidase IMA3;Oligo-1,6-glucosidase IMA2	0.305671	0.0247284	-0.166488	0.231176	-0.16285	0.193422	-0.0514575	-0.169506	0.253695	-0.787606	-0.145672	0.171268
DSF1	P0CX09;P0CX08	Protein	Mannitol dehydrogenase YNR073C;Mannitol dehydrogenase DSF1	1.90842	0.535276	0.70615	3.11683	3.05105	0.0455193	0.866493	0.959596	2.10506	0.89626	2.12662	0.161549
ERR2;ERR1;ERR3	P0CX11;P0CX10;P42222	Protein	Enolase-related protein 2;Enolase-related protein 1;Enolase-related protein 3	-2.4034	-2.87338	-2.51117	0.496426	1.1725	0.0995625	1.43208	-2.33038	-4.60219	0.537803	-2.56082	1.07914
YRF1-6;YRF1-7;YRF1-3	P53819;P0CX15;P0CX14	Protein	Y element ATP-dependent helicase protein 1 copy 6;Y element ATP-dependent helicase protein 1 copy 7;Y element ATP-dependent helicase protein 1 copy 3	0.723217	1.13019	-0.236237	0.335381	0.587146	0.493261	0.89003	0.282842	0.429037	0.471501	0.389828	0.19484
YHR214W;YAR066W	P0CX19;P0CX18	Protein	Putative GPI-anchored protein YHR214W;Putative GPI-anchored protein YAR066W	1.35868	1.52582	1.46544	1.99341	0.551433	1.01056	1.3352	2.96522	2.08386	0.747985	2.01728	0.418699
YRF1-8;YRF1-5;YRF1-1;YRF1-4	P0CX22;P0CX21;P0CX20;O13559	Protein	Y element ATP-dependent helicase protein 1 copy 8;Y element ATP-dependent helicase protein 1 copy 5;Y element ATP-dependent helicase protein 1 copy 1;Y element ATP-dependent helicase protein 1 copy 4	0.364463	0.24137	0.305348	-0.443016	-1.31008	-0.168187	0.0929687	0.283645	0.277131	-1.90735	-0.183916	-0.947097
RPL20B;RPL20A	P0CX24;P0CX23	Protein	60S ribosomal protein L20-B;60S ribosomal protein L20-A	0.269945	0.139593	0.277516	0.242131	0.137567	-0.0272338	0.0409258	0.217498	0.224532	0.306943	-0.113197	-0.165307
RPL43B;RPL43A	P0CX26;P0CX25	Protein	60S ribosomal protein L43-B;60S ribosomal protein L43-A	0.105809	0.0424085	0.177823	0.0713225	0.0736804	-0.223853	-0.0429207	0.133136	0.170291	0.406951	-0.135265	-0.216904
RPL42B;RPL42A	P0CX28;P0CX27	Protein	60S ribosomal protein L42-B;60S ribosomal protein L42-A	-0.19458	-0.117396	0.356339	-0.330896	0.081216	-0.332337	-0.60101	-0.300358	0.0941421	0.392948	-0.521791	-0.0956458
RPS23B;RPS23A	P0CX30;P0CX29	Protein	40S ribosomal protein S23-B;40S ribosomal protein S23-A	0.205333	0.0572756	0.152268	0.193386	0.278498	-0.0843569	0.0884786	0.298699	0.111631	0.293878	0.0779985	-0.137392
RPS24B;RPS24A	P0CX32;P0CX31	Protein	40S ribosomal protein S24-B;40S ribosomal protein S24-A	0.187162	0.154007	0.225876	0.173494	0.276976	-0.0157746	0.148025	0.282537	0.154277	0.322431	0.0123189	-0.00352574
RPS30B;RPS30A	P0CX34;P0CX33	Protein	40S ribosomal protein S30-B;40S ribosomal protein S30-A	0.157923	-0.0589024	0.15157	0.540385	0.515862	0.0257678	-0.0592638	0.313748	0.309808	0.307237	0.0864441	-0.116102
RPS4B;RPS4A	P0CX36;P0CX35	Protein	40S ribosomal protein S4-B;40S ribosomal protein S4-A	0.104087	0.0456212	0.189763	0.174082	0.190256	0.0449668	-0.0258586	0.24151	0.177641	0.35076	-0.0240063	-0.0214104
RPS6B;RPS6A	P0CX38;P0CX37	Protein	40S ribosomal protein S6-B;40S ribosomal protein S6-A	0.164708	0.195056	0.225831	0.193538	0.316399	0.096942	0.0386623	0.203142	0.133087	0.392123	0.126784	0.0449867
RPS8B;RPS8A	P0CX40;P0CX39	Protein	40S ribosomal protein S8-B;40S ribosomal protein S8-A	0.156299	0.0698424	0.346295	0.222083	0.345275	-0.0489286	0.113714	0.206084	0.179455	0.337543	0.0766431	-0.100647
RPL23B;RPL23A	P0CX42;P0CX41	Protein	60S ribosomal protein L23-B;60S ribosomal protein L23-A	0.251404	0.0826983	0.338933	0.695275	0.230351	0.0547121	0.55509	0.273037	0.427173	0.563706	0.315988	-0.0664408
RPL1B;RPL1A	P0CX44;P0CX43	Protein	60S ribosomal protein L1-B;60S ribosomal protein L1-A	0.382285	0.184237	0.362909	0.456541	0.493657	0.104573	0.30658	0.329085	0.326916	0.637457	0.186324	-0.0924389
RPL2B;RPL2A	P0CX46;P0CX45	Protein	60S ribosomal protein L2-B;60S ribosomal protein L2-A	0.0849547	0.0644632	0.274367	0.414032	0.476777	0.0245839	-0.0291176	0.361322	0.166784	0.384673	0.114401	-0.126188
RPS11B;RPS11A	P0CX48;P0CX47	Protein	40S ribosomal protein S11-B;40S ribosomal protein S11-A	0.322665	0.154285	0.166029	0.442187	0.295426	0.122815	0.361328	0.393497	0.274328	0.347664	0.197963	-0.0155641
RPL18B;RPL18A	P0CX50;P0CX49	Protein	60S ribosomal protein L18-B;60S ribosomal protein L18-A	0.199662	0.23917	0.335077	0.271611	0.199306	0.0275306	0.178034	0.231703	0.259455	0.342821	0.101809	-0.06233
RPS16B;RPS16A	P0CX52;P0CX51	Protein	40S ribosomal protein S16-B;40S ribosomal protein S16-A	0.0182244	0.172428	0.305389	0.0870117	0.159178	-0.00237319	-0.128679	0.103422	0.0759258	0.139485	-0.00013248	0.0203965
RPL12B;RPL12A	P0CX54;P0CX53	Protein	60S ribosomal protein L12-B;60S ribosomal protein L12-A	0.218406	-0.0388737	0.172144	0.332671	0.162182	-0.038838	0.258234	0.40623	0.212463	0.313206	-0.00210839	-0.165876
RPS18B;RPS18A	P0CX56;P0CX55	Protein	40S ribosomal protein S18-B;40S ribosomal protein S18-A	0.164532	0.221213	0.222579	0.172828	0.215721	-0.136115	0.202936	0.116632	0.0836983	0.257176	0.0970382	0.030786
TY2B-GR2;TY2B-F	P0CX64;P0CX63	Protein	Transposon Ty2-GR2 Gag-Pol polyprotein;Capsid protein;Ty2 protease;Integrase;Reverse transcriptase/ribonuclease H;Transposon Ty2-F Gag-Pol polyprotein;Capsid protein;Ty2 protease;Integrase;Reverse transcriptase/ribonuclease H	0.45063	-0.167773	-0.726029	-0.265856	-0.407848	-0.51591	0.458885	-0.321013	-0.425937	0.395055	0.777643	-0.0500417
TY1A-PL;TY1A-LR2;TY1A-ER1;TY1A-DR6	P0CX73;P0CX72;P0CX71;P0CX70	Protein	Transposon Ty1-PL Gag polyprotein;Capsid protein;Gag-p4;Transposon Ty1-LR2 Gag polyprotein;Capsid protein;Gag-p4;Transposon Ty1-ER1 Gag polyprotein;Capsid protein;Gag-p4;Transposon Ty1-DR6 Gag polyprotein;Capsid protein;Gag-p4	0.630183	1.40874	3.57468	2.62131	2.62903	1.95528	-0.208046	3.34746	3.76396	3.28573	1.06891	1.46904
CUP1-2;CUP1-1	P0CX81;P0CX80	Protein	Copper metallothionein 1-2;Copper metallothionein 1-1	1.90941	1.5272	1.22729	1.02129	1.49024	1.12453	2.1851	0.821705	2.45905	0.342926	-0.707013	2.27411
RPL19B;RPL19A	P0CX83;P0CX82	Protein	60S ribosomal protein L19-B;60S ribosomal protein L19-A	0.151008	0.188048	0.288097	0.202737	0.328218	0.0233639	0.043466	0.34657	0.278218	0.469623	-0.0565082	0.0855013
RPL35B;RPL35A	P0CX85;P0CX84	Protein	60S ribosomal protein L35-B;60S ribosomal protein L35-A	0.131181	0.131206	0.256065	0.0178427	0.232145	-0.183978	-0.0151548	0.0888225	0.112186	0.464656	0.0958828	0.106569
HMLALPHA2;MATALPHA2;HMRA2	P0CY09;P0CY08;P0CY13	Protein	Silenced mating-type protein ALPHA2;Mating-type protein ALPHA2;Silenced mating-type protein A2	0.189315	-0.0529574	0.247344	-0.512235	0.0794118	-0.046815	0.237848	0.273436	0.220394	-0.569084	0.353914	0.196378
SBP1	P10080	Protein	Single-stranded nucleic acid-binding protein	0.272708	0.18818	0.0824188	0.332922	0.0585393	0.090418	0.361355	0.141504	0.153465	0.247284	-0.051967	0.0345108
TIF1	P10081	Protein	ATP-dependent RNA helicase eIF4A	0.289617	0.075431	0.0993199	0.236541	0.246237	-0.0662244	0.132807	0.167477	0.218269	0.253631	0.0581821	-0.0023135
COX7	P10174	Protein	Cytochrome c oxidase subunit 7	-0.128911	0.277022	0.254611	-1.5419	-3.2298	-0.297132	0.379201	-0.40632	-0.50635	-2.15497	-3.69193	-0.165144
PET122	P10355	Protein	Protein PET122, mitochondrial	0.316032	0.634025	0.263144	0.195373	-0.445693	0.385396	0.360967	0.115054	0.192112	0.262319	-0.46574	0.350649
YER152C	P10356	Protein	Uncharacterized protein YER152C	0.00302734	0.00986329	-0.0403806	0.171244	0.439611	-0.224207	0.12954	0.0431541	0.132309	0.105513	0.925484	-0.0638391
PRI1	P10363	Protein	DNA primase small subunit	0.226201	0.068825	0.111008	-0.0209936	-0.0123737	0.10317	0.200932	0.0167963	0.165583	-9.92833e-05	0.109764	0.0584653
MAS1	P10507	Protein	Mitochondrial-processing peptidase subunit beta	0.347465	-0.00306989	0.262341	0.13827	-0.237172	-0.124602	-0.592755	0.229752	0.299911	0.0560655	0.187182	-0.0257986
MRS3	P10566	Protein	Mitochondrial RNA-splicing protein MRS3	0.44491	0.199086	0.535008	0.000738493	0.115733	0.154195	-0.776281	-0.192017	0.256907	0.29204	-1.06354	-0.0991434
SSA1	P10591	Protein	Heat shock protein SSA1	0.162037	0.0890045	-0.2313	0.182909	0.051903	0.267416	0.36935	-0.135909	-0.129515	-0.0607957	0.0745582	0.056736
SSA2	P10592	Protein	Heat shock protein SSA2	0.406047	-0.0158491	-0.0142588	1.1744	1.15263	0.143438	0.141376	0.162472	0.342349	1.21157	0.780952	-0.244469
ERG11	P10614	Protein	Lanosterol 14-alpha demethylase	0.552566	0.295736	0.293034	0.335678	0.462909	0.223932	0.431327	0.411882	0.514556	0.284389	0.697924	0.0424708
RPP1B	P10622	Protein	60S acidic ribosomal protein P1-beta	-0.0775319	0.041387	0.121716	0.019285	-0.0884602	0.0152424	-0.100872	0.399461	-0.0242331	-0.44457	-0.202208	-0.198592
SAM1	P10659	Protein	S-adenosylmethionine synthase 1	0.421421	0.149271	0.13356	0.756608	0.586362	-0.0897584	0.170438	0.540556	0.35651	0.897241	0.336426	-0.211958
MRP1	P10662	Protein	37S ribosomal protein MRP1, mitochondrial	0.505436	0.130653	0.285893	0.356411	0.218678	-0.192779	-0.120144	0.217002	0.415914	0.168483	0.387582	-0.0380391
MRP2	P10663	Protein	37S ribosomal protein MRP2, mitochondrial	0.57633	0.0745441	0.587814	0.208648	-0.365472	-0.385702	-0.457211	0.144338	0.433502	-0.356852	-0.368011	0.116788
RPL4A	P10664	Protein	60S ribosomal protein L4-A	0.332485	0.30163	0.327906	0.249219	0.235565	0.0206552	0.151976	0.236466	0.200706	0.381348	0.168371	0.0531876
GPA2	P10823	Protein	Guanine nucleotide-binding protein alpha-2 subunit	-0.0166428	0.139733	-0.221946	0.106405	-0.20264	0.283708	0.223324	-0.17359	-0.15428	-0.121953	-0.223468	0.155092
PET54	P10834	Protein	Protein PET54	0.372698	0.140667	0.163408	0.194738	-0.58551	0.0853852	0.166692	0.104051	0.197838	-0.235582	0.0446267	0.171103
MTF2	P10849	Protein	Mitochondrial transcription factor 2	0.263356	0.103126	0.212928	0.227963	-0.730853	-0.126742	-0.180575	-0.0948751	0.161998	-0.170002	-1.63748	0.0696887
RAD18	P10862	Protein	Postreplication repair E3 ubiquitin-protein ligase RAD18	-0.540792	-0.0430327	-0.0318401	-0.752904	-0.452311	-0.39042	-0.899936	-0.637907	-0.780272	-0.302319	-0.896843	0.132794
HOM3	P10869	Protein	Aspartokinase	-0.0939051	-0.00746261	-0.109579	0.357621	0.121719	0.257089	0.0202875	-0.0455804	0.0922994	0.0538513	-0.311438	-0.0235651
SNF3	P10870	Protein	High-affinity glucose transporter SNF3	1.28487	0.673024	0.786481	1.14534	-0.496823	1.14592	1.12132	0.476142	0.264534	-0.467673	0.754065	0.482776
HSF1	P10961	Protein	Heat shock factor protein	0.0149641	0.115952	-0.0333044	0.0987624	0.185972	0.129518	-0.0506383	-0.0594078	0.0198595	0.129103	-0.0127602	0.214585
MAK16	P10962	Protein	Protein MAK16	0.17249	0.401308	0.183739	-0.254824	-0.128348	-0.0586284	0.281496	0.230878	0.167459	0.000792163	-0.0928269	0.241037
PCK1	P10963	Protein	Phosphoenolpyruvate carboxykinase [ATP]	-0.0570848	0.294567	0.10668	-1.01377	-1.89974	-0.0742141	0.0693658	0.156241	-0.0163454	-2.25385	-6.8705	-0.0515676
RPA190	P10964	Protein	DNA-directed RNA polymerase I subunit RPA190	0.395832	0.377539	0.338797	0.424756	0.527002	0.217935	0.280146	0.315124	0.349843	0.528699	0.550577	0.0629757
SEC7	P11075	Protein	Protein transport protein SEC7	-0.0768641	-0.0803802	-0.0468249	0.0321272	0.0651966	-0.0163226	0.0158191	-0.103151	-0.0380785	0.0499312	0.0526149	-0.0478369
ARF1	P11076	Protein	ADP-ribosylation factor 1	0.00303765	-0.152695	-0.119304	0.0123016	0.2082	-0.3004	0.0139994	0.0458048	0.159068	0.0737346	0.257757	-0.136961
PYC1	P11154	Protein	Pyruvate carboxylase 1	0.0993591	-0.0808683	0.0714666	0.596214	0.349398	-0.218466	0.0242624	0.174486	0.38767	-0.183312	0.759235	-0.108501
NAM2	P11325	Protein	Leucine--tRNA ligase, mitochondrial	0.366323	0.056486	0.263571	0.483639	0.682812	-0.114167	-0.168034	0.0410026	0.391097	0.404501	0.818216	-0.0899392
HEM13	P11353	Protein	Oxygen-dependent coproporphyrinogen-III oxidase	0.176345	0.0432131	0.129675	-0.313174	-0.220658	-0.121135	-0.183974	0.119852	0.171115	-0.197518	-0.209644	-0.0786303
ZWF1	P11412	Protein	Glucose-6-phosphate 1-dehydrogenase	0.130599	0.0570517	0.0753642	0.666809	0.718222	0.138906	-0.0109563	-0.034697	0.18714	0.776327	-0.297431	0.0331129
CDC24	P11433	Protein	Cell division control protein 24	-0.181397	-0.0732589	0.0839029	-0.0519139	0.173073	-0.0735739	-0.0518578	-0.00829971	0.0278399	0.00594742	0.25833	-0.0981393
SSB1	P11484	Protein	Heat shock protein SSB1	0.204341	0.0730251	0.120591	0.0762469	0.0668625	-0.120236	0.0805292	0.277823	0.119003	0.228457	0.0722449	-0.135191
PHO8	P11491	Protein	Repressible alkaline phosphatase;Soluble alkaline phosphatase	0.240158	0.119978	-0.0311808	0.533636	0.513095	0.141876	0.133003	0.14856	0.165009	0.69402	0.434738	0.121423
NHP6A	P11632	Protein	Non-histone chromosomal protein 6A	0.526713	0.0898048	0.358882	0.680816	0.695158	0.257424	0.432257	0.431567	0.510391	0.871058	0.533782	-0.00672242
NHP6B	P11633	Protein	Non-histone chromosomal protein 6B	0.0327787	0.0991592	0.212346	0.709611	0.841665	0.204628	0.00280997	0.125716	0.0857689	0.8663	0.367544	-0.105527
SEC12	P11655	Protein	Guanine nucleotide-exchange factor SEC12	-0.0786396	-0.0235299	-0.183937	-0.0570535	0.0898187	-0.0932354	-0.102992	-0.0265717	-0.229926	-0.122717	0.286815	0.0752111
BIK1	P11709	Protein	Nuclear fusion protein BIK1	-0.05482	0.161321	-0.0756397	-0.185574	-0.228266	-0.146689	-0.0822492	0.0123362	-0.0835958	-0.338694	0.511437	-0.0917608
RNA1	P11745	Protein	Ran GTPase-activating protein 1	-0.0112057	-0.0477709	-0.0288452	0.0727458	0.174682	-0.0483145	0.0262468	0.104262	0.0275018	0.155613	0.235543	-0.14529
MCM1	P11746	Protein	Pheromone receptor transcription factor	-0.48027	-0.148796	-0.194071	-0.731583	-0.831221	-0.249141	-0.434832	-0.146633	-0.265891	-0.699583	-0.527024	-0.119935
SCH9	P11792	Protein	Serine/threonine-protein kinase SCH9	0.0515765	0.123521	-0.0349155	0.250804	0.502187	0.229522	0.0241753	0.0283333	0.151537	0.453469	0.642109	0.0739672
MAS2	P11914	Protein	Mitochondrial-processing peptidase subunit alpha	0.498485	0.174614	0.250468	0.451404	0.0291281	-0.124508	0.0819242	0.401202	0.476316	0.257607	0.190429	-0.0277384
RAP1	P11938	Protein	DNA-binding protein RAP1	0.0207013	0.0634248	0.0412142	-0.165756	-0.0877474	-0.118875	0.0763873	0.0501371	-0.0795863	-0.151334	-0.168086	0.00636026
SST2	P11972	Protein	Protein SST2	0.439821	0.343505	0.651312	0.126131	0.192482	1.04176	0.600511	0.60746	0.600749	1.74071	-0.332337	0.741613
SIR4	P11978	Protein	Regulatory protein SIR4	-0.162091	0.11388	-0.144677	0.00934312	-0.209596	0.0742329	-0.0889038	-0.306308	-0.039468	-0.528827	-0.170245	0.111083
INO1	P11986	Protein	Inositol-3-phosphate synthase	0.432912	-0.169599	-0.0289748	-1.32415	-3.79094	-0.148761	0.287279	0.371199	0.369232	-3.47475	-5.69599	0.353743
PDR1	P12383	Protein	Transcription factor PDR1	-0.174008	-0.0093552	0.0115405	-0.00561601	0.112834	-0.326498	-0.163452	-0.339579	-0.0181893	0.405571	0.294729	0.109073
SUP45	P12385	Protein	Eukaryotic peptide chain release factor subunit 1	0.128696	0.170697	0.0254763	0.041759	0.118584	-0.101643	0.148749	0.184865	0.0741828	0.0655357	0.152766	0.0757154
WHI2	P12611	Protein	Growth regulation protein	-0.0595222	0.0463196	0.00972882	-0.244168	-0.454792	-0.0721564	0.00109047	-0.111251	-0.10846	-0.376807	-0.146197	0.0199328
TCP1	P12612	Protein	T-complex protein 1 subunit alpha	0.213687	0.161535	0.162395	0.244444	0.362009	0.0387366	0.28447	0.130179	0.195866	0.24242	0.501619	0.0406964
HMG1	P12683	Protein	3-hydroxy-3-methylglutaryl-coenzyme A reductase 1	0.0449445	0.167323	-0.0200897	0.0499388	0.0417892	0.219653	0.0935907	-0.112892	-0.0131655	0.0811149	-0.493526	0.194039
HMG2	P12684	Protein	3-hydroxy-3-methylglutaryl-coenzyme A reductase 2	-0.0792336	0.0295559	0.00878969	0.136846	0.0822628	0.127295	0.0199135	-0.0815151	-0.136551	0.112311	0.112357	0.102587
MRP13	P12686	Protein	37S ribosomal protein MRP13, mitochondrial	0.486795	0.0324315	0.38268	0.307466	0.237585	-0.123926	-0.181408	0.243158	0.429663	0.242156	-0.399089	-0.0392728
MRP7	P12687	Protein	54S ribosomal protein L2, mitochondrial	0.507598	0.148004	0.497533	0.356432	0.206404	-0.0915348	-0.20814	0.167284	0.483031	0.273973	0.101062	0.179047
YPK1	P12688	Protein	Serine/threonine-protein kinase YPK1	0.016328	0.0503854	0.0619731	-0.193479	0.0652838	-0.0190713	-0.0443669	-0.0836268	0.0452776	-0.0972113	0.221935	0.0123508
LAT1	P12695	Protein	Dihydrolipoyllysine-residue acetyltransferase component of pyruvate dehydrogenase complex, mitochondrial	0.0894184	-0.023849	-0.0864083	0.0645894	-0.320086	-0.0467636	0.258662	0.0706314	-0.0302781	-0.071423	-0.406756	0.0406728
PGI1	P12709	Protein	Glucose-6-phosphate isomerase	0.281935	0.0437722	-0.0683756	0.371586	0.522798	0.160982	0.30717	-0.090765	0.178262	0.355802	0.725216	0.0705878
RAD50	P12753	Protein	DNA repair protein RAD50	-0.0633135	0.0241813	-0.111781	-0.219424	-0.0113545	-0.109167	-0.32747	-0.321333	-0.275911	0.0838599	0.223044	0.0418629
GCD2	P12754	Protein	Translation initiation factor eIF-2B subunit delta	0.246797	0.124263	0.152366	0.0651549	0.259924	0.0741714	0.174019	0.130521	0.164003	0.327704	0.377465	0.0909061
PEP5	P12868	Protein	E3 ubiquitin-protein ligase PEP5	0.0786077	-0.0670911	-0.179745	0.129003	0.156223	-0.0156274	0.0448809	0.0113704	-0.0696493	0.10734	0.456157	-0.0552703
UNG1	P12887	Protein	Uracil-DNA glycosylase	1.40252	0.298713	1.1708	0.855677	1.47955	0.0807508	1.5635	0.778025	1.20054	0.837406	1.99026	0.167577
SNF4	P12904	Protein	5-AMP-activated protein kinase subunit gamma	0.428018	0.250641	0.192816	0.273411	0.327357	-0.0769632	0.305542	0.161131	0.284084	0.0931744	0.763772	0.0655641
NAT1	P12945	Protein	N-terminal acetyltransferase A complex subunit NAT1	0.081324	0.0624895	0.0623125	0.0425679	0.204701	-0.105758	-0.0224459	-0.0912295	0.0143671	0.115783	0.0748971	-0.0307822
SRS2	P12954	Protein	ATP-dependent DNA helicase SRS2	1.57449	1.29377	1.25567	0.390909	0.474588	0.889595	1.16232	1.20883	1.20541	1.44164	1.78005	0.725923
CAF20	P12962	Protein	Cap-associated protein CAF20	0.0812814	-0.170002	0.101548	0.00668062	0.0209248	-0.0632945	-0.0547155	0.223153	0.197917	-0.101324	-0.463105	-0.183638
GAL3	P13045;P04385	Protein	Protein GAL3	0.189952	0.252835	0.293709	-0.485356	-1.34076	-0.550335	0.000398083	0.43647	0.0781228	-1.79271	-2.18594	0.213019
SPS100	P13130	Protein	Sporulation-specific wall maturation protein	-2.42087	0.481433	-3.17866	-0.960735	-1.43721	2.7631	2.1989	-3.32839	-3.19512	-1.69037	-2.75754	1.52908
KEX2	P13134	Protein	Kexin	-0.459704	-0.265215	0.107518	-0.12305	-0.21617	0.169274	0.12665	0.29585	0.4036	-0.429022	0.262006	-0.360997
KIN1	P13185	Protein	Serine/threonine protein kinase KIN1	-0.00402913	0.0429937	-0.066694	0.177512	0.111098	0.0138947	0.113808	-0.181601	-0.0598376	0.0615847	0.196732	0.106022
KIN2	P13186	Protein	Serine/threonine-protein kinase KIN2	-0.0287988	0.0627768	0.0487056	-0.036393	0.0855003	-0.039105	0.0171258	-0.220992	-0.0463567	0.156121	-0.0259425	0.185657
GLN4	P13188	Protein	Glutamine--tRNA ligase	0.20602	0.221863	0.144035	0.207514	0.335284	0.0563856	0.0393068	0.0819708	0.144228	0.330477	0.375914	0.0934007
PCT1	P13259	Protein	Choline-phosphate cytidylyltransferase	-0.156566	-0.265136	0.0852936	-0.378594	0.230892	-0.0628773	-0.23108	0.146327	-0.0488312	-0.127252	-0.0517	-0.140924
URA5	P13298	Protein	Orotate phosphoribosyltransferase 1	0.341833	0.18686	0.109419	0.0855483	0.130961	0.0905135	0.188801	0.212185	0.313533	0.023094	-0.0588879	0.0342832
POL1	P13382	Protein	DNA polymerase alpha catalytic subunit A	0.014084	-0.0406524	0.157791	-0.351283	-0.109908	-0.182998	-0.112302	-0.0602944	0.0194337	-0.381496	0.00031304	-0.0283595
SPT15	P13393	Protein	TATA-box-binding protein	0.0620156	0.0568079	-0.09032	-0.353389	-0.0316146	-0.158894	0.0698456	-0.0187436	0.0921808	-0.198368	0.149843	-0.0182721
RPO41	P13433	Protein	DNA-directed RNA polymerase, mitochondrial	0.534822	0.0561673	0.569552	-0.0575637	-0.0645722	-0.548725	-0.0583118	0.388133	0.577916	-0.496305	0.71993	-0.417291
HAP3	P13434	Protein	Transcriptional activator HAP3	0.0780708	-0.41225	-0.135376	-0.2064	-0.317127	-0.326938	-0.00269244	0.0622881	0.246641	-0.273083	0.131974	-0.344026
DAT1	P13483	Protein	Oligo(A)/oligo(T)-binding protein	-0.224595	-0.339879	-0.491858	0.0345839	0.714231	0.0612505	-0.212478	-0.442727	-0.657336	-0.279011	-0.343954	-0.517766
CAP2	P13517	Protein	F-actin-capping protein subunit beta	-0.358706	-0.394493	-0.150633	-0.369701	-0.0746962	-0.168818	-0.320536	-0.094886	-0.169873	-0.176965	-0.126399	0.0176465
STE12	P13574	Protein	Protein STE12	0.189696	0.0390163	-0.0395746	0.0294597	0.0878267	0.00138323	0.132149	0.0165291	0.131575	-0.0996945	-0.00906298	-0.147764
PMR1	P13586	Protein	Calcium-transporting ATPase 1	0.129294	0.137996	0.0379786	0.266101	0.355894	0.0722027	0.121721	0.0219724	-0.0297225	0.312792	0.379133	0.0424864
ENA1	P13587	Protein	Sodium transport ATPase 1	-0.5134	0.296368	0.247487	-0.470283	-0.432284	-0.0227554	0.149471	-0.0475923	-0.219759	-0.968838	0.322094	0.250061
HOM2	P13663	Protein	Aspartate-semialdehyde dehydrogenase	0.0785356	0.0242407	-0.00226578	0.0292198	-0.125069	0.0155236	-0.0561325	0.0940748	0.0165004	-0.113531	-0.779155	-0.0838015
POX1	P13711	Protein	Acyl-coenzyme A oxidase	-0.866143	-0.329834	-0.0776482	-0.845237	-1.04164	-0.315793	0.162513	-1.26469	-1.1518	-0.687702	-2.08704	0.0683251
MSI1	P13712	Protein	Chromatin assembly factor 1 subunit p50	-0.325859	-0.194303	-0.385308	-0.588076	-0.624663	-0.171218	-0.198657	-0.354218	-0.240919	-0.863548	-0.353699	-0.14735
RSR1	P13856	Protein	Ras-related protein RSR1	0.262276	0.0593654	0.0720207	0.280472	0.404281	0.0946864	0.309556	0.268639	0.250991	0.300977	0.698537	-0.0100033
INO4	P13902	Protein	Protein INO4	1.0365	0.320705	0.21746	-0.289642	-0.17319	0.325988	-0.417197	0.32754	0.359731	-0.0240606	0.128278	0.608118
DPM1	P14020	Protein	Dolichol-phosphate mannosyltransferase	0.154799	0.0479904	-0.0218276	0.0594037	-0.0848216	0.102096	0.320201	0.0493364	0.079882	-0.220194	-0.00816697	-0.0387781
MRPL31	P14063	Protein	54S ribosomal protein L31, mitochondrial	0.637207	0.231172	0.524279	0.681787	-0.741876	-0.0544947	0.260171	0.277936	0.592505	0.0441085	-2.65731	-0.189264
HAP4	P14064	Protein	Transcriptional activator HAP4	1.01404	-0.572614	0.541608	0.636366	-1.15167	0.0807869	-0.276749	0.256515	1.16614	0.534739	-2.28859	0.0765452
GCY1	P14065	Protein	Glycerol 2-dehydrogenase (NADP(+))	-0.948762	-0.380984	-0.479353	-0.229599	-0.249946	-0.299427	0.010565	-0.79183	-1.09352	-0.352176	-0.776421	0.0554623
CBS1	P14066	Protein	Cytochrome b translational activator protein CBS1, mitochondrial	-0.0762255	0.217981	0.336709	-0.264508	-0.366734	-0.231122	-0.214032	-0.0224816	-0.148807	-0.339837	-0.569593	-0.428525
RPL30	P14120	Protein	60S ribosomal protein L30	0.178112	0.162938	0.195916	0.322461	0.230915	0.0083012	0.00249299	0.0899018	0.29374	0.455364	-0.0548668	-0.019046
RPL3	P14126	Protein	60S ribosomal protein L3	0.22118	0.117724	0.335244	0.270877	0.310027	-0.0551528	-0.00601919	0.230561	0.209169	0.361762	-0.00610591	-0.0955554
ABF1	P14164	Protein	ARS-binding factor 1	0.0886424	0.0365081	-0.0153577	0.0312353	0.077263	-0.10329	0.0233209	0.059501	0.0761377	0.0604732	0.0837536	0.0275132
CHS2	P14180	Protein	Chitin synthase 2	0.049432	-0.116959	0.275284	-2.60801	-0.908936	-0.343078	-0.288663	0.129618	0.310142	-0.37519	0.466641	-0.234808
PMS1	P14242	Protein	DNA mismatch repair protein PMS1	0.0593437	-0.0893623	0.225837	0.26662	-0.330975	0.441251	-0.26405	0.262694	0.373439	-0.242045	-0.266733	0.214087
TFS1	P14306	Protein	Carboxypeptidase Y inhibitor	-0.347119	-0.00272503	-0.337676	0.283037	0.0205791	0.352756	0.40795	-0.48371	-0.569522	0.209464	-0.55409	0.0687558
SNA3	P14359	Protein	Protein SNA3	0.37245	-1.18087	0.307278	0.392316	0.0361616	-0.131324	0.313801	0.302096	0.925146	-0.687354	0.921219	-0.164313
FBA1	P14540	Protein	Fructose-bisphosphate aldolase	0.00769424	-0.164692	-0.165372	0.159258	0.317986	0.0162511	0.136755	0.0629844	0.0782076	0.229237	0.309169	-0.0653279
YAK1	P14680	Protein	Dual specificity protein kinase YAK1	-0.356571	-0.0837191	-0.239744	-0.0236389	0.0886338	-0.0811719	0.175153	-0.517465	-0.364394	0.0410107	-0.0387169	0.0268343
KSS1	P14681	Protein	Mitogen-activated protein kinase KSS1	-0.00604129	-0.138578	-0.101781	0.092897	0.0844037	0.0388268	0.0822068	0.0784055	0.115279	0.122383	0.258693	-0.123552
CDC34	P14682	Protein	Ubiquitin-conjugating enzyme E2-34 kDa	-0.207076	-0.0765125	-0.20837	-0.638752	-0.488419	-0.548979	0.0500726	-0.157534	-0.149743	-0.742109	-0.0814749	0.0891482
SAM35	P14693	Protein	Sorting assembly machinery 35 kDa subunit	0.257097	0.291426	0.13656	-0.038092	0.0387405	-0.229901	0.0256742	-0.00151334	0.0555815	-0.000185457	0.222399	0.0118465
RAD4	P14736	Protein	DNA repair protein RAD4	0.0161777	0.051487	-0.314054	-0.0318993	-0.360892	0.213465	0.0750854	0.195133	-0.0750857	-0.286529	-0.443688	0.190355
RAD9	P14737	Protein	DNA repair protein RAD9	-0.508365	-1.09066	-0.734112	-0.196413	0.0196334	-0.294613	-0.268903	-0.704148	-1.46906	-0.593498	-1.00989	0.223224
GCN3	P14741	Protein	Translation initiation factor eIF-2B subunit alpha	-0.0158459	0.0876542	-0.0349824	0.0138528	0.10577	-0.00751025	0.0458166	0.0199247	-0.00577472	0.107857	0.30082	-0.149594
GFA1	P14742	Protein	Glutamine--fructose-6-phosphate aminotransferase [isomerizing]	0.0704261	-0.0299003	0.0310388	0.226394	0.495819	0.0696027	0.0337013	0.045982	0.113756	0.357929	0.661189	-0.0881335
NMT1	P14743	Protein	Glycylpeptide N-tetradecanoyltransferase	0.219204	0.0153466	-0.0224055	0.178423	0.248199	0.0879	0.121359	0.0988016	0.0255732	0.141795	0.596549	-0.0619296
CMP2	P14747	Protein	Serine/threonine-protein phosphatase 2B catalytic subunit A2	0.0963695	0.12955	-0.0352083	0.211092	0.3601	0.0898907	0.158495	0.0175797	-0.0194885	0.118483	0.546571	0.112737
BPT1	P14772	Protein	Bile pigment transporter 1	0.0459316	0.0530624	-0.0832838	0.26317	0.142878	0.066195	0.1891	-0.131101	-0.127951	0.314023	0.488092	0.0357408
CPR1	P14832	Protein	Peptidyl-prolyl cis-trans isomerase	-0.452136	-0.314706	-0.48575	-0.364063	-0.144217	0.300349	-0.192275	-0.252172	-0.188963	0.0438698	-1.20985	0.287274
ARO3	P14843	Protein	Phospho-2-dehydro-3-deoxyheptonate aldolase, phenylalanine-inhibited	0.141314	0.0651832	-0.0461637	0.274355	0.0953817	0.23998	0.167773	0.137449	0.192719	-0.0276144	-0.215339	0.0552526
APE1	P14904	Protein	Vacuolar aminopeptidase 1	-0.0180857	0.0271976	-0.348888	0.104524	-0.017634	0.233372	0.325929	-0.205379	-0.19571	-0.168472	0.127878	0.2014
CBS2	P14905	Protein	Cytochrome B translational activator protein CBS2	0.21257	0.1343	0.0489823	0.112095	0.0183339	-0.0975717	-0.0944307	0.126831	0.314556	0.0516193	0.200374	-0.0769632
SEC63	P14906	Protein	Protein translocation protein SEC63	0.0829789	0.0932395	0.15409	-0.0303099	0.388106	-0.178646	-0.0862597	0.0298211	0.0366561	0.0834136	0.56971	0.000938753
NSP1	P14907	Protein	Nucleoporin NSP1	-0.0876572	-0.0100879	-0.0882319	-0.109414	-0.0586349	-0.106834	0.0649945	-0.00309032	-0.105134	-0.174592	-0.0377322	0.0339657
MTF1	P14908	Protein	Mitochondrial transcription factor 1	0.562882	0.230605	0.305933	0.332427	0.250282	-0.152291	-0.00611703	0.119935	0.43384	0.30335	0.466974	0.0474012
CYC8	P14922	Protein	General transcriptional corepressor CYC8	0.116282	0.147641	0.0655172	0.0480055	0.113699	-0.0770837	0.10305	0.108685	0.121922	0.0357316	0.246151	0.0433541
TAL1	P15019	Protein	Transaldolase	-0.151293	-0.0788192	0.0592551	-0.100509	0.140481	-0.198277	-0.0558189	-0.250293	-0.226321	-0.0392812	0.10033	0.0392406
HSC82	P15108	Protein	ATP-dependent molecular chaperone HSC82	0.14347	-0.0127872	-0.123892	0.405312	0.33491	0.189327	0.164362	-0.115577	-0.0687645	0.354385	0.436713	0.0495103
MSD1	P15179	Protein	Aspartate--tRNA ligase, mitochondrial	0.549655	0.146443	0.205812	0.27334	0.0463308	-0.116737	-0.111476	0.0256599	0.372545	0.0264144	0.0932607	-0.0418538
KRS1	P15180	Protein	Lysine--tRNA ligase, cytoplasmic	0.260136	0.0782072	0.118258	0.480882	0.615894	0.0589102	0.0562962	0.26878	0.231718	0.544448	0.570338	-0.122987
CTA1	P15202	Protein	Peroxisomal catalase A	-0.898131	-0.312322	-0.246939	-0.852512	-2.33714	-0.102201	-0.0186859	-0.877503	-0.885802	-1.33948	-6.62162	-0.092569
AMD1	P15274	Protein	AMP deaminase	0.139786	0.0830617	0.0345032	0.235091	0.453919	-0.0392277	-0.00121978	-0.140282	0.0661748	0.245567	0.765486	0.00635776
SEC23	P15303	Protein	Protein transport protein SEC23	0.139728	0.115438	0.0891909	0.0978042	0.228606	-0.00421752	0.117871	-0.0197165	0.0917994	0.063249	0.442508	0.0315045
CUP2	P15315	Protein	Transcriptional activator protein CUP2	-0.43691	-0.427283	0.0373865	-0.693095	0.554118	0.2954	-0.751	-0.0462498	-0.198256	-0.449149	-0.713985	0.458888
SEC11	P15367	Protein	Signal peptidase complex catalytic subunit SEC11	-0.0301546	-0.153532	-0.0931089	-0.291443	-0.115352	-0.10757	-0.0322187	-0.256147	-0.105662	-0.312735	-0.0200142	0.0575093
PUT4	P15380	Protein	Proline-specific permease	-0.83177	-0.247158	0.416583	-1.07791	-2.8977	-0.651767	0.0342378	-1.00477	-0.726885	-1.98505	-5.26807	0.123621
MSS116	P15424	Protein	ATP-dependent RNA helicase MSS116, mitochondrial	0.494649	0.121862	0.364451	0.38683	0.632766	-0.167603	-0.135364	0.267869	0.523246	0.300041	0.802023	-0.208639
POL3	P15436	Protein	DNA polymerase delta catalytic subunit	0.329154	0.185824	0.182664	0.0812642	0.102392	-0.0849564	0.0943506	0.111761	0.165043	0.0407954	0.631484	0.0394365
GCN2	P15442	Protein	Serine/threonine-protein kinase GCN2	0.207854	0.184845	0.0852472	0.419056	0.277447	0.125902	0.25228	-0.00567615	0.114176	0.3102	0.404414	0.222863
GUK1	P15454	Protein	Guanylate kinase	0.269411	0.278585	0.234042	-0.110319	0.231528	0.00162682	0.189295	0.424435	0.169201	0.36916	0.0575037	0.0494815
IDI1	P15496	Protein	Isopentenyl-diphosphate Delta-isomerase	-0.112175	-0.226156	-0.28856	-0.189607	-0.131107	0.00178503	-0.194451	0.0401127	0.208437	-0.0224113	-0.536633	0.00257004
TRM1	P15565-2;P15565	Protein	tRNA (guanine(26)-N(2))-dimethyltransferase, mitochondrial	0.466083	0.258134	0.362879	0.300506	0.511428	0.0921399	0.265533	0.186382	0.379563	0.354375	0.757646	0.0668732
FRS1	P15624	Protein	Phenylalanine--tRNA ligase beta subunit	0.11559	0.0659054	0.0862906	0.157461	0.238178	-0.0627066	0.104783	0.166758	0.110191	0.281761	0.323127	-0.00271296
FRS2	P15625	Protein	Phenylalanine--tRNA ligase alpha subunit	0.170981	0.0410255	0.0348707	0.245085	0.229604	-0.0154177	0.163494	0.101114	0.127696	0.166322	0.290362	-0.00295844
NOP1	P15646	Protein	rRNA 2-O-methyltransferase fibrillarin	0.175182	0.0937111	0.0539994	0.3445	0.369202	-0.0291294	0.0269801	0.220513	0.296774	0.523548	-0.0290986	-0.0400795
URA6	P15700	Protein	Uridylate kinase	-0.00988694	-0.0970989	-0.128543	0.0354488	0.0783766	-0.148646	-0.0421294	0.038068	-0.0425027	0.124477	0.184487	0.0177925
BGL2	P15703	Protein	Glucan 1,3-beta-glucosidase	0.355119	0.140775	0.081946	0.146633	-0.027134	-0.189144	0.386957	-0.00288691	0.111316	0.164574	0.971116	-0.0517069
STI1	P15705	Protein	Heat shock protein STI1	-0.0580275	-0.0546246	-0.184228	0.276559	0.121826	0.226482	0.110375	-0.248508	-0.203431	0.114141	0.388763	0.0926354
UBC4	P15731	Protein	Ubiquitin-conjugating enzyme E2 4	-0.078905	-0.160393	-0.279099	0.228159	0.11331	-0.0151297	-0.199763	-0.00388711	-0.151889	0.0963492	0.402831	-0.345797
UBC5	P15732	Protein	Ubiquitin-conjugating enzyme E2-16 kDa	0.141708	0.0422977	-0.23231	0.195728	-0.878241	-0.202454	0.303145	0.198799	-0.129684	-0.472204	-0.0979055	-0.224994
CKA1	P15790	Protein	Casein kinase II subunit alpha	0.445824	0.14313	-0.00373479	0.361093	0.38109	0.0408452	0.0228155	0.199002	0.218286	0.238415	0.754922	0.0730881
MIP1	P15801	Protein	DNA polymerase gamma	-1.45024	-0.622767	-1.18012	-1.73328	-0.692192	-2.2697	-1.24148	2.43512	-1.94818	1.6024	-0.00333871	-0.4994
MET8	P15807	Protein	Siroheme biosynthesis protein MET8;Precorrin-2 dehydrogenase;Sirohydrochlorin ferrochelatase	0.24049	-0.850671	-0.019067	-0.06514	0.574163	-1.17359	-1.30613	-0.907938	-0.286051	-0.517771	0.583635	-0.793463
POL30	P15873	Protein	Proliferating cell nuclear antigen	0.154818	0.0382247	-0.00979246	0.00841423	0.0222375	-0.213617	0.127459	0.113625	0.134833	-0.10848	0.311182	-0.0630013
ABP1	P15891	Protein	Actin-binding protein	-0.0513637	-0.0161811	-0.119961	-0.220917	-0.25345	-0.154656	0.0367294	-0.187487	-0.121408	-0.360469	-0.218151	0.00440278
PRP16	P15938	Protein	Pre-mRNA-splicing factor ATP-dependent RNA helicase PRP16	-0.102211	-0.159587	-0.0779339	-0.277727	0.0734632	-0.238277	-0.175082	0.0952218	-0.0355711	0.555747	0.00289152	0.086408
HSP26	P15992	Protein	Heat shock protein 26	-0.260383	0.192884	-0.8949	0.0181907	-0.971575	1.03108	0.68436	-0.864589	-0.785508	-0.168847	-3.70106	0.46446
THR4	P16120	Protein	Threonine synthase	0.0421975	0.0576378	-0.0577075	0.0584679	0.261687	-0.0809665	-0.00333257	-0.0152916	0.0592156	0.161974	0.23527	0.0144148
VMA2	P16140	Protein	V-type proton ATPase subunit B	-0.059664	0.034023	-0.0699714	-0.104994	-0.00230647	-0.030562	0.0658076	-0.0211697	-0.116595	0.0978458	0.0322943	0.0606968
RPB3	P16370	Protein	DNA-directed RNA polymerase II subunit RPB3	0.202179	0.048344	0.195774	0.198816	0.0734719	0.0149118	0.207304	0.0558446	0.158085	0.0944088	0.309532	-0.0442956
PDA1	P16387	Protein	Pyruvate dehydrogenase E1 component subunit alpha, mitochondrial	0.125852	-0.0109455	0.125822	0.256822	-0.0318703	0.0597978	0.143147	0.0491577	0.127814	-0.00735035	-0.146571	-0.0844008
PDX1	P16451	Protein	Pyruvate dehydrogenase complex protein X component, mitochondrial	0.190542	0.120107	-0.0069048	0.166401	0.00543983	-0.0593274	0.189991	0.0614838	0.0199731	-0.0219118	-0.113979	0.00918995
PDC5	P16467	Protein	Pyruvate decarboxylase isozyme 2	0.167905	0.398353	0.498609	-0.008674	-0.062769	-0.377054	0.316354	-0.243279	-0.420113	-0.387573	1.04862	0.574327
KAR2	P16474	Protein	78 kDa glucose-regulated protein homolog	0.0774374	-0.0791417	-0.0799501	0.0736358	0.0538019	0.028312	0.133988	-0.0362652	-0.0395411	0.164376	0.0507793	0.0950623
YEF3	P16521	Protein	Elongation factor 3A	0.164663	-0.0422068	0.1048	-0.15033	0.162082	-0.133841	0.236479	0.211495	0.184592	0.0646861	0.281091	-0.119615
CDC23	P16522	Protein	Anaphase-promoting complex subunit CDC23	1.54918	0.42899	0.247225	0.402286	0.585534	0.913287	0.665986	1.10816	0.594218	0.527567	0.5345	0.399182
MER1	P16523	Protein	Meiotic recombination 1 protein	-0.533094	0.319286	-0.734063	0.286507	-0.11357	-0.239081	0.253677	-0.235944	0.673481	0.59644	-1.74042	-0.166928
OM45	P16547	Protein	Mitochondrial outer membrane protein OM45	-0.231397	0.0344148	-0.187709	-0.541978	-1.7408	0.189664	0.248093	-0.262253	-0.333507	-0.986356	-2.87623	0.267541
APA1	P16550	Protein	Protein APA1;5,5-P-1,P-4-tetraphosphate phosphorylase;ADP-sulfurylase	0.10482	0.0982885	0.00111094	0.448987	0.526899	-0.0629217	0.130079	0.0750229	0.107015	0.58607	0.498807	-0.00407116
NCP1	P16603	Protein	NADPH--cytochrome P450 reductase	0.0411987	-0.101261	0.00840641	0.00978153	0.267385	-0.0304341	-0.0911145	-0.00101642	0.085135	0.105166	0.384927	0.0638867
HEM15	P16622	Protein	Ferrochelatase, mitochondrial	-0.0336296	-0.0501528	-0.11587	-0.0210492	-0.520942	0.0968857	0.245681	-0.11255	-0.147086	-0.317852	-1.0153	-0.030609
ATE1	P16639	Protein	Arginyl-tRNA--protein transferase 1	0.107275	0.434454	0.0987199	0.303309	0.245736	0.225503	0.343555	-0.247719	0.140578	0.248527	0.61579	0.0659202
TUP1	P16649	Protein	General transcriptional corepressor TUP1	-0.080406	0.0131978	0.0213001	-0.0346926	0.229144	-0.0920995	-0.145264	0.0407692	-0.0265297	0.133026	0.0444715	-0.00362863
SEN2	P16658	Protein	tRNA-splicing endonuclease subunit SEN2	0.871017	0.356125	-0.0197572	0.862776	-0.0289214	-0.0797518	1.58629	0.774263	0.740865	0.592829	1.29619	-0.0312514
ALG1	P16661	Protein	Chitobiosyldiphosphodolichol beta-mannosyltransferase	0.00417723	0.0463888	-0.0480649	-0.279644	-0.116835	-0.179371	0.154502	0.0615459	-0.00046537	-0.322843	0.259207	0.102586
RGP1	P16664	Protein	Guanine nucleotide exchange factor subunit RGP1	0.201579	0.0549298	-0.00552508	0.151787	-0.183016	0.0761918	0.406253	0.0375747	0.0609208	-0.421139	0.31408	-0.0557499
PFK1	P16861	Protein	ATP-dependent 6-phosphofructokinase subunit alpha	0.0043596	-0.110489	-0.146067	0.220846	0.420641	0.0565103	0.107834	-0.0428559	-0.00255993	0.235974	0.597772	0.00120375
PFK2	P16862	Protein	ATP-dependent 6-phosphofructokinase subunit beta	0.101598	-0.0167802	-0.122424	0.234317	0.470827	0.0569107	0.118406	-0.0772317	0.0308052	0.335173	0.729924	-0.0303901
FUS3	P16892	Protein	Mitogen-activated protein kinase FUS3	-0.196204	-0.0570615	0.0388242	-0.710744	-0.67408	-0.0570018	0.137884	-0.086996	-0.120954	-0.527077	-0.427306	0.0188389
STF2	P16965	Protein	ATPase-stabilizing factor 15 kDa protein	-0.374427	-0.310765	-0.270849	0.167916	0.512372	0.261106	-0.0072266	-0.330111	-0.187414	0.201143	-0.897323	0.0699174
FCY2	P17064	Protein	Purine-cytosine permease FCY2	0.459034	1.12973	0.401861	0.285989	-0.571776	0.779505	-0.385979	1.37319	1.25235	0.288688	1.92837	1.46378
SEC2	P17065	Protein	Rab guanine nucleotide exchange factor SEC2	-0.0217581	0.196135	0.0379448	0.211209	0.408238	0.118966	0.0723545	-0.0737149	-0.0535967	-0.19339	0.436709	0.110144
RPL8A	P17076	Protein	60S ribosomal protein L8-A	0.290578	0.0578498	0.604236	0.269532	0.609342	0.210871	-0.107033	0.170397	0.560218	0.712007	-0.790764	-0.0303097
CBF1	P17106	Protein	Centromere-binding protein 1	-0.141807	0.0407693	0.102793	0.0232132	0.0025658	-0.0334648	-0.0874963	0.0536443	0.028286	0.175189	-0.147864	0.112849
KAR3	P17119	Protein	Kinesin-like protein KAR3	-0.631375	-0.748142	-0.0488897	-1.08782	0.364062	-0.295708	-0.728564	-0.857519	-0.622257	0.00253865	-0.0379377	-0.727749
SAC7	P17121	Protein	GTPase-activating protein SAC7	-0.280788	-0.214147	0.0636985	-0.456564	-0.00231173	-0.304789	-0.432361	-0.225657	-0.334081	-0.0425816	0.0160206	0.110944
PHO85	P17157	Protein	Cyclin-dependent protein kinase PHO85	0.00402168	-0.0100513	-0.120778	-0.0369547	-0.184931	0.00650066	-0.0460293	-0.160523	-0.105672	-0.277736	0.059348	-0.0911797
VMA1	P17255	Protein	V-type proton ATPase catalytic subunit A;Endonuclease PI-SceI	-0.0276735	-0.0737156	-0.0363395	-0.0354455	0.145407	-0.0546229	0.0935185	-0.0204859	-0.0469151	0.12244	0.126419	-0.0112028
THR1	P17423	Protein	Homoserine kinase	0.184204	0.0152233	0.0545357	0.0711362	0.0599884	-0.237712	0.0489993	0.0890295	0.112267	0.140206	0.201323	0.00720153
PHO81	P17442	Protein	Phosphate system positive regulatory protein PHO81	0.276924	0.154952	0.050209	0.325066	0.348523	-0.0223241	-0.0901285	0.118503	0.274388	0.314538	0.349181	-0.0338459
MDH1	P17505	Protein	Malate dehydrogenase, mitochondrial	0.125529	0.027298	-0.117468	-0.492569	-1.55424	-0.0786811	0.127233	0.204585	-0.00726248	-1.08171	-1.83676	-0.0155989
TPM1	P17536	Protein	Tropomyosin-1	0.0337072	-0.0401878	-0.074731	0.104545	0.111154	-0.14628	0.0441597	0.0782715	-0.0159187	0.196358	0.256961	-0.0561753
SRV2	P17555	Protein	Adenylyl cyclase-associated protein	0.0850536	0.0869465	-0.0202894	0.154982	0.218092	0.0504794	0.29061	0.134798	-0.0361153	0.00169261	0.280974	0.00223096
PET123	P17558	Protein	37S ribosomal protein PET123, mitochondrial	0.364877	0.0137247	0.328932	0.33402	-0.841439	-0.102318	-0.0748395	0.255517	0.33984	0.05581	-1.78893	-0.154086
HPR1	P17629	Protein	THO complex subunit HPR1	0.238572	0.0889851	0.20167	0.0396113	0.205566	-0.0946777	0.0707856	0.00898035	0.115269	0.198358	0.313869	0.0910419
UGA1	P17649	Protein	4-aminobutyrate aminotransferase	-0.244939	-0.0633965	-0.29147	-0.349557	0.0657965	0.162647	-0.11373	-0.317989	-0.310037	-0.412397	0.119265	0.191298
GRX2	P17695-2;P17695	Protein	Glutaredoxin-2, mitochondrial	-0.172292	0.0506822	-0.074439	0.0412431	-0.360377	0.0927597	0.199051	-0.0245538	-0.201092	-0.259963	-0.651478	0.180606
GLK1	P17709	Protein	Glucokinase-1	-0.103091	-0.0808347	-0.194633	0.185932	-0.0845335	0.160137	0.184536	-0.210388	-0.181804	0.147629	-0.831584	0.0689629
SKI3	P17883	Protein	Superkiller protein 3	0.0121665	0.049709	-0.0103094	-0.0916795	-0.0822966	-0.0272147	0.000418027	-0.10382	-0.0883589	-0.0456955	0.0370461	0.0783428
RPC31	P17890	Protein	DNA-directed RNA polymerase III subunit RPC7	0.289049	0.194224	0.077082	-0.179004	0.0707441	0.119018	0.0794064	0.187111	0.121337	0.197258	-0.0056104	0.0942826
CLC1	P17891	Protein	Clathrin light chain	-0.456198	-0.239262	-0.0268094	-0.25295	0.181086	-0.232285	-0.267156	-0.0457195	-0.0779788	-0.0354537	-0.205452	-0.106155
CPT1	P17898	Protein	Cholinephosphotransferase 1	0.102696	0.0225267	-0.131481	0.302291	0.11555	-0.0726985	0.934635	0.245815	0.0616009	-0.186235	1.58629	-0.121302
PDI1	P17967	Protein	Protein disulfide-isomerase	-0.125929	-0.117692	-0.0696039	-0.0161416	-0.00630056	-0.119576	-0.00738876	-0.0516654	-0.16836	0.060167	0.049027	-0.0138982
PET9	P18239	Protein	ADP,ATP carrier protein 2	0.0997599	-0.0407745	0.152435	-0.38544	-1.33458	-0.109966	-0.0388884	0.0140303	0.11345	-0.9023	-1.835	-0.118679
MET16	P18408	Protein	Phosphoadenosine phosphosulfate reductase	0.133356	-0.172505	0.525131	0.453609	1.37196	-0.189105	-0.288014	0.875843	0.302203	0.962609	0.549199	0.485221
MDM10	P18409	Protein	Mitochondrial distribution and morphology protein 10	-0.0498015	-0.0692981	-0.196507	0.03396	0.2058	0.26672	-0.0238138	-0.172186	-0.0911513	-0.184011	0.600361	0.0260882
SPO7	P18410	Protein	Sporulation-specific protein SPO7	0.173959	-0.0232967	0.20111	0.0114223	0.308333	0.197706	-0.1436	-0.0548244	-0.046236	0.31428	0.244429	0.267674
FUN14	P18411	Protein	Protein FUN14	0.0890465	-0.0538729	-0.0679261	0.0805586	-0.743457	0.15034	0.541948	-0.107033	-0.169427	-0.354183	-1.05763	0.207461
TEC1	P18412	Protein	Ty transcription activator TEC1	0.154634	0.479323	0.717963	-0.211984	-0.369468	-0.535744	0.0525294	0.145159	0.205007	-0.161491	-0.443914	0.241894
ERD2	P18414	Protein	ER lumen protein-retaining receptor	0.0942641	0.0923633	-0.27339	0.0896985	0.290998	-0.0214562	-0.316216	-0.141381	-0.247315	0.0803882	0.357339	-0.24827
SNF5	P18480	Protein	SWI/SNF chromatin-remodeling complex subunit SNF5	0.00489939	0.101574	0.118511	-0.113833	-0.165039	-0.076475	0.0509291	-0.0169242	0.0340834	-0.189159	0.156683	0.109612
GLN3	P18494	Protein	Nitrogen regulatory protein GLN3	-0.29343	-0.228246	-0.0972695	0.136849	-0.00757866	-0.109613	0.200016	0.134178	-0.0959464	0.316592	-0.192445	-0.377976
ATP10	P18496	Protein	Mitochondrial ATPase complex subunit ATP10	0.225973	0.0756557	0.0293872	-0.060915	-0.649143	-0.249864	-0.0213297	-0.000980903	0.122079	-0.513083	-0.594064	0.0932303
ARG8	P18544	Protein	Acetylornithine aminotransferase, mitochondrial	-0.107761	0.382428	0.0848378	0.779109	-0.808268	0.402662	0.516683	-0.184161	-0.0414321	-0.353862	-1.00035	0.0409614
FUR1	P18562	Protein	Uracil phosphoribosyltransferase	0.330289	0.21208	-0.140551	0.0872203	0.052594	-0.212366	0.178846	0.247125	0.258582	0.343562	-0.0625596	-0.000268537
ART10	P18634	Protein	Arrestin-related trafficking adapter 10	-0.128778	0.0994726	-0.160652	-0.197624	0.179823	-0.176693	-0.0292681	-0.313203	-0.0935329	-0.12133	0.0764001	-0.0622951
SEC18	P18759	Protein	Vesicular-fusion protein SEC18	0.222135	0.153453	0.0788654	0.177832	0.239891	-0.0932604	0.22466	0.0215218	0.0955178	0.177764	0.666187	0.0492905
STE4	P18851	Protein	Guanine nucleotide-binding protein subunit beta	0.036028	0.120089	0.0473312	-0.0474323	0.269023	-0.30534	-0.074127	0.126377	-0.0353512	0.154921	-0.0593399	-0.0467758
STE18	P18852	Protein	Guanine nucleotide-binding protein subunit gamma	0.204582	0.107653	0.182452	-0.117204	0.117055	0.0257412	0.129205	0.103264	-0.133847	0.0122527	0.117327	-0.135496
SNF6	P18888	Protein	Transcription regulatory protein SNF6	-0.0689005	0.191573	0.0402294	-0.172726	-0.311517	0.140401	-0.159195	0.23127	-0.0259343	1.01666	-0.20595	0.104885
CDC43	P18898	Protein	Geranylgeranyl transferase type-1 subunit beta	-0.265846	-0.184364	0.0117541	-0.151622	-0.0403878	0.0730812	0.349245	-0.821077	0.183	0.116775	0.0652848	0.0568189
DDR48	P18899	Protein	Stress protein DDR48	-0.0686261	0.208273	-0.191875	0.0856166	-0.387231	0.216107	0.592749	-0.166347	-0.238505	-0.0195309	-0.668415	0.448155
COQ1	P18900	Protein	Hexaprenyl pyrophosphate synthase, mitochondrial	0.351401	0.116705	0.327638	-0.0131961	0.0559105	-0.060366	-0.125679	0.0705576	0.19213	0.0447894	0.174842	-0.0220812
YPK2	P18961	Protein	Serine/threonine-protein kinase YPK2/YKR2	-0.11394	0.10036	0.0396418	-0.10045	0.106492	-0.0500983	0.0781839	-0.0700401	-0.0427899	0.136589	0.15235	0.0537943
DAP2	P18962	Protein	Dipeptidyl aminopeptidase B	-0.0450695	0.092729	-0.027598	0.0540696	0.0678904	0.158506	-0.0422849	-0.163013	-0.160198	-0.123678	0.326233	0.0283977
IRA1	P18963	Protein	Inhibitory regulator protein IRA1	-0.273527	-0.0559183	-0.144745	-0.434832	-0.350245	-0.134309	-0.332494	-0.274751	-0.191132	-0.33289	-0.581792	0.0977599
CDC42	P19073	Protein	Cell division control protein 42	0.263277	0.202257	0.0247318	0.121637	0.173216	-0.130009	-0.042856	-0.0749879	-0.0372313	0.145003	0.448208	0.0853133
FAS2	P19097	Protein	Fatty acid synthase subunit alpha;Acyl carrier;3-oxoacyl-[acyl-carrier-protein] reductase;3-oxoacyl-[acyl-carrier-protein] synthase	0.0984427	0.0335139	0.0154452	-0.054091	-0.394683	0.0917415	0.181271	-0.0555205	-0.0136527	-0.319652	-0.622843	0.0805804
GAP1	P19145	Protein	General amino-acid permease GAP1	-0.141359	0.868026	0.277909	-0.586073	-0.90688	0.531798	0.457557	0.178848	-0.379815	-1.20451	-0.826761	0.000861567
ARF2	P19146	Protein	ADP-ribosylation factor 2	-0.191394	-0.326678	-0.312734	-0.186696	-0.148596	-0.275303	-0.366768	-0.0884185	-0.169601	-0.207349	-0.352421	-0.395271
IRA2	P19158	Protein	Inhibitory regulator protein IRA2	0.105142	0.221302	0.0341821	0.303655	-0.0759985	0.170501	0.409744	0.0342998	-0.0699764	0.194067	-0.260772	0.0807156
ANB1	P19211	Protein	Eukaryotic translation initiation factor 5A-2	-0.00785571	-0.089656	0.615315	1.15041	2.20564	0.494829	-1.39366	0.412883	0.64113	1.59976	1.06134	0.741066
KGD2	P19262	Protein	Dihydrolipoyllysine-residue succinyltransferase component of 2-oxoglutarate dehydrogenase complex, mitochondrial	0.111884	0.00543436	-0.0969699	-0.37334	-1.97674	0.0671948	0.241164	0.0835236	-0.0592782	-1.14011	-2.40926	0.0249579
RGR1	P19263	Protein	Mediator of RNA polymerase II transcription subunit 14	0.0506219	0.0901247	0.167885	0.0962845	0.0180745	-0.0319783	0.177249	0.0127088	0.100565	0.133539	0.239288	0.0845097
SAM2	P19358	Protein	S-adenosylmethionine synthase 2	0.192111	0.00352308	0.0691845	0.535605	0.768567	-0.155814	-0.0852158	0.269213	0.341374	0.743749	0.522877	-0.0523317
ACO1	P19414	Protein	Aconitate hydratase, mitochondrial	-0.162165	-0.111395	-0.0085965	-0.856351	-1.61877	-0.070367	0.0900867	-0.00576915	-0.103237	-1.32131	-0.914127	-0.0558685
CKA2	P19454	Protein	Casein kinase II subunit alpha	0.0964946	0.0146197	0.0506141	0.122146	0.283884	0.0116327	0.0491353	0.0330308	0.0764397	-0.0185251	0.553631	0.0514183
COX11	P19516	Protein	Cytochrome c oxidase assembly protein COX11, mitochondrial	0.350495	0.0144456	0.143538	0.055714	-0.138689	-0.201976	-0.214378	0.189976	0.213664	-0.16968	0.143854	-0.142834
MYO2	P19524	Protein	Myosin-2	0.112085	0.0584959	0.00804562	0.190937	0.294128	-0.0563359	0.0533002	0.0268801	0.0921175	0.205307	0.448806	-0.0855075
RDS2	P19541	Protein	Regulator of drug sensitivity 2	0.606518	0.359273	0.090133	0.113265	-0.67363	0.451194	-0.0782008	-0.297166	0.297655	0.780002	-0.415768	0.202635
PMA2	P19657	Protein	Plasma membrane ATPase 2	-0.383461	0.227208	-1.46054	0.701659	-1.95759	0.978111	0.463819	-1.63865	-1.17111	0.306456	-4.26034	0.600291
EXO70	P19658	Protein	Exocyst complex component EXO70	0.198283	0.335747	0.318562	0.324183	0.352643	0.0522739	0.364475	0.163017	0.187489	0.383328	0.633096	0.122484
GAL11	P19659	Protein	Mediator of RNA polymerase II transcription subunit 15	0.0248276	0.185698	0.155988	0.0497552	-0.0352876	0.00483354	0.0339181	0.0514635	-0.00683978	-0.0253814	0.263183	0.0288972
PRP6	P19735	Protein	Pre-mRNA-splicing factor 6	-0.197647	-0.0350035	-0.0203318	-0.164609	-0.10727	-0.0797039	-0.140686	-0.216852	-0.232996	-0.077543	0.296103	-0.202609
PRP9	P19736	Protein	Pre-mRNA-splicing factor PRP9	0.148861	0.178405	0.188985	0.577538	0.503345	-0.379753	0.400941	0.235045	0.301087	0.978302	0.962698	-0.207003
UBR1	P19812	Protein	E3 ubiquitin-protein ligase UBR1	0.0569803	0.0630428	0.0839099	0.0451385	0.10926	0.0549826	0.0140221	0.0348446	-0.00503562	0.0305884	0.289548	-0.0326606
YAP1	P19880	Protein	AP-1-like transcription factor YAP1	-0.118165	0.0400204	0.0202939	0.112052	-0.160302	-0.0455907	0.0503955	0.198408	-0.0880577	0.164749	0.617448	-0.204807
PHO13	P19881	Protein	4-nitrophenylphosphatase	0.0922268	-0.0749163	0.0775722	-0.414924	-0.545705	-0.295559	-0.0720084	-0.025871	-0.0154905	-0.778757	0.522969	-0.0193337
HSP60	P19882	Protein	Heat shock protein 60, mitochondrial	0.318379	-0.0506208	0.0392625	0.360371	0.337186	-0.119168	-0.03821	0.111313	0.26741	0.137179	0.580577	-0.149892
YMR31	P19955	Protein	37S ribosomal protein YMR-31, mitochondrial	0.104048	0.0671399	0.0767086	-0.329018	-1.89866	0.0927436	0.19806	0.152925	0.220884	-1.15626	-2.76278	0.104694
MRPL44	P19956	Protein	54S ribosomal protein L44, mitochondrial	0.70326	0.0955651	0.309323	0.602751	-0.250887	-0.445622	0.454541	0.264236	0.633374	-0.0950473	-0.482875	-0.10855
TYR1	P20049	Protein	Prephenate dehydrogenase [NADP(+)]	-0.0396898	-0.102487	0.0707739	0.122405	0.225032	-0.0121849	0.0887495	-0.165766	0.146762	0.0503452	0.335724	-0.169676
URA4	P20051	Protein	Dihydroorotase	-0.113475	-0.54382	-0.539369	0.0537938	0.0241954	-0.120055	-0.0740888	0.0189499	-0.0792726	0.169915	0.0981109	-0.15633
PRP4	P20053	Protein	U4/U6 small nuclear ribonucleoprotein PRP4	0.298844	0.327215	0.229198	0.183332	0.494793	0.250893	0.298881	0.176212	0.350251	0.877784	0.407579	0.324923
FPR1	P20081	Protein	FK506-binding protein 1	-1.34561	-1.26606	-0.937575	-1.23103	-1.04335	-0.793112	-1.04163	-0.743927	-0.979047	-1.28224	-1.47936	0.0124349
MRPL33	P20084	Protein	54S ribosomal protein L33, mitochondrial	0.624698	0.212822	0.540992	0.271295	-0.391014	-0.143874	-0.160731	0.222086	0.483026	0.0469206	-0.740715	0.0860644
PRP2	P20095	Protein	Pre-mRNA-splicing factor ATP-dependent RNA helicase-like protein PRP2	-0.0125295	0.44537	0.0548477	0.063738	0.228324	0.0523546	0.265207	0.234405	0.155557	-0.0648534	0.607099	-0.261623
ZRC1	P20107	Protein	Zinc/cadmium resistance protein	-0.0681925	0.00421197	0.184402	0.372057	0.303774	0.129134	0.233879	0.33008	0.120729	0.186659	0.394387	-0.305272
BET2	P20133	Protein	Geranylgeranyl transferase type-2 subunit beta	0.188515	0.0930519	-0.203678	0.0118416	0.272043	0.122612	-0.150428	0.105617	0.239089	-0.0511036	0.694998	0.569956
SFL1	P20134	Protein	Flocculation suppression protein	1.08201	0.356812	1.01416	0.368789	0.83191	0.301439	0.4627	0.580587	1.04963	0.141428	0.30041	0.955279
SRP54	P20424	Protein	Signal recognition particle subunit SRP54	0.354624	0.175643	0.271621	0.441383	0.407538	0.0249297	0.343496	0.200388	0.220642	0.393354	0.323038	0.124661
RPB4	P20433	Protein	DNA-directed RNA polymerase II subunit RPB4	-0.0814551	-0.0886262	0.0201342	-0.0324708	0.0503219	-0.173513	-0.0297152	0.0101166	0.0930488	0.169854	-0.0461399	-0.0854052
RPB5	P20434	Protein	DNA-directed RNA polymerases I, II, and III subunit RPABC1	0.238785	0.0641075	0.123832	0.505856	0.253526	0.01466	0.225024	0.392783	0.288247	0.344922	0.377942	-0.35295
RPO26	P20435	Protein	DNA-directed RNA polymerases I, II, and III subunit RPABC2	0.0557708	0.162963	0.0671837	-0.0428986	-0.0320168	-0.322032	-0.0728605	0.0044259	0.180128	0.176761	0.0645871	-0.182131
RPB8	P20436	Protein	DNA-directed RNA polymerases I, II, and III subunit RPABC3	-0.0837757	-0.0176962	-0.0277323	-0.155872	0.0099567	-0.328368	-0.0177147	0.181433	0.0956063	0.148621	0.0322656	-0.130302
CLN2	P20438	Protein	G1/S-specific cyclin CLN2	0.0367232	-0.303057	-0.105551	-0.984629	0.0588291	-0.678835	0.309337	0.0697998	0.10164	-0.673253	0.360915	0.0815609
DBP3	P20447	Protein	ATP-dependent RNA helicase DBP3	0.0941883	0.156188	0.232366	-0.134671	0.0687146	0.00189945	-0.0741616	0.236812	0.204733	-0.0012776	-0.0840372	-0.0212707
HCA4	P20448	Protein	ATP-dependent RNA helicase HCA4	0.216856	0.264625	0.106359	-0.0488043	0.00584664	-0.022517	0.220882	0.156576	0.211408	-0.0463082	0.576471	-0.0576487
DBP5	P20449	Protein	ATP-dependent RNA helicase DBP5	0.238099	0.227824	0.0563264	0.271668	0.151562	0.0574685	0.183469	0.270177	0.0828171	0.166234	0.264073	0.113333
PRI2	P20457	Protein	DNA primase large subunit	0.161645	0.271283	0.133844	-0.352398	-0.845546	0.0592439	0.133669	0.045024	0.0710996	-0.677299	0.139068	0.153945
SUI2	P20459	Protein	Eukaryotic translation initiation factor 2 subunit alpha	0.202059	0.116285	0.124311	0.121155	0.203457	0.0174734	0.1829	0.132413	0.197352	0.242448	0.323679	0.0142996
MAK11	P20484	Protein	Protein MAK11	0.334795	0.291166	0.0536621	0.12497	0.154864	0.0214293	0.15857	0.170823	0.114006	0.100331	0.501205	0.0521491
CKI1	P20485	Protein	Choline kinase	0.0334017	-0.0997776	0.0216244	-0.0240812	-0.107521	-0.0271633	0.0026696	0.0415688	-0.0177875	-0.210186	0.149855	-0.120172
CKS1	P20486	Protein	Cyclin-dependent kinases regulatory subunit	-0.118121	0.0336485	0.0885859	-0.409425	-0.0535429	-0.0348273	-0.186735	0.124688	0.0832135	-0.0599756	0.249956	-0.0196117
SIT4	P20604	Protein	Serine/threonine-protein phosphatase PP1-1	-0.0664647	0.0667482	-0.261287	-0.144057	0.0739895	-0.108441	-0.0131362	0.0563836	0.0371167	-0.0513665	0.156886	0.0356615
SAR1	P20606	Protein	Small COPII coat GTPase SAR1	0.0569317	-0.094616	-0.229014	-0.243753	-0.0675434	-0.101603	0.00190985	0.051926	0.0727407	-0.00528937	-0.126237	0.0242041
NUP1	P20676	Protein	Nucleoporin NUP1	0.121418	0.166731	0.0668385	-0.0246089	-0.0194806	-0.0623262	0.158048	0.125561	0.0362025	0.0512253	0.198227	0.10609
VPS33	P20795	Protein	Vacuolar protein sorting-associated protein 33	0.226978	0.227769	-0.168209	0.0680158	-0.0568341	0.0630666	0.234733	-0.110124	0.0777238	-0.125388	0.705582	0.162375
SAG1	P20840	Protein	Alpha-agglutinin	0.692463	0.17252	0.501908	0.835007	1.38244	0.0533902	0.526189	0.801384	0.707774	1.32315	0.39731	0.11083
KGD1	P20967	Protein	2-oxoglutarate dehydrogenase, mitochondrial	-0.113029	-0.151708	-0.0108906	-0.755523	-2.02864	0.0378658	-0.0441117	0.0683022	-0.083382	-1.47604	-3.25594	-0.122101
OLE1	P21147	Protein	Acyl-CoA desaturase 1	0.616723	0.787438	0.290769	-0.00977987	-1.79509	0.659221	0.568404	0.54563	0.491154	-1.1023	-0.0907458	0.149073
SPE2	P21182	Protein	S-adenosylmethionine decarboxylase proenzyme;S-adenosylmethionine decarboxylase alpha chain;S-adenosylmethionine decarboxylase beta chain	-0.0171513	-0.300828	-0.136444	-0.210387	-0.110587	-0.0473546	-0.195388	0.0753419	0.252262	-0.142076	-0.210757	-0.141267
ACE2	P21192	Protein	Metallothionein expression activator	-0.487928	-0.187065	0.156704	-0.717483	-0.587724	0.179161	-0.545098	0.248065	-0.0945845	-0.0595436	0.462557	-0.687404
PRE10	P21242	Protein	Probable proteasome subunit alpha type-7	-0.0972842	-0.0666019	-0.154448	0.207036	0.422721	0.0947316	-0.10634	-0.0697507	-0.106363	0.215476	0.526311	0.0283897
SCL1	P21243	Protein	Proteasome subunit alpha type-1	-0.0448027	-0.147742	-0.0439241	0.260207	0.297208	0.0570361	0.0152406	-0.0455097	-0.0925746	0.128447	0.390277	-0.0148836
CCA1	P21269-2;P21269	Protein	CCA tRNA nucleotidyltransferase, mitochondrial	0.0168962	0.29925	0.301891	-0.0195374	-0.165459	-0.123227	-0.145953	0.0229804	0.132887	0.340267	0.301973	0.195869
CCA1_2	P21269-3	Protein	CCA tRNA nucleotidyltransferase, mitochondrial	0.191098	0.145775	0.0845707	-0.180904	-0.0232884	0.0694865	0.00376009	0.140354	0.0621257	-0.228513	0.0994618	0.0017315
PWP1	P21304	Protein	Periodic tryptophan protein 1	0.306941	0.296503	0.221474	0.420847	0.378911	-0.0119315	0.189901	0.303816	0.250433	0.504085	0.726158	0.0556942
ATP15	P21306	Protein	ATP synthase subunit epsilon, mitochondrial	0.18412	0.0151157	-0.0806658	-0.315667	-1.81723	-0.123012	0.339489	0.302031	0.0873509	-1.41897	-2.16239	-0.0897332
MSB1	P21339	Protein	Morphogenesis-related protein MSB1	0.308514	0.330719	0.0621064	-0.161317	-0.182653	-0.0953051	0.151864	0.00375354	0.244576	-0.33058	0.121181	0.0546242
PRP5	P21372	Protein	Pre-mRNA-processing ATP-dependent RNA helicase PRP5	-1.72084	-0.761922	-0.141025	-2.66186	-1.73257	-0.285886	-2.63473	-1.89539	-0.909806	-2.30209	-2.13185	-0.0361969
UTR1	P21373	Protein	NAD(+) kinase	0.109983	0.21935	0.167032	-0.0223488	0.417202	0.0494366	0.00378795	0.0294066	-0.0627062	0.338723	0.433791	0.215255
ISY1	P21374	Protein	Pre-mRNA-splicing factor ISY1	-0.0358109	0.249499	0.219946	0.366369	-0.224041	-0.107937	0.285492	-0.110711	0.124035	-0.594069	0.438885	0.921727
OSM1	P21375	Protein	Fumarate reductase 2	-0.149769	-0.148298	-0.117229	-0.351807	-0.387408	-0.187985	-0.185158	-0.358449	-0.198006	-0.288297	-0.218667	0.0702376
RNR1	P21524	Protein	Ribonucleoside-diphosphate reductase large chain 1	0.159783	0.00945788	0.18574	-0.727597	-0.73684	-0.389918	0.0779968	0.21561	0.223692	-1.06077	0.0242489	-0.0912156
REB1	P21538	Protein	DNA-binding protein REB1	0.123981	0.0675813	0.234736	-0.0343853	0.127948	-0.0676021	0.0440326	-0.0291947	0.0589552	0.0535121	-0.199999	0.037598
CBP3	P21560	Protein	Protein CBP3, mitochondrial	0.19434	-0.134543	0.208963	0.0989714	0.275513	-0.188833	-0.0767583	0.0364621	0.298724	0.00566379	0.499145	-0.0751455
VPS1	P21576	Protein	Vacuolar protein sorting-associated protein 1	0.0497788	0.120916	0.054035	0.0569934	0.045892	0.0728225	0.22078	0.086165	0.0133266	-0.0604303	0.292196	-0.00510754
COX10	P21592	Protein	Protoheme IX farnesyltransferase, mitochondrial	0.529331	0.00991883	0.533411	0.636204	-0.289503	0.00267515	-0.150187	0.411791	0.727499	0.429634	-1.30202	-0.292378
DAL81	P21657	Protein	Transcriptional activator protein DAL81	-0.140702	0.11916	0.257344	0.306946	0.704257	0.0555969	0.366303	0.0500122	0.127749	0.178127	0.403841	0.389305
RNR3	P21672	Protein	Ribonucleoside-diphosphate reductase large chain 2	1.46394	1.61452	1.71588	-0.622898	-0.0701189	-0.360199	-0.498984	0.712743	0.53329	0.936724	0.608469	1.36757
DAL82	P21705	Protein	Protein DAL82	0.752171	0.117344	-0.149809	1.35606	0.477793	0.397451	0.997575	0.129133	0.350868	0.253322	1.20231	0.714789
UBC1	P21734	Protein	Ubiquitin-conjugating enzyme E2 1	-0.043137	-0.0681818	-0.0648868	0.170727	0.114233	-0.128521	-0.148592	0.0104217	-0.0349196	0.187908	0.0670259	0.0298797
MRPS28	P21771	Protein	37S ribosomal protein S28, mitochondrial	0.484638	0.256004	0.397285	0.379275	-0.448421	-0.241448	0.0970818	0.227436	0.421761	0.0139885	-0.366208	0.0207059
SDH2	P21801	Protein	Succinate dehydrogenase [ubiquinone] iron-sulfur subunit, mitochondrial	0.202637	0.149805	0.0730391	-0.643096	-3.70527	-0.0346908	0.0349446	0.132097	0.0909239	-1.59259	-4.58716	0.143356
SEC62	P21825	Protein	Translocation protein SEC62	0.152862	-0.0386304	0.254977	-0.126068	0.0845914	-0.175375	-0.0193401	0.0275709	0.190624	0.0449561	0.233334	0.108806
SRM1	P21827	Protein	Guanine nucleotide exchange factor SRM1	0.0652384	-0.0457746	-0.0308941	-0.00427643	0.101995	-0.101529	-0.0911393	0.114374	0.0534305	-0.0582411	0.231534	-0.0906266
POL2	P21951	Protein	DNA polymerase epsilon catalytic subunit A	0.23557	0.0188951	0.218277	-0.236195	-0.0904749	-0.131338	0.0952393	0.012166	0.177009	-0.466256	0.160025	0.0580143
IDP1	P21954	Protein	Isocitrate dehydrogenase [NADP], mitochondrial	-0.0032851	-0.132369	-0.0184417	-0.296309	-0.878705	-0.147057	0.00473043	0.0354194	-0.09088	-0.513834	-1.2413	-0.131854
OPI1	P21957	Protein	Transcriptional repressor OPI1	0.277204	0.194978	0.288821	-0.940356	-0.822201	0.0400313	-0.670288	0.149848	-0.00527922	-0.493378	-0.0180984	0.290998
MCK1	P21965	Protein	Protein kinase MCK1	0.0460145	0.0720145	0.0417984	-0.0876531	0.16496	0.0213393	0.053205	-0.0886494	0.0158886	-0.0874181	0.363892	0.0537259
RAM1	P22007	Protein	Protein farnesyltransferase subunit beta	-0.327911	0.0802431	-0.934	0.130428	0.102578	-0.628332	0.161203	0.368174	-0.15309	-0.156255	0.380943	-0.309415
KRE5	P22023	Protein	Killer toxin-resistance protein 5	-0.00672757	-0.0574868	-0.0831074	-0.131745	-0.162375	-0.0374488	0.0314731	0.0570197	-0.153311	-0.279719	0.127092	0.0226347
BAS1	P22035	Protein	Myb-like DNA-binding protein BAS1	-0.0662325	0.34021	0.332827	-0.01971	0.0353703	0.191731	0.384181	-0.123356	-0.0944778	0.435612	0.467618	-0.225085
SNF2	P22082	Protein	Transcription regulatory protein SNF2	-0.114346	-0.0314121	-0.0077583	-0.110592	-0.191979	0.035618	-0.246101	-0.118192	-0.0785995	-0.130267	-0.103093	-0.194494
APA2	P22108	Protein	5,5-P-1,P-4-tetraphosphate phosphorylase 2	-0.291882	-0.261832	-0.0903745	-0.148989	-0.522092	-0.175271	-0.078754	-0.104609	-0.231624	-0.293214	-0.959046	0.0966017
MDH2	P22133	Protein	Malate dehydrogenase, cytoplasmic	-1.00629	-0.228079	-0.243723	-1.97973	-3.26702	-0.344221	0.0813092	-0.377893	-0.802463	-3.15307	-4.34569	-0.0266499
MAG1	P22134	Protein	DNA-3-methyladenine glycosylase	-0.187046	0.0611657	-0.210567	0.0846412	0.103762	-0.137268	0.101747	-0.213241	-0.351104	0.150187	0.483673	-0.0301624
ATP12	P22135	Protein	Protein ATP12, mitochondrial	0.446884	0.0422365	0.313801	0.379968	0.0345704	-0.212403	-0.085747	0.266787	0.437262	0.0773327	0.0716273	-0.25885
AEP2	P22136	Protein	ATPase expression protein 2, mitochondrial	0.444544	0.164369	0.322539	0.202375	-0.653758	0.0857894	-0.0970707	0.173219	0.358348	-0.283205	-0.546552	0.0696465
CHC1	P22137	Protein	Clathrin heavy chain	-0.0538963	-0.0451483	-0.133221	-0.00476703	0.0728332	0.0496686	0.052162	-0.147281	-0.0749609	-0.0663499	0.22871	-0.0136889
RPA135	P22138	Protein	DNA-directed RNA polymerase I subunit RPA135	0.321411	0.269711	0.231417	0.235582	0.330976	0.103867	0.251602	0.221276	0.26191	0.317965	0.403844	-0.064815
RPB10	P22139	Protein	DNA-directed RNA polymerases I, II, and III subunit RPABC5	-0.0359368	-0.143321	0.289351	0.26757	0.332023	-0.11611	-0.14903	0.0124037	0.219393	0.445164	0.491476	-0.0406466
PRE1	P22141	Protein	Proteasome subunit beta type-4	0.096802	-0.039975	-0.113226	0.533934	0.600925	0.262788	0.0160614	0.129848	0.211533	0.477279	0.643808	0.00607684
GAS1	P22146	Protein	1,3-beta-glucanosyltransferase GAS1	0.0343189	-0.0640676	-0.0152786	-0.406118	-0.295982	-0.287866	-0.259533	0.0551844	0.114508	-0.271894	-0.366382	-0.101521
XRN1	P22147	Protein	5-3 exoribonuclease 1	0.267685	0.149286	0.181223	0.499244	0.572608	0.0606812	0.171424	0.104452	0.237507	0.458619	0.48801	-0.0163307
MSN1	P22148	Protein	Protein MSN1	-0.112994	-0.12494	-0.124514	-0.0967649	-0.170159	-0.154419	-0.0124234	-0.198865	-0.328376	-0.117673	-0.947054	-0.329949
AFT1	P22149	Protein	Iron-regulated transcriptional activator AFT1	0.00892555	0.273073	0.121795	0.182347	0.19021	-0.00427523	-0.257029	0.0400909	0.18819	0.0330186	0.710531	0.464001
SSA4	P22202	Protein	Heat shock protein SSA4	-0.670355	-0.107332	-1.20878	0.0613994	-0.606469	0.804082	0.533526	-1.33545	-1.08125	-0.236544	-1.52187	0.328181
VMA4	P22203	Protein	V-type proton ATPase subunit E	-0.169287	-0.161549	-0.115826	0.10068	0.16561	-0.138447	-0.00570288	-0.106364	-0.0805187	0.0240825	0.109738	-0.065603
DBF2	P22204	Protein	Cell cycle protein kinase DBF2	-0.0421026	0.197384	0.20094	-0.0484459	0.267296	0.0671983	0.12671	-0.0845279	0.151682	0.22502	0.361709	0.210757
KIN3	P22209	Protein	Serine/threonine-protein kinase KIN3	3.97648	0.544401	0.41987	-0.167788	0.402627	2.54918	2.15493	0.686114	0.211429	-0.513114	0.708912	0.464374
NPR1	P22211	Protein	Nitrogen permease reactivator protein	0.25861	0.215533	0.201872	0.422349	0.536053	0.00865647	0.156315	0.100659	0.192954	0.300707	0.745757	0.0106475
SLY1	P22213	Protein	Protein SLY1	-0.0765948	0.0444428	-0.150801	-0.0149242	-0.0140317	-0.0591153	-0.0349578	-0.0626281	-0.058047	-0.0561619	-0.0562573	-0.000699693
SEC22	P22214	Protein	Protein transport protein SEC22	-0.0990001	-0.0255559	-0.0542795	0.080247	0.0195565	0.0389186	0.118887	0.0256556	-0.169675	-0.149209	0.234856	0.0548939
SLY41	P22215	Protein	Uncharacterized transporter SLY41	-1.32945	-0.624728	-0.529588	-1.74809	-1.28504	-0.910357	-0.78882	-0.681724	-0.550113	0.2803	-0.167157	-0.371743
RAD53	P22216	Protein	Serine/threonine-protein kinase RAD53	-0.335363	-0.093261	-0.345092	-0.270527	0.378156	0.392266	-0.222075	0.1601	-0.059386	0.544418	0.0559392	0.442354
TRX1	P22217	Protein	Thioredoxin-1	-0.197038	-0.234178	-0.285906	-0.304368	-0.21947	-0.336895	0.0101851	0.130639	-0.10313	-0.125525	-0.575711	-0.136624
VPS15	P22219	Protein	Serine/threonine-protein kinase VPS15	-0.0118571	0.0518104	0.0421214	0.0211458	-0.0417179	0.0185704	-0.0627751	0.0144629	0.0514605	0.029751	0.100013	-0.00482612
SEC15	P22224	Protein	Exocyst complex component SEC15	0.121674	0.0274575	-0.113417	0.0882978	-0.00727052	-0.0135156	0.155762	0.0208434	0.0326322	-0.0431819	0.316239	-0.130798
RET1	P22276	Protein	DNA-directed RNA polymerase III subunit RPC2	0.154964	0.101778	0.103538	-0.0496436	0.160277	0.0485233	0.125562	0.0190589	0.124874	0.187079	0.455506	0.017255
QCR9	P22289	Protein	Cytochrome b-c1 complex subunit 9	0.251341	0.670929	0.46259	-0.382527	-1.72602	-0.0452067	0.628556	0.157618	0.191525	-0.522091	-2.72469	0.68782
RFA1	P22336	Protein	Replication factor A protein 1	0.016397	0.0511591	0.0785304	0.0798787	0.142991	-0.0455299	-0.0556993	-0.0531946	-0.0163763	-0.0485232	0.271317	0.0275731
MRPL8	P22353	Protein	54S ribosomal protein L8, mitochondrial	0.598638	0.173365	0.528439	0.331423	-0.0288563	-0.101681	-0.177033	0.280851	0.508063	0.107885	-1.25991	0.119544
MRPL20	P22354	Protein	54S ribosomal protein L20, mitochondrial	0.496488	-0.0624357	0.384085	0.534309	-0.404469	-0.204946	0.00550419	0.243051	0.509826	0.195879	-1.56214	-0.247662
PDE1	P22434	Protein	3,5-cyclic-nucleotide phosphodiesterase 1	-0.174744	-0.0732611	-0.174985	-0.178805	-0.235253	0.00359035	0.017156	-0.0370977	-0.122454	-0.320372	0.00894673	0.0433951
MSM1	P22438	Protein	Methionine--tRNA ligase, mitochondrial	0.520974	0.190417	0.361764	0.14663	0.168196	-0.0736983	0.0440359	0.204535	0.331168	0.00408493	0.312475	0.113767
SAN1	P22470	Protein	Protein SAN1	-0.115232	0.20991	0.292956	-0.435615	-0.269732	-0.28408	-0.311512	-0.111829	0.131651	-0.309837	0.148933	0.12433
UBA1	P22515	Protein	Ubiquitin-activating enzyme E1 1	-0.0289992	0.00272094	-0.0775943	0.0816665	0.0666938	0.035832	0.174886	-0.0512936	-0.0823948	-0.0672113	0.259029	-0.00724159
CHL1	P22516	Protein	ATP-dependent RNA helicase CHL1	-0.0300304	-0.261638	0.131277	-0.535057	-1.20756	-0.405058	-0.0311522	-0.589598	0.0167486	-1.53335	-1.39256	-0.131131
CMK2	P22517	Protein	Calcium/calmodulin-dependent protein kinase II	0.0487247	0.0097568	-0.230549	0.374309	0.535764	0.0908962	-0.0302556	-0.238848	-0.0767618	0.237815	0.941117	-0.000914757
VPS34	P22543	Protein	Phosphatidylinositol 3-kinase VPS34	0.110848	0.0174352	-0.0519911	-0.111252	0.0389685	0.010898	0.0957475	0.0447853	-0.130981	-0.0773432	0.561343	0.00435622
SIN3	P22579	Protein	Transcriptional regulatory protein SIN3	-0.120472	-0.130362	-0.0873425	-0.182103	-0.0389385	-0.052171	-0.0560069	-0.134091	-0.0921753	-0.210768	-0.0772651	-0.01204
ESS1	P22696	Protein	Peptidyl-prolyl cis-trans isomerase ESS1	-0.0341227	0.141805	0.116444	-0.352838	-0.108465	-0.0671418	-0.137712	-0.0560057	-0.0356914	-0.343502	0.256159	0.284811
ARG1	P22768	Protein	Argininosuccinate synthase	-0.325357	0.271056	-0.035017	0.00794995	-1.4688	0.0535086	0.263453	-0.154673	-0.0777595	-1.61553	-1.32743	-0.0644117
TRX2	P22803	Protein	Thioredoxin-2	-0.196503	-0.358584	-0.450211	0.0591326	0.0585786	-0.160869	0.000924407	-0.309023	-0.0218346	0.0677455	-0.229408	0.175696
BET1	P22804	Protein	Protein transport protein BET1	-0.223702	0.30403	-0.00551711	-0.628333	-0.529919	-0.268446	-0.605881	-0.460547	-0.0541623	-0.374784	-0.0103639	-0.00335865
AMS1	P22855	Protein	Alpha-mannosidase	-0.101767	0.0942672	-0.340644	0.133712	-0.288091	0.372217	0.331961	-0.506268	-0.332701	-0.150964	-0.32091	0.374321
APN1	P22936	Protein	DNA-(apurinic or apyrimidinic site) lyase 1	-0.0367045	-0.0796999	-0.00620577	0.106103	0.0680022	-0.101274	0.0213871	-0.10354	-0.0230188	-0.088918	0.280128	-0.0241778
HSP12	P22943	Protein	12 kDa heat shock protein	-1.1626	-0.640486	-1.01305	0.170754	-0.281573	0.126007	-0.311675	-1.10365	-0.958677	0.35976	-1.3155	0.456812
MAK31	P23059	Protein	N-alpha-acetyltransferase 38, NatC auxiliary subunit	0.434511	0.0820908	0.0453916	0.369268	0.0794379	-0.418894	0.388142	0.434353	0.609308	-0.059004	0.323304	-0.15468
MAK32	P23060	Protein	Protein MAK32	0.0696973	0.0102598	0.0804735	0.151376	-0.104671	0.0546266	0.239366	0.100451	0.0685658	-0.0169966	-0.251992	0.0523922
AIM17	P23180	Protein	Probable oxidoreductase AIM17	0.0874203	0.0827625	-0.193232	0.850768	0.828487	0.0073996	0.189158	-0.137377	-0.143269	0.912985	0.33423	0.0908936
SPA2	P23201	Protein	Protein SPA2	-0.115554	-0.0964113	0.0731367	-0.229138	0.0208701	-0.217288	-0.17432	-0.171373	-0.0707135	-0.0383652	-0.00406048	0.0323901
URE2	P23202	Protein	Transcriptional regulator URE2	0.330426	0.034606	0.11753	0.350021	0.165284	-0.0110036	0.14178	0.0966938	0.219318	0.205374	0.41346	-0.0259511
RPS1B	P23248	Protein	40S ribosomal protein S1-B	0.280103	0.121276	0.2699	0.249441	0.210979	-0.0340178	0.121204	0.327959	0.225749	0.583493	-0.00757932	-0.0533239
TKL1	P23254	Protein	Transketolase 1	-0.288548	-0.417385	-0.249431	-0.28459	-0.168945	-0.260561	-0.0318364	-0.0248288	-0.191446	-0.217135	-0.135284	-0.169844
TAF2	P23255	Protein	Transcription initiation factor TFIID subunit 2	0.173103	0.325325	0.0480496	0.129991	0.0234951	0.025279	0.141259	-0.16521	0.13453	0.299272	0.214703	0.221847
CPR2	P23285	Protein	Peptidyl-prolyl cis-trans isomerase B	-0.0874054	-0.191302	0.260084	-0.0980061	-0.581402	-0.668123	-0.135366	-0.174612	-0.194358	-0.22827	0.120209	0.145926
CNA1	P23287	Protein	Serine/threonine-protein phosphatase 2B catalytic subunit A1	0.106594	0.221801	0.0604457	0.275839	0.126145	0.211681	0.218907	-0.283026	0.01358	0.10795	0.229934	0.240527
YCK1	P23291	Protein	Casein kinase I homolog 1	0.244328	0.171114	0.0966004	0.0735714	0.0838196	-0.0971588	0.23277	0.0990434	0.173683	0.0691736	0.240246	0.101018
YCK2	P23292	Protein	Casein kinase I homolog 2	-0.10068	0.00684715	-0.132154	-0.197588	-0.0523439	-0.224687	-0.0586021	-0.156344	-0.154509	-0.0682772	0.134526	0.0545894
SGV1	P23293	Protein	Serine/threonine-protein kinase BUR1	0.0567243	0.0783398	0.0628225	0.072304	0.182415	0.0503789	0.05673	-0.0419409	0.0416533	0.0471823	0.514105	-0.0102262
HYP2	P23301	Protein	Eukaryotic translation initiation factor 5A-1	0.512096	0.0765926	0.128534	0.705649	0.471734	0.0491827	0.388603	0.274041	0.639235	0.797401	-0.0189613	0.0786103
GSY1	P23337	Protein	Glycogen [starch] synthase isoform 1	-0.102651	-0.128578	-0.0436636	0.237055	0.438598	0.00671673	0.128852	-0.107273	-0.149481	0.475861	-0.835763	-0.0159074
MRPL25	P23369	Protein	54S ribosomal protein L25, mitochondrial	0.813076	0.256247	0.443328	0.577677	-0.241105	-0.153119	0.273684	0.266642	0.419093	0.248487	-0.492402	0.0858358
PRP28	P23394	Protein	Pre-mRNA-splicing ATP-dependent RNA helicase PRP28	0.228573	0.109057	-0.0429807	0.0853678	0.247657	0.475928	0.180285	0.293672	-0.109423	0.835819	0.617199	-0.0998261
MBR1	P23493	Protein	Mitochondrial biogenesis regulation protein 1	-0.120032	-0.0993606	-0.281501	-0.096765	-0.879604	0.0715341	0.153957	-0.131496	-0.405736	-0.353528	-2.16855	0.0710475
MRS4	P23500	Protein	Mitochondrial RNA-splicing protein MRS4	-0.141444	-0.0218944	-0.159555	0.316307	-0.768685	-0.253878	-0.448395	-0.167285	-0.226899	-0.0125943	-0.878923	-0.0440699
NAR1	P23503	Protein	Cytosolic Fe-S cluster assembly factor NAR1	-0.0257086	-0.0689707	0.113639	-0.163854	-0.265817	-0.178587	-0.390401	-0.122931	0.046769	-0.69463	0.197615	-0.0367255
AAT2	P23542	Protein	Aspartate aminotransferase, cytoplasmic	0.0692765	0.00745156	-0.0200257	-0.00432675	-0.0394139	-0.0571502	0.172743	0.107938	-0.0212498	-0.0492496	0.389316	-0.00919713
STE11	P23561	Protein	Serine/threonine-protein kinase STE11	0.0409874	0.0262296	-0.130111	0.218298	0.202717	-0.0876953	0.169174	-0.21182	-0.119561	0.168914	0.156859	-0.0919572
HXT2	P23585	Protein	High-affinity glucose transporter HXT2	0.830451	0.482379	0.466616	2.81336	4.10216	-0.652355	0.11919	0.237397	0.780733	3.97576	4.04797	-0.265005
PPH21	P23594	Protein	Serine/threonine-protein phosphatase PP2A-1 catalytic subunit	-0.00423964	-0.185951	-0.2751	-0.114528	-0.0591634	-0.00532446	0.108439	0.0453161	0.068903	0.0788674	-0.279661	0.077018
PPH22	P23595	Protein	Serine/threonine-protein phosphatase PP2A-2 catalytic subunit	-0.175157	-0.112016	-0.127445	-0.265072	-0.14996	-0.0249679	-0.183029	0.150199	-0.293258	-0.239184	-0.151542	0.0815691
SPT6	P23615	Protein	Transcription elongation factor SPT6	-0.0297711	-0.0178496	0.0208054	-0.0688641	0.0615956	-0.0483478	0.027479	-0.0774232	-0.0242089	-0.0314477	0.152449	0.00271334
PRE9	P23638	Protein	Proteasome subunit alpha type-3	-0.0168586	-0.130659	-0.0836775	0.208251	0.185776	-0.103061	0.21683	-0.0770892	0.0162429	0.241421	0.630933	-0.0332471
PRE8	P23639	Protein	Proteasome subunit alpha type-2	0.00117541	0.00948695	-0.0827815	0.142364	0.322373	0.00270173	0.0134086	-0.0422798	0.00827482	0.31215	0.505687	0.0561542
MIR1	P23641	Protein	Mitochondrial phosphate carrier protein;Mitochondrial phosphate carrier protein, N-terminally processed	0.396298	0.122999	0.123783	-0.280733	-1.43877	-0.0587693	0.254707	0.255587	0.16047	-0.897009	-1.68714	-0.0246426
VAN1	P23642	Protein	Mannan polymerase I complex VAN1 subunit	-0.078287	0.0897914	-0.0819993	-0.0718863	-0.124562	0.109135	-0.0542861	0.0654383	-0.10209	-0.176342	-0.0670761	-0.0810303
VPS3	P23643	Protein	Vacuolar protein sorting-associated protein 3	0.604898	0.5245	0.144918	0.596327	0.653749	-0.130064	0.454787	-0.0175063	0.424491	0.402618	0.914657	0.165849
TOM40	P23644	Protein	Mitochondrial import receptor subunit TOM40	0.224215	-0.0283985	0.148261	0.230858	0.306779	-0.0610137	-0.134926	0.219577	0.221857	0.154268	0.511123	-0.0997059
PRE7	P23724	Protein	Proteasome subunit beta type-6	0.0651151	-0.0253215	0.0506818	0.322155	0.241403	-0.014428	0.278612	0.0179883	0.0960015	0.292615	0.561479	-0.0395982
MIH1	P23748	Protein	M-phase inducer phosphatase	-0.624005	0.275287	-0.0422749	-0.16599	0.0153502	-0.208986	-0.0988914	-0.926265	-1.25714	0.202014	-1.05344	0.748406
EXG1	P23776	Protein	Glucan 1,3-beta-glucosidase I/II	-0.238417	-0.212648	-0.257874	-0.419869	0.275542	-0.365835	-0.240699	0.274668	0.0441781	-0.616585	0.513935	0.0200818
RIT1	P23796	Protein	tRNA A64-2-O-ribosylphosphate transferase	0.490088	0.852166	0.0677517	0.0853902	0.400026	-0.268162	0.420351	0.449537	0.198245	0.160335	0.587656	0.799868
GPI12	P23797	Protein	N-acetylglucosaminyl-phosphatidylinositol de-N-acetylase	0.31502	0.0787613	0.0432655	-0.404975	1.3135	-0.039546	-0.483902	0.0330877	0.1438	0.277156	0.844084	0.51208
SCO1	P23833	Protein	Protein SCO1, mitochondrial	0.367068	-0.0392573	0.239158	0.620628	0.594468	-0.144772	0.0489045	0.178073	0.432759	0.277656	0.660155	-0.180486
FPS1	P23900	Protein	Glycerol uptake/efflux facilitator protein	0.388493	0.0361779	0.0655626	0.230252	0.363041	-0.339741	0.210149	0.153569	-0.316042	0.260262	0.857632	0.243309
RPL24B	P24000	Protein	60S ribosomal protein L24-B	0.226079	0.127813	0.365561	0.33413	0.472619	-0.063279	0.0916517	0.308995	0.235225	0.562711	0.0313807	-0.156708
PEX1	P24004	Protein	Peroxisomal ATPase PEX1	-0.17151	0.0696828	-0.0425624	-0.30955	-0.0689012	-0.516265	-0.0449267	-0.231702	-0.286241	-0.353267	0.10098	0.143867
PHO3	P24031	Protein	Constitutive acid phosphatase	0.161256	-0.0523272	-0.165367	-0.350055	-0.442831	-0.0938437	0.298552	0.40371	0.303743	-0.404115	-0.0295422	0.0754778
SSD1	P24276	Protein	Protein SSD1	0.0562038	0.0853652	0.213844	-0.0571984	-0.288511	0.0457082	-0.156931	0.0470579	0.00424863	-0.0195047	-0.327657	0.195963
MCM3	P24279	Protein	DNA replication licensing factor MCM3	-0.110487	0.0458136	0.0570097	-0.420537	-0.301299	-0.234239	-0.0441995	0.105011	-0.0235569	-0.597955	-0.27534	-0.0668542
SEC14	P24280	Protein	SEC14 cytosolic factor	-0.541014	-0.374018	-0.296873	-0.350604	-0.0905302	-0.293574	-0.342143	-0.1601	-0.141832	-0.320187	-0.469781	-0.109131
DBR1	P24309	Protein	Lariat debranching enzyme	0.604914	0.338041	0.170024	0.823033	0.46121	0.48104	0.204542	0.324964	0.330244	0.0428097	0.364422	0.000392087
PRP22	P24384	Protein	Pre-mRNA-splicing factor ATP-dependent RNA helicase PRP22	0.374779	0.127451	0.0633674	-0.0736438	-0.312089	0.0153779	0.446505	0.144687	0.239372	-0.158543	0.27867	-0.0976622
DPB2	P24482	Protein	DNA polymerase epsilon subunit B	0.340554	0.307157	0.209238	0.272539	0.37931	0.176421	0.281771	0.375131	0.116965	0.293828	0.851506	0.0346503
ERG8	P24521	Protein	Phosphomevalonate kinase	0.0896743	0.0851303	0.0416187	0.191787	0.387093	0.13082	0.0739554	0.137168	0.118337	0.171649	0.489059	0.00355178
PKC1	P24583	Protein	Protein kinase C-like 1	0.0853978	0.00160145	0.0365894	-0.0436289	0.0268764	0.0176433	-0.0247588	-0.100764	-0.0422636	0.162814	-0.036141	0.150132
MNE1	P24720	Protein	Protein MNE1	0.144717	0.160119	0.0710417	0.0749872	-0.196383	0.169203	-0.0436583	0.150244	0.0558686	-0.184101	1.15088	-0.205747
DBP2	P24783	Protein	ATP-dependent RNA helicase DBP2	0.105611	0.246068	0.240928	-0.0409131	0.342001	0.0990082	0.181149	0.171769	0.177816	0.28849	0.0172255	0.0255044
DBP1	P24784	Protein	ATP-dependent RNA helicase DBP1	-0.103475	0.161631	-0.338903	0.435381	0.0307774	0.436178	0.310744	-0.376967	-0.28206	0.179519	-0.247501	0.359352
CAD1	P24813	Protein	AP-1-like transcription activator YAP2	0.6644	-0.0923188	0.613133	-1.35742	1.91558	1.13475	0.120528	2.75157	0.0632998	-0.177651	-0.105994	1.32729
GRR1	P24814	Protein	SCF E3 ubiquitin ligase complex F-box protein GRR1	0.0933917	0.172927	0.140444	-0.268711	-0.436076	-0.16112	-0.122006	0.0369306	-0.0457939	-0.240592	-0.0518609	-0.142772
YSP3	P25036	Protein	Subtilisin-like protease 3	-0.400286	0.0685194	-0.0688473	-0.446832	-0.893409	-0.298231	0.111466	-0.0671506	-0.230365	-1.32793	-0.0227004	0.376225
UBP1	P25037	Protein	Ubiquitin carboxyl-terminal hydrolase 1	0.290967	0.0989329	0.223399	0.31929	0.392122	0.139696	0.0663019	0.118668	0.266109	0.346001	0.55958	-0.0506555
IFM1	P25038	Protein	Translation initiation factor IF-2, mitochondrial	0.73248	0.22693	0.438963	0.61012	0.576614	-0.0961737	-0.113588	0.351515	0.566369	0.323261	0.523446	-0.0638582
MEF1	P25039	Protein	Elongation factor G, mitochondrial	0.592317	0.0686614	0.283042	0.609887	0.562153	-0.21442	-0.102281	0.293156	0.518466	0.283435	0.621479	-0.188737
TSR4	P25040	Protein	20S rRNA accumulation protein 4	0.052116	-0.110038	-0.158579	0.0560939	-0.00967604	-0.0140613	0.0316755	0.131972	0.148309	-0.0322651	0.562889	-0.0757245
ROX1	P25042	Protein	Repressor ROX1	0.769885	0.145357	0.10709	0.626557	-1.18934	0.324225	0.312809	0.708827	0.701177	-0.907841	-0.408974	0.0950201
PUP1	P25043	Protein	Proteasome subunit beta type-2	-0.157397	-0.231793	-0.0618826	0.0806644	0.0557064	-0.198353	-0.0893103	-0.0379497	-0.192979	-0.0744888	0.350368	-0.131593
PTP1	P25044	Protein	Tyrosine-protein phosphatase 1	-0.0472358	0.0574277	0.131449	-0.0443378	-0.1491	0.0850719	-0.0660993	-0.127355	-0.127366	-0.375526	0.340419	0.130427
LCB1	P25045	Protein	Serine palmitoyltransferase 1	0.220624	0.108602	0.126513	0.159626	0.167703	0.05689	0.275106	0.147319	0.225505	0.127518	0.587679	-0.0691889
ROX3	P25046	Protein	Mediator of RNA polymerase II transcription subunit 19	0.436303	0.223098	0.256124	0.374084	0.588666	-0.168667	0.472216	0.265275	0.370204	0.363576	0.92215	0.0504073
ERG6	P25087	Protein	Sterol 24-C-methyltransferase	-0.0132563	-0.101435	0.104762	-0.246378	-0.0232424	-0.30776	-0.0447787	0.00122678	0.0357071	-0.090235	-0.0677956	-0.0576383
MRM1	P25270	Protein	rRNA methyltransferase 1, mitochondrial	0.272376	0.119105	0.372027	0.199283	-0.563526	-0.0612164	0.0523262	0.288568	0.437274	-0.180386	-1.10707	-0.202641
NAP1	P25293	Protein	Nucleosome assembly protein	0.0910077	0.0236776	-0.155095	-0.0100076	0.000872803	-0.0478692	0.207974	0.162035	-0.0204967	-0.0708767	0.219445	-0.0580888
SIS1	P25294	Protein	Protein SIS1	0.0550548	-0.0190511	-0.236057	0.437972	0.305145	0.273688	0.259651	-0.0790854	-0.127741	0.339022	0.305684	0.0939982
CNB1	P25296	Protein	Calcineurin subunit B	-0.213703	-0.223717	-0.231313	-0.722782	-0.307902	-0.204228	-0.175143	-0.18292	-0.107147	-0.215289	-0.397583	0.313162
PHO84	P25297	Protein	Inorganic phosphate transporter PHO84	0.905412	0.415639	0.463836	0.233042	-1.46365	0.233034	0.0938254	0.641432	0.87662	-0.348957	0.660322	0.0967714
RNA14	P25298	Protein	mRNA 3-end-processing protein RNA14	0.29849	0.147339	0.258427	0.268105	0.414103	0.132379	0.135391	0.159014	0.214937	0.354364	0.279881	-0.037841
RNA15	P25299	Protein	mRNA 3-end-processing protein RNA15	0.297027	0.121397	0.0923261	0.325483	0.220887	0.098629	0.364336	0.273393	0.165404	0.273294	0.400335	-0.123583
SWI4	P25302	Protein	Regulatory protein SWI4	0.0449697	0.0758391	0.11444	0.210751	0.200425	-0.0848444	0.10767	-0.044106	0.0299534	0.0661388	0.377129	0.0594085
SCJ1	P25303	Protein	DnaJ-related protein SCJ1	0.0578918	-0.0525899	-0.00770848	0.0490444	0.362808	-0.167308	-0.00222741	0.0657856	-0.00602732	0.0813407	0.832811	-0.0193315
RBK1	P25332	Protein	Probable ribokinase	-0.246703	-0.126859	0.0511425	-0.109094	0.050444	-0.0668398	-0.246626	-0.183186	0.020732	-0.0457891	-0.157433	-0.158521
SAT4	P25333	Protein	Serine/threonine-protein kinase HAL4/SAT4	-0.208936	-0.23968	-0.104984	-0.309172	-0.935128	-0.539737	-0.779753	0.0768906	-0.0489504	-0.0357898	-0.0545824	-0.0422762
CPR4	P25334	Protein	Peptidyl-prolyl cis-trans isomerase CPR4	-0.235348	-0.326153	0.348759	-0.0430569	-0.336838	-0.440467	0.574372	0.542778	0.0618055	-1.43819	0.271878	0.683488
DAL2	P25335	Protein	Allantoicase	-1.00695	0.242414	-0.496006	-0.875107	-0.592533	1.19182	-1.06887	0.897976	0.0477234	2.71231	0.196323	-0.521841
MSH3	P25336	Protein	DNA mismatch repair protein MSH3	0.214124	0.301672	0.178093	-0.221818	0.285415	0.121187	-0.0964433	0.133758	0.0320152	-0.237772	0.444817	-0.0381554
BUD31	P25337	Protein	Pre-mRNA-splicing factor BUD31	-0.371362	-0.167149	-0.224633	-0.813189	-0.813192	-0.77645	-0.48048	-0.0932796	-0.048744	-0.83212	-0.302061	-0.401893
	P25338	Protein	Uncharacterized endoplasmic reticulum membrane protein YGL010W	-0.310897	0.0281294	-0.036566	-0.473305	-0.122528	0.105107	-0.382955	-0.240771	-0.317844	-0.352061	-0.361816	0.156335
PUF4	P25339	Protein	Pumilio homology domain family member 4	0.213526	0.0747497	0.0747303	0.193169	0.109428	0.0641363	0.254272	0.075535	0.0921179	0.201728	0.0849403	-0.100072
ERG4	P25340	Protein	Delta(24(24(1)))-sterol reductase	0.318052	0.161074	0.158254	-0.0420715	0.54939	0.00706031	-0.0445479	-0.00972197	0.246372	0.131302	0.874713	-0.123127
CDC10	P25342	Protein	Cell division control protein 10	-0.0160773	0.0309536	0.0252222	-0.0475153	0.0767257	-0.128116	-0.036063	0.00680259	-0.118598	-0.00208671	0.193438	-0.0198987
RVS161	P25343	Protein	Reduced viability upon starvation protein 161	-0.0320737	0.0902656	-0.136623	-0.0449798	-0.0237248	-0.061547	-0.0688769	-0.0999028	-0.0812557	-0.16885	0.225507	0.0818585
STE50	P25344	Protein	Protein STE50	-0.106874	-0.0462707	0.156414	-0.0642054	-0.231127	0.0741223	0.0495327	0.00891233	-0.0761338	-0.171744	0.323508	0.0396952
SLM5	P25345	Protein	Asparagine--tRNA ligase, mitochondrial	0.496172	0.0573324	0.191051	0.424631	0.389528	-0.0574135	-0.0833641	0.178357	0.297337	0.140287	0.975026	-0.191676
GIT1	P25346	Protein	Probable metabolite transport protein GIT1	0.581452	-0.61624	0.369284	-1.53111	-4.25215	-1.99791	-1.01279	0.785667	0.918588	-5.07011	-1.31747	-1.20823
MRPL32	P25348	Protein	54S ribosomal protein L32, mitochondrial	0.453013	-0.0736946	0.340556	-0.0741188	0.140814	-0.197317	-0.0679795	0.337533	0.373011	0.20176	-0.214613	0.105006
YCP4	P25349	Protein	Flavoprotein-like protein YCP4	0.0739293	-0.0696429	-0.071516	0.290806	0.0981341	-0.0192789	0.0988425	-0.0626731	-0.0417798	0.134501	0.021475	-0.118136
	P25351	Protein	Uncharacterized membrane protein YCR023C	0.380222	0.058913	0.116791	0.0956573	-0.542431	-0.232779	0.195021	0.0603856	0.25685	-0.294008	-0.496812	0.146529
NPP1	P25353	Protein	Ectonucleotide pyrophosphatase/phosphodiesterase 1;Alkaline phosphodiesterase 1;Nucleotide pyrophosphatase	-0.167975	-0.0306085	-0.038715	-0.324239	-0.177146	-0.102086	-0.06112	-0.254357	-0.300019	-0.297527	-0.0931812	0.0133012
CTR86	P25355	Protein	Copper transport protein 86	-0.018394	0.259837	-0.169645	-0.308284	-0.0587821	0.0200983	-0.132438	-0.201431	-0.287394	-0.322413	0.327804	0.0513275
BPH1	P25356	Protein	Beige protein homolog 1	0.350908	0.472609	-0.0239126	-0.0523938	-0.105754	0.653784	0.424177	0.175919	0.170219	0.19837	0.0864345	0.179061
SNT1	P25357	Protein	Probable DNA-binding protein SNT1	0.122873	0.0943987	0.0615775	-0.0388899	0.210366	-0.269515	-0.0327452	0.0868904	0.0103608	-0.199465	-0.0703431	0.0719444
ELO2	P25358	Protein	Elongation of fatty acids protein 2	0.332745	0.274372	-0.00164586	-0.409237	0.0381396	-0.111958	0.120997	0.504432	0.638759	-0.195518	-0.184633	-0.257271
RRP43	P25359	Protein	Exosome complex component RRP43	0.0272834	0.141843	0.0128789	0.124365	0.162885	-0.121241	-0.0778853	0.0133715	0.0578503	-0.0490959	0.360228	0.0499422
PHO87	P25360	Protein	Inorganic phosphate transporter PHO87	-0.783775	-0.185519	-0.0545869	-0.711524	-0.890466	-0.997474	-0.358736	-0.817852	-0.74428	-0.837227	-0.115969	-0.0485383
	P25361	Protein	Uncharacterized protein YCR043C	0.00942916	-0.0906753	-0.198105	0.0187989	0.303369	0.149834	0.0601484	0.0815802	0.366407	-0.0836493	0.489336	0.0204686
PET18	P25362	Protein	Protein PET18	0.415259	0.908166	0.586758	0.728523	0.639036	1.09172	1.17242	0.421547	0.490904	-0.23613	0.381091	0.302375
SED4	P25365	Protein	Putative guanine nucleotide-exchange factor SED4	0.397475	0.234531	0.0140955	0.335196	0.40675	0.199125	0.396428	0.154455	0.160907	0.209285	0.926852	0.00157917
OCA4	P25366	Protein	Protein OCA4	-0.0359033	0.204577	0.0960934	0.172545	0.0857861	-0.605098	0.0361816	0.057221	0.075272	-0.0845282	0.541216	-0.0895553
RNQ1	P25367	Protein	[PIN+] prion protein RNQ1	-0.153123	-0.0374348	0.0984361	0.0279738	-0.354415	-0.121084	0.0847011	-0.21965	0.111854	-0.102432	-0.182181	0.0323511
RRP7	P25368	Protein	Ribosomal RNA-processing protein 7	-0.0972829	-0.115672	-0.126061	-0.237852	0.151219	-0.165679	-0.304161	-0.0142363	-0.0381845	-0.165506	-0.102366	0.0732832
LSB5	P25369	Protein	LAS seventeen-binding protein 5	-0.274501	-0.123245	-0.0594629	-0.264948	-0.059559	-0.300849	-0.055401	-0.21731	-0.358485	-0.348192	-0.140409	-0.103094
ADP1	P25371	Protein	Probable ATP-dependent permease	0.160242	0.274111	0.0404069	0.445109	0.512803	0.0331746	0.223902	-0.0776458	-0.0214932	0.552751	0.475547	0.299585
TRX3	P25372	Protein	Thioredoxin-3, mitochondrial	-0.168661	-0.034589	-0.293084	0.00969328	-0.210397	0.255656	-0.00077712	-0.0765522	-0.268034	0.0469553	0.0936292	0.115939
GRX1	P25373	Protein	Glutaredoxin-1	-0.0545234	-0.0991624	-0.415765	0.335603	0.204717	-0.0820442	0.0810309	-0.104706	-0.034326	0.0373941	-0.0079785	-0.0799765
NFS1	P25374	Protein	Cysteine desulfurase, mitochondrial	0.119044	-0.0389671	0.0142037	0.139308	-0.267678	-0.06848	-0.169786	0.00560203	0.0654223	-0.0116695	-0.130333	0.00187936
PRD1	P25375	Protein	Saccharolysin	-0.0767267	-0.111596	-0.00899644	0.00242801	-0.0858239	-0.0712395	-0.115902	-0.082339	-0.076671	-0.135522	-0.373683	0.00706182
AGP1	P25376	Protein	General amino acid permease AGP1	0.356289	0.35833	0.266629	-0.443567	-0.770968	-0.0451324	0.123043	0.42537	0.509418	-0.960136	-0.109087	-0.309318
RHB1	P25378	Protein	Rheb-like protein RHB1	0.403903	0.19014	0.136732	0.225091	0.233466	-0.102707	0.2881	0.182426	0.250023	0.0427852	0.451912	0.0892929
CHA1	P25379	Protein	Catabolic L-serine/threonine dehydratase;L-serine dehydratase;L-threonine dehydratase	-1.6172	-0.45496	-0.460252	-2.07576	-7.86186	-0.700292	0.156564	-1.08593	-1.49574	-2.97336	-7.01253	0.271641
RSA4	P25382	Protein	Ribosome assembly protein 4	0.0960811	0.16299	0.126394	-0.0900044	0.129138	0.107348	-0.0344394	-0.00952737	0.1893	0.263304	0.0796221	0.114022
TY2A-C;TY2A-DR3	P25383;Q99303	Protein	Transposon Ty2-C Gag polyprotein;Capsid protein;Gag-p4;Transposon Ty2-DR3 Gag polyprotein;Capsid protein;Gag-p4	-0.22828	-1.6051	-0.444815	-0.115792	-0.212897	-0.0389012	0.607361	-0.18041	-0.117014	-0.291029	1.22609	0.397403
TY2B-C	P25384	Protein	Transposon Ty2-C Gag-Pol polyprotein;Capsid protein;Ty2 protease;Integrase;Reverse transcriptase/ribonuclease H	-0.811355	-0.9358	-0.929262	-0.0263539	0.80895	-0.609111	-0.166602	-0.917897	-0.684707	0.861509	1.35602	0.0920339
BOS1	P25385	Protein	Protein transport protein BOS1	0.538429	0.37718	0.193425	0.279573	0.0822821	0.0483873	0.555806	0.0928117	0.134526	-0.0263427	0.494384	0.068349
USO1	P25386	Protein	Intracellular protein transport protein USO1	-0.117807	-0.0165045	0.0760697	-0.0111182	0.121676	-0.0731087	-0.150148	-0.0587811	-0.0982212	0.15573	0.00788663	0.0527153
KCC4	P25389	Protein	Probable serine/threonine-protein kinase KCC4	0.385168	0.159695	0.231074	-0.104755	-0.807354	0.215149	0.399312	0.146624	0.125276	-0.403982	0.641327	0.025344
RPC53	P25441	Protein	DNA-directed RNA polymerase III subunit RPC4	0.0779468	-0.00251148	0.26	0.152361	0.0187515	0.0128371	0.0925157	0.115162	0.110869	0.207751	0.479073	-0.00345955
RPS2	P25443	Protein	40S ribosomal protein S2	0.180533	0.144942	0.251592	0.139231	0.214199	-0.0810432	0.119723	0.206868	0.125094	0.298312	0.108187	-0.0723035
PUP3	P25451	Protein	Proteasome subunit beta type-3	0.0748682	0.106165	-0.00579182	0.240928	0.255903	0.0158471	0.0991156	0.105648	0.00106362	0.175498	0.547859	-0.0692015
DMC1	P25453	Protein	Meiotic recombination protein DMC1	0.264906	0.357317	-0.430285	0.439389	0.72642	0.146912	-0.135969	0.119999	0.131792	0.519078	0.180729	0.783506
RAD51	P25454	Protein	DNA repair protein RAD51	-0.0283245	-0.128023	-0.0287185	-0.691365	-0.479516	0.171573	0.185699	0.0220037	0.105286	-0.405818	0.106455	0.00908172
YDJ1	P25491	Protein	Mitochondrial protein import protein MAS5	0.124889	-0.00263688	0.0163226	0.359066	0.561845	0.0987822	-0.0159097	0.104049	0.0723648	0.366191	0.637306	-0.0423393
VMA3	P25515	Protein	V-type proton ATPase subunit c	0.0870932	-0.063829	-0.676207	0.116341	0.566434	0.356313	0.172758	-0.210888	0.186298	-0.401098	0.235196	-0.399366
SGF29	P25554	Protein	SAGA-associated factor 29	-0.360217	-0.0343019	-0.0949795	-0.274791	-0.332508	-0.117727	-0.118972	-0.167416	0.126504	-0.139205	0.112755	-0.0687217
GBP2	P25555	Protein	Single-strand telomeric DNA-binding protein GBP2	0.26659	0.262559	0.17989	0.246086	0.191455	-0.00968491	0.14711	0.382267	0.197528	0.238891	-0.101113	-0.0259028
BUD3	P25558	Protein	Bud site selection protein 3	-0.162666	0.115989	0.0504074	-0.319628	0.137784	0.190315	-0.112968	-0.0195868	-0.0819232	-0.160418	0.169914	0.180852
DCC1	P25559	Protein	Sister chromatid cohesion protein DCC1	-0.0575213	0.0015485	-0.0426526	-0.45721	-0.428133	-0.14998	0.0183709	-0.00945231	-0.189325	-0.531651	0.185577	0.0283589
RER1	P25560	Protein	Protein RER1	0.558316	0.619466	0.34222	0.486397	0.414564	0.206928	0.541002	0.197753	0.305466	0.267828	0.556456	0.027201
MXR2	P25566	Protein	Peptide methionine sulfoxide reductase 2	-0.141076	-0.0348905	-0.0280222	-0.344759	-0.238737	-0.140959	0.0532548	0.171248	0.105241	0.0947439	0.00835644	0.304791
SRO9	P25567	Protein	RNA-binding protein SRO9	0.207075	0.184378	0.191644	-0.3305	-0.29674	-0.215969	0.218743	0.230056	0.084387	-0.306004	-0.0663648	-0.0990294
ATG22	P25568	Protein	Autophagy-related protein 22	0.42614	0.267189	0.399157	1.30564	1.31461	0.813826	0.977781	0.12533	0.748019	0.972434	0.889922	0.916854
GID7	P25569	Protein	Glucose-induced degradation protein 7	-0.0571035	0.0171146	-0.0648867	0.126868	0.0261114	0.186566	0.116234	-0.132983	-0.0341783	-0.111576	0.405148	0.0463814
	P25572	Protein	Putative uncharacterized protein YCL042W	-2.58999	0.152452	-2.24461	-2.98147	-2.75566	-2.39833	-0.0201942	-2.80887	-2.80892	-2.15747	0.463423	-2.09277
MGR1	P25573	Protein	Mitochondrial inner membrane i-AAA protease supercomplex subunit MGR1	0.0103458	0.00437782	-0.123563	0.21196	-0.156409	0.025204	0.111454	-0.067095	0.0541358	-0.0123604	-0.216257	0.0850906
EMC1	P25574	Protein	ER membrane protein complex subunit 1	-0.0599384	-0.0670897	0.00506065	-0.114107	-0.037176	0.000437053	-0.081639	-0.0388239	-0.0719933	7.22033e-05	0.246134	-0.0810887
POF1	P25576	Protein	Nicotinamide mononucleotide adenylyltransferase	0.382523	0.0931495	0.271238	-0.173811	0.207664	0.202023	-0.0479849	0.111325	0.143876	0.0313412	0.643784	0.044615
PGS1	P25578	Protein	CDP-diacylglycerol--glycerol-3-phosphate 3-phosphatidyltransferase	0.216075	-0.236036	-0.0555195	0.010604	0.175107	-0.210213	-0.443048	-0.411144	0.135237	-0.12682	0.802571	-0.234422
LRE1	P25579	Protein	Laminarase-resistance protein LRE1	0.160357	0.106306	0.0378865	0.587724	0.661051	0.0900887	0.292722	0.0169105	-0.211066	0.412166	0.527117	0.00301572
PBN1	P25580	Protein	Protein PBN1	-0.155982	0.0722974	-0.141179	0.112815	0.184529	0.191337	0.1137	-0.210895	-0.149511	0.0166313	0.436281	0.102235
SPB1	P25582	Protein	27S pre-rRNA (guanosine(2922)-2-O)-methyltransferase	0.39215	0.32387	0.243966	0.279011	0.351857	0.0308779	0.303113	0.257379	0.374991	0.421744	0.504084	0.0485716
KRR1	P25586	Protein	KRR1 small subunit processome component	0.0655926	0.215677	0.195958	-0.13652	0.135232	-0.156303	-0.0875707	0.0160046	0.180563	0.145232	0.280822	0.197516
MRC1	P25588	Protein	Mediator of replication checkpoint protein 1	-0.0541348	0.107049	-0.0858883	-0.0856622	-0.00639153	-0.0737635	-0.196875	0.139513	0.0282281	-0.267043	0.196192	-0.132834
STP22	P25604	Protein	Suppressor protein STP22 of temperature-sensitive alpha-factor receptor and arginine permease	-0.0133462	0.287878	0.0581701	0.168042	0.0106771	0.0613889	0.397953	0.210079	-0.181018	-0.146387	0.311778	0.109219
ILV6	P25605	Protein	Acetolactate synthase small subunit, mitochondrial	-0.0405678	-0.202286	-0.0155476	0.0989227	-0.14626	-0.00630605	-0.102661	0.157416	0.154634	-0.173668	-0.720398	-0.257224
ADY2	P25613	Protein	Accumulation of dyads protein 2	-2.33665	-0.476704	0.212739	-2.51317	-3.54015	-0.394022	0.0351224	-2.03443	-2.29157	-3.35972	-8.28179	0.27209
	P25616	Protein	UPF0655 protein YCR015C	-0.118281	0.0750114	-0.135232	0.0730617	-0.173776	-0.118592	-0.00645661	0.0502949	-0.364772	-0.477013	0.160584	0.0453739
	P25617	Protein	Uncharacterized protein YCR016W	0.0947231	0.293437	0.0967625	-0.0381339	0.370274	-0.0444727	0.0978217	0.155461	-0.020184	0.286717	0.699248	-0.00915102
CWH43	P25618	Protein	Protein CWH43	0.110006	0.0395746	-0.10821	-0.154999	0.128016	-0.24948	-0.150423	-0.23073	-0.103455	0.0637498	0.111224	0.191423
HSP30	P25619	Protein	30 kDa heat shock protein	0.343728	0.827385	-1.353	0.64802	1.69363	1.84021	0.411955	-0.266359	0.277358	1.62753	-3.49771	0.129678
SYP1	P25623	Protein	Suppressor of yeast profilin deletion	-0.119898	0.0699757	-0.0301595	0.0232209	0.0981446	0.0134075	0.0170932	-0.171545	-0.0963169	0.0260482	0.0908077	0.138207
PER1	P25625	Protein	Protein PER1	0.35185	-0.273593	-0.275609	0.00445314	0.202314	-0.392269	0.312133	0.0312038	0.132911	-0.0913463	0.108055	0.00784592
IMG1	P25626	Protein	54S ribosomal protein IMG1, mitochondrial	0.374209	0.127022	0.400534	0.126701	-0.321356	-0.10846	-0.237507	0.192155	0.292589	-0.0373397	0.163931	-0.043016
BUD23	P25627	Protein	18S rRNA (guanine(1575)-N(7))-methyltransferase	0.26589	0.323257	0.360952	0.288644	-0.327993	0.389464	0.272867	0.447019	0.246467	0.026799	0.477944	-0.00327734
	P25631	Protein	Ankyrin repeat-containing protein YCR051W	-0.119264	-0.0921583	-0.0731064	-0.263619	-0.107952	-0.184797	-0.103505	-0.0486449	-0.134312	-0.127906	-0.169748	-0.0161333
RSC6	P25632	Protein	Chromatin structure-remodeling complex protein RSC6	0.0612301	0.179868	0.130881	-0.129405	0.0948507	-0.0593055	0.041654	0.0310155	0.0122067	0.072362	0.152575	0.0551293
PWP2	P25635	Protein	Periodic tryptophan protein 2	0.0343126	0.0507898	-0.0629481	0.0727603	0.218723	-0.117716	0.0201237	0.000775337	0.0979434	0.198745	0.337178	0.0246658
YIH1	P25637	Protein	Protein IMPACT homolog	-0.239383	-0.194514	-0.0616386	0.298837	0.0134324	-0.338679	0.00149981	-0.477712	-0.208569	0.113976	0.811736	-0.114651
TAH1	P25638	Protein	TPR repeat-containing protein associated with Hsp90	0.319503	-0.0455797	0.131377	-0.0294973	0.0788868	-0.0743927	0.317845	0.301639	-0.0949729	-0.320631	1.27085	-0.106202
	P25639	Protein	Uncharacterized membrane protein YCR061W	-1.2939	-0.686918	-0.547651	-1.41279	0.960854	-1.49414	-0.742276	-0.796571	-1.81741	0.00829285	2.39146	-0.379561
ATG15	P25641	Protein	Putative lipase ATG15	0.136388	0.21212	0.151683	0.428205	0.22049	0.423695	0.24959	0.21457	0.0314059	0.415309	0.372065	0.304087
IMG2	P25642	Protein	54S ribosomal protein IMG2, mitochondrial	0.785203	0.277344	0.605536	0.66833	0.093151	0.0954889	0.209193	0.507466	0.627638	0.316629	-0.0262625	-0.00446882
PAT1	P25644	Protein	DNA topoisomerase 2-associated protein PAT1	0.151833	0.091168	0.110612	0.0879018	0.075237	0.0146185	0.12272	0.0314599	0.109044	0.08599	0.176745	0.0459037
PTC6	P25646	Protein	[Pyruvate dehydrogenase [acetyl-transferring]]-phosphatase 2, mitochondrial	-0.132798	-0.0992669	-0.242544	-0.29336	-1.78856	0.0796923	-0.161602	-0.11439	-0.149064	-0.298304	-1.92672	-0.0922291
SRB8	P25648	Protein	Mediator of RNA polymerase II transcription subunit 12	-0.0214837	0.393303	0.042439	-0.169471	0.285704	0.0674901	0.0364463	-0.275421	-0.262044	0.174617	0.467722	0.0384652
AHC2	P25649	Protein	ADA histone acetyltransferase complex component 2	-0.0751343	1.22163	0.203276	0.702985	1.2407	0.458727	0.591415	0.192746	-0.198092	-0.27126	0.745023	0.695324
CSM1	P25651	Protein	Monopolin complex subunit CSM1	-0.0632467	-0.0380576	-0.217009	-0.448677	-0.39489	0.129474	-0.29811	-0.330213	-0.192002	-0.296089	-0.243241	0.146026
	P25654	Protein	UPF0587 protein YCR090C	0.205391	0.150124	-0.0685793	0.0238299	-0.0819496	0.143846	-0.150385	0.0515086	0.0148015	-0.0253739	0.137105	0.0627182
CDC39	P25655	Protein	General negative regulator of transcription subunit 1	0.204332	0.069997	-0.0397133	0.151699	0.110777	0.0376025	0.197764	0.0909415	0.054674	0.0792332	0.068308	-0.0798324
CDC50	P25656	Protein	Cell division control protein 50	-0.0423258	0.0801097	0.1543	-0.128764	0.169228	-0.0573057	0.0187609	0.00871059	-0.138514	0.0100718	0.567828	-0.0813273
FUB1	P25659	Protein	Silencing boundary-establishment protein FUB1	-0.103613	-0.581533	-0.634005	-0.286889	-0.695916	-0.372088	-0.17271	-0.165051	-0.411762	-0.600191	-0.559538	-0.240665
CDC48	P25694	Protein	Cell division control protein 48	0.058254	0.0774394	-0.018441	0.281991	0.344362	0.0866259	0.11099	0.00439665	-0.077903	0.300054	0.418066	0.072893
CPR3	P25719	Protein	Peptidyl-prolyl cis-trans isomerase C, mitochondrial	-0.403161	-0.512104	-0.389236	-0.662002	-0.369861	-0.319178	-0.742266	-0.0994471	-0.0715431	-0.254177	-1.20178	0.163682
SPB4	P25808	Protein	ATP-dependent rRNA helicase SPB4	0.347607	0.166121	0.0756544	-0.294611	-0.339123	-0.0779851	0.244335	0.0467128	0.19146	-0.397307	0.111318	-0.076131
MSH1	P25846	Protein	DNA mismatch repair protein MSH1, mitochondrial	0.56736	0.429909	0.688574	0.442032	0.776365	-0.158919	-0.0689466	0.154585	0.744941	-0.111326	0.551626	0.170727
MSH2	P25847	Protein	DNA mismatch repair protein MSH2	0.0315352	0.130849	0.0223607	-0.0123912	-0.136519	0.00472904	0.117433	0.0447513	-0.146785	-0.320645	0.207194	0.00550767
MGT1	P26188	Protein	Methylated-DNA--protein-cysteine methyltransferase	-0.511091	-0.298816	0.963266	-0.975672	-0.218616	-0.312576	-0.619513	-1.2513	-0.179306	-0.675808	-0.633956	-0.142999
PDC6	P26263	Protein	Pyruvate decarboxylase isozyme 3	-0.758521	-0.26835	0.0130793	0.225718	0.256043	1.23722	0.0958032	-0.0477704	-0.298801	-0.564106	0.943414	0.309989
RPL5	P26321	Protein	60S ribosomal protein L5	0.0143745	-0.124056	0.23367	0.229825	0.257605	0.0442284	0.0176256	0.172356	0.179676	0.358381	0.0402166	-0.270129
ADK2	P26364	Protein	GTP:AMP phosphotransferase, mitochondrial	2.39539	1.50977	3.1119	-0.722539	4.74051	0.772458	1.64923	1.17189	1.02609	0.267161	5.04436	0.519766
BUB2	P26448	Protein	Mitotic check point protein BUB2	-0.0766524	-0.0149192	-0.2542	0.199068	0.00614992	-0.280151	-0.288578	-0.128587	-0.0323616	-0.221479	0.356257	-0.278654
BUB3	P26449	Protein	Cell cycle arrest protein BUB3	-0.363429	-0.468212	-0.402459	-0.34463	0.192394	-0.322026	-0.501319	-0.417337	-0.314789	-1.02503	0.346258	-0.303674
PPZ1	P26570	Protein	Serine/threonine-protein phosphatase PP-Z1	0.281891	0.108153	0.00606605	0.404242	0.477915	0.0569653	0.0346198	0.112536	0.299819	0.329999	0.850975	-0.0909653
CDC60	P26637	Protein	Leucine--tRNA ligase, cytoplasmic	0.0668189	0.0833878	0.048872	0.1741	0.123962	-0.0200041	0.102091	-0.0185239	0.0180253	0.237347	-0.132758	0.0104475
YUR1	P26725	Protein	Probable mannosyltransferase YUR1	0.215042	0.146472	0.00619916	-0.322314	-0.25326	0.191164	0.161902	-0.24354	0.0518428	-0.765551	0.338092	0.0125235
RFA2	P26754	Protein	Replication factor A protein 2	-0.191662	-0.347715	-0.143376	-0.134993	0.0860926	-0.127306	-0.227808	-0.0277663	-0.123708	0.0195302	-0.00458757	-0.0625572
RFA3	P26755	Protein	Replication factor A protein 3	-0.193659	-0.104625	-0.294119	-0.00594562	-0.37594	-0.10574	-0.0987571	0.0708509	0.0237969	-0.449734	0.16635	-0.170535
RPS5	P26783	Protein	40S ribosomal protein S5	0.113813	0.126736	0.151062	0.0950075	0.225439	-0.0655067	0.0506113	0.225024	0.0663607	0.413817	0.0641846	0.0119838
RPL16A	P26784	Protein	60S ribosomal protein L16-A	0.353151	0.261021	0.326328	0.350838	0.335843	-0.0906853	0.397141	0.329287	0.18391	0.495678	0.309038	0.116803
RPL16B	P26785	Protein	60S ribosomal protein L16-B	0.243073	0.175132	0.311438	0.146053	0.192589	-0.103204	0.0723949	0.167786	0.147808	0.366729	-0.0268752	0.049869
RPS7A	P26786	Protein	40S ribosomal protein S7-A	0.29421	0.149983	0.161429	0.429516	-0.0734965	-0.0313552	0.358186	0.407503	0.101912	0.216436	0.0293367	-0.165853
RAD27	P26793	Protein	Flap endonuclease 1	0.298478	0.113948	0.18366	0.202565	0.168486	-0.107988	-0.0176499	-0.0487071	0.236783	0.0974902	0.0458212	0.114991
INO2	P26798	Protein	Protein INO2	0.160173	-0.709566	-0.416715	0.417287	0.861727	0.222497	0.808879	0.135013	0.129998	0.521009	0.865247	0.423363
DPB3	P27344	Protein	DNA polymerase epsilon subunit C	-0.0149776	0.298404	-0.00546665	-0.126409	-0.00036637	0.113377	-0.0294732	0.233556	-0.251783	0.0155332	0.248969	-0.037935
APL1	P27351	Protein	AP-2 complex subunit beta	0.267656	-0.146727	0.282923	-0.534147	-0.349842	-0.416087	-0.219497	0.252931	0.467575	-1.18116	0.780806	-0.464323
CMK1	P27466	Protein	Calcium/calmodulin-dependent protein kinase I	0.0236963	0.108984	-0.0447685	0.305978	-0.0434493	0.126784	0.123595	0.0401579	-0.0795166	-0.0110092	-0.417431	0.00197826
GSY2	P27472	Protein	Glycogen [starch] synthase isoform 2	-0.236901	-0.118361	-0.283966	-0.0537927	0.0771613	-0.0364395	0.156715	-0.17188	-0.130043	0.00922871	-0.132418	0.039658
NSR1	P27476	Protein	Nuclear localization sequence-binding protein	0.295134	0.205693	0.112974	0.334931	0.316164	-0.00036235	0.278869	0.23959	0.266908	0.452441	0.197509	0.0110982
PHO91	P27514	Protein	Low-affinity phosphate transporter PHO91	-0.0288098	0.122202	0.0792575	0.151302	0.153108	0.242844	0.0595277	-0.217128	0.104964	0.228646	0.218799	0.108719
URK1	P27515	Protein	Uridine kinase	0.989132	0.795078	0.590394	0.930503	0.859993	0.706042	0.69485	0.325427	0.582285	1.0931	0.630454	0.695317
CPS1	P27614	Protein	Carboxypeptidase S	-0.102397	0.0092585	-0.0434057	-0.0199369	-0.161633	0.0191088	0.0444246	-0.217821	-0.248252	-0.126635	-0.396561	0.0716656
ADE1	P27616	Protein	Phosphoribosylaminoimidazole-succinocarboxamide synthase	-0.087675	0.0616477	-0.0435316	-0.0400573	-0.216986	-0.0487014	-0.21593	0.0650632	0.0312574	-0.126639	-0.31688	0.080781
CDC15	P27636	Protein	Cell division control protein 15	-0.749299	-0.550248	-0.352892	-0.919867	-0.880197	-0.272147	-0.412838	-0.658981	-0.78702	-0.841693	-0.335548	-0.060133
BUD14	P27637	Protein	Bud site selection protein 14	-0.0321379	0.311265	0.105151	0.0648536	-0.0120822	0.0330988	0.164944	0.233503	0.178299	-0.0185167	0.214756	0.289643
COQ3	P27680	Protein	Ubiquinone biosynthesis O-methyltransferase, mitochondrial	0.268784	-0.00109417	0.0667645	0.409035	0.587519	0.0976327	0.172167	-0.214456	-0.0140711	0.221351	1.11659	0.0725887
SPT5	P27692	Protein	Transcription elongation factor SPT5	-0.109992	-0.0352788	0.0207986	-0.157547	-0.0911915	-0.0636655	-0.0450005	-0.0639475	-0.140406	-0.266542	0.060374	0.0633685
COQ8	P27697	Protein	Atypical kinase COQ8, mitochondrial	0.340971	0.224464	0.2465	0.375656	0.0776376	-0.137243	0.0955484	-0.0414364	0.182167	0.139589	0.282917	-0.0903986
MIG1	P27705	Protein	Regulatory protein MIG1	0.206019	0.0752739	0.00439047	0.48899	0.749549	-0.219615	0.0589722	-0.0808548	0.0264412	0.79777	0.786205	0.154419
POT1	P27796	Protein	3-ketoacyl-CoA thiolase, peroxisomal	-0.697419	-0.186137	-0.380129	0.346155	-1.07815	-0.0745149	0.0712312	-1.19054	-1.09049	0.168767	-3.13881	0.176548
PEP3	P27801	Protein	Vacuolar membrane protein PEP3	0.0446822	0.115178	-0.104458	0.198934	0.178299	0.162106	0.230077	0.109842	0.0192421	0.18992	0.449462	-0.0703143
KRE2	P27809	Protein	Glycolipid 2-alpha-mannosyltransferase	-0.0356262	-0.142444	-0.0514903	-0.371616	-0.164557	-0.284692	-0.313391	-0.0673701	-0.0705682	-0.449227	-0.219032	-0.0996887
KTR1	P27810	Protein	Alpha-1,2 mannosyltransferase KTR1	0.0905264	-0.0842547	0.234755	-0.342692	0.0184903	-0.0582888	-0.36392	0.0181827	0.14023	-0.0808712	-0.303038	-0.112061
CNE1	P27825	Protein	Calnexin homolog	-0.33255	-0.0479914	-0.207505	-0.276308	-0.183317	-0.027149	-0.0533217	-0.209583	-0.342065	-0.227664	0.434199	-0.0338977
ERV1	P27882	Protein	Mitochondrial FAD-linked sulfhydryl oxidase ERV1	0.249856	-0.0191948	-0.0312089	0.152089	-0.445685	-0.133795	0.075757	-0.0475866	0.232606	-0.449482	-0.171302	0.00633627
NAM9	P27929	Protein	37S ribosomal protein NAM9, mitochondrial	0.671851	0.285185	0.407208	0.467023	-0.48416	-0.112042	-0.0225173	0.222947	0.469467	0.264892	-0.662636	-0.08494
RPB9	P27999	Protein	DNA-directed RNA polymerase II subunit RPB9	-0.0208332	-0.203348	-0.0222431	-0.383162	-0.100116	-0.303525	-0.434743	-0.0905326	0.19014	0.045529	-0.454675	-0.15673
RPC19	P28000	Protein	DNA-directed RNA polymerases I and III subunit RPAC2	0.119935	0.00458189	0.00405058	0.146479	0.124531	-0.213688	0.224624	0.225024	0.122715	0.177621	0.516174	-0.123998
FUN19	P28003	Protein	SWIRM domain-containing protein FUN19	-0.669595	0.955242	-0.900063	2.32406	3.08444	1.69892	0.695682	-0.90197	-0.991864	2.76227	0.961564	1.33753
PRP45	P28004	Protein	Pre-mRNA-processing protein 45	0.319945	0.386312	0.066442	0.334229	0.0202983	0.120672	0.457282	0.367879	0.434145	0.0305754	-0.055938	0.214774
POP5	P28005	Protein	Ribonuclease P/MRP protein subunit POP5	0.794152	0.677437	1.14078	0.351989	0.334759	0.565625	0.411045	0.325961	0.798096	0.635878	0.750755	0.613296
GAC1	P28006	Protein	Serine/threonine-protein phosphatase 1 regulatory subunit GAC1	-0.285438	0.32381	-0.120023	-1.42806	-0.748168	0.3165	0.164012	-0.163868	-0.424394	-0.995573	-1.99867	0.527218
GAR1	P28007	Protein	H/ACA ribonucleoprotein complex subunit 1	0.329177	0.165749	0.152987	0.280566	0.374977	0.0225288	0.277767	0.378326	0.209811	0.418048	0.475056	-0.116649
PPA2	P28239	Protein	Inorganic pyrophosphatase, mitochondrial	0.162545	-0.185595	0.182275	-0.0561912	-0.047342	-0.349372	-0.200584	0.135343	0.234952	-0.270442	0.12282	-0.151555
ICL1	P28240	Protein	Isocitrate lyase	-0.502693	0.270134	0.0888724	-1.61263	-3.08988	-0.0784448	0.281575	-0.0552427	-0.294939	-3.6284	-8.55341	-0.0140921
IDH2	P28241	Protein	Isocitrate dehydrogenase [NAD] subunit 2, mitochondrial	-0.0497308	-0.0509711	-0.0882054	-0.676213	-0.87054	-0.184608	0.112324	0.0881793	-0.107365	-0.988416	0.375932	-0.109081
UBC8	P28263	Protein	Ubiquitin-conjugating enzyme E2-24 kDa	0.14425	0.222012	0.0959199	0.294529	-0.189454	0.188544	0.29591	0.0413737	0.113035	-0.0731332	-0.709575	0.188969
URA1	P28272	Protein	Dihydroorotate dehydrogenase (fumarate)	-0.508104	-1.75449	-1.96421	-0.296993	-0.773233	-0.24254	0.12208	0.0437941	-0.394642	-0.896787	-0.28864	-0.177738
OXP1	P28273	Protein	5-oxoprolinase	0.155294	0.16607	0.0562833	0.10729	0.131748	0.140091	0.120099	-0.0633257	0.0425783	0.0822521	0.182934	0.0726041
URA7	P28274	Protein	CTP synthase 1	0.240259	0.144809	0.158442	0.38221	0.309951	0.077039	0.193513	0.182115	0.324863	0.389808	0.0299732	-0.0166236
CWP1	P28319	Protein	Cell wall protein CWP1	0.255628	0.169158	-0.0139779	-0.297503	-0.120115	-0.285022	0.291462	-0.0183218	0.132984	-0.0683468	0.394703	0.0318244
YJU2	P28320	Protein	Protein CWC16	-0.0567798	-0.0483249	-0.0642975	-0.407284	-0.424049	-0.196883	-0.0493645	-0.0993845	-0.0960303	-0.525406	0.0229567	-0.103544
YJU3	P28321	Protein	Monoglyceride lipase	-0.0143179	0.0247978	-0.000957877	0.108675	-0.245514	0.0920749	0.222566	0.1352	0.11616	-0.207843	-0.0331818	-0.0340762
CAP1	P28495	Protein	F-actin-capping protein subunit alpha	-0.212111	-0.114259	-0.1538	-0.108627	-0.0342836	-0.15648	-0.248298	-0.0784222	-0.114054	-0.298562	0.253559	0.0121695
LAC1	P28496	Protein	Sphingosine N-acyltransferase LAC1	-0.218301	0.230234	0.323618	0.246941	1.34097	-0.0636707	-0.115503	-0.217061	0.122071	1.06071	1.59147	0.330505
YIM1	P28625	Protein	Protein YIM1	-0.292803	-0.111485	-0.179803	0.00891515	0.0528429	0.0566107	-0.0926911	-0.361644	-0.295951	-0.0523295	-0.13384	0.0594122
IMP1	P28627	Protein	Mitochondrial inner membrane protease subunit 1	0.378047	0.151825	0.249663	-0.0407031	-1.73127	-0.129764	0.241786	0.340738	0.314529	-0.0170451	-0.783912	0.0611809
SBA1	P28707	Protein	Co-chaperone protein SBA1	-0.420707	-0.349514	-0.185057	-0.327982	-0.0863744	-0.336677	-0.426541	-0.307846	-0.143887	-0.0833862	-0.55619	0.142032
PRR1	P28708	Protein	Serine/threonine-protein kinase PRR1	-0.308224	-0.195605	0.117279	-0.223822	0.0252252	0.119223	-0.594382	-0.159533	-0.120974	0.631068	-0.159061	0.114104
MSP1	P28737	Protein	Protein MSP1	0.469051	0.182395	0.292292	0.309593	0.354931	-0.100655	0.193374	0.17562	0.374748	-0.114646	0.828233	0.0872844
ARO2	P28777	Protein	Chorismate synthase	0.210214	-0.0553066	0.0934894	0.445703	0.271547	-0.0631445	0.0597301	0.251416	0.261842	0.359564	0.239028	-0.147948
MRP17	P28778	Protein	37S ribosomal protein MRP17, mitochondrial	0.451141	-0.0494219	0.303025	0.508101	-0.287414	-0.179607	0.385814	0.3227	0.416867	-0.182394	-0.0852381	-0.469086
HEM3	P28789	Protein	Porphobilinogen deaminase	0.340919	0.13235	-0.0816414	0.095025	-0.380117	-0.13629	0.200295	0.174518	0.246097	-0.0726663	-0.629409	0.0665048
SEC20	P28791	Protein	Protein transport protein SEC20	0.337801	0.172235	-0.131457	0.231483	0.227467	0.254804	0.337413	-0.222405	0.0980445	-0.0215709	0.419192	-0.135202
PEX3	P28795	Protein	Peroxisomal biogenesis factor 3	-0.0555385	0.0968934	-0.11647	-0.107682	-0.324157	-0.0437221	0.159039	-0.515292	-0.224961	-0.243436	-0.123548	0.187049
EHD3	P28817	Protein	3-hydroxyisobutyryl-CoA hydrolase, mitochondrial	0.659889	0.165513	0.273156	0.391394	-0.0671075	-0.0391898	0.141263	0.326418	0.487383	-0.136869	-0.438669	-0.0587142
IDH1	P28834	Protein	Isocitrate dehydrogenase [NAD] subunit 1, mitochondrial	0.0671498	-0.0512217	-0.075622	-0.72139	-1.13034	-0.227547	-0.0418699	0.0818956	-0.0762906	-1.26951	0.0436436	-0.131725
CTS1	P29029	Protein	Endochitinase	0.00241776	-0.00915526	0.113846	0.508245	1.06735	-0.352785	-0.162964	0.322178	0.0452691	0.893597	1.27685	0.013173
SUA7	P29055	Protein	Transcription initiation factor IIB	0.27713	0.148791	0.134525	0.0296878	-0.0251807	-0.0640215	0.253667	-0.0242842	-0.0539252	0.262053	0.452849	0.24787
BRF1	P29056	Protein	Transcription factor IIIB 70 kDa subunit	0.698078	0.20069	-0.0129361	0.2773	0.0487382	0.0362877	0.53476	0.14698	0.352075	-0.00506655	0.258451	0.36
HRR25	P29295	Protein	Casein kinase I homolog HRR25	0.0622747	0.11673	-0.130175	-0.12639	0.152614	-0.0635421	0.152855	0.0446392	-0.081946	-0.0255279	0.197363	0.0956849
BMH1	P29311	Protein	Protein BMH1	0.00935707	-0.0140725	-0.207884	-0.0235045	-0.103851	-0.120321	0.186611	0.0109117	-0.0274039	-0.0269988	0.0162781	-0.0343868
PEX4	P29340	Protein	Ubiquitin-conjugating enzyme E2-21 kDa	0.178797	0.248813	0.00627388	-0.155615	-0.348555	0.0456014	0.357844	-0.0768086	0.162319	-0.373574	0.328776	0.160537
BEM1	P29366	Protein	Bud emergence protein 1	0.114607	0.108808	0.207956	-0.0826541	-0.13796	-0.00403915	0.0873043	0.104706	0.0559194	-0.0723906	-0.165706	0.0410089
RPL8B	P29453	Protein	60S ribosomal protein L8-B	0.300136	0.242158	0.426675	0.184373	0.239462	0.041474	0.163584	0.280448	0.211144	0.464479	0.141838	0.115653
PTP2	P29461	Protein	Tyrosine-protein phosphatase 2	0.42866	0.153335	0.135457	0.136608	0.571028	0.133154	0.164112	0.221332	0.527802	0.0141801	1.38825	0.172188
CHS3	P29465	Protein	Chitin synthase 3	-0.552567	-0.622167	0.671093	-1.15618	-1.92881	-1.37473	-0.421591	-0.271378	0.321682	-0.938991	0.58635	-0.854329
PAP1	P29468	Protein	Poly(A) polymerase	-0.104987	-0.0451858	-0.0214194	-0.209227	-0.304226	-0.142063	-0.0175622	-0.139358	-0.0792283	-0.337247	-0.010602	-0.0914853
MCM2	P29469	Protein	DNA replication licensing factor MCM2	-0.0658261	0.0519013	-0.000488063	-0.119267	0.159441	-0.182364	-0.166068	-0.220281	-0.166619	0.0483616	0.166575	-0.0231465
SEC65	P29478	Protein	Signal recognition particle subunit SEC65	0.115356	0.0942099	0.136221	0.10357	0.146171	-0.0558543	0.13165	0.173239	0.0748396	0.0979661	0.176225	0.099672
MCM5	P29496	Protein	Minichromosome maintenance protein 5	-0.0354878	0.0703254	-0.00652831	-0.185232	-0.00925221	-0.085979	0.0115254	-0.057466	-0.0474544	-0.0299603	-0.12202	0.0964044
TRR1	P29509	Protein	Thioredoxin reductase 1	0.108973	0.0194633	0.0766027	0.34086	0.43809	-0.181942	0.131428	0.192075	0.0666756	0.361951	0.742339	-0.148539
RIF1	P29539	Protein	Telomere length regulator protein RIF1	0.293167	0.19744	-0.262855	0.152738	0.0588061	-0.0469427	-0.0411321	-0.150839	-0.0495803	0.306336	0.963253	-0.155673
CAM1	P29547	Protein	Elongation factor 1-gamma 1	-0.0269132	-0.021524	-0.0532088	-0.0549873	-0.0700846	-0.0199796	0.0966519	-0.147982	-0.013825	-0.240949	-0.00247496	0.0354249
RAM2	P29703	Protein	Protein farnesyltransferase/geranylgeranyltransferase type-1 subunit alpha	0.0825411	-0.0381159	0.0198431	0.0829628	-0.108156	-0.0860436	0.0711252	0.0633825	-0.00703731	0.148294	-0.0897746	0.110218
ERG9	P29704	Protein	Squalene synthase	0.166645	0.0759326	-0.0850428	0.221648	0.26337	0.173346	0.185076	-0.044394	0.170744	0.358071	0.16258	-0.0203139
PMI40	P29952	Protein	Mannose-6-phosphate isomerase	0.132558	-0.106471	-0.0584785	0.00419282	-0.112981	-0.118016	0.111741	0.116934	0.0106429	0.00764791	-0.183678	0.000398093
URA10	P30402	Protein	Orotate phosphoribosyltransferase 2	-0.128015	-0.222356	-0.686329	1.02596	0.505956	0.290685	0.185793	-0.47532	-0.303486	0.700156	-0.344484	-0.00180873
ITR1	P30605	Protein	Myo-inositol transporter 1	-0.273329	-0.221097	-0.16914	-0.624286	-1.39032	-0.250995	-0.200401	-0.351885	-0.331789	-1.52822	0.0061906	-0.201242
SEC1	P30619	Protein	Protein transport protein SEC1	-0.0137599	-0.0321899	-0.0191648	-0.0913656	-0.148705	0.0849979	0.0182725	-0.00131568	-0.0369654	-0.0293847	0.0393624	-0.0457384
FAA1	P30624	Protein	Long-chain-fatty-acid--CoA ligase 1	0.019731	-0.00328439	0.0309807	0.498997	0.739408	0.0427048	0.13956	-0.191365	-0.00243689	0.563109	0.982871	0.0128256
PRE2	P30656	Protein	Proteasome subunit beta type-5	-0.0692115	-0.00579722	-0.0313178	0.324661	0.408985	0.149346	0.028266	0.0239357	-0.0221184	0.362925	0.608861	-0.0075607
PRE4	P30657	Protein	Proteasome subunit beta type-7	0.235559	0.207541	0.205317	0.466736	0.305362	0.0171948	0.396234	0.0359065	0.102226	0.435709	0.659909	0.088151
MCM4	P30665	Protein	DNA replication licensing factor MCM4	-0.103617	-0.00664719	-0.00058047	-0.0387173	0.169489	-0.0885219	-0.0278065	-0.0792496	-0.0840398	0.151911	0.243395	-0.0274398
NAM7	P30771	Protein	ATP-dependent helicase NAM7	0.0507455	0.00606216	0.0925302	0.116924	0.3856	-0.0261117	-0.104033	-0.0268984	0.0483933	0.197367	0.395681	0.0069849
MRF1	P30775	Protein	Peptide chain release factor 1, mitochondrial	0.535317	0.116182	0.254645	0.473458	0.196284	-0.0326815	0.0349359	0.467865	0.504122	0.152603	0.600762	-0.227144
GPI10	P30777	Protein	GPI mannosyltransferase 3	-0.162721	0.403473	0.464275	0.413048	0.547072	0.736783	0.593226	0.335863	0.288172	0.565556	0.404986	0.590825
CRM1	P30822	Protein	Exportin-1	-0.073231	-0.113337	-0.198938	0.019845	0.0159109	0.0175902	-0.00391459	-0.163014	-0.1168	0.0171728	0.040919	-0.121824
ATP7	P30902	Protein	ATP synthase subunit d, mitochondrial	0.136959	-0.0159019	0.0219282	-0.590969	-1.86456	-0.0754653	0.249252	0.276271	-0.0585411	-1.5315	-3.68223	0.0752327
MLS1	P30952	Protein	Malate synthase 1, glyoxysomal	-0.416432	0.211953	0.202728	-1.45919	-3.20386	-0.0705591	0.175641	-0.0911814	-0.299695	-3.25495	-6.90249	-0.0847249
SNC1	P31109	Protein	Synaptobrevin homolog 1	0.0344192	0.31076	-0.131459	-0.0928797	-0.0109307	-0.133751	0.343708	-0.0158928	0.10458	-0.214921	0.378911	-0.00574515
DEG1	P31115	Protein	tRNA pseudouridine(38/39) synthase	0.389021	0.285556	0.262258	0.173701	0.244124	-0.0191937	0.326702	0.3182	0.166683	-0.0116381	0.458142	0.192662
HOM6	P31116	Protein	Homoserine dehydrogenase	0.10148	-0.0129375	-0.0213839	0.229029	0.118031	-0.0295033	0.181642	0.189937	0.0124876	0.159444	0.0907175	-0.0718922
MRPL9	P31334	Protein	54S ribosomal protein L9, mitochondrial	0.615739	0.104729	0.433432	0.551116	-0.13135	-0.029297	0.105177	0.240783	0.40984	0.167753	-0.616613	-0.141245
CYS3	P31373	Protein	Cystathionine gamma-lyase	0.0634165	0.0359249	0.0998568	0.602052	0.885872	-0.149633	-0.170301	0.224882	0.133639	0.956889	1.01653	-0.170718
PSK1	P31374	Protein	Serine/threonine-protein kinase PSK1	-0.0945607	-0.0224436	0.0843629	0.132316	0.242744	0.0627322	0.0432233	-0.0981823	-0.0755819	0.139671	0.0113616	-0.0144073
SWC3	P31376	Protein	SWR1-complex protein 3	-0.185645	-0.117661	-0.297514	-0.265536	0.122985	-0.403464	-0.0996351	0.0287595	0.234035	-0.136787	0.142447	-0.396369
SYN8	P31377	Protein	Syntaxin-8	0.0919651	0.14371	0.234128	-0.194506	-0.0106526	-0.619383	-0.180433	-0.170847	0.547998	-0.100866	0.293667	0.346972
NTG1	P31378	Protein	Endonuclease III homolog 1	0.0377334	-0.0654421	0.193032	-0.281401	0.0174463	-0.29711	0.138118	-0.0975044	0.052823	-0.729147	0.559012	0.116605
FUN30	P31380	Protein	ATP-dependent helicase FUN30	-0.0359726	0.139627	0.205889	-0.356202	0.0515514	-0.048547	-0.0737377	0.0182441	-0.0418683	-0.0399333	0.0898231	-0.0774323
FUN26	P31381	Protein	Nucleoside transporter FUN26	-0.0182113	-0.24333	0.789784	-0.252009	-0.83893	-0.132156	-0.534685	-0.81638	0.468266	-0.755515	-0.0802284	-0.256016
PMT2	P31382	Protein	Dolichyl-phosphate-mannose--protein mannosyltransferase 2	0.0821183	-0.122969	-0.0545707	-0.144551	-0.00960021	-0.141325	0.117779	0.110755	0.075368	-0.105729	0.0239381	-0.137518
TPD3	P31383	Protein	Protein phosphatase PP2A regulatory subunit A	0.0564651	0.0919826	-0.0556462	0.134737	-0.0821006	0.118318	0.238812	-0.0917745	-0.0280298	0.125798	0.0724753	0.0546163
CCR4	P31384	Protein	Glucose-repressible alcohol dehydrogenase transcriptional effector	0.0689663	0.0450507	-0.0616126	0.068282	0.0895776	0.0531005	-0.0354742	-0.134036	-0.0234915	-0.0879745	0.132247	0.0550541
DEP1	P31385	Protein	Transcriptional regulatory protein DEP1	-0.259174	-0.00599653	-0.0373146	-0.203372	-0.3794	0.229038	-0.220706	-0.095086	-0.143511	0.0861771	-0.264427	0.0433769
ATS1	P31386	Protein	Protein ATS1	-0.131854	0.108442	0.202966	-0.366226	-0.107756	-0.443914	-0.262329	-0.319551	0.0448906	-0.524365	-0.255796	0.201902
VMA5	P31412	Protein	V-type proton ATPase subunit C	0.264453	0.111137	-0.063595	0.38891	0.467835	0.120473	0.175326	0.0716498	0.0299889	0.431139	0.61398	0.01648
HSP104	P31539	Protein	Heat shock protein 104	-0.166805	0.0655148	-0.344973	0.328269	-0.0580548	0.492247	0.275968	-0.418498	-0.421103	0.104724	-0.220957	0.238316
TPS2	P31688	Protein	Trehalose-phosphatase	-0.442572	-0.128763	-0.2796	-0.40525	-0.0483276	0.0186549	0.194902	-0.628314	-0.658528	-0.404898	0.0907878	0.173741
OCH1	P31755	Protein	Initiation-specific alpha-1,6-mannosyltransferase	-0.11448	-0.0723994	-0.263506	-0.423225	-0.648839	0.0119182	0.0062844	-0.153316	-0.183501	-0.676765	-0.594029	0.0265363
ACB1	P31787	Protein	Acyl-CoA-binding protein	-1.10635	-1.17044	-0.960754	-0.86667	-0.466557	-0.665629	-1.33222	-0.626383	-0.747965	-0.641751	-1.08776	-0.225714
MLF3	P32047	Protein	Protein MLF3	-0.0850919	-0.878022	0.203207	-3.13596	-2.29431	-0.8436	0.185745	0.225968	-0.347959	-2.47534	1.58016	-0.156736
MSK1	P32048	Protein	Lysine--tRNA ligase, mitochondrial	0.470379	0.200162	0.291238	0.386981	0.417691	-0.139051	-0.178969	0.127511	0.351803	0.107092	0.917165	-0.119603
SEC21	P32074	Protein	Coatomer subunit gamma	0.0311366	0.0261743	-0.0413834	-0.0263947	0.0384819	0.00604405	0.0787549	0.00420421	0.0295791	0.0677878	0.209754	0.00769416
ARO7	P32178	Protein	Chorismate mutase	-0.0163853	0.0562917	0.0933856	0.209149	0.555873	-0.0629784	-0.182728	0.234591	0.110623	0.420688	0.331424	-0.0547541
MET22	P32179	Protein	3(2),5-bisphosphate nucleotidase	-0.174632	-0.107389	-0.313551	0.175519	0.486286	-0.0914879	-0.322472	0.109701	0.0342549	0.625657	0.297584	-0.0863657
GUT1	P32190	Protein	Glycerol kinase	0.0817011	-0.128713	-0.102961	-1.07052	-2.89557	-0.158221	0.25031	-0.159367	-0.144121	-1.94117	-4.28259	0.0610089
GUT2	P32191	Protein	Glycerol-3-phosphate dehydrogenase, mitochondrial	-0.0250692	-0.128971	-0.101565	-0.754464	-1.73717	0.0131494	0.0404483	-0.150363	-0.155131	-1.10699	-2.36997	0.0908412
SIN4	P32259	Protein	Mediator of RNA polymerase II transcription subunit 16	-0.157267	0.0270684	-0.0335128	-0.0983505	0.0286687	-0.0412805	-0.0744983	0.0306161	-0.0337147	0.142821	0.191689	0.0633824
PRO3	P32263	Protein	Pyrroline-5-carboxylate reductase	0.0698394	-0.140767	-0.223908	0.0362267	-0.00141061	-0.129152	0.12706	0.132725	-0.0760321	-0.205057	-0.00241872	-0.289665
PRO1	P32264	Protein	Glutamate 5-kinase	0.375965	0.180254	0.0569873	0.373084	0.36706	0.110096	0.19656	0.289585	0.308923	0.326288	0.693329	-0.0382423
MGM1	P32266	Protein	Dynamin-like GTPase MGM1, mitochondrial;Dynamin-like GTPase MGM1 large isoform;Dynamin-like GTPase MGM1 small isoform	0.424413	0.225201	0.181088	0.429461	0.225826	0.00321079	0.105029	0.0707623	0.206342	0.225053	0.448575	0.0157076
GLN1	P32288	Protein	Glutamine synthetase	-0.385372	-0.23475	-0.268612	0.195445	0.39804	0.0442277	0.0868579	-0.303194	-0.305288	0.332313	0.558752	0.0549661
ACH1	P32316	Protein	Acetyl-CoA hydrolase	-0.0165925	-0.0320367	-0.0242869	-1.07508	-2.48557	0.0870609	0.407105	0.0822505	-0.0173935	-2.34558	-4.67115	-0.00552458
AFG1	P32317	Protein	Protein AFG1	0.16078	-0.0234104	0.00731461	0.109119	-0.427469	-0.0519703	-0.0733475	-0.0880095	0.0180414	-0.114349	-1.01665	0.0220202
PEP1	P32319	Protein	Vacuolar protein sorting/targeting protein VPS10	-0.00888744	0.0454019	-0.0142106	0.0405173	0.119432	0.076461	0.0678115	-0.0171645	-0.01245	0.104846	0.105706	0.084223
EFT1	P32324	Protein	Elongation factor 2	0.210141	0.0641023	0.108944	0.100624	0.112988	-0.0335018	0.194978	0.120123	0.0684339	0.112547	-0.0270978	-0.0086746
PYC2	P32327	Protein	Pyruvate carboxylase 2	0.00187897	-0.0651328	0.0405746	0.199877	0.0960356	-0.157561	-0.0119206	-0.0828	0.171911	-0.171806	0.331683	-0.0348171
DBF20	P32328	Protein	Serine/threonine-protein kinase DBF20	-0.432281	-0.398364	-0.678048	-0.718378	-0.862814	-0.553626	-0.00600272	-0.375757	-0.256437	-0.664696	-0.20485	-0.353733
YPS1	P32329	Protein	Aspartic proteinase 3;Aspartic proteinase 3 subunit alpha;Aspartic proteinase 3 subunit beta	-0.168208	-1.09895	-1.65395	-0.24681	-2.30708	-0.218842	0.0477293	-0.0492869	-0.130499	-0.268022	0.274327	-2.46166
DGR2	P32330	Protein	2-deoxy-glucose resistant protein 2	-0.374415	-0.0940121	0.0195094	-0.446915	-0.68682	0.0377996	-0.113285	-0.435269	-0.207323	-0.702756	-0.0946891	-0.0123283
YMC1	P32331	Protein	Carrier protein YMC1, mitochondrial	0.138156	0.0960057	0.157663	0.000313417	-0.787682	0.123442	0.2007	-0.068138	0.122952	-0.26881	-3.21534	-0.124166
OAC1	P32332	Protein	Mitochondrial oxaloacetate transport protein	0.246135	0.399311	0.204805	0.6714	0.507676	0.145405	0.177526	0.0728962	0.0327553	0.803709	-1.61671	0.119349
MOT1	P32333	Protein	TATA-binding protein-associated factor MOT1	0.232732	0.253737	0.107075	0.155588	0.369307	0.349635	-0.0072991	0.196835	0.12881	0.467519	0.525402	0.0371446
MSB2	P32334	Protein	Signaling mucin MSB2	0.0735941	-0.021047	0.132908	0.380919	0.739404	0.0960906	0.0304695	0.462009	0.543183	0.606538	0.570112	0.0379988
MSS51	P32335	Protein	Protein MSS51, mitochondrial	0.44292	0.0521791	0.209266	0.287037	-0.412022	-0.0564098	-0.0450366	0.250059	0.312231	-0.00686674	-1.10124	-0.0806028
NUD1	P32336	Protein	Protein NUD1	0.569016	0.508977	0.377828	0.21132	0.354567	0.293097	0.384667	0.697387	0.68194	0.216246	0.326319	-0.0912187
PSE1	P32337	Protein	Importin subunit beta-3	0.170112	0.223709	0.0304881	0.164069	0.0859347	0.0746515	0.156757	0.0578653	0.117193	0.131952	0.298346	0.0560759
RME1	P32338	Protein	Zinc finger protein RME1	0.2926	0.0658285	0.548613	-0.727439	0.0264487	-0.194343	-0.137706	0.539435	0.524506	-0.300219	0.415814	-0.473241
HMX1	P32339	Protein	Heme-binding protein HMX1	-0.212706	-0.0505906	-0.139045	-1.191	-0.571409	-0.231776	0.214953	-0.551564	-0.204823	-1.13766	-0.936792	0.182003
NDI1	P32340	Protein	Rotenone-insensitive NADH-ubiquinone oxidoreductase, mitochondrial	0.263464	-0.0132112	0.0293459	-0.448599	-1.23092	-0.0192974	-0.0321895	0.0975159	0.186767	-1.02295	-1.85293	-0.0637182
VPH2	P32341	Protein	Vacuolar ATPase assembly integral membrane protein VPH2	0.344417	-0.199056	0.165737	-0.0322361	0.649377	0.0226712	-0.161127	0.27531	0.205183	0.195632	0.644231	-0.132039
SRP21	P32342	Protein	Signal recognition particle subunit SRP21	-0.114974	0.107552	0.131241	-0.0801127	0.0461911	-0.161116	-0.193363	0.059966	0.0170506	-0.16812	0.0143211	-0.095158
SSH4	P32343	Protein	Protein SSH4	-0.710728	-0.804939	0.129535	-0.795204	-0.489686	-0.200515	-0.539273	-0.0626745	-0.155307	-0.300596	-0.167535	-0.336163
PPH3	P32345	Protein	Serine/threonine-protein phosphatase 4 catalytic subunit	-0.276015	0.090041	-0.476136	0.0873338	0.370957	-0.107943	-0.077272	0.106625	-0.256819	0.584215	0.11217	0.554722
HEM12	P32347	Protein	Uroporphyrinogen decarboxylase	0.221469	-0.0774811	0.0893493	0.192671	-0.0965977	-0.25755	-0.0109184	0.0483652	0.24108	-0.150995	-0.0140126	-0.128749
RPC82	P32349	Protein	DNA-directed RNA polymerase III subunit RPC3	0.329689	0.200134	0.013375	0.0879724	0.0652276	-0.029302	0.225478	0.229143	0.23387	0.119863	0.258382	-0.052685
KNS1	P32350	Protein	Dual specificity protein kinase KNS1	-0.153418	0.0944845	0.108218	0.127652	-0.162821	0.20427	0.143396	-0.209527	-0.425739	0.357384	-0.719016	0.315234
IMP2	P32351	Protein	Sugar utilization regulatory protein IMP2	0.00545873	0.235287	0.130679	0.0870536	0.195154	0.19116	0.355191	0.0574636	0.164729	0.0528141	0.225285	0.20062
ERG2	P32352	Protein	C-8 sterol isomerase	-0.00204112	-0.153396	-0.0565856	0.263534	0.500193	0.0791791	-0.238354	-0.0919157	0.161515	0.228316	-0.128319	-0.0450839
ERG3	P32353	Protein	C-5 sterol desaturase	0.201092	0.334462	0.428032	-0.305243	-0.566831	0.188684	-0.483614	0.0505814	0.420567	-1.39352	0.889583	-0.415675
MCM10	P32354	Protein	Minichromosome maintenance protein 10	0.13033	-0.112459	0.305037	-0.422841	0.0038528	0.0584484	-0.0372155	-0.361599	0.290176	-0.53509	0.801807	0.07519
NTH1	P32356	Protein	Neutral trehalase	-0.261092	-0.0989359	-0.307039	-0.253728	-0.160897	0.154599	0.134259	-0.469527	-0.371173	-0.167089	0.0662665	0.188061
AAR2	P32357	Protein	A1 cistron-splicing factor AAR2	-0.1901	-0.482696	-0.355095	-0.232772	-0.232166	-0.207024	0.0186732	0.0850408	-0.446581	-0.60504	-0.0123665	-0.178775
IRE1	P32361	Protein	Serine/threonine-protein kinase/endoribonuclease IRE1;Serine/threonine-protein kinase;Endoribonuclease	0.957064	-0.620893	1.27901	0.306062	0.0604596	1.23526	0.459268	0.616602	0.458534	2.41826	0.379327	-1.24879
SPT14	P32363	Protein	Phosphatidylinositol N-acetylglucosaminyltransferase GPI3 subunit	0.899624	0.635096	0.404236	0.783228	1.01097	0.588804	0.726468	0.809009	0.964951	0.0266	1.51893	0.39837
SMY1	P32364	Protein	Kinesin-related protein SMY1	0.119931	0.130058	0.0218364	0.278005	0.357787	0.0779953	-0.031599	0.0582945	0.0322243	0.289681	0.462455	0.053688
VMA6	P32366	Protein	V-type proton ATPase subunit d	-0.203962	-0.139736	-0.153915	-0.0546414	0.0473081	-0.158572	-0.0878928	-0.206071	-0.0827762	-0.0418841	0.00944292	-0.130986
TFC1	P32367	Protein	Transcription factor tau 95 kDa subunit	0.111354	0.0947895	-0.0250207	-0.130795	0.0587427	0.00229348	0.0238166	-0.0206316	-0.061474	-0.0584527	-0.0580029	0.180395
SAC1	P32368	Protein	Phosphoinositide phosphatase SAC1	0.0749431	0.0889599	0.0427479	0.0752542	0.291817	0.00126936	-0.0658093	0.033273	0.106809	0.262875	0.470217	-0.0125487
MVD1	P32377	Protein	Diphosphomevalonate decarboxylase	0.114713	0.0155797	-0.0225068	-0.0445439	0.238687	-0.197028	-0.162955	0.0702683	0.191634	0.0483031	-0.0672221	-0.02822
COQ2	P32378	Protein	4-hydroxybenzoate polyprenyltransferase, mitochondrial	0.0323137	0.220749	0.192136	0.0710469	-0.111621	-0.188763	0.12042	0.0531495	0.235208	-0.314097	-0.122656	0.22538
PUP2	P32379	Protein	Proteasome subunit alpha type-5	0.0366951	0.0375957	-0.00962432	0.295502	0.221172	-0.0529528	0.121998	0.0586951	0.0399753	0.315943	0.475465	0.0771004
SPC110	P32380	Protein	Spindle pole body component 110	0.165409	0.28669	0.131376	0.121981	0.253988	0.115392	0.277367	0.238229	0.245845	0.125332	0.144031	0.109496
ARP2	P32381	Protein	Actin-related protein 2	-0.044729	-0.0124361	-0.0952802	0.027081	0.0900026	-0.0982095	0.043285	-0.0130167	-0.00518064	-0.068951	0.17892	-0.0060759
YBT1	P32386	Protein	ATP-dependent bile acid permease	0.0260043	0.189276	0.0810023	-0.0655447	-0.00598235	0.0322425	0.113816	-0.0941161	-0.043799	-0.0157262	0.189882	0.068537
MRP20	P32387	Protein	54S ribosomal protein L41, mitochondrial	0.449582	0.0917015	0.44914	0.4212	-0.432577	-0.174144	-0.128187	0.140611	0.313336	-0.171258	-1.67688	-0.262952
MRP49	P32388	Protein	54S ribosomal protein MRP49, mitochondrial	0.721125	0.105169	0.359002	0.358957	-0.0441683	-0.184016	-0.0416626	0.445191	0.547832	-0.064202	-0.00236166	-0.0226566
MET4	P32389	Protein	Transcriptional activator of sulfur metabolism MET4	-0.105496	0.297917	0.079024	-0.974186	0.220653	-0.465817	-0.340026	0.132475	0.0262378	-0.97436	0.35202	-0.0779777
MDH3	P32419	Protein	Malate dehydrogenase, peroxisomal	0.0294614	0.11772	-0.0312249	0.033251	-0.337733	0.103733	0.225212	-0.00998874	-0.137213	-0.0753637	-0.548026	0.158207
SFP1	P32432	Protein	Transcription factor SFP1	0.295073	0.154034	0.278955	0.418766	0.22427	-0.1749	0.241548	-0.12473	0.150778	0.549085	0.504782	-0.0754287
RIM1	P32445	Protein	Single-stranded DNA-binding protein RIM1, mitochondrial	-0.0940514	-0.135871	0.0794674	-0.12922	-0.431676	-0.229267	-0.261539	0.0191138	0.0620744	-0.400597	-0.822952	-0.169259
ASF1	P32447	Protein	Histone chaperone ASF1	-0.107484	-0.0467056	-0.0912475	-0.168585	0.0260809	0.119801	0.0439144	0.069704	-0.00824153	-0.160966	0.338652	0.00465484
ARO4	P32449	Protein	Phospho-2-dehydro-3-deoxyheptonate aldolase, tyrosine-inhibited	0.154754	0.0540969	0.0841237	-0.0157732	0.0653341	-0.00674581	-0.00884706	0.266906	0.274736	0.260943	-0.490815	-0.062211
BIO2	P32451	Protein	Biotin synthase, mitochondrial	-0.0492387	-0.18708	0.0996093	-0.219859	-0.30731	-0.103424	0.212646	0.172285	-0.270735	-0.361929	-1.65455	-0.400342
PHA2	P32452	Protein	Putative prephenate dehydratase	-0.306638	0.0929992	-0.194241	-0.383769	-0.105414	-0.239752	-0.12766	-0.216741	-0.371421	-0.0913894	0.00148321	0.148195
ATP11	P32453	Protein	Protein ATP11, mitochondrial	0.448515	0.177179	0.216222	0.218385	0.426224	-0.127926	-0.0992889	0.206763	0.357934	0.247932	0.620393	-0.0785441
APE2	P32454	Protein	Aminopeptidase 2, mitochondrial	-0.101037	0.0277574	-0.0882666	0.00923413	0.0450461	0.0614023	0.171914	-0.221091	-0.214857	-0.05112	0.159202	0.0799626
CDC3	P32457	Protein	Cell division control protein 3	0.144016	0.0668829	0.0971858	0.0234365	0.211328	-0.0170909	0.129505	0.117534	0.0772393	0.249755	0.291089	0.00550937
CDC11	P32458	Protein	Cell division control protein 11	0.0701999	-0.0546468	0.00928857	0.0374157	0.211355	-0.0319607	0.0634038	0.205468	0.101603	-0.122153	0.243763	-0.102848
DAL3	P32459	Protein	Ureidoglycolate lyase	0.804242	0.665737	1.05666	0.887487	1.59185	0.418062	0.945233	-0.224332	0.587391	0.99363	1.47086	0.0941486
DCG1	P32460	Protein	Protein DCG1	-0.183775	0.163231	0.344991	-0.502366	-0.0191459	-0.344079	-0.278477	-0.0688087	-0.0693056	-0.166439	-0.0723482	0.204103
DPH2	P32461	Protein	Diphthamide biosynthesis protein 2	0.0452397	-0.0565558	0.14034	-0.178068	-0.30115	0.0298166	-0.24243	0.088075	0.195519	-0.273891	-0.340188	-0.0777549
ERG24	P32462	Protein	Delta(14)-sterol reductase	0.0681024	0.206197	0.0631818	0.0164067	0.288238	0.108472	0.108168	-0.14556	-0.00607228	-0.024784	0.429695	0.0705128
ACP1	P32463	Protein	Acyl carrier protein, mitochondrial	0.362966	0.221905	-0.0395199	0.135037	0.389125	-0.019023	0.101501	0.325514	0.231216	0.193357	-0.0429452	0.468924
HYM1	P32464	Protein	Protein HYM1	-0.356659	-0.184345	-0.0562614	-0.74979	-0.186561	-0.0378857	0.0978753	-0.267611	-0.265327	-0.431281	-0.490047	-0.0958532
HXT3	P32466	Protein	Low-affinity glucose transporter HXT3	0.0873451	-0.682154	-0.0172732	-0.389184	-0.949332	-0.623359	-1.35171	-0.619385	-0.469007	0.622414	5.13549	-0.312316
HXT4	P32467	Protein	Low-affinity glucose transporter HXT4	-3.21306	-0.522503	0.113	-1.50691	-0.937161	-0.723645	-0.289041	-0.134755	0.558262	-1.43777	3.54079	-1.73916
CDC12	P32468	Protein	Cell division control protein 12	0.0901389	0.041407	0.0390644	-0.169327	-0.00704086	-0.0167437	0.0266311	0.0668182	0.0458203	0.018684	0.145801	0.0156528
DPH5	P32469	Protein	Diphthine synthase	-0.207802	-0.22933	-0.147232	0.039409	0.148342	-0.0483218	-0.233002	0.0522445	0.120603	0.0933018	-0.0358221	-0.316674
EFB1	P32471	Protein	Elongation factor 1-beta	0.16971	-0.0419541	0.067093	0.113313	0.107465	-0.114058	0.186433	0.308455	0.260293	0.204516	-0.100344	-0.13324
FPR2	P32472	Protein	Peptidyl-prolyl cis-trans isomerase FPR2	-0.434876	-0.409988	-0.365111	-0.307114	0.00356719	0.0466495	-0.147617	0.0650794	0.0725725	0.0361231	-0.416555	0.22839
PDB1	P32473	Protein	Pyruvate dehydrogenase E1 component subunit beta, mitochondrial	0.115421	-0.038804	-0.0110562	0.0752013	-0.0666433	-0.0297211	0.143576	0.124153	0.016307	-0.126165	-0.0402593	-0.0469868
EUG1	P32474	Protein	Protein disulfide-isomerase EUG1	-0.117422	-0.0389034	-0.176382	0.204944	0.380833	0.0191414	-0.146895	-0.0104164	-0.0267632	0.257898	0.0493298	0.139661
ERG1	P32476	Protein	Squalene monooxygenase	0.228385	0.193249	0.381765	-1.00279	-0.59897	0.069505	-0.0522812	0.325479	0.434109	-1.47649	0.02527	0.00760934
GSH1	P32477	Protein	Glutamate--cysteine ligase	-0.179319	0.191715	0.0459498	0.0870851	0.769524	0.209243	-0.00315532	-0.081599	-0.296007	0.580357	1.10018	0.188321
HSP150	P32478	Protein	Cell wall mannoprotein HSP150	0.120285	0.228591	0.285264	0.0101839	-0.0771582	-0.131291	0.109366	-0.0109127	0.222598	0.110439	0.287447	0.0469745
HIR1	P32479	Protein	Protein HIR1	0.131957	0.0403363	-0.233193	-0.385967	-0.324326	0.327987	0.0228846	-0.0664416	-0.176823	0.665781	-0.214308	-0.0738873
HIR2	P32480	Protein	Protein HIR2	-0.0850296	0.220685	0.0687975	-0.243782	-0.326314	-0.127809	-0.0646923	-0.128103	0.0181433	-0.384741	-0.287044	0.12795
GCD11	P32481	Protein	Eukaryotic translation initiation factor 2 subunit gamma	0.101361	0.0747492	0.166008	0.0184456	0.0912613	-0.105476	-0.152906	0.0913939	0.136426	0.0923008	0.0598088	0.0110404
HOG1	P32485	Protein	Mitogen-activated protein kinase HOG1	0.00501512	-0.0276434	0.022917	-0.0499623	0.282912	-0.114804	-0.0896743	0.00373976	0.104022	0.0377426	0.345331	-0.0994065
KRE6	P32486	Protein	Beta-glucan synthesis-associated protein KRE6	-0.0303304	0.0234558	0.240216	-0.576136	-0.580612	-0.148909	-0.151864	0.193566	0.103685	-0.478648	0.431769	0.167004
LYP1	P32487	Protein	Lysine-specific permease	0.0272413	-0.0297674	0.407857	0.0449589	0.125947	-0.00581302	0.235084	0.550615	0.377473	-1.5967	0.409835	-0.0533402
ISF1	P32488	Protein	Increasing suppression factor 1	-0.864376	-0.0664258	-0.397067	-0.851006	-0.297339	-0.00092179	-0.413181	-0.512234	-0.476086	-0.402908	-1.91138	0.0575289
MKK1	P32490	Protein	MAP kinase kinase MKK1/SSP32	-0.199348	-0.179816	-0.612291	-0.85759	-0.977765	-0.934253	0.337599	-0.0878711	-0.0719103	-1.7476	-0.046267	-0.445459
MKK2	P32491	Protein	MAP kinase kinase MKK2/SSP33	-1.20773	0.0257886	0.312754	0.186465	-0.105758	0.0879708	0.0629551	0.56871	0.58946	-0.384543	0.0426564	-0.184545
MYO4	P32492	Protein	Myosin-4	0.157421	0.0683308	-0.0163439	0.225057	0.209196	-0.0595244	0.0742226	0.095163	0.0949323	0.10792	0.452817	-0.127406
AEP1	P32493	Protein	ATPase expression protein 1, mitochondrial	0.370817	0.111709	0.321316	-0.119912	-0.498107	0.0373777	-0.182146	0.0694292	0.305838	-0.0822124	-1.99443	-0.0870967
NGG1	P32494	Protein	Chromatin-remodeling complexes subunit NGG1	-0.149061	0.195895	0.0203583	-0.345108	-0.109235	-0.0185104	0.00577579	-0.158666	-0.171766	-0.195311	-0.0625449	0.0451252
NHP2	P32495	Protein	H/ACA ribonucleoprotein complex subunit 2	0.540485	0.0692293	0.113795	0.643317	0.483714	-0.0154066	0.486286	0.443824	0.510283	0.695253	0.481408	-0.174187
RPN12	P32496	Protein	26S proteasome regulatory subunit RPN12	0.00201923	0.0552313	-0.104979	0.135574	0.180804	-0.0838674	-0.0461365	-0.0147307	-0.0169581	0.32648	0.304959	0.0130924
NIP1	P32497	Protein	Eukaryotic translation initiation factor 3 subunit C	0.0297389	-0.0259799	0.00943639	-0.0521915	-0.0122439	0.0143845	0.0328419	0.0889622	0.152068	0.0152653	-0.0141785	-0.136617
NUP2	P32499	Protein	Nucleoporin NUP2	0.0370225	0.0847612	-0.00481919	0.044944	0.133273	0.00768507	0.0266811	0.0250396	0.0360422	0.1516	0.249297	-0.0119495
NDC1	P32500	Protein	Nucleoporin NDC1	0.297083	0.188087	0.225233	0.239864	0.362503	0.126367	0.147803	0.0764719	0.226148	0.017915	0.572881	-0.0806142
GCD6	P32501	Protein	Translation initiation factor eIF-2B subunit epsilon	0.260093	0.244267	0.130813	0.241415	0.142219	-0.0072039	0.240482	0.116678	0.178389	0.116506	0.423142	0.0404207
GCD7	P32502	Protein	Translation initiation factor eIF-2B subunit beta	-0.0178401	-0.00634408	-0.0398147	0.0498682	-0.0428715	-0.0183489	0.0154815	-0.0836428	0.00688889	0.0571028	0.298999	-0.0232302
CBF2	P32504	Protein	Centromere DNA-binding protein complex CBF3 subunit A	-0.0590722	-0.10565	-0.137117	-0.209809	0.265819	-0.112333	-0.203019	0.00297252	-0.061756	-0.169431	0.499746	-0.0999076
NAB2	P32505	Protein	Nuclear polyadenylated RNA-binding protein NAB2	-0.107205	-0.0014761	-0.0558124	0.1336	-0.0455068	-0.104957	-0.245108	-0.170609	0.0071384	0.289424	-0.315529	0.022829
PAN1	P32521	Protein	Actin cytoskeleton-regulatory complex protein PAN1	-0.00661123	0.0393781	-0.000270033	0.0134606	0.104391	-0.0318883	0.075255	0.0033999	-0.0823725	0.0541225	0.163625	0.0370895
PET309	P32522	Protein	Pentatricopeptide repeat-containing protein PET309, mitochondrial	0.64102	0.404632	0.574405	0.2604	-0.589153	-0.0466844	-0.109459	0.255337	0.649238	-0.00551158	-2.39447	0.28957
PRP19	P32523	Protein	Pre-mRNA-processing factor 19	0.101971	0.146833	-0.0972354	0.103774	0.126221	0.0279756	-0.0107119	0.169767	0.034962	0.16135	0.0950855	0.143542
PRP21	P32524	Protein	Pre-mRNA-splicing factor PRP21	-0.188963	0.161337	0.355784	-0.0885676	-0.0974998	-0.410007	0.0364859	-0.00594726	-0.0779994	0.0214659	0.25255	0.178256
ECM25	P32525	Protein	Protein ECM25	0.0655192	0.156019	0.264828	0.0846595	0.0616437	0.00427815	-0.135356	0.11554	0.336223	-0.660166	0.829244	-0.0432247
ZUO1	P32527	Protein	Zuotin	0.190105	0.0234343	0.0483016	0.235274	0.352688	0.0077851	0.10272	0.28481	0.131686	0.22344	0.586435	-0.146262
DUR1,2	P32528	Protein	Urea amidolyase;Urea carboxylase;Allophanate hydrolase	0.400459	-0.0433731	-0.443628	0.106373	0.455246	-0.0716827	0.00469795	0.124096	0.304483	0.484729	1.24175	0.0650731
RPA12	P32529	Protein	DNA-directed RNA polymerase I subunit RPA12	0.00661193	0.0471971	-0.147808	-0.21554	-0.000986137	-0.35643	-0.498083	-0.0374673	-0.131174	0.129219	0.0703648	-0.160057
SPT16	P32558	Protein	FACT complex subunit SPT16	-0.0216748	-0.0405313	-0.0643604	0.0308691	0.189382	0.0290406	-0.0175678	-0.0939071	-0.0456707	0.0760285	0.382574	-0.0798619
MSS1	P32559	Protein	tRNA modification GTPase MSS1, mitochondrial	0.476443	0.086685	0.461172	0.527645	0.0813066	-0.0508159	0.134424	0.147492	0.321957	-0.21648	0.0686231	0.445404
RPD3	P32561	Protein	Histone deacetylase RPD3	0.0497331	0.111752	0.0701664	-0.109511	-0.17519	-0.0287064	0.0276836	0.0677748	0.0440326	-0.326312	-0.0445441	0.0631448
VPH1	P32563	Protein	V-type proton ATPase subunit a, vacuolar isoform	-0.0815852	0.0379123	-0.0224575	-0.0974447	0.000922383	-0.00955159	-0.0660357	-0.186579	-0.0888952	-0.00180775	-0.141657	0.0616797
SCM4	P32564	Protein	Protein SCM4	0.576342	0.124214	-0.0877638	0.576077	0.614345	0.410278	0.760521	0.2431	0.325828	0.611969	0.187735	0.253216
RPN2	P32565	Protein	26S proteasome regulatory subunit RPN2	0.224438	0.094272	0.0161821	0.257266	0.250731	0.0442285	0.156757	0.0108562	0.0505789	0.245522	0.516595	0.0883961
SMI1	P32566	Protein	Cell wall assembly regulator SMI1	0.168576	0.0326475	0.116329	-0.261726	-0.0152745	-0.125823	0.220962	0.235739	0.183486	0.0281105	0.00633403	0.120341
PAH1	P32567	Protein	Phosphatidic acid phosphohydrolase 1	-0.035129	0.0397493	-0.133742	0.0153639	0.130712	0.00225452	0.00618814	-0.0491782	-0.0932896	0.0413071	0.348556	-0.0100199
SNQ2	P32568	Protein	Protein SNQ2	0.0292435	0.0719801	-0.0448492	-0.181765	0.527374	-0.266109	0.0761814	-0.188797	-0.115736	-0.175893	1.68517	0.14078
SRB4	P32569	Protein	Mediator of RNA polymerase II transcription subunit 17	-0.0702954	0.0100285	0.099006	-0.0441359	0.0643403	0.114364	0.0762342	-0.102704	-0.0695404	0.260144	0.0343172	0.112941
SRB6	P32570	Protein	Mediator of RNA polymerase II transcription subunit 22	0.0800208	0.0922255	0.133142	-0.160734	-0.255743	0.362236	0.0464704	0.409627	0.180266	0.322612	-0.0502253	-0.0179709
DOA4	P32571	Protein	Ubiquitin carboxyl-terminal hydrolase 4	-0.330792	-0.0676762	-0.0260528	-0.192055	-0.386634	-0.084057	-0.0870894	-0.367485	-0.290107	-0.396684	-0.376403	-0.147793
SPS19	P32573	Protein	Peroxisomal 2,4-dienoyl-CoA reductase SPS19	-0.728137	-0.155543	-0.327483	-0.383704	-0.860569	-0.114729	0.0884231	-0.848368	-0.860379	-0.515241	-1.21438	0.0927882
SIP1	P32578	Protein	SNF1 protein kinase subunit beta-1	-0.162236	0.0495282	-0.0884284	-0.161575	0.175741	-0.248543	-0.17934	-0.229248	-0.240372	0.0647614	0.356435	0.250794
SUA5	P32579	Protein	Threonylcarbamoyl-AMP synthase	0.168983	0.0167424	0.0798164	-0.00718022	-0.0709252	0.082549	-0.130344	0.19658	0.23618	0.0461015	0.23554	0.00712187
SUV3	P32580	Protein	ATP-dependent RNA helicase SUV3, mitochondrial	0.528863	0.203337	0.330294	0.458593	0.25842	-0.0708597	0.139894	0.314698	0.52525	0.230731	0.68767	-0.0133472
CYS4	P32582	Protein	Cystathionine beta-synthase	0.184896	0.109527	-0.0277775	0.190598	0.120978	-0.107823	0.277023	0.296145	0.0992826	0.28891	0.311501	0.0475365
SRP40	P32583	Protein	Suppressor protein SRP40	0.0209066	0.302258	0.353245	-0.58369	-0.624682	-0.276428	-0.349387	0.28526	0.0896898	-0.144776	0.165541	-0.195043
STE14	P32584	Protein	Protein-S-isoprenylcysteine O-methyltransferase	-1.98996	-2.24348	-0.931592	-1.67404	-0.901184	-0.595416	-1.67828	-1.81482	-2.95276	-1.27521	-2.34736	-1.1642
SRB5	P32585	Protein	Mediator of RNA polymerase II transcription subunit 18	0.105957	-0.15624	-0.216139	0.190078	0.118784	0.00989074	0.146439	-0.080596	0.211273	-0.338035	0.230085	0.0861832
PUB1	P32588	Protein	Nuclear and cytoplasmic polyadenylated RNA-binding protein PUB1	0.177711	-0.0874751	-0.00011409	0.233463	0.178053	0.0244342	0.265553	0.191467	0.0735342	0.200645	0.212662	0.00415636
SSE1	P32589	Protein	Heat shock protein homolog SSE1	0.107491	0.00491512	-0.115291	0.306863	0.146796	0.137933	0.223554	-0.0483023	-0.0563188	0.273098	0.18673	0.039588
SSE2	P32590	Protein	Heat shock protein homolog SSE2	-0.482835	-0.0525991	-0.671515	-0.0589482	-0.360398	0.354644	0.307116	-0.674013	-0.748125	-0.333084	0.0123849	0.225793
SWI3	P32591	Protein	SWI/SNF complex subunit SWI3	0.0407675	0.061767	0.118666	0.0477968	-0.0807188	-0.112055	-0.00023559	0.131072	0.0781188	0.0205741	-0.00515987	0.00962612
STH1	P32597	Protein	Nuclear protein STH1/NPS1	0.117537	0.169601	0.0528729	0.00790098	0.180992	0.028145	0.0353672	0.0357534	0.0225908	0.0380849	0.130271	0.108271
GLC7	P32598	Protein	Serine/threonine-protein phosphatase PP1-2	-0.114655	-0.0590853	-0.127734	-0.120779	0.0603834	0.0534382	-0.115011	-0.12489	-0.10134	-0.198239	0.0611002	-0.0590088
SAC6	P32599	Protein	Fimbrin	0.0827029	0.0198215	-0.154517	0.163166	0.088727	0.0368933	0.0641213	-0.091882	-0.0174353	0.0384813	0.0602631	0.0290162
TOR2	P32600	Protein	Serine/threonine-protein kinase TOR2	0.0729556	0.0770441	-0.081348	-0.189695	-0.0255269	-0.00291498	-0.0446377	-0.0413834	-0.101793	-0.368045	-0.154126	-0.0510714
DSS4	P32601	Protein	Protein DSS4	-0.0283536	-0.264131	-0.0851697	-0.0925638	-0.601476	-0.177865	-0.180683	0.0215507	0.0369103	-0.71079	0.0914702	-0.0404402
SEC17	P32602	Protein	Alpha-soluble NSF attachment protein	-0.156175	-0.0605687	-0.169054	-0.0406766	0.0191483	0.0428792	-0.126362	-0.147669	-0.0648872	-0.138477	0.110048	0.0927832
FBP26	P32604	Protein	Fructose-2,6-bisphosphatase	0.0218373	0.107612	-0.0474977	0.0725915	0.0316131	0.0813203	-0.0174192	-0.220652	-0.0151971	0.0426606	-0.0640112	0.1035
MUD1	P32605	Protein	U1 small nuclear ribonucleoprotein A	0.470153	0.41163	0.234367	0.273275	0.284241	-0.111934	0.0811451	-0.0420569	0.119178	-0.0847849	0.477229	0.0729647
PET127	P32606	Protein	Putative mitochondrial translation system component PET127	0.465881	0.0591504	0.214137	0.167367	-0.395713	0.0381195	0.00703861	0.216589	0.369374	-0.327803	-1.55869	-0.358237
RTG1	P32607	Protein	Retrograde regulation protein 1	0.187455	0.316688	0.0129569	0.0258819	-0.027672	0.240669	0.0445093	0.028192	0.100536	0.153951	0.283609	0.196744
RTG2	P32608	Protein	Retrograde regulation protein 2	-0.109821	-0.0462311	-0.141894	0.0878543	0.189683	-0.0492313	-0.0580155	-0.0861781	-0.105116	-0.0231857	0.453343	0.0265721
PEP7	P32609	Protein	Vacuolar segregation protein PEP7	-0.0286571	-0.34125	0.0382943	-4.90467e-05	0.0809615	0.106633	0.155267	0.199588	0.299551	0.0941884	0.495625	0.166418
VMA8	P32610	Protein	V-type proton ATPase subunit D	-0.0446684	-0.231109	-0.0264171	0.0297145	0.319378	-0.116777	0.243998	0.0418176	0.128286	0.051901	0.164617	-0.0919746
RML2	P32611	Protein	54S ribosomal protein RML2, mitochondrial	0.683329	0.162801	0.43834	0.505768	-0.751277	-0.0423077	0.044981	0.156525	-0.0910495	0.320074	-2.85785	0.0958249
TCA17	P32613	Protein	TRAPP-associated protein TCA17	0.0117949	0.00708516	0.703278	0.491526	0.720001	0.483327	0.235877	0.365818	0.656117	0.0566518	1.02473	0.118931
FRD1	P32614	Protein	Fumarate reductase 1	-0.23403	-0.187286	-0.353806	-0.178919	0.350633	-0.234007	-0.22399	-0.061339	0.0486375	0.0824068	0.272267	-0.0137873
IES6	P32617	Protein	Chromatin-remodeling complex subunit IES6	0.0809479	0.213137	0.232898	0.208512	0.232984	0.021082	0.0114636	-0.0139471	0.152602	0.136749	0.263552	0.093258
	P32618	Protein	Uncharacterized protein YEL043W	0.269312	0.319292	0.256919	0.0195777	-0.168593	0.0561032	0.336694	0.0799646	0.293828	-0.0262791	0.045245	0.145064
GDA1	P32621	Protein	Guanosine-diphosphatase	0.0384895	-0.0128333	0.185736	-0.647382	-0.279861	-0.366241	-0.262693	0.0439518	0.0900085	-0.492592	0.0327237	-0.0557008
YEF1	P32622	Protein	ATP-NADH kinase YEF1	-0.43597	-0.487316	-1.03803	-0.645267	0.42774	-1.22632	-0.896513	-0.548275	-0.893095	-1.55915	-0.865104	-0.491223
UTR2	P32623	Protein	Probable glycosidase CRH2	0.386465	0.110737	0.197437	0.738712	1.01891	-0.112416	0.20113	0.354589	0.530272	0.805625	1.33011	-0.125766
UTR4	P32626	Protein	Enolase-phosphatase E1	0.194046	0.00443055	-0.0958147	0.266165	0.16019	-0.0863796	0.0681188	0.119429	-0.0452968	0.259096	0.249072	0.0120659
RAD23	P32628	Protein	UV excision repair protein RAD23	-0.203242	-0.0738028	-0.140514	-0.275911	-0.233221	-0.157925	-0.0530685	-0.146293	-0.186397	-0.207886	-0.40963	0.0547593
ANP1	P32629	Protein	Mannan polymerase II complex ANP1 subunit	0.0768379	0.06218	0.0504727	0.167481	0.263131	0.0287051	-0.0202649	-0.164047	0.116503	0.276434	0.387777	0.211716
PMD1	P32634	Protein	Negative regulator of sporulation PMD1	0.105867	0.612746	0.0328512	0.118581	0.227919	0.212633	0.88487	-0.16609	0.0211839	-0.663251	0.302088	1.18981
BRR2	P32639	Protein	Pre-mRNA-splicing helicase BRR2	-0.265034	0.0248135	0.0250913	-0.168117	-0.101462	-0.089424	-0.15815	-0.25946	-0.199211	-0.228767	-0.148647	0.0213301
GRX4	P32642	Protein	Monothiol glutaredoxin-4	0.028474	-0.211652	-0.164311	-0.0137467	-0.753829	-0.315021	-0.0419329	0.0484604	0.00774274	-0.281404	-1.0599	-0.0940335
TMT1	P32643	Protein	Trans-aconitate 3-methyltransferase	-0.482736	-0.313378	-0.344125	-0.212649	-0.274784	-0.0610485	0.0732307	-0.295445	-0.363196	-0.411073	-0.366124	0.0128239
ECM32	P32644	Protein	Putative ATP-dependent RNA helicase ECM32	0.384247	0.110382	0.0511845	0.476057	0.515921	-0.0614651	0.264302	0.355439	0.236312	0.445866	0.89475	-0.0888454
GCG1	P32656	Protein	Glutathione-specific gamma-glutamylcyclotransferase	-0.118546	-0.123145	0.093066	-1.31713	-0.777762	-0.54788	-0.412289	0.0669049	0.0806979	-1.54672	0.709637	-0.246026
CHD1	P32657	Protein	Chromo domain-containing protein 1	0.0720309	0.094231	0.0843731	-0.264855	-0.22647	-0.135376	0.0439991	-0.0265532	-0.0137316	-0.373527	0.0757736	-0.0486094
DNF1	P32660	Protein	Phospholipid-transporting ATPase DNF1	0.113427	-0.00647011	0.183739	-0.0453795	0.0769338	-0.0176575	0.00308439	0.0125371	0.0592918	-0.00673186	0.439708	-0.075233
KAP122	P32767	Protein	Importin beta-like protein KAP122	0.135906	0.084573	0.0850173	0.22456	0.181022	-0.0155105	-0.163041	0.18632	0.120688	0.271616	0.453408	-0.115095
HBS1	P32769	Protein	Elongation factor 1 alpha-like protein	-0.103311	0.0542386	0.00917513	-0.0871988	-0.0709798	-0.0451379	-0.0706936	-0.0537378	0.0438742	-0.0383838	0.0127621	-0.0602063
NRP1	P32770	Protein	Asparagine-rich protein	0.226257	0.0864542	0.368641	-0.9355	-0.458638	-0.315277	0.101867	0.201977	0.105351	-1.8336	0.24244	0.0955702
SFA1	P32771	Protein	S-(hydroxymethyl)glutathione dehydrogenase	-0.01467	0.047096	-0.0870789	0.411801	-0.168768	0.0772036	0.131808	-0.161865	-0.00939974	0.0958009	0.236471	0.242344
UGX2	P32772	Protein	Protein UGX2	-0.361254	-0.0224851	-0.807521	0.260911	0.302932	1.27194	-0.251997	-0.856691	-0.504594	0.618766	-0.893016	-0.299747
TOA1	P32773	Protein	Transcription initiation factor IIA large subunit	0.094431	-0.00602159	0.0161308	0.123377	-0.12978	-0.41632	0.063316	-0.11472	0.07427	0.126102	0.113503	-0.265103
TOA2	P32774	Protein	Transcription initiation factor IIA subunit 2	0.0499515	-0.0409174	-0.0241644	-0.0904177	0.109517	-0.209017	-0.119294	-0.0659165	0.00766321	-0.037251	0.167715	0.0165241
GLC3	P32775	Protein	1,4-alpha-glucan-branching enzyme	-0.528616	0.0149001	-0.290029	-0.54796	-0.555952	0.125616	0.225699	-0.480507	-0.586467	-0.583567	-1.21788	0.152102
TFB1	P32776	Protein	RNA polymerase II transcription factor B subunit 1	0.216182	0.178993	0.110963	-0.0658162	0.0376005	0.113682	0.142485	-0.0683366	0.0777892	0.0010091	0.545399	0.116065
ABD1	P32783	Protein	mRNA cap guanine-N7 methyltransferase	-0.0648239	-0.107131	-0.0970061	-0.0690629	-0.0203562	-0.253629	-0.129249	-0.120779	-0.120577	-0.251862	0.153198	-0.0443088
SCT1	P32784	Protein	Glycerol-3-phosphate O-acyltransferase 1	0.377178	0.102002	0.119601	0.383538	0.58971	-0.178128	-0.132794	-0.0094035	0.282964	0.442663	0.887396	-0.0381807
FMT1	P32785	Protein	Methionyl-tRNA formyltransferase, mitochondrial	0.317909	0.280705	0.025824	-0.128245	-1.50531	0.15205	0.190131	-0.20897	0.0671178	-0.490366	-1.35232	0.314297
MGM101	P32787	Protein	Mitochondrial genome maintenance protein MGM101	0.0580157	0.0841814	0.0660578	-0.348347	-0.699467	-0.0108631	0.0917928	0.0230361	-0.0606152	-0.603875	-0.816185	0.075196
	P32788	Protein	Uncharacterized protein YBL010C	-0.762231	-0.464749	-0.28016	-1.29411	-0.480796	-0.183551	-0.661993	-0.623835	-0.256564	-0.106021	-0.810044	-0.267228
SLA1	P32790	Protein	Actin cytoskeleton-regulatory complex protein SLA1	0.0807326	0.102001	0.0708045	0.141705	0.152804	0.0331487	0.130257	0.147058	0.0358904	0.0535603	0.158375	0.0270162
FRE1	P32791	Protein	Ferric/cupric reductase transmembrane component 1	0.272808	-0.888229	-0.57522	-0.487155	-0.354815	0.341336	-0.103847	-0.252689	0.722236	0.612215	5.91768	-0.019596
YSC83	P32792	Protein	UPF0744 protein YSC83	0.291299	0.344944	-0.0760153	0.205578	-0.176304	-0.0789701	0.364608	-0.0923199	-0.0381871	0.12869	0.252127	-0.0620268
YSC84	P32793	Protein	Protein YSC84	-0.0634432	0.056574	-0.0318345	0.00550404	0.421434	-0.0408079	0.0443284	-0.0615677	-0.044122	0.0462836	0.561221	0.200956
AFG2	P32794	Protein	ATPase family gene 2 protein	0.192178	0.282205	0.141464	0.232008	0.590791	0.145068	0.101391	0.198196	0.264289	0.510546	0.736612	0.151892
YME1	P32795	Protein	Mitochondrial inner membrane i-AAA protease supercomplex subunit YME1	0.254187	0.114762	0.323266	0.10996	0.0915436	-0.189817	-0.0479312	0.109765	0.312706	-0.15257	0.511414	-0.0816133
CAT2	P32796	Protein	Carnitine O-acetyltransferase, mitochondrial	-0.766024	-0.135632	-0.0285208	-1.06994	-0.810201	-0.142266	0.210108	-0.534562	-0.780261	-1.20825	-3.78091	0.00806057
CAT2_2	P32796-2	Protein	Carnitine O-acetyltransferase, mitochondrial	-0.272657	-0.322507	0.291265	-1.03753	-0.627356	-0.779279	0.271017	-0.679058	-1.07319	-0.53974	0.0798673	0.317547
CDC13	P32797	Protein	Cell division control protein 13	0.245776	0.0686686	-0.0989721	0.104637	0.0652532	-0.200316	0.54419	0.574215	0.77985	-0.168413	0.756045	-0.452222
COT1	P32798	Protein	Cobalt uptake protein COT1	-0.0745864	0.195038	0.257158	-0.809458	-1.17776	-0.354499	-0.333736	0.139483	-0.000569437	-1.11996	-0.259953	0.0414815
COX13	P32799	Protein	Cytochrome c oxidase subunit 6A, mitochondrial	-0.495152	0.0779829	0.0275415	-1.72045	-3.00142	0.143502	0.217039	-0.170834	-0.577484	-2.81156	-5.73052	0.169318
PEX2	P32800;P32800-2	Protein	Peroxisomal biogenesis factor 2	-0.261755	0.0962628	-0.247567	1.24033	-0.175632	0.542451	-0.304935	-0.117654	-0.114342	-0.164974	-0.0567574	0.208138
ELM1	P32801	Protein	Serine/threonine-protein kinase ELM1	0.00229582	0.279147	0.366355	-0.444866	-0.299448	-0.726695	-0.480853	-0.343096	0.324707	-0.948312	-0.287954	-0.0898374
EMP70	P32802	Protein	Transmembrane 9 superfamily member 1;Protein p24a	-0.0936987	-0.0704712	0.0335841	-0.236014	0.0959212	-0.10378	-0.298254	-0.0512581	-0.0932095	-0.128762	0.117011	-0.143398
EMP24	P32803	Protein	Endosomal protein P24B	0.204799	0.067564	0.159334	0.0981049	-0.0885547	-0.144621	0.171151	0.220239	0.180247	-0.324528	0.0249594	0.104757
FZF1	P32805	Protein	Zinc finger protein FZF1	-0.00735538	0.165596	-0.0723649	0.152636	0.0617435	0.064801	-0.185873	-0.0156889	-0.0553249	-0.193278	-0.28041	-0.185134
GYP6	P32806	Protein	GTPase-activating protein GYP6	-0.144938	-0.0198275	-0.246626	-0.0214425	-0.0544573	0.109889	0.0416056	-0.26767	-0.250784	-0.353323	-0.139752	0.0190014
YKU70	P32807	Protein	ATP-dependent DNA helicase II subunit 1	0.0172058	0.324553	-0.280995	-0.761007	-0.137459	0.83354	-0.404198	0.116833	0.335836	-0.462689	0.0028108	0.424146
MRE11	P32829	Protein	Double-strand break repair protein MRE11	-0.118793	-0.225326	-0.00170325	-0.132019	0.122272	0.443123	-0.0238789	0.249026	-0.0461271	1.19715	0.422978	0.0233329
TIM12	P32830	Protein	Mitochondrial import inner membrane translocase subunit TIM12	0.849982	0.0597328	0.114839	0.464995	0.263228	-0.0778159	0.356329	0.318813	0.504918	0.086562	0.731778	-0.215022
NGR1	P32831;P32831-2	Protein	Negative growth regulatory protein NGR1	0.0656827	0.115511	0.180367	0.660202	0.10482	0.144316	0.394377	0.041038	0.0214594	0.551662	-0.0862589	-0.165882
NPL6	P32832	Protein	Chromatin structure-remodeling complex subunit RSC7	-0.118711	0.0656213	0.146728	0.0334717	0.228993	-0.00326124	-0.0325856	0.0458248	0.027179	0.0530405	0.216296	0.0667847
ORC2	P32833	Protein	Origin recognition complex subunit 2	0.97548	0.716835	0.183599	0.355268	1.05916	0.483196	0.834944	0.683307	0.564182	0.512397	0.851861	0.411457
GSP1	P32835	Protein	GTP-binding nuclear protein GSP1/CNR1	-0.157812	-0.0604794	-0.0383131	-0.0850167	0.0570881	-0.177543	-0.241026	0.0349295	-0.0878768	0.269667	-0.0610404	-0.0922251
GSP2	P32836	Protein	GTP-binding nuclear protein GSP2/CNR2	-0.0200282	0.293238	-0.148331	-0.388396	-0.486957	-0.0449041	0.350464	-0.3499	-0.389225	-0.284418	-0.430375	0.51082
PPG1	P32838	Protein	Serine/threonine-protein phosphatase PP2A-like PPG1	0.734972	0.610912	0.708945	0.42451	0.540814	0.610702	0.580363	0.357171	0.326657	0.303709	0.655159	0.262995
BCS1	P32839	Protein	Mitochondrial chaperone BCS1	0.812052	0.376869	0.445595	0.670456	0.567306	-0.0447371	0.0293742	0.531868	0.756903	0.486308	0.685603	-0.109804
VMA11	P32842	Protein	V-type proton ATPase subunit c	0.526828	-0.404049	0.0771532	-0.800734	0.0329315	0.735282	-0.22581	0.846134	1.7732	-0.232665	-1.14748	-0.744559
YME2	P32843	Protein	Mitochondrial escape protein 2	0.0296099	0.00374031	0.0672826	-0.197613	-0.245997	0.0120455	-0.0237324	-0.11955	-0.0705266	-0.168763	0.153359	0.104865
SEC6	P32844	Protein	Exocyst complex component SEC6	0.240111	0.276188	0.0711942	0.201017	0.352253	-0.120067	0.35013	0.00171883	0.0814437	0.131764	0.600891	0.196149
RAD5	P32849	Protein	DNA repair protein RAD5	0.27709	0.097829	0.149813	-0.495096	-0.667005	-0.00154091	0.233921	0.240925	-0.0945439	-0.647702	-1.06942	-0.251273
PEP12	P32854	Protein	Syntaxin PEP12	-0.0561619	-0.0331273	-0.0835793	-0.213238	-0.482784	-0.0804583	-0.169141	-0.341347	-0.306409	-0.139589	0.00490713	0.114879
SEC8	P32855	Protein	Exocyst complex component SEC8	-0.0488471	-0.168138	0.0644966	0.076269	0.179636	0.0952327	0.100695	-0.0946399	0.0712507	0.124132	0.314866	-0.0235593
PTM1	P32857	Protein	Membrane protein PTM1	0.239998	0.105528	0.152628	0.352891	0.268256	-0.0315722	0.123728	0.0772395	0.23715	0.225506	0.539571	-0.0192031
NFU1	P32860	Protein	NifU-like protein, mitochondrial	0.171424	0.0392169	0.118711	0.317859	0.0949462	0.0318771	0.187552	0.17014	0.0991918	0.4156	-0.362262	0.019411
UGP1	P32861	Protein	UTP--glucose-1-phosphate uridylyltransferase	0.0540202	0.0380452	-0.0602223	0.416301	0.515285	0.0971387	0.243239	-0.0463711	-0.0914833	0.490027	0.254229	0.0777833
RGT1	P32862	Protein	Glucose transport transcription regulator RGT1	0.133961	0.122799	-0.126556	-0.103482	-0.442994	0.0936351	0.568203	0.0129012	-0.23984	-0.222827	-0.388568	0.300831
MRS6	P32864	Protein	Rab proteins geranylgeranyltransferase component A	0.112	0.115872	0.0542238	-0.381612	-0.0314488	-0.0682722	0.0727493	0.125206	0.0953646	-0.373561	0.20062	-0.0338734
SSO1	P32867	Protein	Protein SSO1	0.0364546	-0.0409825	0.00701309	0.13949	0.338677	0.0894152	0.174699	0.164004	0.127695	0.221643	0.381223	-0.0710332
BEM3	P32873	Protein	GTPase-activating protein BEM3	-0.00662562	0.0176294	-0.0189611	0.347762	0.658614	-0.549184	-0.0487425	0.115726	0.0600901	0.186753	0.44778	-0.0517574
HFA1	P32874	Protein	Acetyl-CoA carboxylase, mitochondrial;Biotin carboxylase	-0.0761428	-0.203804	-0.0235246	-0.369278	-0.63084	-0.360295	-0.0659864	0.0350928	-0.507143	-0.395684	-1.25783	-0.416581
LIP5	P32875	Protein	Lipoyl synthase, mitochondrial	0.301108	0.14607	0.174015	-0.477311	-0.916404	-0.122997	0.0310493	0.0831828	0.0910693	-0.903412	-0.945018	0.106505
DLD1	P32891	Protein	D-lactate dehydrogenase [cytochrome] 1, mitochondrial	0.0423195	0.0281808	0.0528264	0.0548997	-0.0128436	-0.0914782	0.141212	0.0384188	0.0726744	-0.146613	-0.250511	-0.0881652
DRS1	P32892	Protein	ATP-dependent RNA helicase DRS1	0.285058	0.255535	0.164699	0.0118203	0.220666	0.167306	0.10568	0.177483	0.302208	0.162118	0.359875	0.13585
TRS65	P32893	Protein	Trafficking protein particle complex II-specific subunit 65	0.621686	0.428326	0.459338	0.179799	0.444599	0.571711	0.191207	0.316242	0.436087	0.955354	0.821563	0.506451
PRS1	P32895	Protein	Ribose-phosphate pyrophosphokinase 1	0.0949831	0.0355182	0.150071	0.115192	0.264586	0.0465416	0.149887	0.159446	0.216406	0.0557869	0.424099	-0.0154713
PDC2	P32896	Protein	Protein PDC2	0.0782867	0.125372	0.0788533	0.0916944	-0.00230364	0.0138281	0.104976	0.0393643	0.0606256	-0.0613176	0.116325	-0.0692976
TIM23	P32897	Protein	Mitochondrial import inner membrane translocase subunit TIM23	0.48068	0.053362	0.0736196	0.499681	0.549306	-0.0352434	-0.0755363	0.273815	0.377128	0.174879	0.335381	-0.0667678
CYM1	P32898	Protein	Mitochondrial presequence protease	0.288452	0.0700106	0.306001	0.551853	0.649319	-0.032161	-0.121411	0.15271	0.294388	0.507382	0.881823	-0.0286375
IMP3	P32899	Protein	U3 small nucleolar ribonucleoprotein protein IMP3	0.346045	0.269702	0.320361	0.198559	0.372376	0.162629	0.228871	0.334091	0.215038	0.415911	0.297893	-0.0205943
SKG6	P32900	Protein	Protein SKG6	0.856494	0.198886	0.429764	-0.660349	-1.36017	-0.566229	0.984384	0.299575	0.660233	-3.67996	0.963943	0.288222
PTR2	P32901	Protein	Peptide transporter PTR2	0.541095	0.568959	0.824585	-2.64527	-2.10191	-1.57809	-0.192649	0.283441	0.307336	-4.22705	-0.0104604	-0.133115
MRP4	P32902	Protein	37S ribosomal protein MRP4, mitochondrial	0.455023	0.0192945	0.263715	0.326903	-0.462486	-0.146728	-0.244459	0.335566	0.433031	-0.0774902	-0.18345	-0.11515
MRPL6	P32904	Protein	54S ribosomal protein L6, mitochondrial	0.423939	0.0733884	0.37778	0.142091	-0.585591	-0.207071	-0.243522	-0.00490496	0.107449	-0.216467	-0.307643	-0.118749
RPS0A	P32905	Protein	40S ribosomal protein S0-A	-0.00603374	-0.551345	-0.212235	0.250627	-0.330686	-0.291566	-0.0578433	0.117555	-0.162166	-0.696085	-0.375252	-0.391883
MNS1	P32906	Protein	Endoplasmic reticulum mannosyl-oligosaccharide 1,2-alpha-mannosidase	-0.2235	-0.137676	-0.0736617	-0.177636	-0.188499	-0.209877	-0.131392	-0.326754	-0.093983	-0.278823	-0.0123531	-0.107649
ATO2	P32907	Protein	Ammonia transport outward protein 2	-3.1511	-1.21165	-0.360109	-3.89262	-2.86034	-0.882077	-0.115603	-2.58529	-3.40859	-4.23	-7.48596	0.355578
SMC1	P32908	Protein	Structural maintenance of chromosomes protein 1	0.152491	0.163919	0.244198	-0.00926275	0.058398	0.131959	0.146847	0.0850246	0.0063284	-0.019925	0.224869	0.0566027
SMY2	P32909	Protein	Protein SMY2	0.166591	0.156133	0.0830348	-0.224892	-0.517968	-0.0552444	0.0598938	0.180366	0.0585717	-0.635126	-0.410072	-0.081688
RPC34	P32910	Protein	DNA-directed RNA polymerase III subunit RPC6	0.0943406	0.229097	-0.0634801	0.0027427	-0.191631	-0.0470446	0.276442	0.194343	0.0636099	-0.0480967	0.2541	-0.304269
SUI1	P32911	Protein	Eukaryotic translation initiation factor eIF-1	0.0891512	0.0924433	-0.0768167	0.376596	0.278419	-0.155206	0.290508	0.132387	0.15986	0.31888	0.690802	-0.00718092
VAM7	P32912	Protein	Vacuolar morphogenesis protein 7	-0.108585	0.111334	-0.0202806	-0.0224883	0.213782	-0.0189928	-0.176752	-0.0817189	-0.0561601	0.0643524	0.215918	-0.0348467
VPS17	P32913	Protein	Vacuolar protein sorting-associated protein 17	0.06284	0.215107	0.0325049	0.0193911	0.140941	0.0141442	0.156232	-0.0761237	0.0501696	0.247288	0.220025	0.146166
SPT4	P32914	Protein	Transcription elongation factor SPT4	0.353722	-0.0614406	-0.0797887	0.495039	0.632293	0.26824	0.430188	0.64091	0.237188	0.457908	0.222565	-0.245614
SEC61	P32915	Protein	Protein transport protein SEC61	0.0969745	0.0957036	0.0447086	0.00610286	0.0987463	0.0398115	-0.0660156	0.0681522	-0.0278112	-0.0286568	-0.248966	-0.0333231
SRP101	P32916	Protein	Signal recognition particle receptor subunit alpha homolog	0.126967	0.0353012	0.0780986	0.216073	0.452662	0.110059	0.0401839	0.0902844	0.0892042	0.30491	0.271871	-0.0299525
STE5	P32917	Protein	Protein STE5	-0.00508166	0.029861	-0.187869	-0.271481	-0.438351	-0.773516	-0.132383	-0.340897	0.4245	-0.281592	0.501439	-0.583767
YPT7	P32939	Protein	GTP-binding protein YPT7	-0.0993266	-0.0649238	-0.215006	-0.228944	-0.0069991	-0.258224	-0.12649	-0.0927136	-0.0525735	-0.140333	0.00435182	0.0368417
PPQ1	P32945	Protein	Serine/threonine-protein phosphatase PPQ	-1.12514	-2.76088	-1.59404	-0.277225	-3.31543	-2.66102	-1.01233	-3.25723	-1.02806	-2.47946	1.3391	-3.1915
MRT4	P33201	Protein	Ribosome assembly factor MRT4	0.219194	0.0654005	0.0964331	0.273267	0.446969	0.0254285	-0.0342973	0.188603	0.163909	0.592211	0.585467	0.0147352
UFD4	P33202	Protein	Ubiquitin fusion degradation protein 4	-0.0248849	0.10915	-0.177149	-0.0507961	0.0557636	-0.0439621	0.0219775	-0.118014	-0.0541392	0.145987	0.437893	0.0714615
PRP40	P33203	Protein	Pre-mRNA-processing protein PRP40	-0.0733084	0.113556	0.202368	-0.275634	-0.0665424	0.168381	0.0355499	0.0685617	-0.13854	-0.222534	0.0578655	0.113244
ARC19	P33204	Protein	Actin-related protein 2/3 complex subunit 4	0.0162871	-0.0354022	-0.168145	-0.124725	0.292232	-0.015729	-0.10298	0.0117309	0.0302711	0.0190008	0.276255	0.186003
UBC6	P33296	Protein	Ubiquitin-conjugating enzyme E2 6	-0.582052	-0.243662	-0.0234287	-1.3176	-2.44392	-0.656078	-0.139428	-0.0611258	-0.368862	-2.68537	-0.292277	-0.31955
RPT5	P33297	Protein	26S protease regulatory subunit 6A	0.0407663	0.0219546	-0.0255648	0.326522	0.177481	-0.0836762	0.206734	-0.0314579	-0.000767773	0.153911	0.414859	-0.0311034
RPT3	P33298	Protein	26S protease regulatory subunit 6B homolog	0.133388	-0.0354584	0.0355018	0.349716	0.306755	0.0592459	0.209315	0.0288013	0.0372228	0.247559	0.477352	-0.046793
RPT1	P33299	Protein	26S protease regulatory subunit 7 homolog	0.128949	0.0478215	-0.0319823	0.47991	0.374393	0.105437	0.224551	0.0661819	0.0575277	0.337228	0.631336	0.014636
SUR1	P33300	Protein	Mannosyl phosphorylinositol ceramide synthase SUR1	1.12158	0.160311	0.00508167	0.884871	0.242777	-1.65741	1.15654	0.569195	-0.362779	-0.251486	0.739348	0.315444
XRS2	P33301	Protein	DNA repair protein XRS2	0.0697251	0.149975	0.0873195	0.00280771	-0.0117904	-0.115799	0.483528	-0.17952	-0.298992	-0.528419	-0.0495041	0.0926267
PDR5	P33302	Protein	Pleiotropic ABC efflux transporter of multiple drugs	-0.0908472	-0.0919688	0.00174348	-0.910112	2.48548	-0.580123	0.0716401	0.055045	-0.0713155	-0.169113	4.6524	-0.114692
SFC1	P33303	Protein	Succinate/fumarate mitochondrial transporter	-0.504442	0.0316197	0.138635	-1.80227	-3.61512	-0.185094	-0.155985	-0.0222166	-0.394931	-3.29007	-10.6337	-0.101593
BCK2	P33306	Protein	Protein BCK2	-0.807322	-0.0932267	-0.0535987	-0.90042	-1.22754	-0.16692	-0.688651	-0.318523	-0.40538	-1.25375	-1.81784	-0.407009
CSE1	P33307	Protein	Importin alpha re-exporter	0.0853909	0.0857593	0.00503697	-0.0305519	0.190519	0.0313397	0.0852377	0.0519432	-0.0866668	-0.0173196	0.537306	0.0078415
CSE2	P33308	Protein	Mediator of RNA polymerase II transcription subunit 9	-0.0904082	-0.147819	0.0303346	-0.406538	-0.0313439	-0.183759	-0.563003	-0.0688181	0.0563489	-0.0378465	-0.228669	0.167245
DOM34	P33309	Protein	Protein DOM34	0.0944874	0.0327983	0.0111009	0.00477283	0.0424446	0.0286208	0.30672	0.100254	0.0442154	0.182245	0.272937	-0.0540857
MDL1	P33310	Protein	ATP-dependent permease MDL1, mitochondrial	0.0490537	0.042064	0.125731	-0.28499	-0.883507	-0.0919293	-0.0550187	-0.0271797	-0.168093	-0.54099	-1.42915	-0.0156619
MDL2	P33311	Protein	ATP-dependent permease MDL2, mitochondrial	0.147007	0.139015	-0.0721915	-0.00416083	-0.776677	0.180617	0.0930356	-0.0598979	-0.0404521	-0.204225	-1.8704	0.166011
RIB7	P33312	Protein	2,5-diamino-6-ribosylamino-4(3H)-pyrimidinone 5-phosphate reductase	-0.213377	-0.0922617	-0.333393	-0.506812	-0.419572	-0.505893	-0.60861	-0.122556	-0.182389	-0.424317	-0.626691	-0.25642
CNS1	P33313	Protein	Hsp70/Hsp90 co-chaperone CNS1	0.278392	0.155804	0.165834	0.360685	0.436734	-0.0377033	-0.0444265	0.16025	0.141254	0.5149	0.55855	-0.0271741
BUD2	P33314	Protein	Inhibitory regulator protein BUD2/CLA2	0.0282231	-0.125137	-0.0336822	0.108413	0.102494	-0.120316	-0.0331392	-0.0478477	0.0314464	0.0686748	0.159245	0.114028
TKL2	P33315	Protein	Transketolase 2	-1.5735	-0.364822	-1.25705	0.808881	-1.06872	0.566218	0.515807	-2.28248	-1.99324	0.0627812	-2.11455	0.577708
DUT1	P33317	Protein	Deoxyuridine 5-triphosphate nucleotidohydrolase	0.0888529	-0.105669	-0.00757283	0.016136	0.408475	-0.153938	-0.147488	0.267656	0.113652	0.0172707	0.589117	-0.0705169
CBF5	P33322	Protein	H/ACA ribonucleoprotein complex subunit 4	0.259922	0.0680867	0.139281	0.191747	0.365194	-0.00808775	0.0489543	0.12297	0.299908	0.343326	0.204228	0.00108296
YKL091C	P33324	Protein	CRAL-TRIO domain-containing protein YKL091C	-0.174819	0.00586001	-0.0167226	-0.331064	0.204498	-0.129695	-0.2937	-0.426127	-0.273839	-0.331366	-0.0195752	-0.071666
GDH2	P33327	Protein	NAD-specific glutamate dehydrogenase	-0.119572	0.0231587	-0.0471083	-0.712461	-1.77741	0.00310977	0.212689	-0.110049	-0.143905	-1.68784	-2.3036	-0.0244869
SNC2	P33328	Protein	Synaptobrevin homolog 2	-0.148542	-0.016393	-0.00476449	-0.466019	-0.0281824	0.0191681	-0.00440724	-0.0647591	-0.223907	-0.0446041	0.09788	-0.277207
PPZ2	P33329	Protein	Serine/threonine-protein phosphatase PP-Z2	0.176743	0.168204	0.0477352	0.434757	0.11003	0.0918701	0.242133	0.00318904	0.061706	0.253767	0.319431	0.0969849
SER1	P33330	Protein	Phosphoserine aminotransferase	0.0522798	0.0194857	-0.0260136	0.251907	0.0593563	0.0883502	0.173219	-0.00615648	-0.00675515	0.154921	-0.0598163	0.0664157
NTF2	P33331	Protein	Nuclear transport factor 2	0.0876066	-0.0335122	0.0287098	-0.00385558	-0.086708	-0.167284	-0.0633758	0.252281	0.10328	0.123896	-0.197903	-0.154843
SEC3	P33332	Protein	Exocyst complex component SEC3	-0.06292	-0.0273857	-0.135011	0.00489061	0.0660295	0.0671095	-0.0601324	-0.194356	-0.0882279	0.00630201	0.395271	-0.0404307
SLC1	P33333	Protein	Probable 1-acyl-sn-glycerol-3-phosphate acyltransferase	0.199172	0.0249749	0.191081	0.093654	0.454948	-0.101472	0.0656274	0.121734	0.322216	0.021724	0.672694	-0.0479313
PRP8	P33334	Protein	Pre-mRNA-splicing factor 8	0.213841	0.206964	0.0422257	0.167318	0.143078	0.0784777	0.171699	0.0317865	0.170885	-0.0298226	0.438345	0.00083792
SKN1	P33336	Protein	Beta-glucan synthesis-associated protein SKN1	0.343122	0.222755	0.221343	0.290126	-0.0198383	0.0924527	0.690055	0.328398	-0.406465	0.0305155	0.185495	0.386588
SLA2	P33338	Protein	Protein SLA2	0.152028	0.153462	0.0190278	-0.0460078	-0.11656	0.0125411	0.319485	0.0606839	0.0120308	-0.138073	0.218425	0.0627449
TFC4	P33339	Protein	Transcription factor tau 131 kDa subunit	-0.0373158	0.155337	-0.101404	-0.240886	-0.0688905	0.164979	-0.0850247	-0.0552425	0.0519731	-0.199512	0.0635423	0.182309
LHP1	P33399	Protein	La protein homolog	0.261407	0.238152	0.14659	0.0237446	-0.0414876	0.0137888	0.00858615	0.130707	0.22673	0.155939	-0.0460975	0.150536
PGM1	P33401	Protein	Phosphoglucomutase 1	0.257024	0.11012	0.109215	0.402617	0.601615	0.114184	-0.13364	0.104642	0.198641	0.635864	0.459036	0.0106022
PRP18	P33411	Protein	Pre-mRNA-splicing factor 18	0.515824	0.512065	0.327607	0.468046	0.060465	0.327991	0.375796	0.350013	0.280869	0.4309	0.538559	0.336923
ECT1	P33412	Protein	Ethanolamine-phosphate cytidylyltransferase	-0.270352	-0.361279	0.258569	-0.0889509	0.679607	-0.0410182	-0.142118	0.101677	0.395779	0.109542	0.295199	-0.14918
HSP78	P33416	Protein	Heat shock protein 78, mitochondrial	0.195585	0.0889637	-0.199092	0.590587	-0.0164441	-6.44632	0.21561	-0.112603	0.0278577	0.0338643	0.0405083	0.158404
IXR1	P33417	Protein	Intrastrand cross-link recognition protein	0.674209	0.527306	0.329741	0.538206	0.740896	0.214946	0.369011	0.141131	0.447232	0.636389	-0.175354	0.459279
LOS1	P33418	Protein	Exportin-T	-0.0511946	-0.16158	-0.0957899	0.0200543	0.368912	-0.137729	-0.17795	-0.076067	-0.0523112	0.139628	0.145718	-0.298261
SPC29	P33419	Protein	Spindle pole component 29	-0.248823	0.0446906	-0.396432	-0.255331	0.0559933	0.0634031	-0.170345	0.0486464	-0.123866	-0.0817789	-0.0635083	0.270866
SDH3	P33421	Protein	Succinate dehydrogenase [ubiquinone] cytochrome b subunit, mitochondrial	0.194743	0.0433238	0.259988	-0.639256	-3.03504	-0.0945013	0.0546414	0.171117	0.181089	-1.25144	-3.34329	-0.178908
MFT1	P33441	Protein	THO complex subunit MFT1	0.488274	0.406581	0.0539618	0.12648	0.368196	-0.283964	0.337832	0.0508123	0.129755	0.129018	0.608405	0.283742
RPS1A	P33442	Protein	40S ribosomal protein S1-A	0.233172	0.0952101	0.149752	0.293287	0.289978	0.10486	-0.039181	0.282241	0.188371	0.422068	0.092858	-0.0253998
TOM6	P33448	Protein	Mitochondrial import receptor subunit TOM6	1.05585	0.543758	0.491275	1.13092	0.879146	0.353471	1.20319	0.779744	0.994016	0.567611	1.03371	0.0567409
HIS7	P33734	Protein	Imidazole glycerol phosphate synthase hisHF;Glutamine amidotransferase;Cyclase	-0.0606001	0.0811124	-0.0170719	-0.172089	-0.0437334	-0.0270868	-0.0399474	-0.0650218	-0.104006	-0.183288	0.148127	0.0472896
MSN2	P33748	Protein	Zinc finger protein MSN2	0.0201166	-0.120883	0.175566	0.256573	-0.0805844	0.162652	0.330094	0.0953323	0.0667139	-0.650525	0.39203	-0.0709523
MSN4	P33749	Protein	Zinc finger protein MSN4	0.378284	-0.259707	-0.188288	-1.62118	-1.69076	-0.346666	0.178574	0.662282	0.246296	-0.818601	1.51454	-0.252043
SOF1	P33750	Protein	Protein SOF1	0.541874	0.416539	0.390404	0.175237	0.237742	0.132821	0.344963	0.302378	0.428115	0.176675	0.692899	0.121594
TRM2	P33753	Protein	tRNA (uracil(54)-C(5))-methyltransferase	0.370119	0.0585227	0.0973777	0.27573	0.358901	-0.133224	-0.00753704	0.271639	0.177384	0.33709	0.520877	-0.108051
SEC66	P33754	Protein	Translocation protein SEC66	0.0986106	0.119888	-0.0660368	-0.116029	0.200431	-0.122904	0.0362604	-0.0369814	-0.0331101	0.0517414	0.475242	0.0646996
NPL4	P33755	Protein	Nuclear protein localization protein 4	0.0369968	0.129157	0.00379726	0.163131	0.396677	0.19723	0.106491	-0.08146	-0.0390964	0.225107	0.756972	0.110359
MRPS5	P33759	Protein	37S ribosomal protein S5, mitochondrial	0.374612	0.0110319	0.364325	0.169058	-0.595729	-0.0702322	-0.1764	0.0919935	0.31648	0.0951277	-2.73181	0.107163
PEX6	P33760	Protein	Peroxisomal ATPase PEX6	0.118182	0.0464383	0.0509163	0.0170364	0.305404	-0.129355	-0.285191	-0.0122389	0.07663	-0.149091	0.319092	-0.054333
WBP1	P33767	Protein	Dolichyl-diphosphooligosaccharide--protein glycosyltransferase subunit WBP1	0.222011	-0.0740007	-0.076862	0.134484	0.120363	-0.160091	0.159538	0.0503254	-0.0295331	-0.108971	0.278353	-0.112659
PMT1	P33775	Protein	Dolichyl-phosphate-mannose--protein mannosyltransferase 1	0.142153	-0.0683175	0.0346923	-0.0514421	0.112708	-0.0639235	0.054768	0.121776	0.0297571	-0.102789	0.0777361	-0.0657099
TIP20	P33891	Protein	Protein transport protein TIP20	0.0624585	0.0132734	0.00436375	0.130596	0.200558	0.0888375	-0.0226461	-0.0946648	-0.00593062	0.210361	0.316587	0.0214928
GCN1	P33892	Protein	Translational activator GCN1	0.00842276	0.100673	0.0124013	-0.0131314	0.0443414	-0.00968912	0.0190286	0.0231546	-0.030512	0.0457255	-0.0344399	-0.0155816
PET112	P33893	Protein	Glutamyl-tRNA(Gln) amidotransferase subunit B, mitochondrial	0.648927	0.118852	0.239089	0.241806	-0.296024	-0.12604	0.147513	0.0996464	0.319747	0.0462106	0.494229	0.085516
STE13	P33894	Protein	Dipeptidyl aminopeptidase A	0.112613	0.18418	0.10729	0.326175	0.112856	0.00072117	0.247344	-0.0462457	0.0431398	0.292769	0.132172	0.052144
NUF2	P33895	Protein	Kinetochore protein NUF2	-0.16533	-0.0609415	-0.124474	0.0933562	-0.0176647	-0.0364506	0.198242	0.123776	-0.0635446	-0.136261	0.0845556	-0.0483819
MKS1	P34072	Protein	Negative regulator of RAS-cAMP pathway	-0.169526	0.0158972	-0.0372884	-0.227619	0.260415	-0.122936	-0.108146	-0.0389182	-0.0873753	0.0454637	0.272383	0.138919
NIC96	P34077	Protein	Nucleoporin NIC96	0.0230117	0.0204304	-0.0159158	-0.00133612	0.0795846	-0.0465016	-0.00359068	-0.0490835	0.00835198	0.0355331	0.268208	0.0584388
LTV1	P34078	Protein	Protein LTV1	0.254506	0.217032	0.18466	0.166338	0.254403	0.00155248	0.120706	0.182986	0.242472	0.243189	0.49723	0.227996
RPB7	P34087	Protein	DNA-directed RNA polymerase II subunit RPB7	0.0505067	-0.112564	0.0401614	0.240244	0.411167	0.144722	-0.235848	0.0793039	0.0408405	0.313781	0.109195	0.0415993
VPS35	P34110	Protein	Vacuolar protein sorting-associated protein 35	-0.16094	-0.0440939	-0.291053	0.0152718	0.0692302	0.02551	-0.0814336	-0.0979491	-0.138293	-0.195105	0.295721	-0.07234
TFC3	P34111	Protein	Transcription factor tau 138 kDa subunit	-0.106166	0.12848	0.0792683	-0.216055	0.0093916	-0.182181	0.0603296	0.0534237	-0.0651806	-0.082062	0.11089	0.116147
STO1	P34160	Protein	Nuclear cap-binding protein complex subunit 1	0.217001	0.0443139	-0.0175692	0.241056	0.20642	-0.0800911	0.129354	0.0975002	0.164219	0.165546	0.376983	-0.0510194
SRB2	P34162	Protein	Mediator of RNA polymerase II transcription subunit 20	-0.258479	-0.0822198	-0.0931791	-0.475758	-0.596953	-0.17753	-0.0384868	-0.0556056	-0.194605	-0.536357	0.0839582	-0.102638
TGL1	P34163	Protein	Sterol esterase TGL1	-0.0210403	-0.0307473	-0.181913	0.109183	0.161842	-0.0337034	0.0509537	-0.235921	-0.0553529	0.180922	0.417298	-0.141003
SIP2	P34164	Protein	SNF1 protein kinase subunit beta-2	0.139022	0.150236	0.141679	-0.226953	-0.788911	-0.0460146	-0.0178976	0.00117442	0.0818094	-0.569822	-0.76135	-0.0337119
TIF3	P34167	Protein	Eukaryotic translation initiation factor 4B	0.210882	0.12561	0.151057	0.19974	0.353308	0.0401688	0.122062	0.292107	0.169722	0.261457	0.192514	-0.0406881
EDE1	P34216	Protein	EH domain-containing and endocytosis protein 1	-0.0090343	-0.0697968	-0.0714608	0.0842941	0.0122173	-0.0897665	0.148736	-0.0710392	-0.0554371	-0.0125013	0.20934	-0.0609118
PIN4	P34217	Protein	RNA-binding protein PIN4	0.211941	0.0915024	0.0129114	0.235748	0.584101	-0.116041	0.0377516	0.0572496	0.0692372	0.288963	0.753975	0.00359171
SAS3	P34218	Protein	Histone acetyltransferase SAS3	0.0189476	0.0730996	-0.379323	-0.102546	-0.0505682	-0.117404	0.421643	-0.318614	-0.649641	-0.528981	-0.862985	0.29883
TOD6	P34219	Protein	Transcriptional regulatory protein TOD6	0.583614	0.858359	0.471455	-0.219977	-0.247813	0.000651223	0.298769	0.169137	0.421047	-0.53728	0.552408	0.218397
	P34220	Protein	Deoxyribonuclease Tat-D	0.0808433	0.0696532	0.0438124	0.102456	0.15436	-0.140772	0.0451517	0.0296212	-0.0350133	0.21442	0.278185	-0.0428998
PTC3	P34221	Protein	Protein phosphatase 2C homolog 3	0.0117904	-0.0190748	-0.110313	0.106674	0.163508	-0.141665	0.0147667	0.069254	-0.129502	0.0913419	0.0117018	-0.0902295
PTH2	P34222	Protein	Peptidyl-tRNA hydrolase 2	-0.125285	-0.0191712	-0.0564662	-0.297531	-0.107781	-0.167671	-0.207376	-0.0902026	-0.0596356	0.0224616	0.0526386	0.212558
SHP1	P34223	Protein	UBX domain-containing protein 1	-0.0450837	0.0224634	-0.0349771	-0.108067	-0.0711169	-0.0410897	0.0250474	-0.191962	-0.076125	0.166747	0.108847	0.0870129
	P34224	Protein	Uncharacterized protein YBL059W	0.810106	0.352655	0.286057	0.411599	-0.584696	-0.124706	0.561135	0.415757	0.635298	-0.145705	-1.395	0.232425
YEL1	P34225	Protein	Guanine-nucleotide exchange factor YEL1	0.760651	0.395727	0.225152	0.140295	0.364528	-0.400115	-0.179839	-0.057407	-0.31972	1.26032	0.224733	0.436541
SKT5	P34226	Protein	Protein SKT5	-0.194064	0.68032	0.114276	0.708883	0.902486	-0.183727	0.329433	0.640721	0.471625	0.843589	0.876414	-0.17041
PRX1	P34227	Protein	Mitochondrial peroxiredoxin PRX1	-0.0965239	0.0586847	-0.410927	-0.0402272	-0.941445	0.0905204	0.259608	-0.235646	-0.369991	-0.632453	-0.980491	0.22814
SEF1	P34228	Protein	Putative transcription factor SEF1	0.252824	0.0566184	0.0219794	-0.290784	-1.59498	-0.236478	0.0214133	0.154921	0.12803	-0.642226	-1.4113	0.109367
PXA2	P34230	Protein	Peroxisomal long-chain fatty acid import protein 1	-1.33844	-0.153618	0.01059	-0.937678	-1.93876	-0.338255	0.0393907	-1.16679	-2.58427	-0.331917	-2.58431	0.549183
YKL187C	P34231	Protein	Uncharacterized protein YKL187C	-0.455875	0.0932468	0.237256	-0.361728	-2.0506	-0.226571	0.202727	-0.44348	-0.58888	-1.3064	-3.78598	0.117548
MTR2	P34232	Protein	mRNA transport regulator MTR2	0.0152893	0.0802764	0.0926098	-0.306588	-0.0428244	0.0605551	-0.0870289	-0.0579134	-0.0419998	0.177067	0.0257793	0.260707
ASH1	P34233	Protein	Transcriptional regulatory protein ASH1	0.761614	0.331152	0.480555	0.753716	0.956424	0.349385	0.351666	0.793046	1.01393	0.0100714	0.674764	0.963508
COY1	P34237	Protein	Protein CASP	-0.0489518	0.0839302	0.120225	-0.0331717	0.200659	0.0277743	-0.115062	-0.105783	-0.107322	0.0750486	0.204636	-0.0135458
LST4	P34239	Protein	Protein LST4	0.0760478	-0.314554	-0.269983	-0.66964	-1.16459	0.690203	-0.406455	-0.566723	-0.00030116	-0.39526	-0.361511	0.0131033
ZRT3	P34240	Protein	Zinc-regulated transporter 3	0.176151	0.270937	0.37809	-0.0398129	0.278974	-0.144406	0.401427	-0.0997231	0.290129	0.041038	0.694949	0.0587446
URB1	P34241	Protein	Nucleolar pre-ribosomal-associated protein 1	0.239037	0.151652	0.0612506	0.0550203	0.186411	0.122082	0.121264	0.164395	0.157442	0.341968	0.110467	-0.0188362
HCS1	P34243	Protein	DNA polymerase alpha-associated DNA helicase A	0.128069	0.040173	-0.00496231	-0.0658251	0.118913	0.159514	0.0406266	-0.0110647	-0.0563955	0.194152	0.548178	0.273198
HSL1	P34244	Protein	Probable serine/threonine-protein kinase HSL1	-0.343504	-0.187119	-0.39556	-0.123513	0.361902	0.145239	-0.24663	-0.291129	-0.390387	0.00785301	0.573131	0.438857
MTC2	P34246	Protein	Maintenance of telomere capping protein 2	0.280263	0.443945	0.649841	-0.252296	-0.667896	-0.0354134	-0.0508782	0.272553	0.486748	-0.930037	0.243682	-0.292268
UTP11	P34247	Protein	U3 small nucleolar RNA-associated protein 11	0.0967334	0.199902	0.431197	0.171751	0.241126	0.0573135	0.175916	0.131748	0.379112	0.28362	0.419076	-0.0230445
	P34248	Protein	Probable intramembrane protease YKL100C	-0.0696742	0.0419583	-0.101706	0.327614	0.42902	0.203466	-0.0462059	-0.21029	-0.0352491	0.407565	0.213985	0.0946663
SEG2	P34250	Protein	Eisosome protein SEG2	-0.327681	-0.268361	-0.0747937	-0.717011	-0.0796946	-1.33785	-0.377622	-0.427093	-0.238201	-0.945872	0.114405	0.220654
	P34251	Protein	Uncharacterized oxidoreductase YKL107W	-0.70172	0.0349569	-0.926659	2.27088	0.518258	0.805637	0.226383	-1.05869	-0.697978	2.14245	-1.13733	0.529733
KTI12	P34253	Protein	Protein KTI12	0.288522	0.0348744	0.0705532	0.669974	0.869757	0.122979	-0.0336778	0.232952	0.283876	0.703186	1.41281	-0.223533
BMH2	P34730	Protein	Protein BMH2	-0.00123329	-0.0210822	0.0497111	0.0402391	0.14543	0.0241339	-0.0900879	-0.0689549	-0.0604961	0.233462	-0.483387	0.0868882
FAB1	P34756	Protein	1-phosphatidylinositol 3-phosphate 5-kinase FAB1	0.526479	0.410459	0.0284546	0.205289	0.0388819	0.347755	0.496192	0.0845662	0.122205	-0.318851	0.304449	0.168309
SCD5	P34758	Protein	Protein SCD5	0.085511	0.0831797	0.0761056	0.120461	0.283145	0.250291	-0.013906	0.130671	0.199189	0.132942	0.129887	0.0887113
TSA1	P34760	Protein	Peroxiredoxin TSA1	0.0293454	-0.168122	-0.164876	-0.129981	-0.101945	0.00945391	-0.107946	0.0672396	0.0234166	-0.204676	-0.221299	-0.0892785
WHI3	P34761	Protein	Protein WHI3	-0.0179803	0.011693	0.251519	-0.0838735	0.0111824	-0.238672	0.100881	0.0502071	0.0619906	-0.107215	-0.251012	0.0512776
MOT2	P34909	Protein	General negative regulator of transcription subunit 4	0.261039	0.199933	0.0852033	0.133879	0.219294	0.137841	0.127352	0.15934	0.00521312	0.334615	-0.19678	0.220967
PEX5	P35056	Protein	Peroxisomal targeting signal receptor	-0.138489	-0.16654	0.0010586	-0.0597916	0.240384	-0.0503174	-0.34963	-0.189899	-0.176695	-1.05482	0.313083	-0.141983
YUH1	P35127	Protein	Ubiquitin carboxyl-terminal hydrolase YUH1	-0.281339	-0.372743	-0.219459	-0.0457739	0.011536	-0.345863	-0.232105	-0.195851	-0.192654	0.0488733	-0.200448	-0.148103
TOR1	P35169	Protein	Serine/threonine-protein kinase TOR1	-0.111178	0.0140481	-0.106792	-0.160831	-0.0226805	-0.059339	-0.0251131	-0.12269	-0.105824	-0.217995	-0.106079	-0.127975
NTH2	P35172	Protein	Probable trehalase	0.499948	-0.476693	-0.163492	1.14882	0.112965	-0.0622237	0.748051	-0.0481913	0.162248	0.277103	1.12132	-0.166257
CPR5	P35176	Protein	Peptidyl-prolyl cis-trans isomerase D	-0.0104711	-0.165298	-0.23609	-0.0710851	-0.0605325	-0.170107	0.00275457	0.0961611	0.125622	0.0132444	0.0240818	-0.111401
SPT7	P35177	Protein	Transcriptional activator SPT7	0.0195466	-0.00201697	0.0591655	0.0115049	0.17933	0.0675602	0.0917682	-0.016155	-0.148545	0.157507	0.221049	-0.0216157
RRP1	P35178	Protein	Ribosomal RNA-processing protein 1	0.463131	0.335035	0.314945	0.419897	0.464074	0.118029	0.188222	0.285629	0.432621	0.457712	0.488507	0.213946
SSS1	P35179	Protein	Protein transport protein SSS1	0.210139	0.157944	0.0696435	0.0485299	0.148698	0.123675	0.317084	0.220587	-0.172186	0.232528	0.277903	0.170735
TOM20	P35180	Protein	Mitochondrial import receptor subunit TOM20	0.558831	0.326325	0.278581	0.469871	0.704223	-0.149709	0.123925	0.369719	0.390957	0.359657	1.0185	-0.000869823
APS1	P35181	Protein	AP-1 complex subunit sigma-1	0.620612	0.190447	0.161062	0.576434	0.623986	0.0654682	0.463352	0.346267	0.250792	0.667696	1.1255	0.314081
PTC1	P35182	Protein	Protein phosphatase 2C homolog 1	0.23283	0.333418	-0.0643669	0.478444	0.348438	0.0544638	0.241563	0.032384	0.200007	0.541817	0.765242	0.144602
AST1	P35183	Protein	Protein AST1	-0.0318466	0.0496528	-0.118294	-0.00868847	-0.0976139	-0.0648908	0.0701525	-0.0284607	0.0153258	-0.24631	0.254174	-0.149238
SQT1	P35184	Protein	Ribosome assembly protein SQT1	0.319033	0.236799	0.163853	0.282763	0.384881	0.132905	0.319189	0.198184	0.274931	0.331346	0.977142	0.0645599
TAF14	P35189	Protein	Transcription initiation factor TFIID subunit 14	-0.0808947	-0.0167093	-0.0128713	0.00118515	-0.0272293	-0.117773	0.0380144	0.199486	0.0905361	-0.128057	0.0054221	0.0233836
MDJ1	P35191	Protein	DnaJ homolog 1, mitochondrial	0.543579	0.067646	0.178009	0.776012	0.522541	0.0809202	0.12432	0.132667	0.524171	0.404799	0.907249	-0.0616206
ATG19	P35193	Protein	Autophagy-related protein 19	-0.507932	-0.317746	-0.276663	-1.89747	-2.33426	-0.463615	-0.0299713	-0.669976	-0.787482	-2.26611	-0.83418	0.227847
UTP20	P35194	Protein	U3 small nucleolar RNA-associated protein 20	0.242463	0.271474	0.204911	0.15236	0.353287	0.137699	0.0927892	0.15836	0.326791	0.265208	0.492223	0.0834839
ECM15	P35195	Protein	UPF0045 protein ECM15	-0.706233	-0.896558	-0.0998811	0.659178	0.00612008	0.220684	0.136743	0.474862	1.08274	-0.19679	-1.39985	-0.629104
RER2	P35196	Protein	Dehydrodolichyl diphosphate syntase complex subunit RER2	0.246478	0.123382	-0.261975	0.0245747	0.0953809	0.176165	0.0573214	0.055011	-0.0652024	0.0178075	0.833652	0.117595
GCS1	P35197	Protein	ADP-ribosylation factor GTPase-activating protein GCS1	0.0281976	0.066667	0.121347	-0.0841303	0.10046	-0.145558	-0.14768	0.0934815	0.0608624	0.102999	0.00688157	-0.0650137
THI80	P35202	Protein	Thiamine pyrophosphokinase	-0.03444	0.138602	0.132359	-0.079266	0.26843	-0.0723596	0.0421133	0.0732114	0.0820935	0.221139	0.47495	0.145905
CSG2	P35206	Protein	Mannosyl phosphorylinositol ceramide synthase regulatory protein CSG2	0.94791	0.742279	-0.0929543	0.744993	0.77709	0.653665	0.714086	0.29236	0.248232	-0.10136	0.454325	0.91715
SKI2	P35207	Protein	Antiviral helicase SKI2	0.250758	0.206391	0.101362	0.314386	0.305373	0.0629819	0.285658	0.0523273	0.0823576	0.321862	0.54809	0.20273
SPT23	P35210	Protein	Protein SPT23	0.234358	0.109188	0.226799	0.190044	-0.0133184	-0.0248365	0.37023	-0.00512794	-0.0425076	0.473848	0.714783	0.0752401
LRG1	P35688	Protein	Rho-GTPase-activating protein LRG1	-0.344887	0.046415	0.0278436	-0.83937	-0.18633	-0.155727	-0.215891	-0.428207	-0.244061	-0.322856	-0.760053	0.14965
TMA19	P35691	Protein	Translationally-controlled tumor protein homolog	-0.00103513	-0.00582687	-0.135059	0.0237682	0.0704221	-0.211777	0.0518859	0.17634	0.064106	0.257802	-0.14534	-0.0703277
RPC25	P35718	Protein	DNA-directed RNA polymerase III subunit RPC8	-0.245275	-0.149155	-0.189019	-0.21749	0.0425186	0.121866	-0.173371	0.205656	0.227893	-0.175378	0.163144	-0.170176
MRP8	P35719	Protein	Uncharacterized protein MRP8	-0.179011	-0.00304276	-0.254085	-0.130688	-0.125606	0.00570728	-0.00983982	-0.0992313	-0.13891	-0.0869536	-0.238168	0.0653726
YET1	P35723	Protein	Endoplasmic reticulum transmembrane protein 1	0.0918573	0.104409	-0.0780641	-0.140425	-0.202112	-0.002874	0.140854	-0.176826	-0.227305	-0.0266059	0.314232	0.14086
MNR2	P35724	Protein	Manganese resistance protein MNR2	0.235706	-0.00267484	0.0716617	0.289844	0.0573413	0.0836196	0.154593	0.194418	0.0728754	0.00433655	0.23474	-0.14407
	P35725	Protein	Uncharacterized protein YKL063C	-0.0724678	0.0128737	0.0988765	0.199884	0.267458	0.0064408	-0.0259411	-0.14996	-0.0881482	0.185643	0.356311	0.0738929
BLI1	P35727	Protein	Biogenesis of lysosome-related organelles complex 1 subunit BLI1	0.522594	0.412672	-0.0737781	0.454897	0.234749	0.263787	0.390553	0.51109	0.338714	-0.224811	0.279671	0.382835
MPE1	P35728	Protein	Protein MPE1	-0.00789861	-0.0809138	-0.147422	0.104996	0.242403	-0.169229	0.164909	0.038371	-0.0462142	-0.354228	0.535822	-0.257322
NUP120	P35729	Protein	Nucleoporin NUP120	0.152464	0.174872	-0.140997	0.0706249	0.0419251	-0.0520312	0.0454114	0.0637439	0.0422683	0.0257548	0.200775	0.0624395
OAR1	P35731	Protein	3-oxoacyl-[acyl-carrier-protein] reductase	0.254313	0.529773	0.381308	0.728619	-0.527365	0.62252	0.577795	0.0721482	0.633946	0.397332	0.655542	0.600218
DEF1	P35732	Protein	RNA polymerase II degradation factor 1	0.148688	0.0801544	0.228229	0.511654	0.439564	-0.0264586	0.158424	0.322148	0.207656	0.386655	0.300449	0.0352586
ASK1	P35734	Protein	DASH complex subunit ASK1	-0.0420735	-0.0436452	-0.0404579	-0.0428284	-0.037672	-0.00288517	-0.147568	0.0752115	-0.0485038	-0.281845	0.0123641	0.0357507
SFK1	P35735	Protein	Protein SFK1	-0.0856525	0.218794	0.176341	-0.222335	1.02922	0.163586	0.121743	-0.742552	-0.32063	0.662717	1.31965	0.441852
	P35736	Protein	Uncharacterized protein YKL050C	0.227023	0.560245	1.09243	-1.61921	-1.33404	-0.46297	-0.610493	0.0481308	-1.27683	0.0793553	0.220341	-0.343145
BDF1	P35817	Protein	Bromodomain-containing factor 1	-0.0335226	-0.0439873	0.0516886	0.0408236	0.0611901	-0.126014	-0.0396822	0.0425343	0.147957	0.120538	0.23143	0.0798595
PHO11	P35842	Protein	Acid phosphatase PHO11	0.97805	0.588121	0.362206	1.8187	2.10358	-0.0654362	0.209544	0.366479	0.823901	2.54283	0.292251	0.245304
KES1	P35844	Protein	Protein KES1	0.112062	0.0816999	0.00624223	0.189931	0.321361	-0.0514335	0.123138	0.141116	0.111613	0.198947	0.484899	-0.0437568
SWH1	P35845	Protein	Oxysterol-binding protein homolog 1	-0.129747	-0.0621796	-0.119808	0.0226683	-7.08667e-05	0.0380873	0.0368314	-0.101558	-0.158873	-0.138743	0.225734	0.0505076
MRPL38	P35996	Protein	54S ribosomal protein L38, mitochondrial;54S ribosomal protein L34, mitochondrial	0.625968	0.237689	0.474526	0.319371	0.103751	-0.293982	-0.00509323	0.372438	0.444924	0.0985896	-0.5833	0.00612206
RPS27B;RPS27A	P38711;P35997	Protein	40S ribosomal protein S27-B;40S ribosomal protein S27-A	0.287588	0.18921	0.27723	0.28721	0.107163	-0.093363	0.226882	0.192605	0.154975	0.398186	0.0447336	0.00097722
2024-10-01	P35999	Protein	Mitochondrial intermediate peptidase	0.272798	0.0659369	0.196863	-0.119931	-0.362839	-0.0557629	5.013e-05	0.0783639	0.140719	-0.443961	-0.291026	-0.00302293
APL2	P36000	Protein	AP-1 complex subunit beta-1	-0.020403	0.0980083	-0.158948	0.0548499	0.057442	-0.121738	0.0562898	-0.060774	-0.0714274	0.0845177	0.049337	0.0515749
PTK1	P36002	Protein	Serine/threonine-protein kinase PTK1/STK1	-0.666595	-1.23305	-0.321959	0.252582	0.887128	0.651178	-0.544624	1.33923	-0.140609	1.89352	-0.0529521	-0.629269
NNK1	P36003	Protein	Nitrogen network kinase 1	0.503784	0.15501	-0.545045	0.791264	-0.354926	0.237918	0.245973	0.106147	0.148909	0.10104	-0.243835	-0.175759
KKQ8	P36004	Protein	Probable serine/threonine-protein kinase KKQ8	-0.0133579	0.260077	-0.0869057	-0.361662	-0.229855	-0.479277	0.0841151	-0.47991	-0.30153	-0.848247	-0.019621	0.295174
KDX1	P36005	Protein	Serine/threonine-protein kinase KDX1	0.227611	-0.445357	-0.793997	-0.653965	0.406959	-0.333097	-0.517474	-0.422586	-0.238082	-0.791315	1.62928	-0.268166
MYO3	P36006	Protein	Myosin-3	0.252009	0.290463	0.177187	0.171418	0.286147	0.257791	0.380656	-0.00191782	0.0779023	0.20062	0.633825	0.201988
SRY1	P36007	Protein	Threo-3-hydroxyaspartate ammonia-lyase	-0.358014	0.0217137	-0.109914	-0.180135	0.0581664	-0.0422326	-0.25289	-0.282471	-0.00883869	-0.176539	0.0135481	0.335609
TEF4	P36008	Protein	Elongation factor 1-gamma 2	0.118298	0.0522768	0.0989929	0.0624403	0.22798	-0.0894315	-0.0403334	0.138191	0.103929	0.163554	-0.00155311	-0.0264268
DHR2	P36009	Protein	Probable ATP-dependent RNA helicase DHR2	1.32543	0.433224	0.75792	1.14913	1.20722	0.815749	0.907932	0.573354	0.751446	1.91358	2.04556	-0.0131971
YNK1	P36010	Protein	Nucleoside diphosphate kinase	0.189756	0.0985024	-0.0478502	-0.342824	-0.884415	0.0497453	0.0802488	0.118341	0.105006	-0.815771	-0.801942	0.0945987
MAE1	P36013	Protein	NAD-dependent malic enzyme, mitochondrial	0.0884859	0.234023	0.0956638	0.121657	0.404192	-0.0180514	0.220471	0.262556	0.190036	0.24875	0.7211	0.0679911
GPX1	P36014	Protein	Glutathione peroxidase 1	-0.355934	0.0534356	-0.270438	0.124979	-0.521409	0.502625	0.439036	-0.198044	-0.386518	0.146835	-2.37078	0.308822
YKT6	P36015	Protein	Synaptobrevin homolog YKT6	0.0916158	0.0717014	0.0759239	0.0709366	0.206588	0.0408034	0.071187	-0.0924296	-0.00385211	0.155949	0.254321	0.141665
LHS1	P36016	Protein	Heat shock protein 70 homolog LHS1	0.00436979	0.0682299	0.0592497	0.229896	0.160462	-0.0184908	-0.0637669	0.0299401	0.085873	0.128167	0.25065	0.0759565
VPS21	P36017	Protein	Vacuolar protein sorting-associated protein 21	0.00719949	0.0863311	-0.267539	0.0373372	0.248097	0.00684669	0.0991585	-0.141159	-0.0167875	0.0579123	0.507267	0.0172839
YPT52	P36018	Protein	GTP-binding protein YPT52	-0.270962	-0.229559	-0.25467	-0.0597296	0.152018	-0.0645107	-0.186214	-0.145098	-0.166866	0.0254834	0.147842	-0.0901548
YPT53	P36019	Protein	GTP-binding protein YPT53	-0.294871	0.39916	0.0814189	0.57423	0.320703	0.58788	0.210341	-0.211627	-0.31707	0.266615	-0.91472	0.367541
DYN1	P36022	Protein	Dynein heavy chain, cytoplasmic	-0.490681	-0.313073	1.08692	-0.686597	-0.274922	-1.43725	-0.631012	-0.706128	-0.0987872	-0.590566	-0.359906	0.138146
SIS2	P36024	Protein	Phosphopantothenoylcysteine decarboxylase subunit SIS2	0.0540631	0.0507751	0.0453869	0.119469	0.0087576	0.0303435	0.140996	-0.0445176	-0.0469217	0.151158	0.188284	0.108549
UBP11	P36026	Protein	Ubiquitin carboxyl-terminal hydrolase 11	0.627321	0.37794	0.295409	0.562922	-0.295485	0.171948	0.250684	-0.665631	0.374112	0.280218	0.426868	0.425352
MID2	P36027;P53214	Protein	Cell wall integrity sensor MID2	-0.0331794	-0.199382	-0.0686454	-0.48251	-0.213791	-0.319474	-0.469518	0.0597502	0.0963636	-0.122689	-0.186184	0.134034
TPO5	P36029	Protein	Polyamine transporter TPO5	-0.697096	-0.0278767	-0.445538	-0.68455	-1.00626	0.0411204	-0.575545	-0.219826	-0.489393	-0.419478	-0.8486	-0.172976
COS9	P36034	Protein	Protein COS9	0.024456	-0.165104	-0.09048	-0.340192	-0.0766498	-0.481745	-0.0216691	-0.59162	-0.324133	-0.374946	0.242585	-0.0529168
JEN1	P36035	Protein	Carboxylic acid transporter protein homolog	-0.0737685	0.182014	0.412892	-0.171019	-2.26671	0.00420452	0.240186	-0.393409	-0.213052	-1.33261	-8.24518	0.138542
YRA2	P36036	Protein	RNA annealing protein YRA2	0.0449798	0.0184208	0.0441097	-0.0495798	-0.0409313	0.00202967	-0.153454	-0.0528103	-0.0151695	-0.224993	-0.00776453	-0.146698
DOA1	P36037	Protein	Protein DOA1	-0.335096	-0.106637	-0.0798014	-0.217035	-0.0721034	-0.150897	-0.147935	-0.213692	-0.161039	-0.158487	-0.127243	0.0890724
CBT1	P36038	Protein	Cytochrome b termination protein 1	0.717556	0.531753	0.545983	0.198558	-0.914818	-0.0335845	0.0838134	0.323104	0.260443	-0.684557	-1.1887	0.197071
EMC3	P36039	Protein	ER membrane protein complex subunit 3	0.850635	0.496578	-0.200115	0.376441	-0.596055	-0.0240745	0.740766	0.176268	-0.413315	-0.255148	0.697969	-0.49228
ADD66	P36040	Protein	Proteasome assembly chaperone 2	0.151385	0.260704	0.174282	-0.0666216	-0.131899	-0.0736064	0.00177165	-0.07647	0.0468177	-0.0931327	0.0843283	0.197411
EAP1	P36041	Protein	Protein EAP1	0.251101	0.0779963	-0.0635702	0.516641	0.41012	0.0386575	0.226704	0.111167	0.128145	0.398613	0.302574	0.0143241
MIA40	P36046	Protein	Mitochondrial intermembrane space import and assembly protein 40	0.393488	0.0663011	0.152897	0.414874	-0.220712	-0.270116	0.0910433	0.261122	0.389337	0.00688328	-0.736738	-0.00363638
SDS22	P36047	Protein	Protein phosphatase 1 regulatory subunit SDS22	-0.138593	-0.0602463	-0.171359	0.0918489	-0.0102793	-0.00461972	0.115745	-0.148853	-0.16894	-0.204197	0.0752041	0.00703921
SNU114	P36048	Protein	Pre-mRNA-splicing factor SNU114	0.0695263	0.189961	-0.0437397	-0.085859	-0.116488	0.00307887	0.0773402	-0.0008196	-0.171565	0.0215826	0.0581204	0.0210544
EBP2	P36049	Protein	rRNA-processing protein EBP2	0.154973	-0.0075624	0.104811	0.0738734	0.429808	-0.0178983	-0.00837573	0.160925	0.0883158	0.339746	0.340516	0.0838745
MCD4	P36051	Protein	GPI ethanolamine phosphate transferase 1	0.0760027	0.0869112	0.264101	-0.223	0.112132	-0.200161	-0.173812	-0.0787503	0.0653472	-0.046755	0.202711	-0.00710245
	P36052	Protein	NADH dehydrogenase [ubiquinone] complex I, assembly factor 7 homolog	0.307186	-0.958118	0.292608	0.503772	-0.186622	-0.038978	0.686389	-0.0069649	0.0736154	0.559159	0.0121706	0.212033
ELF1	P36053	Protein	Transcription elongation factor 1	0.0447992	0.127199	0.063192	0.0301656	0.13101	-0.0685346	0.0090984	0.0716843	0.165794	-0.234663	-0.11699	-0.11667
RCN1	P36054	Protein	Calcipressin-like protein	0.0607543	0.164909	-0.0878939	-0.0336665	-0.247776	-0.0103883	0.261115	0.141827	-0.0777589	-0.0121906	0.336412	0.2765
RSM22	P36056	Protein	37S ribosomal protein S22, mitochondrial	0.292967	0.155119	0.183329	0.182931	-0.55977	-0.131806	-0.119504	0.129813	0.128715	-0.147639	-0.833302	-0.0918666
SRP102	P36057	Protein	Signal recognition particle receptor subunit beta	0.0865277	0.0577131	0.0492832	0.125117	0.364598	0.194944	-0.00441708	0.0815573	0.0717507	0.287593	0.355958	-0.0732186
	P36059	Protein	ATP-dependent (S)-NAD(P)H-hydrate dehydratase	-0.186866	-0.00555781	-0.156525	0.664147	0.813709	0.287579	0.239929	-0.325895	-0.182308	0.546485	0.968544	0.266458
MCR1	P36060	Protein	NADH-cytochrome b5 reductase 2;NADH-cytochrome b5 reductase p34 form;NADH-cytochrome b5 reductase p32 form	0.320118	0.0720472	-0.0110045	0.198641	-0.221825	0.221113	0.431905	0.246051	0.138901	-0.303314	-0.894527	0.0230891
AVT3	P36062	Protein	Vacuolar amino acid transporter 3	-0.142473	0.0282421	-0.0686102	0.00462759	-0.342337	0.0457678	-0.221554	-0.148273	-0.134201	-0.291337	-0.370709	-0.0478094
CMC1	P36064	Protein	COX assembly mitochondrial protein	0.604443	0.110886	0.348933	0.246736	-0.346646	-0.428337	0.311437	0.410555	0.344141	-0.89711	0.171416	-0.0389446
YKL133C	P36066	Protein	Protein MRG3-like	0.239764	-0.139237	0.238736	0.754037	-0.433527	0.238889	0.1864	0.132911	0.13624	0.0524535	-0.875042	0.142613
SHE2	P36068	Protein	SWI5-dependent HO expression protein 2	0.063835	0.0588736	-0.128014	-0.156054	-0.0924792	-0.0293222	0.0835771	0.130391	0.0946926	-0.28591	0.590613	-0.167009
PMU1	P36069	Protein	Probable phosphomutase PMU1	-0.0412049	-0.0658249	-0.0301175	-0.0262739	0.484079	-0.313213	-0.279518	0.0753061	-0.0278887	0.44778	0.154169	0.00126427
RRN3	P36070	Protein	RNA polymerase I-specific transcription initiation factor RRN3	-1.53032	-0.879219	-0.462527	-2.26107	-1.82758	-0.461294	-1.95678	-1.39913	-1.36421	-0.123788	-1.09738	0.394433
CUE2	P36075	Protein	Ubiquitin-binding protein CUE2	0.831909	1.51684	1.43722	1.13028	-0.161427	1.48886	0.754129	1.06396	0.95925	1.23258	1.61205	1.25031
CAB3	P36076	Protein	Coenzyme A biosynthesis protein 3	0.271184	-0.00282776	-0.0224857	0.223701	0.201316	-0.0214649	0.238385	0.10059	0.0212928	0.00569923	0.195435	0.224034
SRX1	P36077	Protein	Sulfiredoxin	0.0200385	-0.235207	-0.487932	-0.147185	-1.29089	-0.100229	0.0457665	-0.617301	-0.183167	-1.33533	-0.870553	0.188756
RRP14	P36080	Protein	Ribosomal RNA-processing protein 14	0.215225	0.141144	0.238335	0.241383	0.513428	-0.371009	-0.0656366	0.116638	0.210247	0.289149	0.495468	-0.118097
YKL077W	P36081	Protein	Uncharacterized protein YKL077W	0.165029	0.0330122	-0.0338822	-0.0947883	0.0413595	0.0532153	-0.0466282	-0.0354224	-0.0994616	-0.0982503	0.126009	0.103421
YKL075C	P36083	Protein	Uncharacterized protein YKL075C	-0.0155435	0.174653	0.387514	-0.111255	-0.33695	-0.463496	0.158468	-0.186768	0.246963	-0.126405	-0.0330755	0.123457
MUD2	P36084	Protein	Splicing factor MUD2	-0.137226	-0.0207622	0.0357602	-0.0912894	0.100274	-0.0545947	0.065754	0.0370601	-0.0110583	-0.195319	0.27067	-0.195572
YKL071W	P36086	Protein	Uncharacterized oxidoreductase YKL071W	1.62646	0.774372	0.0623895	1.67094	1.45474	-0.0713574	1.01619	-0.313919	0.280141	0.342111	3.34379	1.28737
	P36088	Protein	Free methionine-R-sulfoxide reductase	-0.384419	-0.368613	-0.315992	-0.163991	-0.0202837	-0.0246903	-0.253451	0.0234823	-0.0131135	-0.297902	-0.0568806	-0.0635945
ANR2	P36090	Protein	Uncharacterized protein ANR2	0.0804311	0.0388631	-0.163381	0.0888165	0.0455796	0.0326717	0.0627637	0.00490793	-0.0870017	-0.114655	0.432023	-0.0801267
DCW1	P36091	Protein	Mannan endo-1,6-alpha-mannosidase DCW1	-0.139202	-0.135313	-0.042035	-0.430828	-0.31096	-0.226335	-0.583781	-0.0887825	-0.119549	-0.492981	0.0512817	0.214042
SPC42	P36094	Protein	Spindle pole body component SPC42	0.615959	0.32772	0.258514	0.535526	0.642877	0.274876	0.576647	0.655686	0.525844	0.819612	0.678544	0.220138
VPS24	P36095	Protein	Vacuolar protein-sorting-associated protein 24	0.0586828	0.0348698	0.0533825	0.507628	0.308109	0.0666501	0.0632648	-0.536212	0.191602	0.23703	0.609306	0.288152
TUL1	P36096	Protein	Transmembrane E3 ubiquitin-protein ligase 1	-0.21999	-0.162624	-0.234486	-0.198051	-0.465421	-0.155232	0.210434	-0.331289	-0.323388	-0.159738	-0.214198	0.0181295
TTI1	P36097	Protein	TEL2-interacting protein 1	0.691837	0.490771	0.284898	0.25958	0.00532712	0.332086	0.408655	0.0637978	0.270088	-0.426109	0.784098	0.658067
TFA1	P36100	Protein	Transcription initiation factor IIE subunit alpha	0.215723	0.0151426	0.199232	0.142947	-0.0559204	-0.324583	0.331506	0.081428	0.287134	-0.111237	0.263759	0.0646301
TCD2	P36101	Protein	tRNA threonylcarbamoyladenosine dehydratase 2	0.00495735	0.0796286	-0.0542738	-0.0588847	0.0455786	0.0257475	-0.12663	-0.0124156	-0.0384694	0.0565658	0.0662888	0.114382
PAN3	P36102	Protein	PAB-dependent poly(A)-specific ribonuclease subunit PAN3	0.272599	0.238433	0.180877	0.185651	0.0623392	-0.00914489	0.340067	0.103473	0.22275	0.0545369	0.382737	0.189269
YKL023W	P36103	Protein	Uncharacterized protein YKL023W	-0.41821	-0.00234423	-0.396378	-0.710074	-0.147826	-0.335963	-0.524533	-0.552927	-0.284505	-0.424538	0.204099	0.124998
SWD2	P36104	Protein	COMPASS component SWD2	0.117423	0.205623	0.0702181	0.128224	0.108423	0.0254617	0.0700258	0.0891177	0.00318049	0.17391	0.288043	0.140247
BYE1	P36106	Protein	Transcription factor BYE1	0.163206	0.291603	0.270001	0.259888	0.252262	-0.0280602	0.296822	0.217673	0.174389	0.0458847	-0.132294	0.231379
AUR1	P36107	Protein	Inositol phosphorylceramide synthase catalytic subunit AUR1	0.48643	-0.127273	0.103851	0.135265	0.0222918	-0.450966	0.140402	0.250157	0.688436	-0.141846	0.896806	-0.0309179
DID4	P36108	Protein	DOA4-independent degradation protein 4	0.118905	-0.0789268	-0.227133	0.251547	0.117072	0.18039	0.611001	0.284961	-0.0235007	-0.131979	0.589246	0.0403411
MIC60	P36112	Protein	MICOS complex subunit MIC60	0.103853	-0.0124668	-0.00552072	-0.343097	-1.28908	-0.116911	0.0245031	0.173174	0.073073	-1.04784	-1.58606	-0.124499
YKR018C	P36114	Protein	Mitochondrial outer membrane protein YKR018C	0.120914	0.105152	0.0289758	0.247138	0.158922	0.13179	0.0938422	-0.174748	0.0176339	0.0762948	0.300599	0.159596
IRS4	P36115	Protein	Increased rDNA silencing protein 4	-0.0776155	-0.539283	-0.257434	-0.0352932	0.0755639	-0.0654108	0.160867	-0.0200793	-0.0413353	-0.122392	0.355491	-0.0446562
VPS51	P36116	Protein	Vacuolar protein sorting-associated protein 51	0.401246	-0.132908	0.178938	0.125941	0.0740058	-0.150121	0.0803341	0.203787	-0.275671	0.315604	0.67989	0.667386
ALY1	P36117	Protein	Arrestin-related trafficking adapter 6	-0.0956897	0.0246775	-0.0853676	-0.195895	0.0456203	0.0677524	0.0498587	0.0113242	-0.189242	-0.0326882	0.232174	0.156468
YKR023W	P36119	Protein	Uncharacterized protein YKR023W	0.143197	0.399801	0.203041	0.398571	0.584666	-0.0186234	0.208779	0.142653	0.0515433	0.534808	0.671686	0.148308
DBP7	P36120	Protein	ATP-dependent RNA helicase DBP7	0.17857	0.368572	0.217396	0.11025	0.388392	0.164447	0.184161	0.197844	0.220917	0.301629	0.614848	0.134389
RPC37	P36121	Protein	DNA-directed RNA polymerase III subunit RPC5	-0.0804934	0.117346	0.128088	0.284037	0.341957	0.0943215	-0.0546849	0.0652511	0.25459	0.297205	0.398468	0.0537192
BCH2	P36122	Protein	Protein BCH2	0.496823	0.14146	0.0979739	0.432528	0.460772	-0.0340139	0.3467	0.131361	0.192159	0.243959	0.932488	-0.103032
SAP190	P36123	Protein	SIT4-associating protein SAP190	0.390106	0.0364213	0.0976568	0.560917	0.464689	0.141587	0.507865	0.272157	0.323969	0.315048	0.495544	0.0544529
SET3	P36124	Protein	SET domain-containing protein 3	-0.0896314	0.143711	0.0407767	0.00563479	-0.364942	-0.0861801	0.0223007	0.159887	-0.11915	-0.27305	-0.377184	0.107749
GMH1	P36125	Protein	Protein GMH1	-0.121806	-0.336763	0.0629549	-0.234333	-0.0196547	0.20465	-0.311972	-0.215923	0.0987551	0.175786	-0.398623	-0.0616576
SPO14	P36126	Protein	Phospholipase D1	0.0230519	0.0261943	-0.00726386	0.268148	0.245469	0.142601	0.0597937	-0.0330256	-0.0394727	0.158879	0.121477	-0.194165
CAF4	P36130	Protein	CCR4-associated factor 4	0.0690786	0.0603218	0.0850329	0.123336	0.112096	0.232328	-0.00906787	0.228996	0.346784	-0.235155	0.118657	0.0499257
SPC34	P36131	Protein	DASH complex subunit SPC34	-0.0674067	0.158559	0.413179	-0.0923667	-0.331336	-0.243691	0.284398	0.00488599	-0.00438218	-0.524918	0.174089	0.259848
KAE1	P36132	Protein	tRNA N6-adenosine threonylcarbamoyltransferase	-0.0294534	0.127182	0.107004	0.339559	0.296017	0.0138627	0.030633	-0.0110265	0.0644861	0.0871067	0.620186	0.0809917
UTH1	P36135	Protein	Probable secreted beta-glucosidase UTH1	0.0041595	0.143431	-0.395865	0.878266	-0.12848	0.48637	0.460926	-0.121708	-0.119151	-0.134888	0.0166709	0.226115
SHB17	P36136	Protein	Sedoheptulose 1,7-bisphosphatase	-0.363879	-0.309156	-0.0644961	-0.366104	0.144809	-0.324513	-0.412899	-0.121165	0.118686	0.0511708	-0.31313	-0.0249266
UIP5	P36137	Protein	Protein UIP5	0.542376	0.495666	0.244109	0.238612	0.356199	0.156449	0.379383	0.41203	0.471382	0.0817446	0.435756	0.094746
PET10	P36139	Protein	Protein PET10	-0.215513	0.163658	-0.0740785	-0.436702	0.0144128	0.170203	0.423319	-0.0995162	-0.138376	-0.338171	0.204763	0.102997
FMP46	P36141	Protein	Putative redox protein FMP46, mitochondrial	-0.0339864	0.110795	-0.104207	-0.123487	-0.883584	0.207418	0.305383	-0.309476	-0.2624	-0.80441	0.00614278	0.113101
GLG1	P36143	Protein	Glycogenin-1	-0.585423	-0.0264545	-0.277139	-0.289844	-0.777473	-0.0312659	-0.0975466	-0.234063	-0.641618	-0.158746	-1.66259	0.167687
UTP30	P36144	Protein	Ribosome biogenesis protein UTP30	0.110084	-0.0339151	0.174465	0.0821312	0.32284	0.0887938	0.186476	0.375575	0.144852	0.268317	0.445815	0.0584457
TFA2	P36145	Protein	Transcription initiation factor IIE subunit beta	-0.0555576	-0.073465	-0.155863	-0.274317	-0.0252304	-0.0136	-0.144911	0.0445248	-0.14068	-0.285407	0.154453	-0.0408546
LAS1	P36146	Protein	Protein LAS1	0.417874	0.43829	-0.2723	-0.0179251	-0.495192	0.0703195	0.0019045	0.367585	0.234929	-0.0422869	1.42829	0.028433
PAM17	P36147	Protein	Presequence translocated-associated motor subunit PAM17, mitochondrial	0.66097	0.299166	0.322883	0.452939	0.205241	-0.218602	0.183107	0.0631472	0.359955	0.215191	0.171196	0.0512127
GPT2	P36148	Protein	Glycerol-3-phosphate O-acyltransferase 2	0.11101	-0.0434309	0.0618988	0.113514	0.0519602	-0.0642911	0.0366114	-0.160062	0.0172201	-0.125857	-0.0492578	-0.0901181
BET3	P36149	Protein	Trafficking protein particle complex subunit BET3	0.181878	-0.24737	-0.192784	0.0868299	0.0435512	-0.116821	0.0425695	0.0292003	0.1452	0.150338	0.411985	-0.42903
MET1	P36150	Protein	Uroporphyrinogen-III C-methyltransferase	-0.294433	-0.644774	-0.529468	0.404804	0.420987	-0.950908	-0.983092	-0.875004	-0.544025	0.208566	0.0410556	-0.480359
YKR070W	P36151	Protein	Uncharacterized protein YKR070W	0.0588696	0.0264592	-0.04964	-0.0514531	-0.320351	0.0439963	0.0800435	0.0979036	-0.0111922	-0.209682	-0.0486414	0.000459843
DRE2	P36152	Protein	Fe-S cluster assembly protein DRE2	0.137159	0.128072	0.16905	-0.0217801	-0.595912	-0.0934418	0.102358	0.40167	0.200305	-0.37259	-0.187046	-0.0957829
AIM29	P36154	Protein	Altered inheritance rate of mitochondria protein 29	-0.411377	-0.0512458	-0.134576	-0.259678	-0.280528	-0.157104	-0.216637	-0.249545	-0.31658	-0.325306	-0.14932	0.00688998
ECM4	P36156	Protein	Glutathione S-transferase omega-like 2	-0.0840388	-0.0121939	-0.246939	0.393997	-0.0817039	0.30394	0.245743	-0.486524	-0.243644	0.128273	-0.0798279	0.194925
MSA2	P36157	Protein	Putative transcriptional activator MSA2	0.578467	-0.424566	-0.146459	-0.195533	-0.967748	1.78868	-0.0824889	1.76436	0.414225	0.271477	0.367276	-0.157792
YKR078W	P36158	Protein	Uncharacterized protein YKR078W	-0.190564	0.126837	0.200455	-0.269838	-0.142072	-0.098211	-0.239693	-0.219164	0.0451695	-0.494366	0.119398	-0.418158
TRZ1	P36159	Protein	Ribonuclease Z	0.580287	0.172932	0.102226	0.451932	0.364296	0.111733	0.108911	0.422323	0.407036	0.278111	0.681679	-0.151827
RPF2	P36160	Protein	Ribosome biogenesis protein RPF2	0.207425	0.0406145	0.33539	0.352746	0.299556	0.0468952	0.3141	0.200988	0.418217	0.484786	0.363039	-0.16605
NUP133	P36161	Protein	Nucleoporin NUP133	-0.167297	-0.00314114	-0.0415368	-0.144163	-0.0439937	-0.0609477	-0.162205	-0.0939338	-0.0229723	-0.0510937	0.0336071	0.0597081
OMA1	P36163	Protein	Mitochondrial metalloendopeptidase OMA1	0.0861224	0.0276906	0.0369738	0.225894	-0.231002	0.105683	0.250634	0.253102	0.37418	0.0757139	0.208782	0.00867284
TVP38	P36164	Protein	Golgi apparatus membrane protein TVP38	0.373096	0.227873	-1.51512	-0.15013	-0.403451	-0.503688	0.169637	0.0812474	-0.0383492	-0.335038	-0.712871	-0.335068
TGL4	P36165	Protein	Lipase 4	0.0526786	0.456237	0.0635425	-0.425658	0.400616	0.138078	0.385236	0.114596	0.163856	0.244654	0.451722	0.217441
PXL1	P36166	Protein	Paxillin-like protein 1	0.0364527	0.287927	0.381912	-0.254398	0.147959	0.0905593	-0.136815	0.285176	0.297091	-0.123681	-0.447521	0.0985149
SRL3	P36167	Protein	Protein SRL3	0.734922	-0.405551	0.217756	0.819987	0.184087	-0.0787702	1.3457	0.0735903	0.974364	-0.157441	0.0488961	0.792355
ESL2	P36168	Protein	EST/SMG-like protein 1	0.174126	0.144027	-0.144958	0.0057965	0.162659	-0.00889691	0.0574999	-0.0508247	-0.205212	0.0308291	0.09511	-0.0415997
SKG1	P36169	Protein	Suppressor of lethality of KEX2 GAS1 double null mutant protein 1	-0.0936861	-0.0316317	-0.0170407	-0.179674	-0.120644	-0.0160831	0.218703	-0.0511903	0.0272076	-0.0859626	0.0809944	0.235565
JNM1	P36224	Protein	Nuclear migration protein JNM1	-0.329326	-0.193403	-0.0369544	-0.545012	-0.224136	-0.618566	-0.737589	-0.230941	-0.186534	-0.865313	0.161583	-0.297951
TYS1	P36421	Protein	Tyrosine--tRNA ligase, cytoplasmic	0.0847635	0.0835589	-0.00448425	-0.0104508	0.0621672	-0.141136	0.0586291	0.107509	0.0900843	0.162677	0.189123	-0.0714538
MRPL3	P36516	Protein	54S ribosomal protein L3, mitochondrial	0.552816	0.121791	0.422217	0.556934	0.490164	0.000221887	0.137913	0.324528	0.610774	0.262002	0.671982	-0.102816
MRPL4	P36517	Protein	54S ribosomal protein L4, mitochondrial	0.503714	0.0894563	0.368748	0.286929	-0.329844	-0.220123	-0.00786598	0.130616	0.427267	0.0478713	-0.651219	-0.0794974
MRPL7	P36519	Protein	54S ribosomal protein L7, mitochondrial	0.316882	0.0235857	0.229751	0.27083	0.149437	-0.15829	-0.155543	0.278229	0.335409	0.095727	0.21609	-0.251253
MRPL10	P36520	Protein	54S ribosomal protein L10, mitochondrial	0.441772	0.13548	0.423655	0.352665	-0.644143	-0.0682753	-0.182431	0.130143	0.368977	-0.0238166	-2.87292	0.0480892
MRPL11	P36521	Protein	54S ribosomal protein L11, mitochondrial	0.34652	-0.0446218	0.207502	0.211657	-0.0891312	-0.180997	-0.289925	0.276211	0.331804	0.00455472	-0.570019	-0.235148
MRPL15	P36523	Protein	54S ribosomal protein L15, mitochondrial	0.392356	0.131426	0.377635	0.240083	0.396877	-0.140897	-0.301142	0.168423	0.349927	0.113902	0.283037	-0.0550376
MRPL24	P36525	Protein	54S ribosomal protein L24, mitochondrial	0.876809	0.35714	0.530797	0.769954	-0.305004	0.157649	0.406879	0.443235	0.657597	0.275116	-1.23874	0.0392794
MRPL27	P36526	Protein	54S ribosomal protein L27, mitochondrial	0.556907	0.344303	0.524825	0.183772	-0.154566	-0.184547	-0.0400602	0.223228	0.439679	-0.0922748	-1.12324	0.146278
MRPL28	P36527	Protein	54S ribosomal protein L28, mitochondrial	0.650673	0.151038	0.270083	0.438896	0.137321	-0.180362	0.155957	0.400813	0.43748	-0.167719	0.106886	-0.0105624
MRPL17	P36528	Protein	54S ribosomal protein L17, mitochondrial	0.256499	-0.00120286	0.240654	0.173531	0.0404874	-0.328879	-0.217068	0.091202	0.261987	-0.0664139	-0.0494834	-0.110787
MRPL36	P36531	Protein	54S ribosomal protein L36, mitochondrial	0.553912	-0.088694	0.324031	0.548682	-0.225958	-0.124845	0.153353	0.275715	0.559645	0.132773	-1.24538	-0.190466
MRPL37	P36532	Protein	54S ribosomal protein L37, mitochondrial	0.832141	0.188945	0.192121	0.750073	0.101937	0.160222	0.41686	0.655899	0.530992	0.378361	-0.38005	-0.0674387
MRPL39	P36533	Protein	54S ribosomal protein L39, mitochondrial	0.433967	0.139718	0.374227	0.102158	-0.774249	-0.356968	-0.0764387	-0.107335	0.0222266	-0.0289108	-2.74111	0.109327
MRPL40	P36534	Protein	54S ribosomal protein L40, mitochondrial	0.453718	0.141972	0.464088	0.287765	-0.34109	-0.256473	-0.0466847	0.186452	0.418386	0.101261	-1.06189	-0.0629011
PIM1	P36775	Protein	Lon protease homolog, mitochondrial	0.255463	0.0778229	0.146903	0.453234	0.277987	-0.0338662	0.0226092	0.00571223	0.238131	0.16946	0.566648	0.0674307
APT2	P36973	Protein	Adenine phosphoribosyltransferase 2	0.142	0.180649	0.0407325	0.236609	-0.315341	-0.0482462	-0.204638	0.0981147	0.126326	0.0502488	-0.338783	-0.0221445
PGM2	P37012	Protein	Phosphoglucomutase 2	-0.544319	-0.105557	-0.487838	-0.309712	0.127745	0.087002	0.121238	-0.582101	-0.58075	-0.166935	-0.423	0.149071
GEF1	P37020	Protein	Anion/proton exchange transporter GEF1;GEF1 N-terminal;GEF1 C-terminal	-0.0824521	0.042801	-0.198657	-0.160994	-0.0866302	-0.444156	-0.02176	-0.255504	-0.0871534	-0.430902	0.369686	-0.285472
ABZ1	P37254	Protein	Aminodeoxychorismate synthase	0.338048	0.195794	0.137511	0.206987	0.610396	-0.131835	-0.0805543	-0.172582	0.268924	0.279224	0.925093	-0.00771222
SOL2	P37262	Protein	6-phosphogluconolactonase-like protein 2	-0.177205	-0.0597704	-0.0843051	-0.111298	-0.261631	0.0602682	0.0659657	0.0364086	-0.103999	-0.367331	-0.199586	-0.0190991
	P37263	Protein	UPF0743 protein YCR087C-A	0.0375481	-0.0323539	-0.0187234	-0.215084	-0.0564647	0.0467833	0.0116296	0.191592	0.106891	-0.279966	0.50821	-0.0738576
CBP4	P37267	Protein	Assembly factor CBP4	0.331848	0.175423	0.210043	0.319033	-0.0475215	-0.00646724	0.119582	0.192704	0.123883	-0.139409	-0.502316	0.169544
SHM2	P37291	Protein	Serine hydroxymethyltransferase, cytosolic	0.210724	0.292084	0.132195	0.243946	-0.321244	0.148527	0.287393	0.206444	0.125295	-0.055379	-0.443688	0.107616
SHM1	P37292	Protein	Serine hydroxymethyltransferase, mitochondrial	0.0426149	-0.0331154	0.00123745	-0.132925	-0.419667	-0.146186	0.0781921	0.0159806	-0.0375604	-0.185561	-0.395764	-0.0530041
NAT2	P37293	Protein	N-terminal acetyltransferase 2	1.03295	0.395411	0.345719	0.837943	0.455441	0.127447	0.592044	0.549368	0.534312	0.47155	0.598294	0.280407
STV1	P37296	Protein	V-type proton ATPase subunit a, Golgi isoform	0.211542	0.137133	0.179011	0.182398	0.327697	0.002122	0.093562	0.0304966	0.0450407	0.305308	0.701697	0.111964
STT4	P37297	Protein	Phosphatidylinositol 4-kinase STT4	0.157322	0.133884	-0.0184032	0.130142	0.261672	0.0453279	0.0692249	0.169714	0.110348	0.26058	0.285896	0.0273207
SDH4	P37298	Protein	Succinate dehydrogenase [ubiquinone] cytochrome b small subunit, mitochondrial	-0.349191	-0.260436	-0.124902	-0.787805	-2.97302	-0.0341991	-0.278684	-0.148867	-0.226657	-1.72736	-2.81871	0.0660349
QCR10	P37299	Protein	Cytochrome b-c1 complex subunit 10	-0.919561	-0.143659	0.129564	-1.54406	-2.46584	-0.200998	-0.438448	-0.140086	-0.426989	-1.71883	-6.58461	-0.195907
APE3	P37302	Protein	Aminopeptidase Y	-0.0160173	-0.0319149	-0.0872589	0.146389	-0.0466253	0.046922	0.188159	-0.0455332	-0.202678	0.064666	-0.320346	0.0307575
GLY1	P37303	Protein	Low specificity L-threonine aldolase	0.384461	0.265528	0.552088	-0.109559	-0.493037	-0.17633	-0.0526661	0.599195	0.513201	-0.60982	0.569743	-0.279483
PAM1	P37304	Protein	Protein PAM1	-0.0387089	0.0649634	0.186929	-0.192805	-0.107431	-0.0349037	0.102202	-0.00620969	-0.0137592	-0.162855	0.0226893	-0.00796655
CCL1	P37366	Protein	Cyclin CCL1	0.424238	0.438757	0.322332	0.470444	0.296455	0.1369	-0.0394512	0.169982	0.292153	0.475199	0.52463	0.445945
VRP1	P37370	Protein	Verprolin	-0.0249553	0.0362142	-0.000491873	-0.0407587	0.0474638	0.126242	0.00262417	0.0125759	-0.0110808	0.126821	0.0824582	0.167835
NOP4	P37838	Protein	Nucleolar protein 4	0.324636	0.412639	0.547086	-0.194316	0.0557932	0.0527005	0.280898	0.331623	0.384388	-0.627065	0.616484	-0.0187964
AAP1	P37898	Protein	Alanine/arginine aminopeptidase	0.131661	0.122612	0.0974088	-0.0599756	0.177909	0.00177416	-0.0541945	0.00567772	0.0782265	0.207031	-0.0642157	-0.0933102
ADE17	P38009	Protein	Bifunctional purine biosynthesis protein ADE17;Phosphoribosylaminoimidazolecarboxamide formyltransferase;IMP cyclohydrolase	-0.166984	0.206844	-0.194566	-0.411596	-1.61261	0.0504755	0.12642	-0.0293765	-0.143495	-1.0971	-0.923917	0.119192
ASC1	P38011	Protein	Guanine nucleotide-binding protein subunit beta-like protein	0.153381	0.0323054	0.133559	0.241747	0.168698	-0.135165	0.130649	0.241633	0.137626	0.236912	-0.00518505	-0.184582
AHP1	P38013	Protein	Peroxiredoxin type-2	-0.0270223	-0.252747	-0.412472	1.1572	1.1324	0.171493	-0.026914	-0.369914	0.00458298	1.03811	1.31853	0.0928446
BOI1	P38041	Protein	Protein BOB1	0.0855268	0.135209	0.123476	-0.0155775	0.2231	-0.0834908	0.0819883	0.217647	0.165353	0.380703	-0.40247	0.092208
CDC27	P38042	Protein	Anaphase-promoting complex subunit CDC27	0.0201816	0.138561	0.202469	-0.00749834	0.402183	0.319536	-0.263501	0.142215	0.0883929	-0.14407	0.56384	0.405246
RPL32	P38061	Protein	60S ribosomal protein L32	0.265507	0.164516	0.201106	0.243951	0.169673	-0.00797042	0.144278	0.249926	0.0687855	0.161614	0.0452957	-0.0924947
PRS4	P38063	Protein	Ribose-phosphate pyrophosphokinase 4	0.189431	0.118993	0.258625	0.0578083	0.00199529	-0.12268	0.155285	0.0257983	0.22093	-0.0110391	-0.104036	0.057368
MRPL16	P38064	Protein	54S ribosomal protein L16, mitochondrial	0.502853	0.1604	0.378319	0.381177	-0.71407	-0.224303	-0.152269	-0.00477999	-0.261938	-0.0410978	-1.64985	-0.0322904
RIB1	P38066	Protein	GTP cyclohydrolase-2	0.0919493	0.0110504	0.156217	-0.365077	-0.522443	-0.228129	-0.0012481	0.246098	0.137332	-0.382406	0.0539341	-0.0833816
UGA2	P38067	Protein	Succinate-semialdehyde dehydrogenase [NADP(+)]	0.152672	0.14962	-0.241022	0.954823	-0.104693	0.402195	0.221606	-0.334966	-0.206144	0.187585	0.241996	0.298582
GRX7	P38068	Protein	Monothiol glutaredoxin-7	-0.0786935	-0.365998	0.0743599	-0.223186	-0.575527	-0.0120396	-0.0264181	-0.0173451	-0.0755551	-0.426179	-0.753654	-0.0540206
MNN2	P38069	Protein	Alpha-1,2-mannosyltransferase MNN2	0.0188411	0.139258	0.0867339	-0.21869	-0.0295825	-0.0481678	0.0526687	-0.0266985	0.0423207	-0.115344	-0.0548691	0.130137
YPK3	P38070	Protein	AGC kinase YPK3	0.190511	0.0681304	0.147581	-0.549359	-0.171032	-0.356361	-0.116704	0.269025	0.315628	-0.366427	-0.42476	-0.121257
ETR1	P38071	Protein	Enoyl-[acyl-carrier protein] reductase [NADPH, B-specific], mitochondrial	-0.0565891	0.0001446	-0.218395	-0.205314	-0.6823	0.186338	0.248694	-0.18004	-0.277256	-0.541651	-0.59503	0.126257
SCO2	P38072	Protein	Protein SCO2, mitochondrial	0.262026	0.137612	0.0985068	0.507911	0.414647	0.167919	0.187665	0.151401	0.241608	0.0950969	0.843352	0.0836641
HMT1	P38074	Protein	Protein arginine N-methyltransferase 1	0.554143	0.241441	0.244618	0.498518	0.707673	0.0851321	0.149353	0.272622	0.507905	0.62986	0.733596	0.0923531
PDX3	P38075	Protein	Pyridoxamine 5-phosphate oxidase	-0.0679782	0.008289	-0.210281	-0.191238	-0.178128	-0.00029551	-0.00593693	-0.0475361	-0.171952	-0.00189982	-0.0577786	0.0877477
ATP3	P38077	Protein	ATP synthase subunit gamma, mitochondrial	0.0597068	0.0301055	-0.0274449	-0.509512	-1.57691	-0.0778067	0.0677279	0.0715673	-0.0272228	-0.977621	-2.32196	-0.023613
YRO2	P38079	Protein	Protein YRO2	-0.119258	0.0403188	-0.250993	0.105374	-0.573871	0.17057	0.0728799	-0.0929947	-0.190939	-0.0222912	-0.792868	0.0181797
AKL1	P38080	Protein	Serine/threonine-protein kinase AKL1	-0.00749218	-0.031455	-0.0561948	0.0859556	0.118091	0.0764431	0.131893	-0.0643846	0.0276274	-0.0644225	0.426324	0.10833
	P38081	Protein	Uncharacterized glycosyl hydrolase YBR056W	-0.107303	-0.0108461	-0.136416	0.108346	0.0669856	0.267572	0.148211	-0.354888	-0.321417	0.095254	-0.40787	0.158384
BAP2	P38084	Protein	Leu/Val/Ile amino-acid permease	0.245174	0.410263	0.372826	0.0427991	0.245233	0.0819028	-0.00642498	0.00201925	0.0798032	0.0208521	-0.109747	0.234868
TAT1	P38085	Protein	Valine/tyrosine/tryptophan amino-acid permease 1	0.0488375	-0.0278491	0.340653	-0.522006	-1.84359	-0.539824	0.199627	0.176425	0.0285585	-1.31693	-0.938919	-0.0774696
RDH54	P38086	Protein	DNA repair and recombination protein RDH54;DNA topoisomerase;Putative helicase	0.320136	0.178082	-0.0160046	-1.25041	-0.486875	-0.607694	0.105191	0.356388	0.221096	-1.77551	0.913434	0.0227116
YMC2	P38087	Protein	Carrier protein YMC2, mitochondrial	-0.0257996	-0.0286519	0.00470881	0.987988	0.492687	0.00345268	-0.170459	-0.157797	0.00838402	0.891343	0.837929	-0.280933
GRS1	P38088-2;P38088	Protein	Glycine--tRNA ligase 1, mitochondrial	0.297097	0.087106	0.157146	0.22473	0.288413	-0.0570176	0.0783886	0.217497	0.213441	0.191756	0.199123	-0.00537238
PTC4	P38089	Protein	Protein phosphatase 2C homolog 4	0.279183	0.262171	0.130397	0.280746	0.311626	0.177566	0.177903	-0.0225328	0.0546437	0.403756	0.476035	0.0449586
AGP2	P38090	Protein	General amino acid permease AGP2	0.212651	-0.0725557	0.140302	-0.525167	-1.27185	-0.709745	-0.135111	0.07621	0.179425	-1.75854	-0.499245	-0.205608
	P38109	Protein	Putative serine carboxypeptidase YBR139W	-0.271709	-0.0794079	-0.107837	0.196392	-0.37925	-0.023487	0.0393943	-0.156227	-0.173237	-0.192729	-0.234381	-0.0714308
MEC1	P38111	Protein	Serine/threonine-protein kinase MEC1	0.304499	0.996195	0.370614	-0.41231	-0.137219	-0.272137	-0.405162	-0.134008	0.139818	-0.119857	0.627352	0.189848
MAK5	P38112	Protein	ATP-dependent RNA helicase MAK5	0.281614	0.174836	0.209563	0.350724	0.544218	0.110128	0.221127	0.185654	0.186854	0.46296	0.633674	0.106441
ADH5	P38113	Protein	Alcohol dehydrogenase 5	0.506761	0.192561	-0.098865	0.715488	0.618537	0.130912	0.198499	0.0484522	0.329774	0.301605	0.378544	0.0998482
TBS1	P38114	Protein	Uncharacterized transcriptional regulatory protein TBS1	0.223749	0.308495	0.122797	0.198272	0.0774384	0.066133	0.22791	-0.0374722	0.229812	0.368322	0.364764	0.409391
ARA1	P38115	Protein	D-arabinose dehydrogenase [NAD(P)+] heavy chain	-0.361021	-0.243375	-0.267553	-0.187964	-0.213832	-0.149349	-0.0699561	-0.315427	-0.277234	-0.232998	-0.659602	-0.0688015
ARL1	P38116	Protein	ADP-ribosylation factor-like protein 1	-0.153943	-0.42207	-0.245358	-0.0960168	0.169043	-0.125982	-0.377465	-0.10034	-0.0303041	-0.123566	-0.285651	-0.0711199
MRPS9	P38120	Protein	37S ribosomal protein S9, mitochondrial	0.680761	0.24546	0.527466	0.486439	-0.579351	-0.263817	-0.00881315	0.288396	0.576542	0.0930766	-0.469811	-0.0494651
POL12	P38121	Protein	DNA polymerase alpha subunit B	0.0362525	0.190249	0.102563	-0.28956	0.0760736	0.00128674	-0.0158094	0.0934908	0.069531	-0.218982	0.399813	0.145204
ECM31	P38122	Protein	3-methyl-2-oxobutanoate hydroxymethyltransferase	0.233622	0.0319297	0.205456	0.418166	-0.138854	0.0203459	0.186587	0.0800289	0.250394	-0.0547059	0.18466	-0.208222
SWD3	P38123	Protein	COMPASS component SWD3	-0.0611912	-0.0126257	0.0370638	-0.021714	0.5584	-0.0810757	0.44978	-0.470218	-0.151552	-0.0620449	0.789014	0.366028
RIM2	P38127	Protein	Mitochondrial carrier protein RIM2	0.215275	0.151449	0.0891605	0.287424	0.045065	-0.124487	-0.249171	0.0290499	0.160596	0.0692098	-0.376969	-0.12085
TAF5	P38129	Protein	Transcription initiation factor TFIID subunit 5	0.163241	0.14887	0.0512514	-0.0495801	0.140536	-0.203449	-0.00285834	-0.0301727	-0.142258	0.111162	0.138176	0.159991
KTR3	P38130	Protein	Probable mannosyltransferase KTR3	0.408225	0.255132	0.101562	0.241878	0.238791	0.114058	0.116337	0.204544	0.221505	0.312768	0.307717	0.0485248
KTR4	P38131	Protein	Probable mannosyltransferase KTR4	0.142932	0.144126	0.0419553	0.135304	0.255097	-0.0937583	0.17532	0.0556396	0.0119749	0.0115781	0.71188	0.146066
MCM7	P38132	Protein	DNA replication licensing factor MCM7	-0.0963328	0.0147787	0.0944544	-0.279087	-0.462877	-0.170594	-0.141733	-0.000980673	-0.0602486	-0.361199	-0.216467	-0.0149107
PCS60	P38137	Protein	Peroxisomal-coenzyme A synthetase	0.432684	0.215788	0.0722993	-0.724378	-1.49592	0.114496	0.291713	0.0866156	0.269075	-1.42795	-0.977375	0.147524
ROT2	P38138	Protein	Glucosidase 2 subunit alpha	0.00309104	0.0598152	0.0314265	-0.100893	-0.10929	0.0154272	0.108039	-0.0204267	-0.0308626	-0.226148	0.249315	0.0479074
LDH1	P38139	Protein	Lipid droplet hydrolase 1	0.0554567	0.100838	-0.196422	-0.0531515	-0.144211	0.234871	0.183423	0.00825352	-0.0697367	-0.262929	0.3205	0.0787145
	P38142	Protein	Probable metabolite transport protein YBR241C	-0.316359	-0.0391315	-0.340296	0.0392234	-0.375764	0.270613	0.247068	-0.649305	-0.609388	-0.350972	-0.650438	0.10746
GPX2	P38143	Protein	Glutathione peroxidase 2	0.721535	0.124755	0.0185187	0.804266	0.66286	-0.0356888	0.197322	0.300636	0.0132983	0.780345	1.2056	-0.108453
ISW1	P38144	Protein	ISWI chromatin-remodeling complex ATPase ISW1	-0.105999	-0.0289191	0.0176158	-0.311853	-0.0109338	-0.134836	-0.126202	-0.076453	-0.0798039	0.0480822	0.0148015	0.0117787
RIB5	P38145	Protein	Riboflavin synthase	-0.345347	-0.331086	-0.355539	0.0122962	0.239658	0.0678357	-0.0844851	0.126737	-0.0229487	-0.0164373	-0.20541	-0.114264
YPT10	P38146	Protein	GTP-binding protein YPT10	-0.318771	-0.0815719	-0.0401966	-0.0681659	0.159311	-0.300267	-0.101282	-0.043757	-0.266164	-0.19552	0.325213	-0.0888902
PPS1	P38148	Protein	Dual specificity protein phosphatase PPS1	-0.33666	-0.156065	-0.274072	-0.595814	-0.605143	0.0823041	-0.303022	-0.474774	-0.18564	-0.635297	-0.0787504	-0.244701
DUG2	P38149	Protein	Probable di- and tripeptidase DUG2	0.152494	0.108425	0.0465627	0.213417	0.345008	0.0346347	0.0250757	0.0455968	0.0805627	0.339708	0.634097	0.0455351
PBP2	P38151	Protein	PAB1-binding protein 2	0.093584	0.0616206	0.0107948	0.0461442	0.0600266	-0.23782	0.0875162	0.284973	0.0770638	0.139931	0.461075	-0.200977
CTP1	P38152	Protein	Tricarboxylate transport protein	0.402025	0.141849	0.0321091	-1.41872	-0.651312	-0.389166	0.280046	0.592998	0.513053	-1.09652	0.980672	-0.00910143
APM3	P38153	Protein	AP-3 complex subunit mu	0.0113496	0.126819	0.146919	0.110973	0.188089	-0.0688952	0.0443967	-0.0269719	-0.0565109	0.129101	0.482603	0.0317894
MIX23	P38162	Protein	Mitochondrial intermembrane space cysteine motif-containing protein MIX23	0.139877	-0.0402131	0.0432344	0.296154	0.675728	-0.109193	0.0843952	-0.0731245	0.23914	0.242766	1.20861	-0.0519989
SRO77	P38163	Protein	Lethal(2) giant larvae protein homolog SRO77	0.867292	0.238734	0.20949	-0.0455561	0.876124	-0.196689	0.33334	0.136695	0.0988295	0.766042	0.396329	0.740211
SEA4	P38164	Protein	SEH-associated protein 4	0.282383	0.243207	0.0882849	0.123709	0.17254	-0.0277436	0.103152	-0.0207737	0.017828	0.225454	0.308928	0.156989
RTG3	P38165	Protein	Retrograde regulation protein 3	-0.0250234	-0.0427135	-0.154827	0.178842	-0.0393793	0.0517355	0.0384374	0.0975252	0.158224	0.0859747	0.0500085	-0.013812
SFT2	P38166	Protein	Protein transport protein SFT2	-0.240629	-0.147705	-0.0685388	-0.496209	-0.0402915	-0.272483	-0.0541965	-0.458601	-0.346416	-0.344858	0.127699	-0.000664427
ECM21	P38167	Protein	Protein ECM21	-0.147335	0.136651	-0.0942747	-0.099069	-0.197975	0.111893	0.215844	-0.0644693	-0.14426	-0.231192	-0.0657448	0.147992
BNA4	P38169	Protein	Kynurenine 3-monooxygenase	0.10984	0.143179	-0.0086623	-0.464313	-0.951546	0.103236	0.336587	-0.140655	-0.0332507	-0.637524	-1.18626	-0.0317689
BRN1	P38170	Protein	Condensin complex subunit 2	0.298395	0.35223	0.317191	-1.05518	-0.693819	1.23053	0.266145	0.965916	0.0636245	1.22133	0.413561	0.158335
	P38172	Protein	Uncharacterized protein YBL095W, mitochondrial	-0.0260145	0.0494509	-0.092172	-1.22395	-2.64616	0.070994	0.0382461	-0.15574	-0.356657	-1.61793	-3.14717	0.206935
MAP2	P38174	Protein	Methionine aminopeptidase 2	-0.0373476	-0.110917	0.00613793	0.189458	0.0741055	-0.0763617	0.215345	0.0966408	0.0760812	0.0948835	0.132163	-0.179102
MRP21	P38175	Protein	37S ribosomal protein MRP21, mitochondrial	0.65173	0.179325	0.38483	0.408271	-0.795958	-0.0864159	0.190472	0.262015	0.510034	0.0822515	-1.23468	0.202993
	P38177	Protein	Uncharacterized protein YBL086C	-0.074826	0.28237	0.0416479	-0.24424	-0.130115	0.0688826	0.0898403	-0.0479631	-0.302601	-0.12122	0.163905	-0.0366633
ALG3	P38179	Protein	Dol-P-Man:Man(5)GlcNAc(2)-PP-Dol alpha-1,3-mannosyltransferase	-0.781821	-0.548647	-0.374391	-1.21697	-0.245065	-0.227	-0.572171	-0.493838	-0.507051	-0.42106	-0.0266677	-0.207544
	P38180	Protein	Uncharacterized protein YBL081W	0.889857	0.016084	0.963907	-0.11005	0.067728	-0.0318013	0.34989	0.7289	0.468838	0.099243	0.210089	-0.447766
NUP170	P38181	Protein	Nucleoporin NUP170	0.312901	0.152261	0.0769295	0.170434	0.205804	0.0381919	0.196133	0.173208	0.167605	0.257395	0.374804	-0.0228801
ATG8	P38182	Protein	Autophagy-related protein 8	-0.472981	-0.121595	-0.421903	-0.42296	0.200185	-0.0653649	0.210746	-0.433461	-0.49468	-0.0582558	-0.272755	0.15033
UBP13	P38187	Protein	Ubiquitin carboxyl-terminal hydrolase 13	-0.160264	0.0886963	0.00891649	-0.140036	-0.183614	-0.112093	0.036371	-0.246862	-0.238183	-0.247853	-0.0760045	0.233356
MOH1	P38191	Protein	Protein yippee-like MOH1	0.386444	0.436832	-0.64589	1.53608	0.174066	0.675469	0.172049	-0.0183891	-0.0410468	1.4878	1.25723	0.997027
PSY4	P38193	Protein	Serine/threonine-protein phosphatase 4 regulatory subunit 2	-0.46549	-0.215626	0.112363	-0.468293	0.00561608	-0.233254	-0.283344	0.00344553	-0.0514444	-0.557341	-0.112578	-0.17993
FUI1	P38196	Protein	Uridine permease	-0.439219	-1.14737	-0.543924	-3.21302	-2.46894	-1.1771	0.038684	-0.0420521	-0.459574	-3.45915	-1.60468	-0.305845
	P38197	Protein	UPF0001 protein YBL036C	-0.000289623	-0.00871787	0.0169571	0.153459	0.226895	0.0104496	-0.0370445	0.0964741	0.0292169	0.171865	0.262856	0.103877
STU1	P38198	Protein	Protein STU1	0.414993	0.559747	-0.119552	-0.332272	-0.048869	0.345031	0.283019	0.265694	0.376483	-0.212387	0.7847	0.10385
HEK2	P38199	Protein	Heterogeneous nuclear rnp K-like protein 2	0.0286438	0.0944629	0.0807856	-0.215364	0.0564359	-0.255902	-0.108867	0.109431	0.0577509	-0.072011	0.0421131	0.102097
SHE1	P38200	Protein	Mitotic spindle-associated protein SHE1	-0.26151	-0.0408773	0.29673	-0.320383	-0.455736	-0.0562487	-0.276279	-0.0671393	-0.0936355	0.0232311	-0.111799	0.330788
	P38202	Protein	UPF0642 protein YBL028C	1.63194	-0.0189585	0.140725	0.374635	1.09062	0.64537	0.977409	0.948937	0.0602489	-0.824829	0.772142	0.545711
LSM2	P38203	Protein	U6 snRNA-associated Sm-like protein LSm2	0.354703	0.153876	0.174893	0.397777	0.261365	0.0865752	0.336935	0.252325	0.277152	0.242228	0.565296	0.0528846
RRN10	P38204	Protein	RNA polymerase I-specific transcription initiation factor RRN10	0.0487727	-0.249027	0.523507	-0.387705	-0.437932	-0.240428	0.201822	-0.031929	-0.109689	0.147495	-0.712077	0.592449
NCL1	P38205	Protein	Multisite-specific tRNA:(cytosine-C(5))-methyltransferase	0.160319	0.11705	0.174988	0.138596	0.319189	0.0053574	0.0214764	0.101473	0.16649	0.25225	0.24114	0.0145485
RFT1	P38206	Protein	Oligosaccharide translocation protein RFT1	0.172977	-0.0322834	0.284867	-0.573169	-0.590286	-0.109947	0.0737239	-0.225423	-0.0454767	-0.50626	-0.971284	0.0913164
APN2	P38207	Protein	DNA-(apurinic or apyrimidinic site) lyase 2	-0.618303	0.287469	0.0223129	-0.162917	-0.16117	0.208249	0.0700673	-0.0875294	-0.742504	-0.928519	0.0659565	0.228244
POP8	P38208	Protein	Ribonucleases P/MRP protein subunit POP8	0.0861379	0.0395226	-0.104668	-0.0169496	-0.008105	-0.339941	-0.0519893	-0.113264	-0.131703	-0.315241	0.451825	-0.282107
LDB7	P38210	Protein	Chromatin structure-remodeling complex protein RSC14	0.136741	0.0776837	-0.263181	0.0469025	0.202605	-0.203956	0.126673	0.230113	0.0376682	0.0329898	0.197658	-0.298024
RCR1	P38212	Protein	Protein RCR1	-0.231303	-0.0898131	-0.302263	-0.666999	-1.09763	0.0112619	-0.174111	0.12708	-0.262846	-1.03218	-0.284324	0.3233
	P38216	Protein	Uncharacterized protein YBR016W	0.0219273	0.367315	0.467851	-0.462528	0.022888	-0.148658	0.346247	0.26398	-0.0326733	0.132935	-0.769004	0.375543
KAP104	P38217	Protein	Importin subunit beta-2	0.0254348	0.068317	-0.0966327	0.0939222	0.043292	0.0112195	0.0970066	-0.0409928	0.119077	-0.00879973	0.0761716	-0.0407001
POA1	P38218	Protein	ADP-ribose 1-phosphate phosphatase	0.0704813	-0.0713348	-0.031946	0.0696148	0.260477	-0.23204	-0.0722089	0.044752	0.19299	-0.0402841	0.591828	0.10918
OLA1	P38219	Protein	Obg-like ATPase 1	0.234937	0.096585	0.0349718	0.292669	0.136948	0.157356	0.192195	0.154123	0.108976	0.333521	0.0121137	0.0122984
CDS1	P38221	Protein	Phosphatidate cytidylyltransferase	0.301185	0.0820504	0.153462	-0.218385	-0.0477313	-0.0659648	0.0970468	0.207031	0.216248	-0.389972	0.159387	-0.0533632
RKM3	P38222	Protein	Ribosomal lysine N-methyltransferase 3	0.23847	0.250115	0.179614	0.423134	0.0657483	0.417842	0.324058	0.347039	0.454627	0.636937	-0.294842	0.174835
FAT1	P38225	Protein	Very long-chain fatty acid transport protein	0.185155	0.248351	0.208246	0.161447	0.48094	0.199421	0.290211	0.100948	0.109538	0.207078	0.855851	-0.120852
CST26	P38226	Protein	Uncharacterized acyltransferase CST26	-0.00790804	0.00266643	-0.223536	0.0865448	0.139503	-0.160262	-0.110893	-0.150526	-0.197388	0.127611	0.642602	-0.0302313
QDR3	P38227	Protein	Quinidine resistance protein 3	0.000711993	-0.365657	-0.214057	-0.071789	-0.677712	0.0850177	-0.0793769	-0.756704	-0.171027	-0.0901583	-1.20639	0.124335
TCM62	P38228	Protein	Mitochondrial chaperone TCM62	0.74258	0.215473	0.463908	0.512141	0.0670921	0.0670025	0.258026	0.357853	0.415383	0.169613	-0.0734363	-0.133385
ZTA1	P38230	Protein	Probable quinone oxidoreductase	0.0907891	0.0929955	-0.0323517	-0.36796	-0.663932	0.168034	0.282215	-0.156267	-0.200622	-0.750725	-0.596626	0.112326
FMP23	P38231	Protein	Protein FMP23, mitochondrial	0.636407	1.11156	0.666373	-0.271099	-0.725803	0.241932	0.747467	0.267249	-0.0463125	-1.77141	-1.03218	0.450258
RFS1	P38234	Protein	Protein RFS1	-0.129591	-0.270943	-0.187044	-0.0537996	0.01168	-0.293967	-0.284878	-0.149906	-0.143451	-0.158428	-0.404805	-0.0847716
	P38235	Protein	Uncharacterized protein YBR053C	-0.378013	-0.39087	-0.544643	-0.0670283	-0.20619	-0.0874609	-0.365427	-0.222438	-0.207058	-0.32707	-0.529209	-0.179085
MUM2	P38236	Protein	Protein MUM2	-0.473843	-0.170141	-0.0186867	-0.557382	-0.806258	-0.185531	-0.0702524	-0.152852	-0.319971	-0.468298	-1.15411	0.0185066
UBP14	P38237	Protein	Ubiquitin carboxyl-terminal hydrolase 14	-0.0489398	0.00386334	-0.120173	-0.0596908	-0.039771	0.0659784	-0.0772203	-0.0422055	0.0330183	-0.0889785	-0.144395	0.163079
TRM7	P38238	Protein	tRNA (cytidine(32)/guanosine(34)-2-O)-methyltransferase	0.393549	0.311203	0.365664	0.16435	0.0691277	0.0346461	0.373564	0.105917	0.305487	0.20635	0.219966	-0.00966614
	P38239	Protein	Uncharacterized RING finger protein YBR062C	-0.487927	-0.356061	-0.270774	-0.514851	-0.626864	-0.0695007	-0.115414	-0.570233	-0.543744	-0.130627	-0.501716	0.174303
ECM2	P38241	Protein	Pre-mRNA-splicing factor SLT11	0.154489	0.118528	0.119273	-0.259079	-0.442754	-0.245239	-0.272264	-0.143207	-0.0336366	-1.22733	-0.00861055	0.114286
ALG14	P38242	Protein	UDP-N-acetylglucosamine transferase subunit ALG14	1.07551	0.830763	0.523498	0.917891	0.75942	0.550587	0.879467	0.506704	0.60976	0.294116	1.19323	0.508547
	P38243	Protein	Uncharacterized protein YBR071W	-0.827941	-0.507334	-0.529827	-1.10633	-1.30215	-0.449574	-0.519428	-0.529784	-0.500471	-1.44614	-0.561658	0.00020877
PFF1	P38244	Protein	Vacuolar membrane protease	0.154069	0.00283923	0.0576946	0.0361393	-0.00861708	0.019123	0.0496595	-0.00986497	-0.0956273	0.0574872	0.0661437	-0.00503498
SLM4	P38247	Protein	Protein SLM4	-0.48305	-0.411218	-0.302964	-0.559831	-0.0312696	-0.378045	-0.415685	-0.268893	-0.158578	-0.419741	0.105354	-0.0986389
ECM33	P38248	Protein	Cell wall protein ECM33	0.215449	0.126385	-0.0736446	0.0357617	0.0387308	0.0397858	0.263029	0.192899	0.0698543	-0.114337	0.212966	-0.0486449
RPG1	P38249	Protein	Eukaryotic translation initiation factor 3 subunit A	0.176872	0.103356	0.114699	-0.0792973	0.0423166	-0.0531431	-0.0218583	0.104004	0.172773	0.0824708	0.0856356	-0.0226055
IST2	P38250	Protein	Increased sodium tolerance protein 2	0.0521865	0.116216	0.0387196	-0.0758119	-0.14296	0.0843913	0.127766	-0.0771269	-0.145735	-0.0601681	-0.163111	0.116381
RFC5	P38251	Protein	Replication factor C subunit 5	0.0962558	-0.0747826	-0.0472	0.202396	-0.115525	-0.0606831	0.239897	0.0810642	0.123637	-0.0819714	0.456338	-0.16893
PBY1	P38254	Protein	Probable tubulin--tyrosine ligase PBY1	0.215639	0.223587	0.140747	0.193941	0.034655	0.162927	0.0462957	-0.0499269	0.109658	-0.0274894	0.390587	0.189232
RXT2	P38255	Protein	Transcriptional regulatory protein RXT2	0.105154	0.0710147	-0.0256468	0.0461298	0.132521	-0.0330518	0.244605	-0.0192318	0.0763884	0.127904	0.0799826	-0.0202475
	P38256	Protein	Uncharacterized protein YBR096W	-0.00376484	-0.191375	0.0842595	-0.158508	0.457149	-0.0643841	-0.395494	-0.0921928	0.144956	0.19494	0.456293	-0.141177
FES1	P38260	Protein	Hsp70 nucleotide exchange factor FES1	0.0114183	-0.00232031	-0.228918	0.268844	0.157369	0.22103	-0.0605479	-0.102067	-0.108882	0.459993	0.209328	0.0277082
EXO84	P38261	Protein	Exocyst complex component EXO84	-0.119626	-0.00468294	-0.0427117	-0.0869938	0.041476	-0.00061986	-0.0704739	-0.0936716	-0.179559	-0.000361703	0.382287	0.231703
SIF2	P38262	Protein	SIR4-interacting protein SIF2	-0.058853	-0.185737	-0.149476	0.152279	-0.0147176	0.0898053	-0.0089339	0.0150728	-0.103497	-0.119273	0.00846038	-0.0860038
PHO88	P38264	Protein	Inorganic phosphate transport protein PHO88	0.494893	0.146956	0.434167	0.727719	0.876504	-0.0590942	0.266069	0.232386	0.319139	0.613311	0.75636	-0.148702
IML3	P38265	Protein	Central kinetochore subunit IML3	-0.494665	-0.44524	0.252278	-0.274384	-0.105604	-0.437649	0.00883232	-0.714114	-0.111762	-0.556416	-0.452561	0.334322
AIM3	P38266	Protein	Altered inheritance of mitochondria protein 3	-0.11932	0.0720019	-0.0650499	-0.173064	-0.0935486	-0.0543911	-0.140957	-0.271439	-0.0165404	-0.0883273	-0.153538	0.153863
OPY1	P38271	Protein	Protein OPY1	0.198097	0.249671	0.131486	0.328321	0.0213893	-0.0324546	0.0986178	0.186419	-0.0669727	-0.191297	-0.0308545	0.149665
SHE3	P38272	Protein	SWI5-dependent HO expression protein 3	0.219246	0.343531	-0.0302242	0.138815	0.353	-0.0588739	0.0191864	0.154888	0.162286	0.339997	0.65889	0.00678794
CCZ1	P38273	Protein	Vacuolar fusion protein CCZ1	-0.0769811	-0.140513	0.188817	-0.326451	0.0585193	-0.15431	-0.209055	-0.223079	0.186173	-0.101889	0.325686	0.445886
HSL7	P38274	Protein	Protein arginine N-methyltransferase HSL7	0.320215	-0.0457299	-0.0310153	0.354679	0.360088	-0.0480525	0.00117881	0.1057	0.178675	0.475395	0.627837	-0.0610695
BMT2	P38278	Protein	25S rRNA (adenine(2142)-N(1))-methyltransferase	-0.287728	-0.852749	-0.957316	-0.898367	-0.0409341	-0.5566	-0.883403	-1.51813	-0.617662	-1.47277	-0.0647751	-0.498178
APD1	P38281	Protein	Actin patches distal protein 1	-0.0215855	-0.0602841	-0.215872	0.176204	0.199354	0.0239249	0.051956	-0.0119012	-0.0559704	-0.134734	0.327113	0.050327
SPP381	P38282	Protein	Pre-mRNA-splicing factor SPP381	-1.1329	-0.116121	-0.387824	-0.90924	0.144214	-0.51438	-0.533439	-0.543357	-0.896143	-0.260528	-0.707598	0.094507
SLI15	P38283	Protein	Inner centromere protein-related protein SLI15	0.371429	0.21519	0.378984	0.57449	0.923187	0.536252	-0.33111	0.277875	1.02741	0.711311	0.678362	0.189801
ICS2	P38284	Protein	Increased copper sensitivity protein 2	-0.439627	0.29575	0.047751	-0.680765	-1.87596	0.801503	0.435258	-0.344065	-0.804335	-1.41579	-4.34055	0.380808
IFA38	P38286	Protein	Very-long-chain 3-oxoacyl-CoA reductase	0.259651	0.107166	-0.00539934	0.114471	0.0433529	-0.0700065	0.211462	0.0452848	0.141573	-0.01765	0.224785	-0.0112547
TOS1	P38288	Protein	Protein TOS1	0.129472	-0.0877276	-0.042629	0.12198	0.240084	0.000210957	-0.253907	0.176177	0.283808	0.226301	0.021094	-0.335786
POP7	P38291	Protein	Ribonucleases P/MRP protein subunit POP7	-0.323972	0.351638	0.273831	-0.364843	0.00176695	-0.269514	-0.392812	0.059417	-0.0392132	-0.381922	0.0604719	0.365777
PEX32	P38292	Protein	Peroxisomal membrane protein PEX32	-0.22408	0.528343	0.168272	-0.355671	-0.407248	0.313006	0.237238	-0.396662	-0.00956775	-0.102835	0.166238	0.63809
UMP1	P38293	Protein	Proteasome maturation factor UMP1	0.0216645	-0.0940123	-0.66335	0.283255	0.509558	-0.380107	0.104581	-0.187979	-0.197521	0.801289	-0.162342	0.160475
EHT1	P38295	Protein	Medium-chain fatty acid ethyl ester synthase/esterase 2	0.0713266	-0.031673	-0.0567772	-0.584647	-0.285971	0.0452596	0.118823	-0.0976832	-0.0384319	-0.70825	-0.286079	-0.00102383
FZO1	P38297	Protein	Mitofusin FZO1	0.337871	0.130927	0.196973	0.251955	-0.234332	-0.237789	0.00093658	0.148624	0.215205	-0.280561	-0.209774	-0.0533787
YPC1	P38298	Protein	Alkaline ceramidase YPC1	0.11212	0.10838	0.06733	-0.105502	0.411657	-0.239938	-0.0423479	-0.411185	-0.38628	-0.812237	-0.0534315	-0.345804
MBA1	P38300	Protein	Inner membrane mitoribosome receptor MBA1, mitochondrial	0.743958	0.179578	0.0894391	0.447037	-0.160813	0.0108276	0.275621	0.264871	0.621626	-0.0266041	0.257597	-0.333451
GDT1	P38301	Protein	GCR1-dependent translation factor 1	0.529713	0.567089	0.304483	0.814526	0.71827	-0.0452135	0.230295	-0.137378	0.311381	0.485983	0.491103	-0.10295
NTC20	P38302	Protein	Pre-mRNA-splicing factor NTC20	-0.536266	-0.360825	-0.0693487	-0.137652	-0.0934435	-0.470078	-0.238709	-0.249298	0.32513	-0.316095	0.178994	-0.216594
MED8	P38304	Protein	Mediator of RNA polymerase II transcription subunit 8	-0.343569	0.117136	-0.0948045	-0.0721159	-0.206287	-0.0366515	0.153778	-0.232953	-0.168858	-0.493132	0.144248	0.128724
AIM4	P38305	Protein	Altered inheritance of mitochondria protein 4	-0.892377	-0.875049	-0.291795	-1.23047	-1.22573	-0.621149	-1.42027	-1.0207	-0.738348	-0.891647	-0.830256	-0.565067
	P38306	Protein	Uncharacterized protein YBR197C	-0.165633	0.064081	0.089155	-0.491918	-0.645076	-0.0362558	-0.114567	0.0218297	-0.0973268	-0.418562	-0.591658	0.175653
DER1	P38307	Protein	Degradation in the endoplasmic reticulum protein 1	0.0339394	0.115499	-0.146113	0.011232	0.255788	0.265656	-0.375853	-0.0448787	0.0772121	0.175624	0.232095	-0.280815
FTH1	P38310	Protein	Iron transporter FTH1	0.109892	-0.270537	-0.249267	-0.270839	-0.112987	-0.16686	-0.435049	-0.224847	-0.239368	-0.353467	0.209927	0.101528
AME1	P38313	Protein	Central kinetochore subunit AME1	0.0753681	0.653918	0.0548929	0.738979	0.613892	0.0141114	0.483935	0.0514403	0.468213	0.514281	0.455429	0.495964
SDS24	P38314	Protein	Protein SDS24	-0.203735	-0.0516328	-0.278428	0.153564	0.12036	0.23196	0.380197	-0.32111	-0.315025	0.169402	0.120297	0.0882279
	P38318;P38317	Protein	Uncharacterized membrane protein YBR220C	0.612633	0.129148	0.0290921	0.233992	0.254527	-0.128527	0.577246	0.336581	0.345893	-0.0487436	0.320471	-0.284053
TDP1	P38319	Protein	Tyrosyl-DNA phosphodiesterase 1	0.326788	0.419958	0.371852	0.547563	0.869982	0.10129	0.21743	-0.020001	0.521211	0.043727	0.22426	-0.122346
	P38321	Protein	Uncharacterized protein YBR225W	-0.0287783	0.233653	-0.0755339	-0.0528042	-0.146612	0.139772	0.0760767	-0.0504005	-0.24723	-0.172662	-0.266532	0.0788658
MCX1	P38323	Protein	Mitochondrial clpX-like chaperone MCX1	-0.0428092	0.0935085	0.0911775	-0.0382498	0.249809	0.0675153	-0.0437067	-0.0392196	-0.0222182	0.111977	0.199345	0.212979
OM14	P38325	Protein	Mitochondrial outer membrane protein OM14	-0.182903	-0.0302973	0.0984741	-0.583046	-1.14722	0.153767	0.0284062	0.0825156	-0.0927251	-1.23494	-2.00429	0.127534
SWC5	P38326	Protein	SWR1-complex protein 5	-0.143471	0.149142	-0.0080267	-0.277637	-0.20295	-0.257542	-0.0983936	-0.0753365	-0.243835	-0.523901	0.441859	0.192808
ARC40	P38328	Protein	Actin-related protein 2/3 complex subunit 1	0.164736	0.0764304	-0.109468	0.0053797	0.0604493	0.0320451	0.213928	-0.00540932	0.0464115	0.0450462	0.205656	0.0865217
VHC1	P38329	Protein	Vacuolar cation-chloride cotransporter 1	0.263557	0.221612	0.149676	-0.182933	-0.439902	-0.697811	0.137599	-0.10334	-0.277519	0.120474	0.688175	-0.205022
	P38331	Protein	HD domain-containing protein YBR242W	0.239491	-0.189032	0.166162	-0.415862	-0.262578	-0.0918406	-0.0777695	0.210945	0.358648	-0.273483	-0.167575	-0.120364
RRT2	P38332	Protein	Diphthine methyltransferase	-0.288012	-0.142654	-0.0677396	-0.331669	-0.0617635	-0.11728	-0.369185	-0.118273	-0.202917	0.0541382	0.128075	-0.0952911
ENP1	P38333	Protein	Essential nuclear protein 1	0.121303	0.205958	0.174322	-0.208485	0.19351	-0.114525	-0.0760109	0.0763696	0.0795467	0.0771611	0.652644	0.0429771
TRS20	P38334	Protein	Trafficking protein particle complex subunit 20	-0.0814362	0.0815164	0.136839	-0.170995	-0.014522	-0.149058	-0.364296	-0.260019	-0.0815451	-0.261124	-0.234686	0.279148
MTC4	P38335	Protein	Maintenance of telomere capping protein 4	-0.395263	0.0929389	-0.145432	0.464892	-0.349231	1.17543	-0.305594	0.54543	-0.187571	-0.416443	0.23763	-0.181735
POP4	P38336	Protein	RNases MRP/P 32.9 kDa subunit	-0.347156	-0.583313	0.0880732	-0.04501	-0.316795	-0.223882	-0.119049	-0.30071	-0.0358042	-0.0450742	-0.508544	-0.596425
SHG1	P38337	Protein	COMPASS component SHG1	-0.361754	-0.31072	0.0144905	0.265445	0.449069	-0.177276	-0.74915	0.283512	0.113525	0.0451183	0.840841	-0.110346
RGD1	P38339	Protein	RHO GTPase-activating protein RGD1	0.0309017	-0.0738726	-0.0234913	-0.108824	0.0936797	-0.122043	-0.138172	-0.126999	-0.14293	-0.0926118	0.481993	-0.0330677
TAE1	P38340	Protein	Alpha N-terminal protein methyltransferase 1	-0.252792	-0.243765	0.264219	0.119752	0.35699	-0.130898	-0.145941	0.0452964	0.0543276	0.621506	0.639896	-0.178464
MIC12	P38341	Protein	MICOS complex subunit MIC12	0.298855	-0.0915986	0.100436	-0.291498	-0.89819	-0.227973	-0.406193	0.0153524	0.367666	-0.871349	-1.01186	-0.108842
TSC10	P38342	Protein	3-ketodihydrosphingosine reductase TSC10	0.0407775	0.0964554	0.20844	-1.21952	-0.995851	-0.163624	-0.00486979	0.0211061	-0.0254397	-1.08979	-0.638353	0.207854
REI1	P38344	Protein	Cytoplasmic 60S subunit biogenesis factor REI1	0.452022	0.325453	0.188975	0.169549	-0.0436323	0.160642	0.299824	0.188918	0.455699	0.0975999	0.284464	-0.105567
SDH8	P38345	Protein	Succinate dehydrogenase assembly factor 4, mitochondrial	-0.0796943	-0.097174	-0.13029	-0.671488	-2.98819	-0.131867	-0.295192	-0.0609285	-0.212299	-0.991622	-3.50394	0.182072
EFM2	P38347	Protein	Protein-lysine N-methyltransferase EFM2	-0.28753	0.129255	-0.264306	0.0702329	0.0332999	-0.313258	-0.111346	0.274531	-0.216306	-0.25386	-0.0077049	-0.1756
HSM3	P38348	Protein	DNA mismatch repair protein HSM3	-0.0954181	-0.0676931	-0.121999	-0.0128399	0.0879932	-0.177731	0.0513399	-0.160233	-0.0465127	-0.130076	0.7133	-0.0984746
UBX7	P38349	Protein	UBX domain-containing protein 7	-0.21005	-0.055982	0.0229533	-0.0622437	-0.260248	0.0806196	-0.0242935	-0.178255	-0.0855257	-0.203606	0.0394218	0.0739117
PAF1	P38351	Protein	RNA polymerase II-associated protein 1	0.0109953	0.0279189	0.137713	0.195216	0.0409595	-0.10787	0.132603	0.0688031	0.0539505	0.0826022	0.234093	0.0285739
SAF1	P38352	Protein	SCF-associated factor 1	-0.341786	0.0796207	-0.160823	0.212994	-0.042846	0.250082	0.0255857	-0.359055	-0.42055	0.0808674	-0.552625	0.248633
SSH1	P38353	Protein	Sec sixty-one protein homolog	0.137122	0.197083	-0.0130166	0.164456	0.297552	-0.0256335	0.227342	0.0892079	-0.0798441	0.0699872	-0.00428257	-0.00362558
	P38354	Protein	Putative uncharacterized protein YBR285W	-0.507994	-0.0703731	0.382812	-0.507071	1.5889	0.431723	-0.849307	-0.459766	-1.18804	1.07199	0.611603	0.562129
	P38355	Protein	Uncharacterized transporter YBR287W	-0.145318	0.333767	0.0328309	-0.284498	0.151769	-0.0796426	-0.181565	-0.180197	-0.200154	0.0381491	0.615656	0.0700363
BSD2	P38356	Protein	Metal homeostatis protein BSD2	0.60017	0.473323	0.362235	-0.32768	1.47607	-0.0878296	0.787871	0.341578	0.478264	-0.268838	0.961091	0.0944839
PHO89	P38361	Protein	Phosphate permease PHO89	2.36162	2.18469	1.83506	2.29722	0.428133	0.60365	-0.0675666	1.54577	1.73559	2.42562	-0.0565567	0.0794242
TPS3	P38426	Protein	Trehalose synthase complex regulatory subunit TPS3	-0.287277	-0.144649	-0.0712188	-0.136453	0.343588	-0.121669	0.0247749	-0.246988	-0.264028	0.0580865	0.455415	0.0352576
TSL1	P38427	Protein	Trehalose synthase complex regulatory subunit TSL1	-0.365251	-0.027475	-0.253732	-0.285442	0.00465411	0.0742679	0.242068	-0.423012	-0.465646	-0.212486	0.147584	0.16217
CUE1	P38428	Protein	Coupling of ubiquitin conjugation to ER degradation protein 1	-0.0108711	-0.138743	-0.256326	-0.0288465	0.0338588	-0.241675	0.185776	-0.0939753	-0.176305	-0.220178	0.147901	-0.0375537
SAP30	P38429	Protein	Transcriptional regulatory protein SAP30	-0.0943946	0.0350543	0.0336977	-0.213764	0.485444	-0.143979	-0.288953	-0.103264	-0.0914098	-0.0886096	0.0842885	-0.0359728
	P38430	Protein	Uncharacterized deoxyribonuclease YMR262W	-0.390851	0.270876	-0.151556	-0.227256	0.0903945	0.227293	-0.120877	-0.156504	-0.235655	0.0764491	0.56681	0.172463
TIF5	P38431;P38431-2	Protein	Eukaryotic translation initiation factor 5	0.244786	0.0257287	0.0302152	0.142655	0.123825	-0.124912	0.078589	0.201732	0.131745	0.111247	0.502917	-0.0783173
LEO1	P38439	Protein	RNA polymerase-associated protein LEO1	0.0350691	0.0396122	-0.0649587	0.173493	-0.087601	-0.0475118	0.195797	0.173602	0.0486244	-0.053344	0.239231	0.089766
MGE1	P38523	Protein	GrpE protein homolog, mitochondrial	0.358743	0.0144277	0.114857	0.429442	0.520041	-0.275546	0.161408	0.335207	0.422537	0.34608	0.615424	-0.0653358
YPT31	P38555	Protein	GTP-binding protein YPT31/YPT8	-0.0565379	-0.20121	-0.281732	-0.375836	-0.0613902	-0.087145	-0.0874013	0.166516	0.0244796	-0.0915615	-0.233031	0.00685752
ERG7	P38604	Protein	Lanosterol synthase	0.365136	0.238966	0.092782	0.217115	0.257383	0.22024	0.175991	0.0100185	0.248218	0.292399	0.0904169	-0.0125542
RIM11	P38615	Protein	Serine/threonine-protein kinase RIM11/MSD1	-0.0262683	0.0434532	-0.0794807	0.100985	-0.0966337	0.0230015	0.114289	-0.217977	-0.127978	-0.095736	0.0557623	0.1436
YGP1	P38616	Protein	Protein YGP1	-0.720848	-0.215094	-0.656034	-0.510214	-1.25183	0.10426	0.0691671	-0.559198	-0.817652	-1.28211	-1.11554	0.181326
PRS2	P38620	Protein	Ribose-phosphate pyrophosphokinase 2	0.145574	0.201699	0.249083	0.333955	0.315664	0.0439879	0.298019	-0.00918106	0.222274	0.240914	0.396004	0.17031
RCK2	P38623	Protein	Serine/threonine-protein kinase RCK2	-0.0356052	0.135002	0.00768008	-0.250498	-0.340986	0.127702	0.0900216	-0.0419705	-0.209596	-0.355505	-0.426634	0.230869
PRE3	P38624	Protein	Proteasome subunit beta type-1	-0.132048	-0.0602028	-0.253862	0.0526337	0.124586	0.0110479	0.0660856	-0.0335317	-0.127672	-0.0467959	0.316325	0.0670925
GUA1	P38625	Protein	GMP synthase [glutamine-hydrolyzing]	0.345067	0.117631	0.159675	0.337034	0.331408	0.0601574	0.214388	0.227468	0.314183	0.38487	0.0923275	-0.0527599
CBR1	P38626	Protein	NADH-cytochrome b5 reductase 1	0.0443727	-0.0495263	0.0356265	0.0141319	0.22741	0.00323221	0.109315	0.0257854	0.0408532	-0.02515	0.211735	-0.0428205
URA8	P38627	Protein	CTP synthase 2	-0.785247	-0.63025	-0.68794	-0.710367	-0.537803	-0.245488	-0.181267	-0.731941	-0.668136	-0.671367	-0.0823799	-0.0182342
PCM1	P38628	Protein	Phosphoacetylglucosamine mutase	0.0797856	0.0565099	0.0124059	-0.0165245	0.205749	0.0049951	0.092451	0.0495556	-0.0239007	0.0647432	0.307576	0.0238522
RFC3	P38629	Protein	Replication factor C subunit 3	0.0813581	0.054762	-0.0171681	-0.0542252	0.127974	-0.0150797	0.0679281	-0.0989514	-0.0192266	0.103054	0.211564	0.0240252
RFC1	P38630	Protein	Replication factor C subunit 1	0.0256393	0.119194	-0.00839567	0.155494	0.138776	0.0563147	0.0436631	-0.088783	0.00520365	0.297174	0.403627	0.0895438
FKS1	P38631	Protein	1,3-beta-glucan synthase component FKS1	0.138253	-0.00605361	0.144126	-0.631472	-0.567758	-0.21529	0.100312	0.227902	0.211102	-0.743045	0.359865	-0.129847
SOH1	P38633	Protein	Mediator of RNA polymerase II transcription subunit 31	1.0322	-0.100604	0.201967	-1.09702	0.453671	0.0558701	-0.238027	0.685274	-0.708183	-0.574613	0.184255	0.399497
SIC1	P38634	Protein	Protein SIC1	-0.229698	-0.12671	-0.344806	0.408211	0.324851	0.181952	0.184735	-0.675523	-0.6334	0.0904153	0.151057	-0.000825827
HIS2	P38635	Protein	Histidinol-phosphatase	-0.308195	-0.212738	-0.59891	-1.17387	-0.597805	-0.0896063	-0.211995	0.193789	0.0885035	-0.283158	-0.078076	0.146793
ATX1	P38636	Protein	Metal homeostasis factor ATX1	-0.208694	-0.309994	0.089214	-0.721285	-0.52206	-0.612192	-0.487139	-0.148611	-0.34677	-0.49647	0.011678	-0.0484571
GLO3	P38682	Protein	ADP-ribosylation factor GTPase-activating protein GLO3	0.141481	0.121436	0.0815357	-0.0161716	-0.215791	-0.0976429	0.292982	0.0989978	0.0447853	-0.240872	0.0256906	0.0945618
SRP68	P38687	Protein	Signal recognition particle subunit SRP68	0.092774	0.106682	0.0620883	-0.0728894	0.0355843	0.0154679	0.169872	0.108969	-0.00805547	0.0710979	0.14686	0.020525
SRP72	P38688	Protein	Signal recognition particle subunit SRP72	0.279433	0.171234	0.143614	0.199308	0.248171	0.141139	0.120267	0.226221	0.211237	0.182162	0.475118	0.049863
PRS3	P38689	Protein	Ribose-phosphate pyrophosphokinase 3	0.0652194	-0.0336465	0.0167362	-0.0231175	0.0132514	-0.010178	0.0654204	0.0130311	0.0678814	0.0400599	0.172368	-0.036423
YHR033W	P38690	Protein	Uncharacterized protein YHR033W	-0.159188	-0.628023	-0.277567	-1.78171	-5.98665	-0.515601	0.0504462	-0.0235846	-0.10326	-4.80896	-5.35656	0.124954
KSP1	P38691	Protein	Serine/threonine-protein kinase KSP1	0.166666	-0.00886974	-0.0325946	0.547042	-0.282212	0.129141	0.13042	0.0472514	-0.0391163	0.745549	-0.154708	0.0924334
KIC1	P38692	Protein	Serine/threonine-protein kinase KIC1	0.0602912	0.319787	0.362188	0.209995	0.226807	0.699494	0.123452	0.443736	0.485387	0.0856438	0.312618	0.147038
PHO12	P38693	Protein	Acid phosphatase PHO12	0.292226	0.0893712	-0.248259	1.98911	1.96167	-0.696511	-0.17592	-0.134112	0.0727704	2.61532	-0.182157	-0.203103
MSC7	P38694	Protein	Putative aldehyde dehydrogenase-like protein YHR039C	-0.0619433	0.025436	-0.00802828	-0.154192	0.0680085	0.0434836	-0.015647	-0.139503	0.0762126	0.0262082	-0.123055	0.021426
HXT5	P38695	Protein	Probable glucose transporter HXT5	0.0337751	0.290615	-0.559248	0.993056	0.0747181	0.663484	0.363783	-0.728823	-0.237904	0.805197	-0.926828	0.245028
ARP1	P38696	Protein	Centractin	0.637875	0.49137	0.328283	0.148788	-1.0685	0.719182	0.497364	0.32256	0.446555	-2.55278	0.413152	0.187028
IMD2	P38697	Protein	Inosine-5-monophosphate dehydrogenase 2	0.473313	0.406399	-0.0107457	0.778668	1.10115	-0.366749	0.0396239	-0.611577	0.106602	1.40705	-0.0953168	0.329445
PPX1	P38698	Protein	Exopolyphosphatase	-0.0162329	-0.070184	-0.0527974	0.155387	0.167733	-0.132611	-0.146956	0.0265621	0.0867618	-0.0361477	0.366984	-0.169385
STB5	P38699	Protein	Protein STB5	-0.114959	0.27098	-0.537023	-0.73488	0.858127	0.18758	-0.255753	0.610917	0.154755	0.618137	-0.00475206	0.548385
APM2	P38700	Protein	Adaptin medium chain homolog APM2	-0.0130894	-0.0723008	0.252206	0.356125	0.620038	0.0686603	0.0239053	-0.509701	0.134672	-0.176004	0.762323	0.292718
RPS20	P38701	Protein	40S ribosomal protein S20	0.0385683	-0.0295675	0.142062	0.014542	0.125824	-0.0553918	-0.122911	0.130186	0.0740253	0.207406	-0.321527	-0.0653956
LEU5	P38702	Protein	Mitochondrial carrier protein LEU5	-0.0304175	0.21482	0.159329	0.0608835	-1.41109	-0.0498021	-0.118538	0.108718	0.0393461	-0.684565	-2.35377	-0.0542344
LAG1	P38703	Protein	Sphingosine N-acyltransferase LAG1	0.360511	0.222014	0.10283	0.642816	0.0720753	0.225987	0.438625	-0.0368783	0.151591	0.240291	0.26277	0.194813
STP2	P38704	Protein	Transcription factor STP2	-0.000401753	-0.605829	-0.933524	-1.09945	0.487204	-0.651885	0.572649	-0.503497	0.383594	-0.264208	0.548343	0.00943713
DIA4	P38705	Protein	Serine--tRNA ligase, mitochondrial	0.470874	0.269711	0.233508	0.522071	0.145282	-0.193221	-0.114568	0.21202	0.403358	0.238083	0.136791	0.0254378
DED81	P38707	Protein	Asparagine--tRNA ligase, cytoplasmic	0.093202	-0.0080072	0.0965709	0.0456071	0.0442623	-0.0298898	0.0763287	0.135191	0.167666	-0.0302416	-0.125294	-0.0394408
YHR020W	P38708	Protein	Putative proline--tRNA ligase YHR020W	0.205925	0.188683	0.216702	0.381345	0.294909	0.0300447	0.176028	0.19195	0.277139	0.363942	0.471132	-0.0963655
INM1	P38710	Protein	Inositol monophosphatase 1	-0.101623	-0.0211277	-0.0646312	-1.14474	-0.947868	-0.102372	-0.680174	0.0747404	0.0220408	-1.51195	0.519019	-0.0255277
RRP3	P38712	Protein	ATP-dependent rRNA helicase RRP3	0.118169	0.104195	0.0607556	-0.123381	-0.136413	-0.068839	0.211292	0.106671	0.120092	-0.259501	0.103088	-0.0603543
OSH3	P38713	Protein	Oxysterol-binding protein homolog 3	0.202982	0.107222	0.199847	-0.0501936	-0.121314	-0.00656288	0.0507662	0.138018	0.180743	-0.166358	-0.233567	0.115009
MSR1	P38714	Protein	Arginine--tRNA ligase, mitochondrial	0.360606	0.236222	0.270007	0.136453	-0.594387	-0.397309	-0.162897	-0.0541603	0.354029	-0.151001	-0.472955	-0.0328361
GRE3	P38715	Protein	NADPH-dependent aldose reductase GRE3	-0.281763	-0.0235034	-0.279435	0.039294	0.191287	0.0990376	0.080981	-0.388034	-0.424021	-0.180938	0.425806	0.147825
YHR112C	P38716	Protein	Uncharacterized trans-sulfuration enzyme YHR112C	-0.355215	-0.152527	-0.288712	-0.101442	0.345666	-0.199294	-0.176671	-0.245711	-0.203702	-0.0262859	0.818541	-0.0352087
SIP3	P38717	Protein	Protein SIP3	0.296984	0.278665	0.0851946	-0.0263515	0.244681	0.137789	0.212498	-0.0769026	0.181328	-0.219303	0.359963	0.229819
DBP8	P38719	Protein	ATP-dependent RNA helicase DBP8	0.24777	0.177712	0.0244575	-0.0365709	0.123967	-0.0802923	-0.0368402	0.0598325	0.114563	0.19894	0.717189	-0.00339855
GND1	P38720	Protein	6-phosphogluconate dehydrogenase, decarboxylating 1	-0.34363	-0.294741	-0.247221	0.0396672	0.323535	-0.245045	0.0123622	-0.458186	-0.565758	0.0812279	0.220851	-0.0795508
COS8	P38723	Protein	Protein COS8	0.873688	0.696371	0.588428	0.71731	0.242868	-0.0371312	0.0563966	-0.144595	-0.260791	0.784087	1.01399	-0.162718
EFM1	P38732	Protein	Protein-lysine N-methyltransferase EFM1	0.1448	0.103705	-0.00681642	0.0870375	-0.149967	0.0128964	0.113276	0.050672	0.0530608	-0.124286	0.0736161	0.0229335
GOS1	P38736	Protein	Golgi SNAP receptor complex member 1	0.137208	0.190336	0.0714237	-0.245965	-0.180937	-0.109387	0.0499614	0.0513342	0.0650965	-0.141477	0.168273	0.0884531
ECM29	P38737	Protein	Proteasome component ECM29	0.114809	0.065886	0.0703653	0.19568	0.480167	0.0282664	0.0519794	-0.0375769	-0.0532221	0.349666	0.544289	0.0073357
OCA5	P38738	Protein	Oxidant-induced cell-cycle arrest protein 5	-0.0882768	-0.223644	-0.0381915	-0.117197	-0.168535	0.0508723	-0.269975	0.042025	0.1617	-0.502974	-0.516326	-0.159885
RIM4	P38741	Protein	Meiotic activator RIM4	-0.568809	-0.0152132	0.302764	-1.40513	-1.78243	-0.195254	0.163531	0.0462249	-0.355612	-1.58393	-1.19964	0.0320054
NPR3	P38742	Protein	Nitrogen permease regulator 3	0.0775573	0.23371	0.142354	0.128774	-0.0936576	0.0036414	-0.074634	-0.132779	-0.0131549	0.141303	0.287966	0.211693
YHL018W	P38744	Protein	Putative pterin-4-alpha-carbinolamine dehydratase	-0.133769	-0.099226	0.0574776	-0.464227	-0.58909	-0.047401	-0.715864	-0.385029	-0.213477	-0.0748207	-0.84725	0.0801189
YHL017W	P38745	Protein	Uncharacterized membrane protein YHL071W	0.00530061	-0.218815	-0.210511	-0.191969	-0.102871	-0.348879	0.0525656	-0.0114627	-0.369644	-0.184609	0.511843	-0.332854
YLF2	P38746	Protein	Obg-like ATPase homolog	0.709044	0.279411	0.262083	0.537145	0.415505	0.0687981	-0.13097	0.286924	0.537436	0.196994	0.855413	0.130372
OTU2	P38747	Protein	OTU domain-containing protein 2	0.571462	0.341113	0.0655304	0.523043	0.412872	0.149309	0.393303	0.301695	0.262651	0.460694	0.676129	0.201878
ETP1	P38748	Protein	RING finger protein ETP1	-0.58728	-0.0466851	-0.434395	-0.405506	-0.253421	-0.0398391	-0.180522	-0.452044	-0.338711	-0.452806	-0.268312	0.111627
YAP3	P38749	Protein	AP-1-like transcription factor YAP3	-0.0389377	-0.174264	-0.190512	-0.248626	-0.428255	-0.316596	-0.0413864	0.0327282	-0.112959	-0.693101	-0.0340416	-0.239856
YHL008C	P38750	Protein	Uncharacterized transporter YHL008C	-1.03326	0.336785	0.301659	-0.878577	-2.27085	-2.2656	-0.344843	-0.480206	0.403881	-3.05536	-2.14352	-0.128531
HSE1	P38753	Protein	Class E vacuolar protein-sorting machinery protein HSE1	-0.229356	-0.140498	-0.148498	-0.00860843	0.103854	-0.261272	-0.163849	-0.107331	-0.0916012	-0.00162389	0.14131	-0.100762
RPL14B;RPL14A	P38754;P36105	Protein	60S ribosomal protein L14-B;60S ribosomal protein L14-A	0.14061	0.140041	0.253985	0.238332	0.367982	0.0784264	-0.0482983	0.245098	0.130688	0.419919	-0.059691	-0.0141451
OSH7	P38755	Protein	Oxysterol-binding protein homolog 7	-0.0554301	-0.0801018	-0.0926659	-0.0147236	-0.0885183	0.0381969	-0.130973	-0.259112	-0.132875	-0.0955172	-0.390193	0.0836961
TCD1	P38756	Protein	tRNA threonylcarbamoyladenosine dehydratase 1	0.195174	0.0291169	0.112046	0.27441	0.31645	0.0666828	0.112968	0.111845	0.178101	0.177172	0.687509	-0.088182
NEM1	P38757	Protein	Nuclear envelope morphology protein 1	-0.0339416	-0.282458	-0.604815	0.203603	-0.33651	0.545742	-0.224063	-0.215653	-0.113063	-0.137137	-0.0229238	-0.0368242
TDA3	P38758	Protein	Putative oxidoreductase TDA3	0.0297017	-0.0324708	-0.0793878	-0.205921	-0.449949	-0.0280972	0.106244	-0.116939	0.0718396	-0.367627	-0.324811	-0.0154531
VPS29	P38759	Protein	Vacuolar protein sorting-associated protein 29	0.0485701	0.186399	-0.0795223	0.266979	0.276881	0.0216731	0.220402	0.109109	0.0976788	0.278276	0.737921	0.0560184
RPN1	P38764	Protein	26S proteasome regulatory subunit RPN1	-0.0912192	-0.0780238	-0.0802651	0.204034	0.22158	0.0679859	0.0683066	-0.141525	-0.0404819	0.180689	0.317952	0.0107203
YHI9	P38765	Protein	Uncharacterized isomerase YHI9	-0.231798	-0.0862424	-0.0974421	0.142656	0.278839	-0.0271208	-0.216499	-0.332961	-0.192306	0.0363625	0.170014	0.0866693
PIH1	P38768	Protein	Protein interacting with Hsp90 1	-0.166555	0.0415202	-0.149263	-0.0829622	-0.116449	-0.0611352	-0.108314	-0.103058	-0.244593	-0.127037	0.248148	0.0847048
BRL1	P38770	Protein	Nucleus export protein BRL1	0.230085	0.254944	0.25308	-0.383108	-1.07479	-0.208841	0.0615443	0.0771761	-0.00964261	-0.929424	-0.272822	0.288355
RRF1	P38771	Protein	Ribosome-recycling factor, mitochondrial	0.469441	0.185495	0.364053	0.441559	0.526717	-0.0614275	0.0843138	0.35749	0.394058	-0.625868	0.929136	-0.0821715
BCD1	P38772	Protein	Box C/D snoRNA protein 1	0.490445	0.473006	0.328535	-0.208569	-0.171647	-0.0308725	0.0844813	0.00817374	0.0528109	-0.333417	0.0809434	0.295007
DOG2	P38773	Protein	2-deoxyglucose-6-phosphate phosphatase 2	-0.0243616	0.0765974	-0.013165	0.128017	0.535933	-0.210497	-0.167705	0.0199438	0.016932	0.500359	0.0794643	0.196828
YHR045W	P38775	Protein	Putative uncharacterized protein YHR045W	0.280218	0.107515	0.0865261	0.054395	0.054899	0.229581	0.162707	-0.00478674	0.118004	0.0133647	0.131555	0.162401
FSH1	P38777	Protein	Family of serine hydrolases 1	0.472115	0.00452557	0.0644099	0.26813	0.272422	-0.0527192	0.132087	0.458182	0.407569	0.241628	0.452957	-0.132667
SMF2	P38778	Protein	Manganese transporter SMF2	0.365086	0.0939351	-0.0562358	0.0326522	-1.46706	0.50269	-0.301463	-0.91478	-0.674469	-0.0302482	0.315881	0.418136
CIC1	P38779	Protein	Proteasome-interacting protein CIC1	0.192345	0.178415	0.349112	0.291204	0.406702	0.101777	0.108218	0.252911	0.327798	0.337339	0.46944	0.0225205
RSC30	P38781;P38780	Protein	Chromatin structure-remodeling complex protein RSC30	0.235444	0.150367	0.200766	0.213228	0.0627302	-0.13798	0.21073	0.0359674	0.221404	-0.0748001	0.146697	0.0479581
MED6	P38782	Protein	Mediator of RNA polymerase II transcription subunit 6	0.281635	0.242579	0.0129877	0.329217	0.278156	0.505744	0.366231	0.100997	0.306577	0.2772	0.668162	0.253229
FYV4	P38783	Protein	Protein FYV4, mitochondrial	0.426231	0.166082	0.25992	0.176922	-1.20037	-0.0434967	-0.0957896	0.265463	0.376266	0.0684155	-3.07173	-0.020616
VMA22	P38784-2;P38784	Protein	Vacuolar ATPase assembly protein VMA22	-0.139043	-0.121166	0.0562513	-0.0095674	-0.133715	-0.203089	-0.0818004	-0.00915581	-0.062621	-0.249023	0.0758152	-0.120472
RPP1	P38786	Protein	Ribonuclease P/MRP protein subunit RPP1	0.141863	0.151271	-0.13003	-0.0330274	0.1863	-0.020587	0.269457	0.0558602	0.108457	0.155299	0.526945	0.145089
PAN5	P38787	Protein	2-dehydropantoate 2-reductase	0.129696	0.056019	0.0828485	-0.116256	0.240068	-0.21812	0.0711777	0.110636	0.067007	-0.00940334	0.49583	-0.00065269
SSZ1	P38788	Protein	Ribosome-associated complex subunit SSZ1	0.186168	0.094497	0.0188493	0.218733	0.344138	-0.0435097	0.0861569	0.241735	0.0445182	0.315305	0.55781	-0.0313732
SSF1	P38789	Protein	Ribosome biogenesis protein SSF1	0.198699	0.233082	0.176729	0.30531	0.445305	-0.0957517	0.198775	0.198548	0.176598	0.259708	0.646132	-0.0255041
HTD2	P38790	Protein	Hydroxyacyl-thioester dehydratase type 2, mitochondrial	0.169138	0.000654073	0.284928	0.427025	-0.0225856	0.0173027	0.219123	-0.0428723	0.217452	0.176968	-1.36348	-0.0979835
DYS1	P38791	Protein	Deoxyhypusine synthase	0.259298	0.0643455	0.148215	0.548334	0.817986	-0.104516	0.169335	0.183616	0.327342	0.799956	0.734484	0.0342396
RRP4	P38792	Protein	Exosome complex component RRP4	0.329738	0.292752	0.152329	0.38794	0.275865	-0.0826336	0.252423	0.0796466	0.168687	0.295684	0.460675	0.23581
TRM5	P38793	Protein	tRNA (guanine(37)-N1)-methyltransferase	0.140466	0.0719517	-0.00365651	0.258529	0.277632	0.0610044	0.142376	0.101374	0.102404	0.220164	0.139567	0.0554992
QNS1	P38795	Protein	Glutamine-dependent NAD(+) synthetase	0.0282652	0.0832346	-0.0660964	-0.0293599	-0.0556208	0.029367	0.17156	-0.19157	-0.00394288	-0.00293609	-0.0267373	0.1201
PPE1	P38796	Protein	Protein phosphatase methylesterase 1	0.144713	0.554459	0.405398	0.156069	0.103457	0.0158034	1.00276	-0.156975	-0.0884112	-0.273143	0.616265	0.175286
PTC7	P38797	Protein	Protein phosphatase 2C homolog 7, mitochondrial	0.0411537	-0.0115343	0.0609778	-0.00556368	-0.0619024	-0.0876655	-0.0542723	0.0567714	0.0398373	-0.0994548	-0.104008	0.0462652
NMD2	P38798	Protein	Nonsense-mediated mRNA decay protein 2	-0.0455874	0.00167358	-0.193049	-0.202991	0.0297459	-0.462202	-0.0653121	-0.0678432	-0.137934	-0.131245	-0.10714	0.139902
YHR078W	P38799	Protein	Uncharacterized protein YHR078W	0.848564	0.833063	0.0736497	0.369599	0.0559197	0.0941509	0.767272	0.213348	0.289484	0.167176	0.0419827	0.428525
YHR080C	P38800	Protein	Uncharacterized protein YHR080C	-0.22721	-0.0358864	-0.301703	-0.111544	-0.279452	-0.0413317	-0.0173819	-0.447286	-0.628442	-0.310586	-0.17973	0.026142
LRP1	P38801	Protein	Exosome complex protein LRP1	0.256707	0.255378	0.115167	0.0505661	0.203821	-0.0593171	0.267574	0.219002	0.210975	0.0405975	0.380867	0.249259
IPI1	P38803	Protein	Pre-rRNA-processing protein IPI1	0.347893	0.303363	0.218973	0.363808	0.497057	-0.0916114	0.348421	0.209443	0.204516	0.493488	0.996224	0.221132
RTC3	P38804	Protein	Restriction of telomere capping protein 3	-0.710889	-0.395357	-0.732378	0.369424	0.0358015	0.30226	0.393517	-0.764932	-0.970405	0.167877	-1.08343	0.1035
RPF1	P38805	Protein	Ribosome production factor 1	0.186498	0.4151	0.198633	-0.231317	-0.303723	0.091402	0.00128067	0.273649	0.336639	-0.331808	0.263669	0.10294
YHR097C	P38809	Protein	Uncharacterized protein YHR097C	-0.503863	-0.0168247	-0.224217	-0.179194	-0.137154	0.0571292	-0.0159866	-0.342059	-0.486811	-0.193712	-0.813458	0.118713
SFB3	P38810	Protein	SED5-binding protein 3	0.0665219	-0.00512689	0.0137024	0.168046	0.151606	0.0210713	0.137358	-0.0119339	0.137585	0.0317954	0.385291	-0.0161952
TRA1	P38811	Protein	Transcription-associated protein 1	0.0496267	0.119959	0.0105465	-0.0865026	0.0571482	0.037477	0.020925	0.0614319	0.0242255	0.0170169	0.169005	-0.0130091
GEP4	P38812	Protein	Phosphatidylglycerophosphatase GEP4, mitochondrial	0.0207868	0.0254033	0.0374041	-0.376771	-1.00009	-0.196069	-0.0450791	-0.0898466	-0.273827	-0.924563	-1.15359	-0.121108
BIG1	P38813	Protein	Protein BIG1	0.0203757	0.121918	0.144345	-0.145157	0.162152	-0.0709164	-0.119331	0.106838	-0.203704	-0.547919	0.857934	0.119074
SBE22	P38814	Protein	Protein SBE22	-0.0573828	0.0349451	-0.00328874	-0.054317	-0.127928	-0.312032	-0.13006	-0.124537	0.135209	0.194732	-0.495437	-0.00239517
YPT35	P38815	Protein	PX domain-containing protein YPT35	0.105605	0.341766	-0.203103	0.217812	-0.0709901	-0.0308512	-0.146588	-0.312527	0.12683	-0.266155	0.488734	-0.0559581
TRR2	P38816	Protein	Thioredoxin reductase 2, mitochondrial	-0.373678	-0.23832	-0.306029	-0.613396	-0.917211	-0.223388	-0.173065	-0.249516	-0.555889	-0.651602	-0.684594	-0.0504921
GGA2	P38817	Protein	ADP-ribosylation factor-binding protein GGA2	0.166177	0.223801	0.0145	-0.0308295	0.0469615	-0.0494886	0.227908	0.0745079	0.0762404	0.0163268	0.233905	0.0423326
CTM1	P38818	Protein	Cytochrome c lysine N-methyltransferase 1	0.405852	0.133805	0.325133	0.323172	0.312985	-0.0266435	0.0434656	0.0757707	0.496907	-0.00824059	0.864824	0.0112254
ERP5	P38819	Protein	Protein ERP5	0.0495254	0.0951561	0.150455	-0.118188	0.145994	0.0924434	0.138658	0.268473	0.0912559	0.0489828	0.0480815	0.141635
UBA4	P38820	Protein	Adenylyltransferase and sulfurtransferase UBA4;Adenylyltransferase UBA4;Sulfurtransferase UBA4	0.0643259	0.15122	-0.0931833	-0.0119629	-0.290742	-0.113284	0.0247028	-0.0937157	-0.125493	-0.388857	0.307738	0.115841
APE4	P38821	Protein	Aspartyl aminopeptidase 4	-0.0742606	0.0216528	-0.0263297	-0.0876448	-0.227144	0.0174036	0.135358	-0.042179	-0.214002	-0.368854	-0.304082	-0.0265884
BZZ1	P38822	Protein	Protein BZZ1	-0.01282	0.0520016	-0.0215045	0.197145	0.0360113	0.203711	0.108012	0.0852003	-0.0114361	0.0633056	0.150711	0.114782
DMA1	P38823	Protein	E3 ubiquitin-protein ligase DMA1	-0.00244591	-0.0422404	-0.0777227	-0.0937959	-0.261927	-0.200907	0.333403	0.494804	0.22592	-0.64353	0.756506	-0.313867
COX23	P38824	Protein	Cytochrome c oxidase-assembly factor COX23, mitochondrial	0.473827	-0.0186006	0.310114	0.327513	1.04897	-0.168621	-0.262953	0.236986	0.639405	0.745045	0.845708	0.0530408
TOM71	P38825	Protein	Protein TOM71	-0.0732577	0.0110033	0.0902609	-0.144125	0.1181	-0.208248	-0.100015	-0.0151402	-0.0125193	0.020896	0.143055	0.0575462
ORC6	P38826	Protein	Origin recognition complex subunit 6	0.22622	0.675808	0.527392	0.123734	0.617618	0.256921	0.218225	0.377298	0.114591	0.668206	1.04136	0.556348
SET1	P38827	Protein	Histone-lysine N-methyltransferase, H3 lysine-4 specific	0.40985	0.246179	0.00343851	-0.032857	0.022998	0.188126	0.211696	0.398319	0.345784	-0.0396042	0.641158	0.164254
LSM12	P38828	Protein	Protein LSM12	0.167572	-0.0299284	0.193194	-0.0889445	-0.149534	-0.232482	-0.109887	0.0827146	0.083544	-0.259865	-0.21948	-0.122191
YHR122W	P38829	Protein	MIP18 family protein YHR122W	-0.163732	-0.0992013	-0.043118	-0.236221	-0.0752194	-0.011125	-0.278058	0.170963	0.0335808	0.254212	-0.120357	0.14808
YHR127W	P38833	Protein	Uncharacterized protein YHR127W	0.116252	0.207309	0.118035	0.114658	0.365306	-0.00161377	0.135867	0.171511	0.275397	-0.0445283	0.420195	0.00197328
ECM14	P38836	Protein	Putative metallocarboxypeptidase ECM14	-0.10267	-0.296164	-0.132092	0.119524	0.00874367	-0.0718631	0.0701167	-0.0918297	0.118731	0.015855	0.00226633	-0.168788
NSG1	P38837	Protein	Protein NSG1	0.0723913	0.147103	0.144976	0.111897	0.31183	-0.0503067	0.206463	-0.0579373	0.00389564	0.18485	0.273703	-0.0671728
SPL2	P38839	Protein	Putative cyclin-dependent kinase inhibitor SPL2	0.326134	0.225399	0.206421	0.130837	0.638877	0.822275	-0.515794	-0.151866	0.0957142	0.428884	0.06086	0.974071
ARO9	P38840	Protein	Aromatic amino acid aminotransferase 2	-0.438795	-0.180156	-0.02679	-1.7085	-2.31027	-0.461795	0.0421508	-0.223605	-0.310173	-2.21023	-1.97429	0.0570836
YHR138C	P38841	Protein	Uncharacterized protein YHR138C	-0.216887	0.124209	-0.238047	0.638529	0.719731	0.336245	0.506042	-0.425814	-0.204812	0.782584	-0.00219297	0.516424
CRP1	P38845	Protein	Cruciform DNA-recognizing protein 1;CRP1 short N-terminal subpeptide;CRP1 short C-terminal subpeptide	0.192669	0.158612	-0.0264414	0.609661	0.664516	0.0865072	0.194612	0.0936472	0.118961	0.812596	0.692875	0.141263
PEX28	P38848	Protein	Peroxisomal membrane protein PEX28	0.0979705	-0.861886	-1.12747	-0.886463	-0.129207	0.628434	0.207482	0.0672684	-0.587323	0.135107	-0.186419	0.188347
RTT107	P38850	Protein	Regulator of Ty1 transposition protein 107	0.195621	0.0465926	0.0627507	0.0192713	0.212604	-0.480252	0.0481309	0.129203	0.0443951	-0.154053	0.405812	-0.359061
YSP1	P38851	Protein	Protein YSP1	-0.124543	-0.0266218	-0.243454	-0.248725	-0.0375307	-0.193795	-0.0512049	-0.229048	0.146705	-0.442565	0.468294	-0.0488923
LIN1	P38852	Protein	Protein LIN1	-0.121837	-0.537247	-0.371584	0.0490382	0.0326208	-1.13747	-0.227705	-0.824347	-0.919631	-0.416651	-0.260545	-0.988997
KEL1	P38853	Protein	Kelch repeat-containing protein 1	-0.104945	0.0778663	0.0124061	0.0831249	0.0920693	0.00232647	-0.0240684	-0.102212	-0.0454124	0.148414	0.0852855	0.0884583
TDA11	P38854	Protein	Topoisomerase I damage affected protein 11	-0.197446	0.49106	0.252177	0.0612679	0.169299	0.0685946	-0.546298	0.0127804	0.102271	0.556074	0.296698	0.370935
YAP1801	P38856	Protein	Clathrin coat assembly protein AP180A	0.222682	0.452155	0.261862	-0.195079	0.512844	-0.000625773	0.0108727	-0.283765	0.0313981	0.455057	0.40051	0.178385
MPC2	P38857	Protein	Mitochondrial pyruvate carrier 2	-0.861913	0.279269	-0.00706615	-1.06067	0.250594	-0.443697	0.401817	-1.6812	-1.57912	-0.898092	0.375113	0.212367
SOL3	P38858	Protein	6-phosphogluconolactonase 3	-0.483151	-0.452009	-0.376919	-0.0872908	0.154365	-0.493091	-0.0069458	-0.270197	-0.607612	-0.0851034	-0.0929257	-0.0443769
DNA2	P38859	Protein	DNA replication ATP-dependent helicase/nuclease DNA2;DNA replication nuclease DNA2;DNA replication ATP-dependent helicase DNA2	-0.00464347	0.139512	-0.126615	-0.014508	0.0894977	0.100864	0.142516	0.396381	-0.0660306	-0.0615126	-0.193398	-0.482881
MTG2	P38860	Protein	GTPase MTG2, mitochondrial	0.46368	0.0420122	0.47787	0.409315	0.132297	-0.215399	0.0263916	0.189653	0.325978	0.201068	0.439414	-0.0997957
NMD3	P38861	Protein	60S ribosomal export protein NMD3	0.0681131	0.078286	-0.0807927	-0.165378	-0.020968	-0.0686513	-0.0174112	0.134107	0.0847002	-0.0688004	0.0530053	-0.0364978
ATG7	P38862	Protein	Ubiquitin-like modifier-activating enzyme ATG7	-0.176134	0.0313359	-0.0916555	-0.312514	-0.335444	0.0824022	0.0163223	-0.255155	-0.283805	-0.252276	-0.00719143	0.151879
SPC97	P38863	Protein	Spindle pole body component SPC97	-0.0660622	0.0102308	-0.0821426	-0.527198	0.158673	0.138869	-0.37251	-0.0208867	-0.0255033	-0.00798964	0.0617619	0.212465
FMO1	P38866	Protein	Thiol-specific monooxygenase	0.121002	0.345147	0.233717	-0.232749	0.247708	-0.0195986	-0.333204	-0.175524	0.0649366	-0.53289	0.601348	0.10979
SVP26	P38869	Protein	Protein SVP26	0.614659	0.326576	0.440406	0.676462	0.190132	0.41584	0.453587	0.468751	0.178932	0.284059	0.267741	0.0884423
YHR182W	P38870	Protein	Uncharacterized protein YHR182W	0.125976	-0.135787	-0.188318	0.248806	-0.405195	0.370104	0.158692	-0.0790432	0.105439	0.196358	0.291219	-0.0324627
KOG1	P38873	Protein	Target of rapamycin complex 1 subunit KOG1	0.214974	0.109365	0.161172	0.105385	0.00823046	-0.739535	0.251919	0.0493248	0.0466767	-0.0657874	0.107208	0.00617086
IKI1	P38874	Protein	Elongator complex protein 5	0.202998	0.238493	0.00635329	0.167716	0.128763	0.075643	0.185825	0.0374393	0.268388	0.179929	0.620778	0.098497
GPI16	P38875	Protein	GPI transamidase component GPI16	-0.0631517	-0.0212004	-0.0670497	-0.257413	-0.11124	-0.13556	0.00560588	-0.145397	-0.0961606	-0.125502	-0.022261	-0.0305956
PTH1	P38876	Protein	Peptidyl-tRNA hydrolase	-0.342756	-0.555031	-0.467918	-1.20266	-2.16457	-0.753555	-0.752847	-0.88106	-0.666996	-2.21561	-1.3768	-0.610212
CTF8	P38877	Protein	Chromosome transmission fidelity protein 8	0.821257	0.240088	0.418361	-0.242742	-0.138932	-0.385242	0.559573	0.137534	-0.104271	-0.831648	0.596257	0.112778
LNP1	P38878	Protein	Protein lunapark	-0.104311	-0.0908912	0.0560634	-0.0226083	0.259274	0.0407466	-0.0888361	-0.119711	0.0442964	0.201359	0.173876	0.125922
EGD2	P38879	Protein	Nascent polypeptide-associated complex subunit alpha	0.0584468	-0.126004	-0.0513054	-0.0376884	-0.17957	-0.223253	0.015273	0.0518742	0.11693	-0.0037872	-0.24896	-0.159054
NVJ1	P38881	Protein	Nucleus-vacuole junction protein 1	-0.119099	0.141998	-0.183484	0.0446882	-0.086532	0.17775	0.128032	-0.434497	-0.496498	0.014534	-0.28291	0.359049
UTP9	P38882	Protein	U3 small nucleolar RNA-associated protein 9	0.268993	0.234406	0.159937	0.0989308	0.259309	-0.016559	0.182268	0.0911573	0.12651	0.227403	0.453499	-0.00307042
RIX1	P38883	Protein	Pre-rRNA-processing protein RIX1	0.362831	0.287127	0.0426181	0.327375	0.434662	0.0534264	0.11675	0.160023	0.410099	0.543841	0.500258	0.0907889
AIM18	P38884	Protein	Altered inheritance of mitochondria protein 18, mitochondrial	0.241085	-0.0428913	0.0940578	0.114199	-0.187975	-0.0950445	0.0509269	0.138472	0.158167	-0.385943	0.0539826	-0.200838
AIM46	P38885	Protein	Altered inheritance of mitochondria protein 46, mitochondrial	0.186929	0.0672698	-0.203419	0.623233	0.163233	0.141768	0.0358702	0.272597	0.130177	0.362336	-0.174533	-0.0136619
RPN10	P38886	Protein	26S proteasome regulatory subunit RPN10	0.238327	0.0954576	-0.0655924	0.166628	0.145865	-0.128037	0.18221	0.171633	0.0504069	0.126775	0.169659	0.172352
YHR202W	P38887	Protein	Uncharacterized protein YHR202W	0.04287	0.184841	-0.210107	0.206801	-0.0297441	0.278638	0.315079	-0.171638	-0.101274	-0.242729	0.0336754	0.23872
MNL1	P38888	Protein	ER degradation-enhancing alpha-mannosidase-like protein 1	0.492745	-0.0848597	0.254365	-0.212801	0.498689	0.0842348	0.0849191	-0.380011	0.00142322	-0.00218281	0.286219	-0.262283
SKN7	P38889	Protein	Transcription factor SKN7	-0.00338868	0.0975815	0.0636815	0.0110534	0.222638	-0.0242339	-0.193259	0.108032	-0.0194521	-0.00848327	0.286928	-0.0100653
SET5	P38890	Protein	Putative protein lysine methyltransferase SET5	0.475696	0.531644	0.419244	0.423307	0.588948	0.193347	0.542878	0.267827	0.297575	0.431769	0.783463	0.398338
BAT1	P38891	Protein	Branched-chain-amino-acid aminotransferase, mitochondrial	0.00349785	0.22403	-0.0646585	0.428952	0.0212844	0.152756	0.147736	0.0957079	0.0186501	0.252028	-0.914794	0.0031235
CRG1	P38892	Protein	Probable S-adenosylmethionine-dependent methyltransferase CRG1	0.137103	-0.0636827	-0.20756	0.460228	0.749237	0.0850204	0.027029	-0.195096	0.0916686	0.440495	1.09684	-0.0227891
RPB11	P38902	Protein	DNA-directed RNA polymerase II subunit RPB11	0.206316	0.0540735	0.0224402	0.101951	-0.027611	-0.0637817	0.153424	0.0818716	0.085446	-0.00205318	0.297102	0.114365
RTS1	P38903	Protein	Serine/threonine-protein phosphatase 2A 56 kDa regulatory subunit delta isoform	-0.153337	-0.033712	-0.280262	-0.0570713	0.0545851	0.0213107	-0.00977853	-0.0642561	-0.0686014	0.0368224	0.209927	-0.199277
SPP41	P38904	Protein	Protein SPP41	0.667785	0.104455	0.014772	-0.197373	-0.182934	-0.00825711	0.414861	0.553312	0.288484	-1.08554	0.404044	-0.104542
CYC2	P38909	Protein	Cytochrome c mitochondrial import factor CYC2	0.652624	0.342941	0.325482	0.218032	-0.200379	0.163963	0.104116	0.395834	0.496924	0.178796	0.177097	0.0586547
HSP10	P38910	Protein	10 kDa heat shock protein, mitochondrial	0.592459	0.192973	0.135361	0.780166	0.449148	0.122068	0.221231	0.307754	0.401918	0.499341	1.00597	0.142752
FPR3	P38911	Protein	FK506-binding nuclear protein	-0.0920084	0.0843702	-0.0138306	-0.0242721	-0.0566294	0.0206171	0.125519	-0.0292874	-0.216361	0.0268417	0.0201743	0.129849
TIF11	P38912	Protein	Eukaryotic translation initiation factor 1A	0.363463	0.280452	0.0649405	0.239092	0.143962	-0.0884955	0.133469	0.265575	0.208858	0.386164	0.150135	0.168477
FAD1	P38913	Protein	FAD synthase	-0.0974543	-0.109378	-0.108911	-0.0697551	0.0959622	-0.123879	-0.046224	-0.0676664	-0.135167	-0.194688	0.3148	-0.00628898
SPT8	P38915	Protein	Transcription factor SPT8	0.284489	0.243847	0.124951	0.265101	0.346813	0.0227519	0.292683	0.202666	0.0692391	0.222723	0.673673	0.0881097
MLH1	P38920	Protein	DNA mismatch repair protein MLH1	-0.063676	-0.0481734	-0.0591009	-0.0108055	0.0953428	-0.257874	-0.0542928	-0.148017	-0.161061	-0.362666	-0.0231966	0.0147386
PET8	P38921	Protein	Putative mitochondrial carrier protein PET8	-0.161572	-0.209128	-0.0983728	-0.0715897	-0.145037	-0.174946	-0.118308	0.106394	-0.135797	0.0605373	-0.647869	-0.131082
HRB1	P38922	Protein	Protein HRB1	0.189261	0.22694	0.203047	0.0287823	0.0431249	-0.168349	0.252081	0.166487	0.0981245	-0.0753068	0.512416	0.0445649
SMF1	P38925	Protein	Manganese transporter SMF1	1.18419	0.571506	1.22067	0.61744	-0.00973536	0.0363545	0.00529497	1.12303	1.07074	0.117669	-0.585746	0.285112
AXL2	P38928	Protein	Axial budding pattern protein 2	0.0696219	-0.0220599	0.451176	-0.54226	-0.870468	-0.690595	-0.310848	0.388854	0.21954	-1.16316	0.800911	0.0955002
PMC1	P38929	Protein	Calcium-transporting ATPase 2	-0.0357766	0.0584462	-0.118511	0.120391	-0.101166	0.0395041	-0.0977514	-0.215578	-0.161107	0.0765034	-0.443649	0.128027
CKB2	P38930	Protein	Casein kinase II subunit beta	0.210503	0.180848	0.13821	0.238276	0.109111	0.0988104	0.272577	0.204611	0.300258	0.0113874	0.503468	-0.0728604
SSN2	P38931	Protein	Mediator of RNA polymerase II transcription subunit 13	-0.468794	-0.146299	-0.327722	-0.431	-0.233687	0.0550099	-0.178335	-0.246734	-0.108987	-0.38809	-0.402583	-0.127546
VPS45	P38932	Protein	Vacuolar protein sorting-associated protein 45	0.100846	0.108889	0.0136139	0.0394477	0.0730493	0.218917	0.123355	-0.0376802	0.0277725	-0.0348389	0.363306	0.106142
BFR1	P38934	Protein	Nuclear segregation protein BFR1	0.301958	0.0765281	0.13492	0.167041	0.276916	-0.0354526	0.0297571	0.1959	0.176143	0.305577	0.193031	0.00307783
SNF11	P38956	Protein	Transcription regulatory protein SNF11	0.0270199	0.189963	0.195412	0.345664	0.137745	0.259475	0.459939	0.58805	0.216184	-0.00145297	0.0596783	-0.408114
PET100	P38958	Protein	Protein PET100, mitochondrial	0.241682	0.000634223	0.170737	-0.248159	-1.0997	-0.140909	-0.490301	-0.213804	0.118171	-1.49974	-2.7145	0.0571102
VPS41	P38959	Protein	Vacuolar protein sorting-associated protein 41	-0.204023	-0.0462208	-0.134955	-0.117385	-0.42915	-0.777789	0.0390573	-0.179735	-0.0103905	-0.591368	0.509309	-0.232523
RRP8	P38961	Protein	25S rRNA (adenine(645)-N(1))-methyltransferase	0.023583	0.127181	0.30904	-0.00228565	0.235724	0.00529523	-0.237929	-0.0748929	0.123766	0.349821	0.297623	-0.0709223
TVP23	P38962	Protein	Golgi apparatus membrane protein TVP23	-0.224225	-0.07847	-0.0651687	-0.522363	-0.458514	-0.255109	-0.375164	-0.275333	-0.179446	-0.357563	-0.360815	-0.15716
	P38966	Protein	Uncharacterized protein YDR089W	0.505032	0.607269	0.466901	0.424776	0.803123	0.48209	0.410195	0.39463	0.458237	0.71462	0.889898	0.197792
TAT2	P38967	Protein	Tryptophan permease	-0.541727	-0.437586	-0.489168	-0.775763	-0.58866	-0.496965	-0.716116	-0.532322	-0.779696	-1.10061	0.149457	-0.415474
SEC31	P38968	Protein	Protein transport protein SEC31	-0.137316	-0.0862515	-0.0149841	-0.0994743	-0.070791	-0.15315	-0.00965076	-0.0800085	-0.137327	-0.125089	-0.110807	0.000141957
PNT1	P38969	Protein	Pentamidine resistance factor, mitochondrial	0.508692	0.19067	0.219785	0.368716	0.106687	-0.0371565	-0.0763267	0.139953	0.36905	0.0267127	0.0268865	0.0464094
HAL5	P38970	Protein	Serine/threonine-protein kinase HAL5	0.110273	0.256237	0.192308	0.0702806	0.301628	0.00401035	0.0930078	0.0255543	0.0242449	0.206991	0.742364	0.195858
ALP1	P38971	Protein	Basic amino-acid permease	-0.970331	0.0528077	0.796962	-1.47436	-0.54663	-1.14706	-0.556356	-0.245285	-1.89548	0.172279	-2.11167	0.306958
ADE6	P38972	Protein	Phosphoribosylformylglycinamidine synthase	-0.0909746	0.0354354	-0.0486668	-0.00528362	-0.107026	-0.107163	-0.0143297	1.26133e-05	0.0170269	-0.100958	-0.195255	-0.0136854
SRP14	P38985	Protein	Signal recognition particle subunit SRP14	-0.0253085	0.0782808	0.126447	0.158858	0.235535	0.145644	0.0610774	0.228453	0.0746864	0.145489	0.274734	-0.0980371
ASP1	P38986	Protein	L-asparaginase 1	0.121677	0.157958	0.12232	0.290488	0.268715	0.136363	0.0422186	0.218008	0.019304	0.399948	0.260562	0.0804817
TEM1	P38987	Protein	Protein TEM1	0.00081122	0.0142356	0.241524	-0.234547	-0.539777	-0.0718538	0.0698855	0.0915599	-0.408248	-0.476896	0.155809	0.0930873
GGC1	P38988	Protein	Mitochondrial GTP/GDP carrier protein 1	0.570597	0.354717	0.236554	0.205907	-0.0345709	0.0189888	0.105	0.223519	0.259899	0.0809381	-0.673867	-0.00438467
SMC2	P38989	Protein	Structural maintenance of chromosomes protein 2	0.0313538	0.058453	0.15511	-0.126383	0.106931	-0.15561	-0.0370571	-0.0189077	0.0635193	-0.0416671	0.320975	0.106085
SAK1	P38990	Protein	SNF1-activating kinase 1	-0.244928	-0.240814	-0.0876174	-0.37858	0.104911	-0.224004	0.026052	0.0139594	-0.351819	0.281123	-0.990096	-0.0198521
SUR2	P38992	Protein	Sphingolipid C4-hydroxylase SUR2	0.625445	0.58092	0.396166	0.115472	0.503274	-0.110902	0.0795428	0.615614	0.263286	0.136834	0.50672	0.337586
FET3	P38993	Protein	Iron transport multicopper oxidase FET3	-0.00542327	0.159109	0.203502	-0.773233	-1.07596	-0.233646	0.0733095	0.265915	0.2635	-0.587451	0.640155	-0.275319
MSS4	P38994	Protein	Probable phosphatidylinositol 4-phosphate 5-kinase MSS4	-0.140675	0.203376	0.00665218	-0.389337	-0.125672	-0.0751273	0.0783388	-0.102019	-0.0678063	-0.481188	0.317356	-0.0479119
CCC2	P38995	Protein	Copper-transporting ATPase	1.3327	0.950805	0.624337	0.64844	0.308247	-0.259886	0.309061	1.31566	1.10453	-0.232584	2.57058	-0.467929
NAB3	P38996	Protein	Nuclear polyadenylated RNA-binding protein 3	0.162482	0.0211769	0.0846281	0.437033	0.412817	0.0220936	0.0634315	0.0671858	0.155665	0.218144	0.616821	0.0169574
LYS1	P38998	Protein	Saccharopine dehydrogenase [NAD(+), L-lysine-forming]	-0.150332	-0.0966426	-0.0472066	-0.511762	-0.300318	0.112909	-0.19502	0.060739	0.0609489	-0.389022	0.408949	0.00989689
LYS9	P38999	Protein	Saccharopine dehydrogenase [NADP(+), L-glutamate-forming]	0.224893	-0.0827565	-0.227887	-0.928241	-0.999804	-0.287775	0.13435	0.46987	0.320962	-0.780413	0.339103	-0.0363342
UME6	P39001	Protein	Transcriptional regulatory protein UME6	0.0804489	-0.532749	-0.255195	0.0688256	0.192772	-0.215609	-0.165522	0.200683	-0.0587615	-0.466947	-0.131587	-0.125667
FAA3	P39002	Protein	Long-chain-fatty-acid--CoA ligase 3	0.18214	0.156549	0.169227	-0.0787895	0.116989	-0.554818	0.0259857	0.35729	0.0924356	0.267471	-0.416934	-0.0602578
HXT6	P39003	Protein	High-affinity hexose transporter HXT6	1.04053	-0.073197	0.525285	1.45755	1.21996	0.296656	0.573268	0.524268	1.57645	1.37799	-0.816975	-0.00278751
HXT7	P39004	Protein	High-affinity hexose transporter HXT6	0.800325	0.237009	0.0862777	1.2428	1.73138	0.069887	0.118718	0.337984	0.662175	1.53908	1.01528	-0.0135521
KRE9	P39005	Protein	Cell wall synthesis protein KRE9	0.15815	0.066731	-0.134908	-0.272363	-2.13466	-0.16519	0.377887	0.739083	0.259671	-1.0872	0.400016	0.0274969
PSD1	P39006	Protein	Phosphatidylserine decarboxylase proenzyme 1, mitochondrial;Phosphatidylserine decarboxylase 1 beta chain;Phosphatidylserine decarboxylase 1 alpha chain	0.553336	0.11664	-0.0608999	0.0998645	-0.30308	-0.101479	0.33419	0.192291	0.262596	-0.401694	-0.126729	0.048687
STT3	P39007	Protein	Dolichyl-diphosphooligosaccharide--protein glycosyltransferase subunit STT3	-0.049702	0.0167163	-0.0882218	-0.18852	0.175542	-0.167267	-0.0314521	-0.0836678	-0.054402	-0.0809672	0.207844	-0.160839
POP2	P39008	Protein	Poly(A) ribonuclease POP2	0.228043	0.123888	0.121459	0.223057	0.159984	0.00727012	0.106224	-0.147265	0.124918	0.353428	-0.162231	0.130205
DUN1	P39009	Protein	DNA damage response protein kinase DUN1	-0.323248	-0.158564	-0.0435293	-0.606761	-0.176662	-0.0823028	-0.199807	-0.143768	-0.181558	-0.465591	-0.0147524	-0.125999
AKR1	P39010	Protein	Palmitoyltransferase AKR1	-0.10481	0.129356	-0.048288	-0.222191	0.157108	-0.124262	-0.0505378	-0.224617	-0.029566	0.0972351	1.07604	-0.0300877
BEM4	P39011	Protein	Bud emergence protein 4	0.195518	0.0697738	-0.190386	0.0641585	-0.029785	0.0398659	0.0808079	-0.0566138	0.144918	-0.0411884	0.370067	-0.101946
GAA1	P39012	Protein	GPI transamidase component GAA1	0.173583	0.173111	0.0384123	0.12206	0.255098	-0.0139246	0.222295	-0.0898304	0.13469	0.0493663	0.418799	0.0288033
END3	P39013	Protein	Actin cytoskeleton-regulatory complex protein END3	0.0100356	0.0153359	-0.0388296	0.15974	0.166214	0.0377759	0.0625452	-0.0180196	-0.0214786	0.116941	0.284876	-0.0802524
MET30	P39014	Protein	F-box protein MET30	-0.0695928	0.251727	0.0680539	-0.945866	-0.442746	-0.0998813	0.0545108	-0.256976	-0.0316482	-0.388403	-0.622933	-0.0816985
STM1	P39015	Protein	Suppressor protein STM1	0.131228	0.0962767	0.154325	0.0746021	0.00955207	-0.0646145	0.0182392	0.154889	0.135508	0.178517	-0.0788293	0.00999549
MPT5	P39016	Protein	Suppressor protein MPT5	0.0429181	0.0611369	0.07104	-0.362339	-0.559569	-0.0728535	0.376494	-0.000625313	-0.0423676	-0.618542	0.518625	-0.0383802
SSN3	P39073	Protein	Meiotic mRNA stability protein kinase SSN3	-0.751825	-0.349393	-0.041289	-0.139832	0.404712	0.419542	-0.717773	-0.435211	-0.404497	-0.0957664	-1.27531	0.555796
CCT2	P39076	Protein	T-complex protein 1 subunit beta	0.0583868	0.0388297	-0.0110246	0.151479	0.133377	-0.0432442	0.118062	0.124933	0.064371	0.0870747	0.290336	-0.0421397
CCT3	P39077	Protein	T-complex protein 1 subunit gamma	0.240837	0.153302	0.120759	0.309888	0.318599	-0.0414589	0.207753	0.143568	0.147097	0.312693	0.432263	0.00415827
CCT4	P39078	Protein	T-complex protein 1 subunit delta	0.141356	0.0396403	0.0928096	0.265096	0.336047	0.0686562	0.104154	0.103041	0.137983	0.269989	0.165946	0.00912016
CCT6	P39079	Protein	T-complex protein 1 subunit zeta	0.167992	0.14066	0.133736	0.132987	0.215386	-0.023633	0.154709	0.0930494	0.0637738	0.13763	0.197839	0.0338327
PCF11	P39081	Protein	Protein PCF11	0.212658	0.30173	0.116691	0.195727	0.293819	0.222374	0.0997753	0.0463003	0.159147	0.269191	0.260255	0.0606378
RGA1	P39083	Protein	Rho-type GTPase-activating protein 1	0.319042	0.344422	0.000135257	0.319386	0.0446735	-0.147051	0.336952	0.107634	-0.041547	-0.0117619	0.723152	0.144183
CAJ1	P39101	Protein	Protein CAJ1	0.0385303	0.0953375	0.0721433	0.237383	0.26903	-0.0699884	0.119644	-0.159025	0.0660298	0.335583	0.345222	0.152921
XDJ1	P39102	Protein	DnaJ protein homolog XDJ1	0.27715	0.078948	0.16036	0.513834	0.893869	0.0179971	-0.463439	0.0423711	-0.0143405	0.46793	0.869766	0.0567906
COX14	P39103	Protein	Cytochrome c oxidase assembly protein COX14	0.34555	-0.186481	0.344758	0.315136	-0.473236	-0.281699	-0.0250503	0.340472	0.417479	-0.339638	-1.03819	-0.558015
PIK1	P39104	Protein	Phosphatidylinositol 4-kinase PIK1	0.00345686	0.153003	0.0216342	0.101129	0.091973	-0.0698243	-0.00741645	-0.0261765	0.00607099	0.0682559	0.188372	0.0466193
PLB1	P39105	Protein	Lysophospholipase 1	0.0481853	0.0745486	-0.129866	0.256779	0.0933316	0.08602	0.133773	-0.00489181	-0.0320803	-0.0374243	0.432053	-0.0131202
MNN1	P39106	Protein	Alpha-1,3-mannosyltransferase MNN1	0.446699	0.317388	0.173978	-0.0552513	0.142951	-0.231418	0.201278	0.45609	0.323968	-0.0746591	0.285806	0.0626066
MNN9	P39107	Protein	Mannan polymerase complexes subunit MNN9	0.234759	0.147534	0.14869	0.128321	0.18998	0.0288438	0.147347	0.218894	0.253551	0.0227604	0.33016	0.0553798
PEX7	P39108	Protein	Peroxisomal targeting signal 2 receptor	-0.201031	-0.109339	-0.118174	-0.412148	-0.803857	-0.131225	0.172869	-0.179731	-0.37211	-0.820396	-0.896604	-0.0594855
YCF1	P39109	Protein	Metal resistance protein YCF1	0.116988	0.038034	0.0609614	0.284241	0.303902	-0.0191507	0.0614345	0.0234002	0.0183804	0.394757	0.706597	0.0803154
CIN4	P39110	Protein	GTP-binding protein CIN4	-0.113279	-0.648576	-0.544688	0.4799	0.336766	-0.282668	-0.00882385	-0.246238	0.0603905	-0.196199	0.235451	-0.409748
VMA7	P39111	Protein	V-type proton ATPase subunit F	-0.329884	-0.372887	-0.0958371	-0.504814	-0.169171	-0.396657	-0.248674	0.150128	-0.129468	-0.153804	-0.406651	-0.258934
DSS1	P39112	Protein	Exoribonuclease II, mitochondrial	0.241165	0.25694	-0.0570379	0.155072	0.0545273	-0.545129	-0.273454	-0.0441812	0.274872	0.0894468	-0.275769	0.288118
CAT8	P39113	Protein	Regulatory protein CAT8	0.150749	0.150884	0.0416886	0.172422	-0.164055	0.0892013	0.0128416	-0.0562054	0.0280336	0.186885	-2.37382	0.0524049
TIM17	P39515	Protein	Mitochondrial import inner membrane translocase subunit TIM17	0.634474	-0.0386127	0.234343	0.390385	-0.0770877	-0.179442	0.0768623	0.352687	0.262635	0.201968	-0.175557	-0.373023
RPS14B	P39516	Protein	40S ribosomal protein S14-B	0.195172	0.14143	0.271358	0.277851	0.168044	-0.0178995	0.181954	0.140107	0.156592	0.407085	0.128255	-0.0868015
DHH1	P39517	Protein	ATP-dependent RNA helicase DHH1	0.253356	0.182813	0.114384	0.382219	0.324861	-0.0698828	0.153394	0.235889	0.146487	0.321304	-0.0510782	0.0498255
FAA2	P39518	Protein	Long-chain-fatty-acid--CoA ligase 2	-0.702592	-0.319355	-0.111573	-1.0119	-1.80389	-0.17633	0.0627965	-0.957312	-0.896493	-1.1898	-2.84032	0.127263
IFH1	P39520	Protein	Protein IFH1	0.785946	0.0159186	0.923406	0.370167	1.03998	0.244131	0.903706	1.13747	0.800999	0.506645	2.01472	0.982096
FHL1	P39521	Protein	Pre-rRNA-processing protein FHL1	-0.163389	-0.0594758	-0.0301239	-0.14341	-0.122779	-0.201344	-0.310655	-0.0118036	-0.0739764	-0.493403	0.120226	-0.181905
ILV3	P39522	Protein	Dihydroxy-acid dehydratase, mitochondrial	-0.0137638	0.0792781	0.0617887	0.0267237	-0.312124	0.0349031	0.221733	0.0878045	0.0227475	-0.136459	-1.23071	-0.0559044
	P39523	Protein	Uncharacterized protein YMR124W	0.0452409	0.073024	0.220937	0.189367	0.180823	-0.0566498	0.0297774	0.0171044	0.0489216	0.274963	-0.00847143	0.158896
DRS2	P39524	Protein	Probable phospholipid-transporting ATPase DRS2	-0.0845212	-0.0218308	-0.0337552	-0.131942	0.0986826	-0.100306	-0.113297	-0.129494	-0.117792	0.182395	0.200711	0.0622733
CEM1	P39525	Protein	3-oxoacyl-[acyl-carrier-protein] synthase homolog	-0.283376	-0.261212	-0.270385	0.00368688	-0.921702	-0.0878964	-0.110412	-0.0284887	-0.340419	-0.356222	-0.621236	0.0042781
LAA1	P39526	Protein	AP-1 accessory protein LAA1	-0.128102	-0.0213645	-0.155575	-0.0952522	-0.0184844	-0.125798	-0.040066	-0.000904607	-0.0742361	-0.24057	0.142347	-0.102567
	P39529	Protein	Putative transcriptional regulatory protein YJL206C	0.278656	0.0113428	0.218597	0.318733	0.10098	0.000867923	0.514176	0.148483	0.0491937	0.00497729	0.414454	-0.0892365
RCY1	P39531	Protein	Recyclin-1	0.0623015	0.147889	-0.0268236	0.0846273	0.237987	-0.113901	0.12086	-0.0114934	-0.0123916	0.189879	0.582305	0.0590101
ACO2	P39533	Protein	Homocitrate dehydratase, mitochondrial	0.163015	-0.0139112	-0.0510195	-0.780043	-0.981947	-0.207336	-0.0363501	0.487138	0.390654	-0.426803	0.465315	-0.0170056
PHO90	P39535	Protein	Low-affinity phosphate transporter PHO90	0.333129	0.570148	0.388362	0.00710873	-0.372871	-0.240135	0.207184	0.169433	0.203423	-1.15059	0.753845	0.717387
UBP12	P39538	Protein	Ubiquitin carboxyl-terminal hydrolase 12	-0.131926	-0.139286	-0.0755636	-0.167459	0.135634	-0.106932	-0.154274	-0.222235	-0.17824	0.0486116	0.286816	0.00106227
ELO1	P39540	Protein	Elongation of fatty acids protein 1	-0.722373	-0.185064	-0.319949	-0.677528	-0.12502	-0.728449	-0.624497	-0.540167	-0.529678	-0.762307	-0.398788	0.216081
SOP4	P39543	Protein	Protein SOP4	0.482965	0.455307	0.167748	0.688658	0.772713	0.30573	0.450043	0.357884	0.147569	0.645678	0.316607	0.571703
[truncated: 6,782 more rows]

## Sheet: Fig 1f
Uniprot ID	Mitochondrial	log2fc	nlog_p
P25379	Yes	-4.30366	1.50351
P38690		-4.19244	2.12259
P32907		-3.66099	4.06557
P25346		-3.61779	2.32042
Q12405		-3.42971	2.09046
P25613		-3.13768	4.79474
P40059		-3.10571	2.80405
P38196		-3.04704	3.18217
P32901		-2.99141	3.02552
P00401	Yes	-2.98946	4.65625
P33303	Yes	-2.90249	3.40213
P11986		-2.86328	2.50001
P22133		-2.79994	4.18431
Q12031	Yes	-2.78875	2.96189
P28240		-2.77697	2.63836
P00410	Yes	-2.77591	5.85253
Q2V2P9	Yes	-2.77411	5.00259
P30952		-2.63933	2.65848
P32047		-2.6352	3.4868
P25572		-2.63154	0.446973
P32799	Yes	-2.51114	3.61432
P39932		-2.41879	1.68428
Q08967		-2.41476	2.00393
P53322		-2.40661	3.50755
P43567		-2.3583	2.612
P09201		-2.3472	2.52414
P10174	Yes	-2.30889	2.79863
P81449	Yes	-2.2912	3.59237
Q08558		-2.27716	3.27981
Q03028	Yes	-2.27474	3.68625
Q08911		-2.25468	2.05117
P00424	Yes	-2.24638	3.64105
P21372		-2.23218	1.45627
P35193		-2.16595	6.52408
P33296		-2.14896	2.50684
P00854	Yes	-2.13675	2.22569
P81450	Yes	-2.09955	2.87913
Q01519	Yes	-2.09551	4.44426
P38840		-2.07633	6.54385
P38750		-2.06826	1.20001
Q03529		-2.05904	2.60362
P32945		-2.02404	0.68462
P47052	Yes	-2.00794	0.507063
P15380		-1.98689	2.43551
P21801	Yes	-1.98032	1.40859
P32190	Yes	-1.96909	2.67374
P32316	Yes	-1.96875	2.64034
P41939		-1.96334	2.45414
P53045		-1.91471	3.54549
P37299	Yes	-1.90958	3.74201
P0CT86		-1.90701	1.5828
P32900		-1.90016	1.35567
P07262		-1.87087	2.41309
Q12233	Yes	-1.86257	2.68827
P38876	Yes	-1.86095	1.81494
P04039	Yes	-1.85072	2.46546
P53388		-1.83587	2.29352
P37298	Yes	-1.82939	1.95159
P38172	Yes	-1.82934	2.63353
P81451	Yes	-1.80908	1.84502
Q12158	Yes	-1.80531	2.06364
Q12289	Yes	-1.78894	2.46096
Q12349	Yes	-1.7649	3.15459
P43545		-1.74906	1.63238
P07255	Yes	-1.73776	2.68547
P10963		-1.72245	2.42371
Q02785		-1.71702	1.8517
Q00711	Yes	-1.71478	1.32825
P47002		-1.68971	1.0572
Q03612		-1.64876	4.47646
P00128	Yes	-1.64825	3.29429
P47081	Yes	-1.64777	2.94699
P05626	Yes	-1.6438	2.78443
P33421	Yes	-1.64191	1.50383
P40993		-1.63491	2.49911
P08525	Yes	-1.62129	2.50328
P00427	Yes	-1.61627	3.63385
P80235	Yes	-1.61208	2.72228
P38741		-1.5905	5.09021
P53721	Yes	-1.56995	3.05201
P38345	Yes	-1.55044	0.95212
P04037	Yes	-1.54942	3.17443
Q01574		-1.53649	4.48576
Q06405	Yes	-1.52876	2.19116
Q12189		-1.52294	4.79739
P01097	Yes	-1.51541	1.95064
P40543		-1.51397	2.19959
P15202	Yes	-1.50971	2.41806
P40017		-1.50936	2.86733
Q07913		-1.4965	0.872328
P40152		-1.48383	4.65984
P53260	Yes	-1.4503	1.64243
Q03649	Yes	-1.43245	1.50306
P00331		-1.43107	2.24674
Q05776	Yes	-1.42702	2.7658
P20967	Yes	-1.42007	2.68775
Q08992;Q04902		-1.41272	2.15703
P43635	Yes	-1.40713	4.44321
P36070		-1.40415	0.72068
Q02207		-1.3977	3.10236
P40568		-1.39756	0.396884
Q02873	Yes	-1.3961	1.5164
P09457	Yes	-1.39324	2.34482
P33327		-1.39257	2.83669
P33749		-1.37685	1.19017
P40025		-1.3698	0.686584
P13130		-1.36277	1.04183
Q08919		-1.3611	1.41639
Q12040		-1.34442	5.01896
P40530	Yes	-1.34424	0.903234
P29465		-1.34133	1.25106
P39518		-1.3352	3.77622
P30902	Yes	-1.32901	2.33421
Q06592		-1.32498	2.67435
P38284		-1.32417	2.47894
P14180		-1.29738	0.953449
P39994		-1.29425	3.92564
P32467		-1.29395	0.380513
Q12428	Yes	-1.28572	5.1986
P38243		-1.28487	2.47246
P32584		-1.28348	1.27523
P54786		-1.27497	0.41234
P19414	Yes	-1.26548	3.91559
P08679	Yes	-1.26429	1.33907
P08417	Yes	-1.26082	2.75919
P36035		-1.25678	1.34598
Q05635		-1.25336	1.32917
P53158		-1.24078	1.35195
P34231		-1.23958	1.6855
P53751		-1.23454	1.68395
Q12359		-1.22992	4.74531
P38085		-1.22751	2.18618
P0CX22;P0CX21;P0CX20;O13559		-1.22015	0.947574
Q12749		-1.22011	1.26717
P53230	Yes	-1.21997	2.44492
P38137		-1.21608	3.26968
P32656		-1.21387	3.20984
P13045		-1.20628	2.1108
P38710		-1.20152	3.80304
P32191	Yes	-1.19954	2.99741
P00890	Yes	-1.19452	2.95823
P32490		-1.19432	2.10312
P41903	Yes	-1.18719	3.56658
Q08157		-1.18596	6.47506
P20081		-1.18554	2.15543
P38090		-1.18519	2.22246
P21306	Yes	-1.18396	1.68811
P30605		-1.18094	0.860196
P03873	Yes	-1.17564	1.00629
P38086		-1.17093	1.22229
Q12412		-1.16706	2.72844
Q02749		-1.16517	0.293034
P39005		-1.16474	0.682159
P19262	Yes	-1.1634	1.67302
Q3E731	Yes	-1.16146	1.59573
P38696		-1.1575	0.545771
Q12043	Yes	-1.147	1.47854
Q3E776	Yes	-1.14578	2.28507
P53078		-1.13795	1.86516
P40088	Yes	-1.1377	0.940239
P19955	Yes	-1.12798	1.61641
P33306		-1.12724	0.982597
P38305		-1.11595	1.21862
P0C2I9		-1.11581	4.85699
P38342		-1.10172	4.20684
Q12165	Yes	-1.09512	1.68265
Q08004		-1.09414	3.67262
P22516		-1.09199	2.30342
P08067	Yes	-1.091	2.71669
P16547	Yes	-1.08971	2.11228
P32770		-1.07591	1.74291
P34230		-1.06945	0.824003
Q01589	Yes	-1.05943	1.65086
P28006		-1.05727	2.13327
P38152	Yes	-1.05552	1.39786
Q3E824	Yes	-1.05433	2.47337
Q3E785	Yes	-1.05372	1.11303
Q2V2P3	Yes	-1.05135	1.33705
P17505	Yes	-1.04284	2.34179
P50945	Yes	-1.04251	1.7868
P38009		-1.04043	2.09726
P28834	Yes	-1.04041	3.74837
P08432		-1.03895	0.353911
Q06580		-1.03833	2.27472
P32798		-1.03573	4.12886
P03876	Yes	-1.03265	0.925695
Q06408		-1.03243	2.24891
Q04121		-1.03232	1.3438
Q04013	Yes	-1.03064	2.35149
P32796	Yes	-1.02946	4.93479
P32476		-1.02608	2.69671
P22768		-1.02546	1.11296
P38077	Yes	-1.02135	2.31579
P07257	Yes	-1.02126	2.14686
P00830	Yes	-1.01562	1.97356
P38616		-1.01472	2.65638
P49095	Yes	-1.00821	2.85447
P07251	Yes	-0.999577	1.93374
P40360	Yes	-0.993616	0.921236
P40565		-0.991999	1.97514
Q12482	Yes	-0.988674	0.913326
P38325	Yes	-0.988401	3.03637
P48564	Yes	-0.975797	1.03528
P21147		-0.969058	1.09149
P32339		-0.96669	2.98827
P35736		-0.957966	0.438272
P38958	Yes	-0.949202	0.894333
P07256	Yes	-0.947698	1.73071
P47125		-0.945624	1.30145
P41913		-0.942745	1.18125
P00175	Yes	-0.94119	2.60691
Q06563	Yes	-0.941019	0.922745
P32329		-0.940636	0.313076
P38212		-0.932268	2.309
P39979		-0.927788	6.29139
P36077		-0.924469	0.411515
P38231	Yes	-0.922771	0.710217
Q92316		-0.919348	0.767204
P22215		-0.917611	0.508842
Q08960		-0.915355	1.98185
P47042		-0.911099	1.28541
Q99359		-0.910438	0.527752
P53316		-0.909186	3.0238
P47177	Yes	-0.907655	1.57798
Q06522		-0.906786	0.939318
Q06810		-0.906559	1.88072
Q12050		-0.904145	0.510527
P38999		-0.90282	4.96148
P32340	Yes	-0.900823	2.72096
P19145		-0.899156	2.54432
Q12117		-0.898933	4.00074
P36112	Yes	-0.893342	2.20429
P25036		-0.889391	0.958979
P05747		-0.889102	0.581378
P27636		-0.880586	2.90632
P22289	Yes	-0.876878	0.935008
P53257	Yes	-0.876791	0.873876
P40218		-0.874649	1.70111
P18239	Yes	-0.874105	2.22078
P23641	Yes	-0.872172	1.76339
Q3E756		-0.870933	1.72516
P39677	Yes	-0.867528	1.8543
P08638		-0.866727	0.453215
P38928		-0.858629	2.24142
P13711		-0.858192	4.63021
Q07500	Yes	-0.855238	1.37831
P53170	Yes	-0.84802	0.357828
P28241	Yes	-0.845056	3.69854
P34228		-0.842663	1.12784
P21524		-0.841735	4.37266
P07143	Yes	-0.841597	1.22214
P53823;P43544		-0.838313	0.159042
P00447	Yes	-0.828352	1.99604
Q12734		-0.827682	2.65849
P50087	Yes	-0.826336	1.57052
P0C2J1		-0.825883	1.52472
P00127	Yes	-0.824081	1.0643
P38967		-0.821678	1.22334
P50276		-0.821342	0.774617
P25337		-0.8195	0.965031
P25360		-0.813072	1.85166
Q08693		-0.812474	1.21058
P38993		-0.812216	2.85982
Q96VH5	Yes	-0.807534	1.28952
P38278		-0.804024	0.724064
P53728		-0.797315	4.35228
P38770		-0.795775	1.20634
Q3E7A9	Yes	-0.793611	0.90799
P25646	Yes	-0.793409	0.812247
P39945		-0.782661	3.28658
P40561		-0.779104	4.67675
P53319		-0.777078	2.09981
P53243		-0.776355	1.63489
P53171	Yes	-0.775476	1.40437
P40476		-0.775295	0.403339
P07248		-0.769485	3.22501
Q08422		-0.767558	2.35241
P47822		-0.767202	1.45309
P38812	Yes	-0.767142	2.38536
P32875	Yes	-0.765709	3.32066
P53982		-0.764968	3.36832
P40260;P53390		-0.763766	1.83033
P47087		-0.76067	0.559818
P00360	Yes	-0.759206	2.46429
Q05672		-0.756875	1.95908
P32353		-0.755198	1.34672
P11746		-0.754129	3.78658
P21957		-0.751978	1.57789
P32328		-0.748629	2.39954
P53189		-0.747519	1.50882
P34239		-0.743162	0.706284
Q01896;Q12691		-0.738905	1.44646
P39726	Yes	-0.735503	1.75066
P32796-2		-0.734876	0.495607
P40583		-0.734323	1.00345
Q06820	Yes	-0.733846	1.29952
Q12498		-0.73068	0.842629
P39533	Yes	-0.729598	2.8884
P38816	Yes	-0.727403	3.21299
P06243		-0.72596	1.83785
P25376		-0.724891	2.82885
P40890;P40438		-0.72287	0.631379
Q12288		-0.714909	3.89399
P43594	Yes	-0.713089	1.78
Q12674		-0.708786	1.20502
P32785	Yes	-0.707972	0.76144
P36029		-0.703431	1.82283
P54781		-0.703083	3.20943
P53909		-0.702473	4.28989
Q08873		-0.701426	3.2645
P49956		-0.699896	1.01613
P50104		-0.698973	0.994082
Q06689		-0.698279	1.04249
P47100		-0.696578	1.60844
Q05568		-0.696185	1.27465
Q05676	Yes	-0.695695	0.9248
P06633		-0.694378	1.31775
Q01217	Yes	-0.694223	0.484299
P13712		-0.692095	3.04084
P06783		-0.690199	0.681437
Q07949		-0.688882	0.871869
P27351		-0.688382	1.37325
P46671		-0.687337	0.842428
P38341	Yes	-0.687012	2.31391
Q05892	Yes	-0.685761	4.32742
P38635		-0.684944	0.682657
P38169	Yes	-0.684461	2.89609
P46983		-0.683207	0.529095
P36010	Yes	-0.681004	2.79532
P53324		-0.680914	0.530274
Q05979		-0.679907	1.51549
P46972	Yes	-0.679882	1.50272
P39108		-0.678801	2.8555
P38702	Yes	-0.678256	0.665913
Q12139		-0.678003	1.35352
P07250		-0.67778	1.99917
Q03898		-0.677227	0.802972
Q12350	Yes	-0.675582	0.891673
Q08926		-0.674167	3.55264
P09624	Yes	-0.67415	2.09548
P06774		-0.672014	1.98228
P53059		-0.66892	1.64373
P53583		-0.668252	0.729394
Q3E830		-0.66794	0.560365
P07276		-0.666689	0.976234
Q02961		-0.665132	4.46058
P07390	Yes	-0.664169	0.840484
Q06407		-0.66337	1.42716
P53312	Yes	-0.663316	1.2086
Q03673	Yes	-0.660966	1.86296
P31787		-0.658326	1.22244
P43534;P42883;Q07748;P47183		-0.656907	0.36523
P28272		-0.655671	1.90067
Q12221		-0.653182	1.04415
Q04093		-0.65264	1.32128
Q08219		-0.648939	2.30258
P38631		-0.647425	5.09557
Q03213		-0.647202	1.09851
Q04231		-0.643672	0.574833
P38241		-0.643053	1.00018
P40884		-0.642686	1.10745
P0CH09;P0CH08;P0CG63		-0.641029	0.146205
P53685		-0.640627	2.46821
Q07821	Yes	-0.639864	0.825112
P38627		-0.639846	4.16239
Q05863	Yes	-0.637848	0.70925
P16892		-0.637301	3.38178
P53824		-0.636811	0.533343
P40185	Yes	-0.636399	2.04188
Q12489		-0.635011	0.555052
Q12493		-0.633683	0.320598
Q03897		-0.630907	1.98374
P38179		-0.627697	1.10689
P32788		-0.626976	0.572728
Q06156		-0.626589	2.12937
P20457		-0.625081	0.788555
P13587		-0.623802	1.92557
P26188		-0.623365	0.808276
P14682		-0.623094	4.54581
P53918	Yes	-0.62134	1.86638
P07252	Yes	-0.621204	0.255293
P08593	Yes	-0.618178	0.602004
P41909		-0.617841	0.166185
P34246		-0.616743	0.793528
P38971		-0.616238	0.412076
P31381		-0.615485	1.08547
P32330		-0.612164	2.77455
P38148		-0.612085	1.79704
P38236		-0.610646	3.18566
P53148		-0.610501	1.72313
P39724	Yes	-0.609609	3.22918
Q3E798	Yes	-0.608303	1.53371
P00044	Yes	-0.606949	2.6708
P25334		-0.606027	0.698164
P36141	Yes	-0.603827	1.23634
Q03233		-0.603649	2.45338
P53983		-0.603636	1.69535
P32849		-0.603268	1.9768
P40011		-0.602352	1.76006
Q08236		-0.601998	1.25884
P40035	Yes	-0.600348	3.90405
P40989		-0.597017	1.74842
P50947		-0.596644	1.56714
P28627	Yes	-0.596339	0.530479
Q00055		-0.595036	2.70603
P09950	Yes	-0.594211	0.949497
P38230		-0.594206	3.03068
Q12317		-0.593355	0.943338
P39014		-0.592339	0.791588
P32622		-0.592226	0.428751
Q06204		-0.592118	0.49618
Q07799	Yes	-0.591819	1.00438
P07259		-0.590151	4.28386
Q12056	Yes	-0.59011	0.293161
Q12246		-0.589655	4.02102
P48015	Yes	-0.587734	0.63792
Q02981	Yes	-0.586535	1.46611
P32573		-0.586505	2.12834
Q08032		-0.584282	0.490429
Q06410		-0.583222	2.07094
P31755		-0.582943	2.94402
P34250		-0.580859	0.847559
Q06159		-0.58038	1.71239
P38636		-0.579938	1.76522
P19881		-0.579795	2.76094
P46947		-0.57977	1.56119
P06208;P06208-2		-0.579701	1.73822
Q03151	Yes	-0.57775	0.430864
Q12497	Yes	-0.57743	0.628959
P32389		-0.575964	0.730562
P40458	Yes	-0.570542	1.24235
P33310	Yes	-0.569829	1.88157
P38857	Yes	-0.56939	0.68743
Q12057		-0.569045	2.11652
Q03208		-0.567705	0.879482
Q03792		-0.566521	0.907751
P32801		-0.564209	0.830509
Q04675	Yes	-0.563423	0.808882
P21954	Yes	-0.562949	1.97898
P53598	Yes	-0.562768	1.35438
P32775		-0.562493	7.79536
P42835		-0.561462	0.511713
Q06835		-0.560791	3.49893
Q06412		-0.557165	0.679959
P38206		-0.556571	1.41526
P40958		-0.554031	1.50645
Q03180		-0.553134	0.970927
Q06089	Yes	-0.551397	0.715664
P32787	Yes	-0.550563	3.07064
P47176		-0.550281	2.01939
P39682		-0.550055	0.818739
P53320	Yes	-0.547012	0.634626
Q02775		-0.546786	0.915747
P40090		-0.546672	1.325
P32486		-0.545132	3.44898
Q04839		-0.545047	1.94717
P36224		-0.54482	0.852828
P42826		-0.544511	4.33698
Q08906		-0.543805	0.667352
P52910		-0.539418	3.55362
P53110		-0.538762	0.37811
P34227	Yes	-0.538042	1.24481
P40060	Yes	-0.537106	1.74935
P34162		-0.536356	3.25289
Q08887		-0.534369	0.42087
P04710	Yes	-0.534204	0.88981
P20438		-0.533018	0.592443
Q06836		-0.532943	0.725844
P47093		-0.532761	1.45334
P47137		-0.531915	3.60582
P34164		-0.528562	2.01326
P32343		-0.528495	1.10905
P25659		-0.527665	1.29624
P25297		-0.526523	0.543404
P38295		-0.526289	2.76466
P53265		-0.525856	3.35232
P25454		-0.525567	1.91928
P39540		-0.521618	1.36384
Q03772		-0.521411	0.974635
P0C268	Yes	-0.520277	0.557482
Q04991		-0.51931	0.769079
P38306		-0.518519	2.23742
P87275	Yes	-0.518076	0.446461
P36022		-0.517362	0.710154
P32488		-0.517084	1.94506
Q04935	Yes	-0.517021	2.14688
P03881	Yes	-0.516948	0.350679
Q03776		-0.516904	2.03944
P53220	Yes	-0.51399	2.993
Q06671		-0.513844	0.67934
P53065		-0.513643	0.615501
P53630		-0.513542	0.455931
P39016		-0.513483	1.60529
P43554		-0.513135	0.896396
P53867		-0.511617	1.89288
P22804		-0.511012	1.12214
Q08986		-0.509162	1.22328
P40347		-0.509076	1.78215
Q03012		-0.509009	1.3507
Q12127		-0.508598	0.325447
P47128		-0.508476	0.647607
P53924		-0.506614	4.17623
Q05937		-0.506087	1.51074
P39535		-0.505451	0.411855
Q3E793	Yes	-0.50318	1.30016
P10862		-0.502512	0.534442
P43577		-0.501388	2.36457
P47029		-0.500926	1.32049
Q06604		-0.499582	1.52942
P49367	Yes	-0.498892	3.32595
Q02554		-0.492809	0.503778
P04840	Yes	-0.491784	1.82317
P0CT04		-0.491022	1.2743
Q12259		-0.490282	0.910554
P25042		-0.490207	0.3688
Q3E829		-0.489628	0.471755
P47051	Yes	-0.489542	0.445146
P38904		-0.488615	0.436981
P06844		-0.488393	0.934321
P38778		-0.48822	0.305887
P40556	Yes	-0.487911	0.632019
P53839		-0.487768	3.67994
P40031	Yes	-0.486806	2.36129
P40515	Yes	-0.484627	2.92574
P39967		-0.483745	0.665067
P03875	Yes	-0.483347	1.82534
P46670		-0.48196	0.927828
P40508	Yes	-0.481076	3.57017
Q12082	Yes	-0.480811	0.384937
Q03964		-0.480443	0.318351
P36004		-0.479921	0.99045
P0CH64;P0CH63		-0.478083	0.521896
P38071	Yes	-0.476422	2.001
P32487		-0.475265	0.338106
P54114		-0.473653	1.28577
P32621		-0.473278	2.80794
P25559		-0.472331	3.33992
P08004		-0.472017	2.57187
P53752		-0.471908	0.73269
P32601		-0.468277	0.683307
Q3E7Z5		-0.467783	1.00839
Q04602		-0.467599	1.76052
P36038	Yes	-0.466939	0.733775
P32874	Yes	-0.465267	1.6489
P40084		-0.465139	1.63089
P40464	Yes	-0.464828	0.208991
P47127	Yes	-0.464381	1.83405
P54867		-0.463152	1.53762
P43615		-0.46183	1.3184
Q08232		-0.461619	1.70884
Q04562		-0.45985	1.09501
P32909		-0.459329	2.36455
P38749		-0.45666	1.56914
P32464		-0.455877	1.22603
Q04087		-0.455095	0.792505
P21192		-0.454917	0.397238
Q03430	Yes	-0.454663	0.449991
Q03264		-0.454362	1.60457
P32807		-0.453718	0.322107
P43592		-0.452363	0.618615
P28320		-0.452247	2.19885
P32583		-0.451049	1.37392
P33312		-0.450234	3.15565
P35688		-0.449519	0.749221
P06843		-0.44809	0.537348
Q03702	Yes	-0.447319	0.70976
P42843		-0.447212	1.28385
P26725		-0.447042	0.454768
P38962		-0.446147	2.07784
Q04049	Yes	-0.445113	0.486145
Q08144		-0.444661	0.636196
P23493		-0.443299	1.12298
Q12524	Yes	-0.442867	2.41791
Q04003		-0.44209	0.263093
P24279		-0.43993	2.86996
P25389		-0.438697	0.453039
P53584		-0.438342	0.457035
P54070		-0.437331	1.8842
P40986		-0.431785	3.46383
P25719	Yes	-0.42868	1.17684
P07834		-0.428052	0.838537
Q08245		-0.427864	1.58116
P36103		-0.42748	1.16574
P25333	Yes	-0.426697	0.738005
Q12365		-0.426655	0.330471
P80210		-0.424883	4.21135
P39525	Yes	-0.424746	0.892382
Q12020		-0.424329	0.98318
P38239		-0.424114	1.13077
P09798		-0.423925	0.535004
P38066		-0.423308	3.05659
P47131	Yes	-0.422019	0.718698
P47170		-0.42169	2.39494
Q02521		-0.420804	0.676523
P07274		-0.418166	1.90445
Q06821		-0.418088	2.04762
P38207		-0.417535	0.59916
P38987		-0.417073	1.02978
P39009		-0.416338	1.50043
P08964		-0.416264	0.570663
P25296		-0.415324	0.666308
Q04432		-0.41354	0.899859
P36091		-0.411589	1.11494
Q12334		-0.410141	0.656771
Q12402		-0.410094	1.24041
P53955		-0.409893	0.68923
Q12372		-0.409151	0.424257
P36143		-0.408688	1.12287
P54861	Yes	-0.408507	2.16423
Q00947		-0.408389	0.741429
P38068		-0.408297	1.03019
P18496	Yes	-0.407714	1.29628
Q06817		-0.407485	0.820378
P53913	Yes	-0.407139	0.34272
P53311	Yes	-0.406316	2.06724
P38633		-0.405987	0.327958
P53742		-0.405848	2.94535
Q07540	Yes	-0.405787	0.733229
P38877		-0.40444	0.516848
P37303		-0.404138	1.49865
P42950		-0.403022	0.271315
Q12348		-0.402843	1.05361
Q04033		-0.400713	0.618977
P38998		-0.400367	2.69463
P24031		-0.399	2.21948
Q12156		-0.397505	3.55909
P07170	Yes	-0.397372	2.7252
Q12292		-0.396904	2.34206
Q04408	Yes	-0.396856	0.375435
P53938		-0.395658	0.720372
Q12134		-0.395368	1.04935
Q06497		-0.394896	1.16531
P06785		-0.393274	3.13761
P52867		-0.393161	0.254617
P26449		-0.39242	0.576282
P06775		-0.391194	0.238378
Q03559		-0.390908	0.921895
P53281		-0.389996	1.23873
Q12270		-0.388929	1.57977
Q99332		-0.387286	0.361728
P53093		-0.386794	0.87519
P32836		-0.38659	0.746293
P43619		-0.386203	2.87931
Q12003		-0.386003	1.90211
P40352		-0.385682	0.557957
P15732		-0.384906	0.50221
Q04792		-0.384231	1.61872
P53954		-0.384145	3.36096
Q12263		-0.384038	1.46598
Q04437		-0.383322	0.690716
Q12106	Yes	-0.383199	0.8143
P43563		-0.38246	0.397569
P47011		-0.382458	1.18948
P04650		-0.380462	0.743406
Q04585		-0.380383	0.639158
P25651		-0.379885	1.31854
P03962		-0.379692	2.64874
Q03446		-0.379651	0.502945
P38959		-0.379301	0.693745
Q03323		-0.377776	1.36711
P38744	Yes	-0.376046	1.10193
Q12481		-0.375545	0.724151
Q06325	Yes	-0.37529	1.24504
P46678		-0.375102	2.06798
P23503		-0.374767	1.24245
P15992		-0.374077	0.55553
Q05809	Yes	-0.372879	0.203349
P18963		-0.372656	2.16677
Q12675		-0.372517	1.24026
Q12008		-0.371455	2.22625
P38748		-0.370578	0.784193
P53720	Yes	-0.370401	2.26593
Q08959	Yes	-0.369088	1.84163
P04821		-0.367983	2.51174
P38132		-0.367721	3.67641
P40495	Yes	-0.36716	2.70755
Q08923		-0.366951	1.99391
P53204		-0.366691	2.41421
Q86ZR7		-0.366673	2.39222
Q07351		-0.36584	0.454047
P40470		-0.365257	3.01777
P39944		-0.365166	1.32816
Q06707		-0.365052	0.344115
P40071		-0.364183	0.924842
Q06680		-0.363339	0.548751
P54857	Yes	-0.362484	0.279118
P38070		-0.362273	1.162
Q12287	Yes	-0.359283	0.553244
Q12690		-0.358675	0.281469
P12611		-0.358589	1.8165
P40559		-0.358459	0.721502
Q06651		-0.35745	0.869119
Q12274		-0.356909	1.31679
P32357		-0.356659	0.429408
Q08650		-0.356486	1.18194
P43572		-0.356355	0.252123
Q07938	Yes	-0.355094	1.59732
Q12122		-0.354033	4.81045
P32331	Yes	-0.352059	0.778516
P38931		-0.350926	1.13153
P32642		-0.34966	0.886171
Q05541		-0.349659	0.32543
Q06337		-0.348661	0.711739
P39717		-0.347816	1.8627
P36005		-0.346107	0.323728
P69852		-0.34544	0.313425
P40504		-0.344805	0.657466
Q12046		-0.343748	0.519624
P25808		-0.34368	1.79362
Q08444	Yes	-0.343539	1.23073
P21375	Yes	-0.342504	2.1069
P38282		-0.341851	0.420371
P38758		-0.341166	1.92347
Q03212		-0.34067	0.35016
P47096		-0.340318	1.19216
P38193		-0.340006	1.0801
P40076		-0.339625	0.46095
Q04201		-0.33951	0.630123
Q3E833		-0.339265	3.10069
P18411	Yes	-0.339027	0.627855
P05375		-0.338898	0.760154
P42937		-0.338497	1.40978
P22470		-0.338395	2.44352
P38247		-0.336947	0.878325
P04076		-0.33656	1.18886
P34219		-0.335023	0.370845
P38326		-0.334829	0.976736
P0CY09;P0CY08;P0CY13		-0.333969	0.409812
P32338		-0.333736	0.695281
P32842		-0.333489	0.134694
P53855		-0.333249	0.971825
P38823		-0.333084	0.547979
P31386		-0.332782	0.326027
P36064	Yes	-0.33234	0.501287
P38994		-0.332066	1.17805
P31378	Yes	-0.331034	0.63691
P43321		-0.331026	1.6676
P53121		-0.330968	1.70832
P32917		-0.330475	0.314955
P53305	Yes	-0.330194	0.348354
P36152	Yes	-0.330094	1.09779
P06115		-0.329406	0.325642
P27809		-0.328467	1.66039
P33311	Yes	-0.328354	0.822032
P32571		-0.325124	1.70936
Q06538		-0.324857	1.50205
P22146		-0.324665	2.30058
P14066	Yes	-0.323693	0.484568
P40150		-0.323444	0.259111
Q02804		-0.321905	0.551479
P22108		-0.321432	1.55956
Q05024		-0.321108	1.33669
P32445	Yes	-0.320498	0.774667
P53732	Yes	-0.319657	0.375801
P41834		-0.318469	0.748731
P38783	Yes	-0.318344	0.310921
P32480		-0.318279	1.67182
P32354		-0.318026	0.661541
P38331		-0.317308	0.627817
P01123		-0.316533	1.79701
P19657		-0.316493	0.157494
P36131		-0.316207	1.08696
P25338		-0.315964	0.917233
P38623		-0.315663	3.37507
Q03631		-0.31524	0.862135
P24814		-0.315126	1.09187
Q03266		-0.314904	3.20581
Q12146		-0.313406	0.374278
P53915	Yes	-0.312838	1.20543
P38265		-0.312134	0.224105
P40009		-0.311896	0.501846
Q12035		-0.31115	0.670178
P25567		-0.311081	2.87007
P47001	Yes	-0.311039	1.10987
P39683		-0.311039	1.95224
Q04406	Yes	-0.3107	0.65815
Q07508		-0.310566	0.375756
P35999	Yes	-0.30891	1.4392
P48606		-0.308027	0.798567
P40466		-0.30708	0.80744
Q05998		-0.306204	0.308524
Q08970	Yes	-0.305396	0.68408
Q3E7A4	Yes	-0.305327	1.06909
P39731		-0.304569	0.755835
Q12200		-0.303028	1.9236
P23285		-0.302559	0.886258
P36158		-0.302092	1.09056
Q03823		-0.301623	0.756015
P53334		-0.300582	1.43105
P38862		-0.300078	1.82914
P32643		-0.299502	2.10762
P53250		-0.298975	3.68675
P36157		-0.297268	0.214388
Q12132		-0.297183	0.228752
P40328		-0.296481	1.01239
P32451	Yes	-0.296366	0.694585
P36164		-0.296206	0.383549
P53718		-0.295144	0.0406977
Q02872		-0.295096	0.109967
P46957		-0.294041	1.09481
P38166		-0.293786	0.892434
P38848		-0.293521	0.216155
Q12006		-0.292896	0.271667
P29340		-0.292581	0.583416
P53843		-0.292478	1.9766
P38704		-0.292152	0.156559
P35056		-0.29141	0.253133
P39955	Yes	-0.2913	1.09478
Q3E6R5	Yes	-0.290491	0.755688
P06174		-0.289722	1.86735
P53095		-0.289561	1.46429
P41910		-0.289205	1.47805
P38805		-0.288949	2.11028
P38292		-0.288585	0.751049
P36154		-0.288504	2.33988
P32657		-0.288284	3.11458
P47149		-0.288202	1.1837
P40892		-0.28816	0.413201
D6W196	Yes	-0.287	1.03774
P53290		-0.286755	1.60535
P16622	Yes	-0.286614	1.15571
Q02784	Yes	-0.286197	1.6888
P31688		-0.286159	1.50261
Q12432		-0.285866	1.22515
P07271-2;P07271		-0.285474	0.332706
P40081		-0.285373	1.78104
Q12748		-0.284927	0.710875
P40361		-0.283746	2.44
P29468		-0.283566	3.16846
Q03262		-0.283539	3.45661
Q04226		-0.28351	1.15206
P53172		-0.282941	1.30656
Q08023	Yes	-0.282256	0.717556
Q02892		-0.281396	2.05452
P13382		-0.280896	1.90879
P40558		-0.280801	0.978547
P06787		-0.280472	1.41271
P38227		-0.279886	0.25149
Q12252		-0.279334	0.120946
P39953	Yes	-0.279196	0.352514
P53264	Yes	-0.278738	0.284509
P32854		-0.278537	1.08418
P40074		-0.278297	0.303384
P15891		-0.278278	3.07273
P14065		-0.27724	1.83209
P26755		-0.277207	0.71216
Q04223	Yes	-0.276462	1.032
Q04371		-0.276136	3.14887
P39111		-0.27593	0.95801
P53109		-0.275838	2.16635
Q12483		-0.27572	0.314952
P40354	Yes	-0.275468	1.04299
P46995		-0.275465	1.5778
P53272		-0.275366	0.850815
Q12032	Yes	-0.275041	1.13583
Q05584		-0.274856	2.12987
P36096		-0.274403	0.66387
P15801	Yes	-0.274357	0.0727774
P40014		-0.27406	0.7267
P53333		-0.27404	0.532528
P36027		-0.272997	0.47139
P40219		-0.272856	0.628898
Q08581		-0.272478	0.609229
P40215	Yes	-0.272187	0.946086
Q03370		-0.270384	0.854553
P01120	Yes	-0.268829	2.01872
P22696		-0.268268	1.68629
Q12468		-0.267164	0.662442
P25353		-0.266304	1.58317
P13434		-0.265537	0.989432
P40414		-0.265327	1.61886
Q02202		-0.26495	0.193861
Q08909		-0.264912	0.384522
P40467		-0.264775	1.96856
Q02863	Yes	-0.264733	0.440252
P53141		-0.264619	0.626246
P40052		-0.264548	0.476393
P21951		-0.264309	1.39042
P05150		-0.264084	0.163697
P36034		-0.263929	0.524193
P47150	Yes	-0.263667	0.645713
P80428		-0.263647	2.55912
P38738		-0.262902	0.60088
P32864		-0.262208	1.36878
Q04477		-0.261719	0.277292
P40851		-0.261183	0.244176
Q12090		-0.261015	0.37923
Q12343		-0.26075	1.15939
P22202		-0.260538	0.555801
Q03305		-0.259921	2.38328
P53739		-0.259756	1.30211
P47025	Yes	-0.259754	1.56851
P06242		-0.259137	0.868986
P40456		-0.258743	0.440716
P32905		-0.258714	0.296419
P38304		-0.257179	0.525242
Q12472		-0.256937	0.178878
P53729		-0.256886	2.01752
P14737		-0.256759	0.461763
P40308		-0.256603	0.685666
P32862		-0.256434	0.295354
P19097		-0.256142	1.53596
P13134		-0.256081	0.456552
P42838		-0.255994	1.08738
Q04347		-0.255672	0.960703
P37838		-0.255196	0.627207
P49960		-0.254878	0.47154
Q08553		-0.254861	0.454209
P50086		-0.254718	1.68043
Q12697		-0.254591	1.45493
Q06346		-0.25437	0.804025
Q06451		-0.254164	1.17365
P24280		-0.253774	1.4396
P23776		-0.253637	0.470138
P36139		-0.253487	0.859158
P52491		-0.253426	0.71197
P39521		-0.253197	0.503181
Q04673		-0.253048	1.02506
Q05543		-0.25121	1.37008
Q03655		-0.25107	1.62223
P32461		-0.251036	1.44933
P38200		-0.250963	0.732385
P11709		-0.250845	0.63976
P32590		-0.25081	1.00882
P40033	Yes	-0.249926	0.270996
P53108		-0.249523	1.08266
P53733	Yes	-0.249216	0.350089
P25554		-0.248835	0.380015
P40471	Yes	-0.24835	2.42081
P38291		-0.248333	0.610835
P42940	Yes	-0.248199	0.842888
P53724	Yes	-0.247861	0.301858
Q06188		-0.24779	1.55436
P27882	Yes	-0.247693	0.658456
P18412		-0.247648	0.366245
P25351		-0.246927	0.590595
P37262		-0.246753	1.64358
P37292	Yes	-0.246051	1.7999
P38310		-0.245764	1.01398
Q03125		-0.245528	0.22095
P22136	Yes	-0.244863	0.479951
P22434		-0.24481	1.04084
P24004		-0.243906	1.10409
P49775	Yes	-0.243809	1.22438
P11353		-0.243783	1.21733
P11978		-0.243027	0.43068
P38851	Yes	-0.24294	0.514136
P40395		-0.242355	0.162079
Q04772		-0.240824	0.892419
P17119		-0.240405	0.110632
P15367		-0.239843	1.4537
P16661		-0.239774	1.55748
P0CW41;P0CW40;Q08295		-0.23976	0.234323
P43611		-0.239665	0.546693
Q12516		-0.239401	0.275778
P32628		-0.239006	2.93809
P32466		-0.238701	0.123973
P01098	Yes	-0.238691	0.348165
P46998	Yes	-0.238327	0.264116
P38772		-0.237878	0.383269
Q07349	Yes	-0.236995	0.371528
Q96VH4	Yes	-0.236804	0.590485
Q04396		-0.23538	0.347378
P43565		-0.235159	0.720755
P52920		-0.234908	1.32813
P53947		-0.23485	0.15918
Q08687		-0.234782	1.12658
P38800		-0.233861	1.43493
P36533	Yes	-0.233667	0.407586
P32493	Yes	-0.233411	0.795597
P46973		-0.232944	0.428138
P53951		-0.232241	0.498818
Q08448		-0.232185	0.504038
P17649		-0.232052	0.76942
Q05015		-0.231198	0.735384
Q04066		-0.230833	1.18961
Q07560	Yes	-0.230531	0.307322
P38820		-0.230521	0.95671
Q06411		-0.230063	0.274564
P25355		-0.229826	1.01567
P69850		-0.229756	0.29832
Q08683		-0.229724	0.374156
Q04431		-0.229464	0.432665
Q12453		-0.22933	2.63107
P32460		-0.229317	0.417125
Q12272		-0.229277	2.54022
Q03373		-0.22924	0.465159
P38142		-0.229171	0.681523
P40917		-0.229127	0.379289
P27825		-0.229096	0.724703
P54964	Yes	-0.228977	0.486916
P53930		-0.228324	0.676844
Q03750		-0.228172	1.04363
Q07505		-0.227903	0.789789
P40541		-0.227902	0.692511
P38821		-0.227881	1.64467
P54838		-0.227767	1.60952
Q08822	Yes	-0.227747	0.898916
P48353		-0.22773	0.68267
P43590		-0.227714	1.39023
P34218		-0.227365	0.118888
Q06169		-0.227281	1.69819
P53133		-0.226976	0.471849
P14736		-0.22644	0.700136
P37020		-0.226175	0.522541
P38204		-0.226048	0.306897
P53228		-0.225862	0.362994
P28795		-0.225092	0.928815
Q12367		-0.224911	0.111483
P21339		-0.22485	0.79641
Q03629		-0.224557	1.26507
Q12522		-0.224528	2.116
P10849	Yes	-0.224298	0.38274
Q04623	Yes	-0.22425	0.129932
P25369		-0.224233	1.58134
P53246		-0.224118	1.32652
P04161		-0.223656	1.06145
P23254		-0.223557	1.26581
P40359		-0.223354	0.245103
P38111		-0.223129	0.276439
P40454		-0.223037	0.572295
Q03557	Yes	-0.222454	0.267845
P43599		-0.222189	0.817592
P53198		-0.22199	0.229797
P07246	Yes	-0.22177	1.24657
P32904	Yes	-0.219989	0.44407
Q03654		-0.219856	0.301231
Q07555		-0.219731	0.110866
Q03322		-0.219677	0.817009
Q99189		-0.219333	2.17177
Q03769		-0.218934	1.31876
P38221		-0.218696	0.687206
P48235		-0.218437	0.169253
P23595		-0.218072	0.9747
Q06409	Yes	-0.217246	0.779939
Q08981		-0.217009	0.107554
P32494		-0.216551	0.657553
P22217	Yes	-0.216455	0.928321
Q04545		-0.216409	0.403606
P54839		-0.216093	1.04241
P40505		-0.215367	0.390258
P32906		-0.214986	1.83488
Q12320	Yes	-0.214831	0.352212
P53086		-0.214442	0.218036
Q06070		-0.211666	0.333692
P38115		-0.211598	2.11128
Q99297	Yes	-0.211585	0.279809
P36124		-0.210786	0.576275
Q08949		-0.210543	0.174774
P53207		-0.210524	1.0631
Q08773		-0.210481	0.708195
P40535		-0.210367	0.844192
Q02159		-0.210131	1.18704
Q92317		-0.210045	0.731935
P36062		-0.209682	0.562488
P53341;P38158		-0.209111	0.491975
P07267		-0.208957	1.92329
P10834	Yes	-0.208785	0.418847
P53251		-0.208219	0.451543
Q04172	Yes	-0.207674	0.512084
P13517		-0.207121	1.3524
P53051		-0.207091	0.222485
P25383;Q99303		-0.206573	0.329222
Q01163	Yes	-0.206251	0.294187
P13433	Yes	-0.206147	0.615965
P00445	Yes	-0.205757	0.786814
Q05867	Yes	-0.205427	0.329649
P07149		-0.205367	1.00912
Q99288		-0.205147	1.71066
Q02608	Yes	-0.204972	0.281334
P40549		-0.204842	1.01252
P39720		-0.204345	0.264567
P32843	Yes	-0.204124	1.68033
P32561		-0.203671	1.26162
Q04781		-0.203377	1.81313
P38714	Yes	-0.202978	0.31896
Q12198		-0.202871	0.459831
Q12001		-0.20284	0.327302
P39933		-0.202342	0.0907108
Q08649		-0.202161	0.281482
P43122	Yes	-0.20197	0.34584
Q08224		-0.201761	0.598684
P39006	Yes	-0.201637	0.63362
Q12168		-0.201621	1.71395
P00931		-0.201602	3.07188
P47014		-0.201546	0.102891
Q07800		-0.200387	0.579176
P38235		-0.200096	0.992495
P47064		-0.199219	1.02833
P47123	Yes	-0.199099	0.561381
P53090		-0.198945	2.65145
Q12152		-0.198821	0.277868
Q06632		-0.198555	1.14654
Q12408		-0.198352	0.294875
Q05530	Yes	-0.198181	0.234745
P53076		-0.197911	2.16613
P38198		-0.197843	0.183076
Q03722		-0.197755	0.503729
Q03429	Yes	-0.196831	0.253305
Q12480	Yes	-0.196654	0.894733
P15315		-0.196042	0.151921
Q06705		-0.195903	0.674497
P40567		-0.195528	0.422855
P53236		-0.195219	0.157227
P36145		-0.194985	0.788962
Q04489		-0.19479	0.689688
Q12368		-0.194719	0.429515
P53241		-0.194459	0.131045
P13393		-0.194457	0.846734
P32600		-0.194422	1.08086
Q12393	Yes	-0.194201	0.129178
P32356		-0.193905	1.85612
P36151	Yes	-0.193829	1.21246
P32452		-0.193524	0.842612
P53201		-0.193091	0.499903
P17695-2;P17695		-0.193032	0.656645
P00431	Yes	-0.192975	0.795458
P42934		-0.192795	0.667009
P40580		-0.192622	0.854274
P25616		-0.192576	0.611883
Q04728	Yes	-0.192371	0.553701
P04803	Yes	-0.192323	0.560127
P36083		-0.191536	0.301459
O14464	Yes	-0.191383	0.404344
P40540		-0.191282	1.24167
P22023		-0.19128	1.33754
P53239	Yes	-0.191045	0.221401
Q02773	Yes	-0.190728	0.351463
P38187		-0.190501	1.30998
Q08966		-0.190295	0.715465
P40468		-0.189669	0.825544
P25044		-0.189655	0.957701
P38736		-0.18946	1.78851
P53123	Yes	-0.18927	0.283446
Q03735		-0.189111	1.20228
Q02883	Yes	-0.188979	0.528371
P25358		-0.188872	0.375404
Q00402		-0.188579	1.60372
P33203		-0.188237	0.419002
P48562		-0.188007	1.26688
P27796	Yes	-0.187743	0.178264
P54113		-0.187697	3.58445
P39735		-0.187643	0.217042
Q07655		-0.187391	0.817856
P52868		-0.187198	0.181489
Q12124		-0.186931	1.10629
P40532		-0.186184	0.266769
P32606	Yes	-0.185383	0.39113
Q12305		-0.185232	0.490254
Q2V2P1		-0.185226	0.322519
P36146		-0.185135	0.383489
P39988		-0.185028	0.612986
P40155		-0.184908	0.607744
P53437		-0.184254	0.285368
Q08230	Yes	-0.183969	0.354858
P37263		-0.183838	1.1389
Q06389		-0.183431	0.620467
P50875		-0.183309	0.216603
P38302		-0.182397	0.2618
Q03834		-0.182263	0.892256
P40693		-0.182	1.3171
P40562		-0.181778	0.582574
Q05871		-0.181558	0.620472
P25270	Yes	-0.181543	0.368515
Q04598	Yes	-0.181531	0.287202
P24384		-0.181425	0.426569
Q06336		-0.181367	1.50562
P40151		-0.180928	0.117583
P19146		-0.18088	1.30052
Q03525		-0.180742	0.368037
Q08223	Yes	-0.180358	1.17606
Q08774	Yes	-0.180105	0.120813
P53769		-0.1798	0.197119
P33328		-0.179602	0.573711
Q06104		-0.17952	0.302575
P33301		-0.179134	0.307036
P53277		-0.178203	0.424352
P36068		-0.178148	0.798702
P50944		-0.177061	0.176352
P38813		-0.176975	0.176267
P38555		-0.176263	0.61614
P38167		-0.176079	1.80874
P04819;P04819-2		-0.176068	0.89773
P38170		-0.175888	0.0922006
P38349		-0.175366	1.06881
P36056	Yes	-0.174826	0.34071
Q07648	Yes	-0.174657	0.115417
P39721		-0.174537	0.369398
P20486		-0.174314	0.707057
P53191		-0.17426	1.38136
P53894		-0.17422	1.06614
P39547		-0.173593	0.193978
P38712		-0.173098	1.52502
P38866		-0.172643	0.335825
P53237		-0.172572	0.264401
P53185		-0.172344	0.417456
Q03976	Yes	-0.172071	0.19738
Q08932		-0.171969	0.3558
P27692		-0.17176	1.09349
P07884-2;P07884		-0.171627	0.500587
Q03338		-0.171315	0.602327
P32525		-0.171288	0.301108
P10622		-0.171249	0.244371
P10663	Yes	-0.171225	0.289969
Q08956		-0.170948	0.143581
P38809		-0.17002	1.51719
P33339		-0.169763	1.04722
Q12488		-0.169492	0.255836
Q07716		-0.169289	0.577875
P38298		-0.168694	0.0893874
Q08045		-0.167848	0.313009
P38329		-0.167454	0.207023
P17121		-0.167152	0.318692
P17157		-0.16654	1.00701
P25631		-0.166492	0.859551
P32639		-0.166115	1.19434
P38828		-0.166115	1.48533
P39719		-0.166047	0.472679
P28707		-0.165914	0.769226
P39103	Yes	-0.165912	0.202236
P46965		-0.165751	0.442387
P31385		-0.165531	0.420288
P50111		-0.165233	0.48378
P38177		-0.165191	0.564634
P38875		-0.164718	0.800406
P40462		-0.164597	1.67983
P38427		-0.164424	1.0555
Q12015		-0.16434	0.602821
P53083	Yes	-0.163736	0.115332
P38079	Yes	-0.163596	0.299965
Q03246	Yes	-0.163589	0.321078
P40002		-0.163019	0.421537
P25566	Yes	-0.162917	0.404795
P40416	Yes	-0.162539	0.384671
P13902		-0.162298	0.152171
Q07895		-0.162291	0.633014
P28319		-0.161988	0.486779
Q00539		-0.161725	0.244722
P39708		-0.161445	0.186568
P36088		-0.160726	0.693309
P38745		-0.159816	0.476312
Q12044		-0.158929	1.22244
P33308		-0.158576	0.489237
P36039		-0.158254	0.0952193
P53849		-0.158228	0.205846
P41697		-0.158227	0.932642
P33748		-0.158179	0.168908
P48570		-0.157885	0.330566
P38682		-0.157612	0.796632
P40312		-0.157237	0.23028
Q08273		-0.156975	0.346555
Q06667		-0.156853	0.229277
Q05027		-0.156592	1.0855
P25847		-0.156518	0.810894
Q06011	Yes	-0.156281	0.304316
Q04603		-0.156015	0.562713
P18480		-0.15601	1.51843
P48837		-0.155844	1.24502
P25344		-0.155692	0.576607
Q12362		-0.155684	0.584321
Q03254		-0.155674	0.634864
P40075		-0.155627	1.11012
P43617	Yes	-0.155319	0.293737
P23500	Yes	-0.154991	0.197898
P14832	Yes	-0.154803	0.417717
P47122		-0.154632	1.01783
P53315		-0.154578	0.501263
P37304		-0.154364	1.48587
P21182		-0.15435	1.15068
P38139		-0.153431	0.721658
P38884	Yes	-0.15324	0.35378
P16467		-0.153005	0.129422
Q08465		-0.152713	0.23024
P33324		-0.152644	0.412322
Q08220		-0.152532	1.41813
P48236		-0.152469	0.255192
Q07458		-0.152404	0.433947
Q02948		-0.152217	0.526305
P40422		-0.152033	0.364787
Q08561		-0.151828	0.446295
Q06636		-0.151654	0.0698197
Q08492		-0.151479	0.472714
Q08193		-0.151012	0.665221
P43618		-0.150845	0.321007
P40208		-0.150835	0.867294
P16664		-0.150789	0.329828
Q03177		-0.150704	0.205787
P21374		-0.15058	0.135252
P17558	Yes	-0.150536	0.168717
P39984		-0.150127	0.86789
Q05791		-0.149613	0.480013
P48016		-0.149579	0.324918
O13547		-0.149228	0.234821
P36037		-0.149208	1.21914
P38334		-0.14888	0.32616
P40489		-0.148404	0.268528
Q06106		-0.148305	1.11053
P25639		-0.147882	0.0797952
Q08686	Yes	-0.14782	1.34874
Q03002		-0.147582	0.155932
Q12069	Yes	-0.147219	0.280105
P28495		-0.147158	0.835332
P50101		-0.147115	1.46733
P27999		-0.145917	0.366562
P51996		-0.14562	1.98104
P34760		-0.145534	1.75008
P38138		-0.145444	0.993127
P47160		-0.145087	1.3491
P47095		-0.145003	0.446368
P40449		-0.144986	0.363261
Q12167	Yes	-0.14451	0.158171
P22082		-0.144279	1.8825
P21269-3		-0.144235	0.750766
P32317	Yes	-0.144233	0.436047
P40960		-0.144228	0.398991
Q12094		-0.144199	1.0538
P38121		-0.144156	0.475587
P22579		-0.143937	1.54976
Q12163		-0.143565	0.557655
P46680		-0.143237	0.66632
P32806		-0.143074	0.327838
P25367		-0.142958	0.447867
P03877	Yes	-0.142485	0.0890631
Q3E841		-0.14223	0.681967
Q07454		-0.141822	0.188005
P02381	Yes	-0.141747	0.119571
Q03201	Yes	-0.141121	0.276512
P39522	Yes	-0.14062	0.472828
P39706		-0.140087	0.134653
Q05518		-0.139795	1.3331
P47167		-0.139466	0.0866735
P47140	Yes	-0.139384	0.326471
P50278		-0.138909	0.308044
P53196		-0.137308	1.47675
Q12326		-0.137023	0.145618
P43132		-0.136671	0.201053
Q03900		-0.136306	0.150145
Q01560		-0.135963	0.633204
P38336		-0.135626	0.262563
Q99186		-0.135452	0.398876
P00572		-0.135418	0.425446
P03878	Yes	-0.13532	0.0628224
P27810		-0.135024	0.475602
P11938		-0.134946	1.11752
P47044		-0.134636	0.462446
Q06479		-0.134149	0.410857
P40356		-0.133946	0.321944
P35169		-0.133835	0.960852
Q06102		-0.13351	0.327949
Q04170		-0.133478	0.374106
P33734		-0.133037	1.08105
P08566		-0.132126	0.993567
Q06616		-0.132069	0.274964
P04786		-0.131215	0.515852
P53130		-0.130814	0.0534642
P38784-2;P38784		-0.130769	0.508542
P36169		-0.12876	0.395013
Q12159		-0.128654	0.594907
P22148		-0.128199	0.901957
P27616		-0.127894	0.631961
P18544	Yes	-0.127674	0.0981763
P34222	Yes	-0.127617	0.336493
Q12450		-0.127567	0.437737
P10962		-0.12746	0.436255
P41811		-0.127126	1.01305
Q04004		-0.126665	0.395537
P32419		-0.126615	0.540416
P53730		-0.126357	1.1294
Q9URQ3		-0.126287	0.276185
Q12306		-0.125754	0.227741
P38863		-0.125505	0.185638
P32939		-0.125425	0.62357
P38109		-0.125196	0.305348
P04802		-0.125141	1.11257
Q06321		-0.124735	0.535625
P38064	Yes	-0.124664	0.1643
P28239	Yes	-0.124659	0.558778
Q06682		-0.124569	0.784563
P43561		-0.124546	0.881098
P23642		-0.124263	2.08645
P38321		-0.124026	0.827651
P38075	Yes	-0.123756	0.820598
P06838		-0.12371	0.0715435
Q05789		-0.123616	0.188572
Q03161		-0.123484	1.11452
P42847	Yes	-0.123389	0.141432
P38273		-0.123273	0.163329
P35723		-0.123048	0.567779
Q04212		-0.12299	0.442471
Q08817		-0.122564	0.216316
P53273		-0.122544	0.890469
P29547		-0.122007	0.95164
P24276		-0.121738	0.618644
Q01329		-0.121712	0.705291
P46949		-0.121473	0.383385
P38069		-0.121205	0.815642
Q12509		-0.121162	0.256883
Q04491		-0.121133	0.815962
P35734		-0.120782	0.257666
P46674		-0.12065	0.133882
P54999		-0.120613	0.216498
P47068		-0.120031	1.43728
P25087		-0.119952	0.871604
Q04370		-0.119907	0.0957306
P25588		-0.119699	0.311049
Q03941		-0.119688	0.369646
Q03407		-0.119642	0.836717
P28789		-0.119253	0.393013
Q02574		-0.118896	0.148181
P46958		-0.118458	0.48726
P53036		-0.118432	0.0897509
P38266		-0.118313	0.364022
P53153	Yes	-0.118265	0.143325
Q04228		-0.118224	0.557622
P32378	Yes	-0.118224	0.23444
P39526		-0.118102	0.545378
P40486		-0.117628	0.639515
P35183		-0.117537	0.634646
Q99314		-0.116959	0.168221
P35718		-0.116783	0.423981
P19735		-0.116474	0.539825
P37012		-0.1163	0.437516
Q08268		-0.116053	0.0368608
P53154		-0.115389	0.323265
P53836		-0.115379	0.434794
P48558	Yes	-0.115366	0.307836
Q02754		-0.115094	0.276634
Q06628		-0.11495	0.199508
P28321		-0.114894	0.353372
P31380		-0.114861	0.373725
Q12066		-0.114856	0.162981
P35719		-0.114416	1.33011
P15496		-0.114375	0.433144
P14907		-0.114214	0.94004
P25558		-0.114087	0.348662
P39676	Yes	-0.113984	0.410579
P20485		-0.113929	0.627442
P32783		-0.11376	0.410035
P38208		-0.113432	0.391398
P40480		-0.113219	0.293806
P38332		-0.113098	0.337716
Q02767		-0.11306	0.355563
P38713		-0.112622	0.796212
Q03796		-0.112431	0.204485
Q06170		-0.112396	0.189752
Q12242		-0.111749	0.417171
Q06485	Yes	-0.111697	0.256672
P38852		-0.111664	0.116585
P50102		-0.111564	0.405515
Q92331		-0.111545	0.632622
P32522	Yes	-0.111421	0.144343
P40018		-0.111282	0.565087
Q06142		-0.11126	1.73013
Q12309		-0.110682	0.202238
P33759	Yes	-0.110515	0.169884
Q99369		-0.110464	0.458249
Q03361		-0.110021	0.522761
P12695	Yes	-0.108973	0.391794
P36060	Yes	-0.108833	0.284822
P38768		-0.108816	0.63746
P47084	Yes	-0.108519	0.213529
Q03786		-0.107942	0.27127
P39707	Yes	-0.10729	0.197341
P18899		-0.107049	0.236839
P40496	Yes	-0.106501	0.214604
P34224	Yes	-0.106268	0.139137
P31109		-0.106244	0.323935
P23292		-0.10607	0.510128
P40506		-0.105999	0.5108
P08524		-0.105924	0.900104
Q03795		-0.105881	0.153582
Q04964		-0.105716	0.212326
P32634		-0.105584	0.105724
P20606		-0.105529	0.610435
O75012	Yes	-0.105381	0.13578
Q03516		-0.105381	0.448341
Q6WNK7		-0.105343	0.130102
P36036		-0.105168	0.375344
P41733		-0.105117	0.300626
Q12206		-0.105103	0.421576
P36520	Yes	-0.105098	0.151728
P32803		-0.104993	0.299548
Q02199		-0.104646	1.30267
Q07589		-0.104484	0.284507
P43582		-0.103588	0.350979
Q04341	Yes	-0.103513	0.177685
P27614		-0.102735	0.60304
Q12404		-0.10256	0.587952
P38216		-0.102235	0.107204
P14242		-0.102133	0.168586
P39732		-0.102094	0.0662517
P31377		-0.102008	0.184435
P24720	Yes	-0.101832	0.0444104
P38175	Yes	-0.101812	0.101488
Q08968	Yes	-0.10179	0.0969257
P22855		-0.101781	0.348944
P46367	Yes	-0.101561	0.257906
P38798		-0.101497	0.404613
P47076		-0.101411	0.400774
P32491		-0.101279	0.189061
P32447		-0.101156	0.440744
P53735		-0.100719	0.286348
P53335		-0.10058	0.185248
P38335		-0.100261	0.074969
P33338		-0.100214	1.36234
Q06505		-0.100089	0.67929
P53725		-0.0999081	0.319063
P36007		-0.0995027	0.38875
P38968		-0.0984514	1.39604
P53215		-0.098246	0.200372
Q07979		-0.0982426	1.03608
P36054		-0.0978776	0.438451
P29366		-0.0976681	0.439642
P36040		-0.0972176	0.471976
Q05778		-0.0968857	0.560937
P46984		-0.096806	0.222254
P53094		-0.096288	0.332865
Q06696		-0.0962495	0.177335
P34111		-0.0962418	0.499365
P05374		-0.0954562	0.276847
Q99296		-0.0953693	0.277184
Q12164		-0.0951393	0.299501
P40053	Yes	-0.0947401	0.409045
Q07824		-0.0947251	0.0640463
P42839		-0.0946833	0.509789
P06781		-0.0946825	0.220446
P43613		-0.0943019	0.434064
P47143		-0.0940389	0.418221
Q12515		-0.0938887	0.330966
P33419		-0.0937056	0.171485
P38182		-0.0936768	0.165998
Q12224		-0.0932394	0.152166
P31376		-0.0931129	0.151531
P53628		-0.0931001	0.546954
P38250		-0.09298	0.416861
P43593		-0.0929565	0.877433
P0CX64;P0CX63		-0.092883	0.0925838
Q12038		-0.0928613	0.931462
P22209		-0.0927584	0.072732
P38920		-0.0927096	0.144683
Q08225		-0.0926267	0.652422
P0C5N3	Yes	-0.0917021	0.148137
P13259		-0.0916511	0.200076
P47190		-0.091648	0.502645
P38144		-0.0915681	0.33749
Q04399		-0.0913097	0.0978503
P53125		-0.0904509	0.32148
P25638		-0.0904137	0.178469
Q12108		-0.0901409	0.50106
Q04472	Yes	-0.0900261	0.466905
P38757		-0.090015	0.126247
P53183		-0.0899122	0.277854
Q12186		-0.0898214	0.177108
P30619		-0.0898183	0.708932
P56508		-0.0897216	0.154439
P47129		-0.089619	0.194845
P32802		-0.0896181	0.39875
Q03705		-0.0894727	0.361268
P47069		-0.0891758	0.0792262
P32472		-0.0891414	0.196963
P53604-2		-0.0880986	0.23168
Q12248		-0.0877364	0.0568544
P38297	Yes	-0.087646	0.214086
P53075		-0.0867802	0.972588
P46954		-0.0867797	0.206148
P53865		-0.0866968	0.238767
P31382		-0.086627	0.885889
P14359		-0.0862922	0.061014
Q00684		-0.0862354	0.428713
P32598		-0.0862116	0.399626
Q08412		-0.0856287	0.626252
P53011		-0.0850616	0.428168
P38861		-0.0850487	0.687833
Q06644		-0.084863	0.242493
Q12236		-0.0843714	0.352242
P19516	Yes	-0.0842183	0.433802
P25368		-0.0840462	0.313349
P07275	Yes	-0.0840073	0.541338
P08466	Yes	-0.0839011	0.442668
P40061		-0.083836	0.0758299
Q07551		-0.0837389	0.392481
Q07379		-0.0835537	0.394951
P36014	Yes	-0.0831982	0.156705
P32566		-0.0829632	0.342647
P40516		-0.0829424	0.238212
Q02770		-0.0823198	0.142721
P23201		-0.0822112	0.328892
Q04080		-0.0821256	0.257572
P14020		-0.0818707	0.462654
Q04264		-0.0817864	0.405751
Q06525		-0.0816541	0.112517
P39715		-0.081438	0.312616
Q12355		-0.0810496	0.148753
P40581	Yes	-0.0810059	0.273472
P36161		-0.0797502	0.652624
P52286		-0.0794389	0.449395
P53899		-0.0793991	0.105533
Q03778	Yes	-0.0793723	0.374968
P53905		-0.0792987	0.25278
P25343		-0.0791847	0.654535
P32910	Yes	-0.0789951	0.316877
Q03954	Yes	-0.0789869	0.251816
Q05919		-0.0789312	0.0993887
Q03088		-0.0787135	0.607289
P40482		-0.0787121	1.06393
Q03677		-0.0786356	0.189544
P52553		-0.0784212	0.201451
P69851		-0.0782351	0.0694654
Q06523		-0.078119	0.482541
P53278		-0.0780055	0.466232
Q03308		-0.077756	0.708119
Q08886		-0.0773703	0.251275
P25626	Yes	-0.0773318	0.236136
P53037		-0.0771804	0.112517
P38199		-0.0769797	0.354917
P53107		-0.0767839	0.269514
P36166		-0.076707	0.115264
P53169		-0.0766259	0.111506
P32791		-0.0765847	0.0363567
P47085		-0.0762508	0.190429
Q03218	Yes	-0.0761233	0.179948
Q12495		-0.0752134	0.156366
P40069		-0.075175	0.872338
P12688		-0.0751355	0.348488
Q03656		-0.0748192	0.440219
P29496		-0.0748149	0.581755
Q04175		-0.0739609	0.368859
P38879		-0.073682	0.519613
P25605	Yes	-0.0736685	0.200811
P40518	Yes	-0.0733473	0.31359
P53935		-0.0732428	0.197496
P17883		-0.0732239	0.754372
P48582		-0.0731709	0.730104
P25375	Yes	-0.0729725	0.678446
P10823		-0.0727293	0.261688
P40091		-0.0727171	0.197228
Q08921		-0.0725663	0.217875
Q04299	Yes	-0.0725144	0.123172
Q12427		-0.0721301	0.398035
P53743		-0.0720681	0.191855
P40453		-0.071787	0.168346
P38428		-0.071722	0.254189
Q3E835		-0.0714359	0.137356
P40554		-0.0713041	0.210646
P38972		-0.0710894	0.959389
P32902	Yes	-0.0710244	0.127081
Q06236	Yes	-0.0707417	0.0640578
Q03690		-0.0702478	0.456812
Q07688		-0.0702305	0.273929
P13663		-0.0697934	0.450428
Q07878	Yes	-0.0697546	0.77712
Q12133		-0.0697282	0.310373
P40007		-0.0694028	0.196719
Q05958		-0.0693857	0.0560678
P46982		-0.069134	0.29317
P53267		-0.0686536	0.0787362
P39001		-0.0684497	0.0686287
Q12179		-0.0683714	0.1971
P40469		-0.068018	0.360831
Q05567		-0.067653	0.465571
P32342		-0.0673473	0.440904
P53060		-0.0672799	0.0913585
P05453		-0.0672564	1.34466
Q12421		-0.0670194	0.127114
P46676		-0.0670029	0.452448
Q12033		-0.0669239	0.252322
P38234		-0.0668493	0.421691
Q12004		-0.0668306	0.138881
P06780		-0.0663082	0.466223
P53244		-0.0662704	0.0769649
P38755		-0.066253	0.450286
P40487		-0.0659696	0.214832
P48365		-0.0659096	0.310419
P33315		-0.0656854	0.0405647
P32769		-0.0655208	0.323605
Q07362		-0.0654212	0.391702
P53248		-0.0653865	0.0663517
Q04430		-0.0653272	0.314453
P53297	Yes	-0.0644205	0.561138
P40548		-0.0643379	0.194095
P05030		-0.0639916	0.296424
P40363		-0.0634464	0.468039
P38237		-0.0628134	0.38672
P52917		-0.0627807	0.316911
Q12297		-0.0625656	0.28582
P38732		-0.0624051	0.363802
P36084		-0.0621113	0.26682
Q12354	Yes	-0.0619525	0.150631
Q08816		-0.061541	0.443118
Q12301		-0.0613048	0.0581487
P36117		-0.0609878	0.280895
P32387	Yes	-0.0608785	0.0923499
Q06417		-0.0606774	0.0771206
P36048		-0.0602547	0.410635
P47166		-0.0600012	0.475317
P34761		-0.0599686	0.312436
Q12511	Yes	-0.0596483	0.155554
P48415		-0.0593945	0.370242
Q05881		-0.0590959	0.250373
Q03124		-0.0588612	0.422791
P53911		-0.0586738	0.152486
P32618		-0.0584316	0.295876
Q12518		-0.0581916	0.385752
P25336		-0.0580581	0.0890878
Q12104		-0.0580183	0.120791
Q12344		-0.0579063	0.217024
P34232		-0.0574484	0.123608
Q00873	Yes	-0.0572713	0.194982
P43124		-0.057221	0.0306011
P32263		-0.056747	0.166971
P36136		-0.0567082	0.0994315
Q06315		-0.0564419	0.189673
Q05924		-0.0564398	0.0575522
P40460		-0.0562638	0.207198
P38913		-0.0561602	0.275136
P53292	Yes	-0.0561274	0.0690526
Q03306		-0.0560577	0.0904681
Q12012		-0.055924	0.20635
P38797	Yes	-0.0556403	0.27919
Q00618		-0.0556094	0.233484
P53096		-0.0554475	0.0520174
P40101		-0.0551979	0.0271083
P32524		-0.0548672	0.0904119
P40099	Yes	-0.0547316	0.21615
Q12100		-0.0546417	0.359968
P41813		-0.054256	0.0391639
P39552;P53176		-0.0541113	0.0346525
P36097		-0.0537338	0.0634549
Q12025		-0.053452	0.290367
P47086		-0.0534499	0.127559
P32602		-0.0533352	0.297066
P48836		-0.0532887	0.180435
Q02896		-0.0528822	0.0989555
P32468		-0.0525614	0.304672
P36051		-0.052541	0.142362
Q04947		-0.0524767	0.216976
Q06625		-0.0523251	0.344105
P38921	Yes	-0.0520298	0.214289
P29311		-0.0514515	0.231008
P35189		-0.0513671	0.313387
P25372	Yes	-0.0512496	0.169882
Q00416		-0.0509686	0.147559
Q07950		-0.0509055	0.061088
Q12462		-0.0506908	0.131986
P36081		-0.0505597	0.298547
Q08208		-0.0504792	0.164218
P25574		-0.0504035	0.366021
P38347		-0.0501092	0.0751289
P22543		-0.0498755	0.127526
P47173		-0.0495663	0.160968
Q06624		-0.0493539	0.211018
P53200		-0.0492882	0.21291
Q12068		-0.0491746	0.0591617
P12753		-0.0489727	0.0958686
[truncated: 2,735 more rows]

## Sheet: Fig 1g
Uniprot ID	Mitochondrial	log2fc	nlog_p
[truncated: 4,489 more rows]

[truncated: 1 more sheets: Fig 1h]
