# Supplementary material for: Triacylglycerol mobilization underpins mitochondrial stress recovery
Source: Nat Cell Biol. 2025 Jan 8;27(2):298–308. doi: 10.1038/s41556-024-01586-6 (PMC11821527; doi:10.1038/s41556-024-01586-6)
Supplement: Supplementary file 5 — Statistical source data. [file 41556_2024_1586_MOESM5_ESM.xlsx]

## Sheet: Fig 2a
Identification	Unique Annotation	Lipid Class	dox	hsp10	rrf1	ssc1
			log2fc	log2fc	log2fc	log2fc
CL 14:0_15:0_14:0_14:0	13.795	CL	0.327476	0.0410763	2.88955	0.802174
CL 15:0_16:0_15:0_15:0	15.181	CL	-0.124084	-0.10407	6.39925	-0.154281
CL 15:0_15:0_15:1_15:0	14.683	CL	1.36305	1.87219	1.29586	0.804861
CL 15:0_16:1_15:0_15:0	14.648	CL	0.674293	-0.86318	3.8414	-1.50982
CL 62:1	15.016	CL	1.03425	1.32618	5.12634	-0.281063
CL 63:1	15.32	CL	0.25726	-0.672653	-0.280791	0.13375
CL 60:2	13.925	CL	1.05323	-0.125223	0.498928	-1.52052
CL 62:2	14.685	CL	0.640305	-0.475541	-0.156529	-1.63578
CL 64:2	15.407	CL	0.685733	0.1941	-0.182625	-0.175113
CL 65:2	15.764	CL	0.741937	0.713644	-0.366164	0.53696
CL 66:2	16.094	CL	0.33789	0.798759	-0.656952	0.943719
CL 67:2	16.431	CL	0.16102	-0.139257	-1.45861	0.747989
CL 68:2	16.752	CL	0.790372	0.453746	-1.12232	1.12711
CL 70:2	17.363	CL	0.491943	-0.547829	-1.65369	0.0828914
CL 63:3	14.326	CL	0.532292	-0.805692	-0.181741	-1.33327
CL 64:3	14.687	CL	0.110139	-1.0041	-0.718788	-1.97376
CL 65:3	15.063	CL	0.40474	-0.302273	-0.434268	-0.418237
CL 66:3	15.416	CL	0.667369	-0.0577797	-0.364773	-0.376949
CL 67:3	15.763	CL	0.124524	-0.871236	-1.00112	-0.690585
CL 68:3	16.099	CL	0.171827	-0.458425	-0.858764	-0.566188
CL 69:3	16.426	CL	-0.367779	-1.8183	-1.48694	-0.746189
CL 70:3	16.743	CL	0.154581	-1.34909	-1.29757	-1.07414
CL 71:3	17.055	CL	-1.21521	-3.69105	-3.49727	-2.26671
CL 18:1_18:0_18:1_18:1	17.351	CL	-0.436564	-2.65053	-2.10367	-2.44264
CL 64:4	13.967	CL	0.29069	-1.75928	-0.244054	-2.96172
CL 65:4	14.346	CL	-0.250593	-2.84758	-0.889327	-3.48172
CL 66:4	14.709	CL	-0.241697	-2.09947	-0.820037	-2.97098
CL 67:4	15.072	CL	-0.475246	-2.56801	-1.15028	-2.48339
CL 68:4	15.422	CL	0.285991	-2.29339	-0.619599	-2.76534
CL 69:4	15.763	CL	-0.623797	-2.82434	-1.53635	-2.45602
CL 70:4	16.097	CL	-0.502765	-2.92175	-1.13994	-3.73624
CL 18:1_18:1_17:1_18:1	16.42	CL	-1.1533	-4.81702	-2.10958	-3.08923
CL 72:4	16.741	CL	-0.400166	-3.83759	-1.46954	-3.73312
CL 68:5	14.791	CL	1.64298	-0.546225	0.890522	-0.261202
CL 70:5	15.51	CL	1.06628	-1.12517	0.63515	-0.436025
PA 12:0_16:1	7.127	PA	1.94114	1.45802	1.62079	0.587917
PA 30:1	7.775	PA	1.21398	1.10159	0.695713	0.276562
PA 32:1	8.555	PA	0.981279	0.654465	0.512672	0.79512
PA 35:1	9.833	PA	0.152827	-0.896753	-0.0577918	-1.18801
PA 14:1_16:1	7.241	PA	0.503199	0.730627	0.646422	0.0904473
PA 16:1_16:1	7.827	PA	0.874607	0.516761	0.686394	0.558739
PA 18:1_18:1	9.437	PA	0.6801	0.271274	0.712997	0.381898
PC 24:0	6.552	PC	0.882564	0.516261	0.842019	0.207738
PC 26:0	7.427	PC	1.4513	1.81166	1.48124	1.17776
PC 27:0	7.782	PC	2.31258	2.04159	2.26619	1.39627
PC 28:0	8.15	PC	0.904197	1.40923	1.29746	0.83519
PC 29:0	8.541	PC	0.792921	0.869611	0.697401	0.204054
PC 30:0	8.973	PC	0.411727	0.611424	0.377111	0.190078
PC 31:0	9.399	PC	0.933208	-1.02424	0.54039	0.843958
PC 32:0	9.877	PC	0.309123	-0.466543	-0.0190511	0.408411
PC 34:0	10.856	PC	1.52067	-0.73126	0.673863	0.908235
PC 25:1	6.093	PC	0.82346	-0.357751	0.767604	-0.445808
PC 26:1	6.754	PC	0.952743	0.661075	1.08338	0.543043
PC 27:1	7.161	PC	1.47039	0.980041	1.8885	0.397261
PC 12:0_16:1	7.495	PC	0.858611	0.595184	0.692237	-0.0630003
PC 29:1	7.861	PC	0.703903	0.682586	0.38881	0.0553886
PC 30:1	8.215	PC	0.504252	0.592165	0.0741234	0.0544133
PC 31:1	8.628	PC	0.377725	0.207088	-0.0159239	0.415523
PC 32:1	9.032	PC	0.123737	0.543105	-0.0967679	0.645569
PC 32:1	9.499	PC	0.123817	0.31759	0.440329	0.115487
PC 33:1	9.484	PC	0.338275	-0.492228	-0.131655	0.350572
PC 34:1	9.939	PC	0.420354	0.38562	0.0715284	0.314268
PC 34:1	10.426	PC	0.11252	-0.448669	0.27713	0.252643
PC 35:1	10.249	PC	1.66361	1.65968	2.38604	2.5884
PC 35:1	10.419	PC	-0.73136	-1.251	-0.570562	-0.525174
PC 35:1	10.915	PC	0.717306	-0.0403312	0.290032	-0.0700729
PC 18:1_18:0	10.911	PC	0.658609	-0.2122	0.0236001	0.0548694
PC 18:1_19:0	11.42	PC	-1.28836	-2.58916	-2.4877	-1.90985
PC 38:1	11.937	PC	-1.16496	-1.66697	-1.48301	-1.34491
PC 40:1	12.974	PC	-1.27237	-1.36257	-1.35747	-1.61496
PC 14:1_14:1	7.001	PC	1.299	1.41207	1.8514	1.60141
PC 29:2	7.292	PC	0.156666	-0.111074	0.545154	-0.692976
PC 14:1_16:1	7.616	PC	0.232463	0.17517	0.0995927	-0.604014
PC 15:1_16:1	7.951	PC	-0.121749	-0.711591	-0.474625	-0.460444
PC 16:1_16:1	8.308	PC	0.418869	0.402754	0.501062	0.26016
PC 32:2	8.82	PC	0.104599	-0.242385	0.144286	-0.109346
PC 33:2	8.708	PC	0.248438	-0.0453416	-0.106272	0.40822
PC 16:1_18:1	9.117	PC	0.476011	0.281369	0.101714	0.0527012
PC 17:1_18:1	9.54	PC	0.1164	-0.310516	-0.318855	0.852191
PC 18:1_18:1	9.999	PC	0.160305	-0.393836	-0.503495	-0.257553
PC 37:2	10.428	PC	-0.288319	-0.699059	-0.368767	-0.245489
PC 18:1_20:1	10.886	PC	0.317279	-0.0819833	0.119308	-0.329194
PC 42:2	12.864	PC	1.00912	2.32585	2.40564	-2.00227
PE 26:0	7.521	PE	0.0148838	0.384862	-0.540733	-0.479325
PE 28:0	8.296	PE	-0.687667	-0.257177	-0.797612	-1.25974
PE 29:0	8.445	PE	0.687187	0.562865	4.11917	0.17688
PE 15:0_15:0	8.857	PE	0.391653	0.375733	11.7039	0.646418
PE 31:0	9.413	PE	0.0694331	-0.204491	5.13665	0.487547
PE 32:0	9.766	PE	0.276293	0.0723219	4.96959	-0.455596
PE 10:0_16:1	6.837	PE	-0.00284731	-0.627601	-0.885568	0.720722
PE 12:0_16:1	7.598	PE	-0.390099	-0.0377182	-0.567282	-0.278295
PE 30:1	8.352	PE	-0.479538	-0.159963	-0.254671	-1.06006
PE 30:1	8.383	PE	-0.499446	0.143868	0.537293	-1.1965
PE 32:1	9.225	PE	0.0431619	-0.0826417	-0.0612376	-0.746824
PE 33:1	9.683	PE	-0.0417696	-0.713853	-0.823175	-0.0615606
PE 16:0_18:1	10.152	PE	-0.0337756	-0.0920797	-0.396092	-0.189558
PE 35:1	10.641	PE	-0.52487	-0.994972	-0.941801	-1.05314
PE 18:1_18:0	11.144	PE	-0.0802464	-0.533917	-0.261822	-1.1216
PE 30:2	7.722	PE	-0.545914	-0.354766	-0.620745	-0.789302
PE 31:2	8.081	PE	-0.480958	-0.621409	-0.666995	-0.585609
PE 16:1_16:1	8.463	PE	0.229216	0.755919	0.310652	0.150963
PE 33:2	8.872	PE	-0.831921	-0.647483	-1.26592	-0.0976253
PE 16:1_18:1	9.309	PE	0.223832	0.166853	-0.142274	0.0951244
PE 17:1_18:1	9.74	PE	-0.673937	-0.435814	-0.740414	0.420828
PE 18:1_18:1	10.209	PE	-0.287875	-0.720768	-0.685738	-0.238732
PE 38:2	11.12	PE	-0.498562	-0.449548	-0.524332	-0.642937
PE 35:4	9.68	PE	-0.22635	-0.613747	-0.812251	-0.328272
PE 36:4	10.133	PE	0.112093	0.459732	0.374538	-0.297063
PE 34:5	8.467	PE	0.548391	0.719056	0.551582	0.388045
PE 35:5	8.876	PE	-0.805672	-0.669579	-1.79592	0.294882
PE 36:5	9.3	PE	0.275184	0.435254	0.422226	-0.18462
PE 37:5	9.742	PE	-0.681074	-0.464334	-1.39255	0.555073
PE 38:5	10.226	PE	0.0763503	-0.0775698	-0.168895	-0.691393
TG 40:0	14.931	TG	-2.41637	0.586573	-1.72541	0.985463
TG 42:0	15.871	TG	-2.45515	0.355455	-2.16272	1.03463
TG 43:0	16.303	TG	-2.52222	-0.913966	-2.78087	0.745211
TG 44:0	16.754	TG	-2.30402	-0.177403	-2.24162	0.871938
TG 45:0	17.147	TG	-2.45001	-1.25881	-2.6564	0.327093
TG 46:0	17.562	TG	-2.79002	-0.97918	-3.24686	0.314504
TG 47:0	17.93	TG	-2.58465	-1.56992	-2.99981	0.110656
TG 48:0	18.319	TG	-2.9052	-1.13589	-3.52289	0.376117
TG 49:0	18.666	TG	-2.74752	-1.16251	-2.5437	0.228053
TG 50:0	19.028	TG	-2.44709	-0.808458	-2.87259	0.315495
TG 51:0	19.411	TG	-1.65993	0.758129	-1.4237	1.63393
TG 52:0	19.709	TG	-1.16708	0.185648	-1.3933	0.964024
TG 53:0	20.037	TG	-1.10919	1.13891	-1.00257	1.56482
TG 54:0	20.329	TG	-0.717634	0.080175	-1.42707	0.282691
TG 55:0	20.608	TG	-1.46423	0.50781	-1.29157	0.978409
TG 56:0	20.881	TG	-1.28082	-0.519423	-1.22389	-0.59824
TG 40:1	13.958	TG	-2.78529	0.0975464	-1.94532	0.00543075
TG 10:0_15:0_16:1	14.456	TG	-2.36797	0.223271	-1.79314	0.624023
TG 42:1	14.939	TG	-2.57414	0.527432	-1.80673	0.877147
TG 43:1	15.397	TG	-2.71346	-0.21514	-2.29478	0.615784
TG 44:1	15.859	TG	-2.71702	-0.179918	-2.42423	0.193318
TG 45:1	16.283	TG	-3.1	-1.18932	-2.94644	0.203061
TG 46:1	16.717	TG	-2.73724	-0.592448	-2.27174	0.211973
TG 47:1	17.117	TG	-3.02268	-1.47237	-3.2842	0.247298
TG 48:1	17.52	TG	-3.32881	-0.932428	-3.22937	0.258852
TG 49:1	17.903	TG	-3.37648	-1.95053	-3.96988	0.242604
TG 50:1	18.278	TG	-2.90364	-1.02033	-3.40673	0.520523
TG 51:1	18.635	TG	-3.66008	-2.46729	-4.48126	-0.343272
TG 52:1	18.982	TG	-3.14441	-1.8538	-3.90994	-0.324219
TG 53:1	19.322	TG	-4.00361	-2.09097	-4.35314	-0.663371
TG 54:1	19.641	TG	-3.17686	-2.29692	-4.06772	-0.429285
TG 55:1	19.977	TG	-3.04279	-0.512337	-2.76887	0.109911
TG 56:1	20.263	TG	-3.01817	-1.52394	-3.18667	-0.500542
TG 57:1	20.56	TG	-2.60394	-0.305866	-2.43465	0.940895
TG 58:1	20.834	TG	-2.05957	-0.965726	-2.4905	0.103401
TG 10:0_16:1_16:1	13.978	TG	-2.75749	-0.0269763	-1.88039	-0.132079
TG 43:2	14.453	TG	-3.06992	0.180741	-2.42008	0.489343
TG 44:2	14.924	TG	-2.86168	-0.106353	-1.97283	-0.0948022
TG 45:2	15.387	TG	-3.46396	-0.783428	-3.03198	-0.145686
TG 46:2	15.83	TG	-3.06434	-0.495509	-2.3153	-0.34043
TG 47:2	16.268	TG	-3.28528	-1.24845	-2.84582	-0.10209
TG 48:2	16.689	TG	-2.36319	-0.19137	-1.88797	0.416965
TG 49:2	16.949	TG	-1.25307	2.31456	1.9303	2.24752
TG 49:2	17.106	TG	-3.2815	-1.31383	-3.16671	0.195375
TG 50:2	17.504	TG	-2.67225	-0.833178	-2.75729	0.037525
TG 51:2	17.887	TG	-3.78388	-2.0572	-4.04829	-0.304863
TG 52:2	18.258	TG	-3.08765	-1.52283	-3.35716	-0.154345
TG 53:2	18.618	TG	-4.26781	-2.50658	-4.81368	-0.250178
TG 54:2	18.959	TG	-3.17698	-2.09195	-3.70426	-0.389092
TG 55:2	19.306	TG	-5.02523	-2.81582	-5.03425	-0.903365
TG 56:2	19.626	TG	-3.43919	-1.95487	-3.87133	-0.618492
TG 57:2	19.962	TG	-2.37696	0.201966	-2.23364	0.316665
TG 58:2	20.255	TG	-1.69078	-0.908479	-1.79564	-0.515672
TG 59:2	20.538	TG	-2.12369	0.223325	-1.66207	0.425566
TG 60:2	20.813	TG	-1.29223	-0.729609	-1.58944	-0.38036
TG 45:3	14.481	TG	-2.28759	-0.263552	-2.00273	0.808612
TG 46:3	14.946	TG	-2.56554	-0.0256065	-1.53171	-0.604688
TG 15:1_16:1_16:1	15.389	TG	-2.64682	-0.594455	-2.26139	-0.66013
TG 48:3	15.829	TG	-2.49146	0.0628042	-1.71786	-0.334788
TG 49:3	16.266	TG	-2.89602	-0.578577	-2.33115	0.133258
TG 16:1_16:1_18:1	16.68	TG	-2.0451	-0.0531809	-1.29023	0.157873
TG 51:3	17.097	TG	-3.20998	-0.6631	-2.66314	0.426003
TG 52:3	17.484	TG	-2.28821	-0.551235	-1.94121	-0.186951
TG 53:3	17.867	TG	-3.6454	-1.03401	-3.5057	0.478744
TG 54:3	18.224	TG	-2.94515	-1.51472	-2.97315	-0.252177
TG 55:3	18.568	TG	-3.91282	-2.47577	-3.40346	0.524666
TG 56:3	18.891	TG	-3.09459	-1.2936	-2.90384	-0.521329
TG 58:3	19.531	TG	-1.32982	0.188366	-0.478082	0.0870666
TG 60:3	20.128	TG	-0.855392	0.182505	-0.289759	0.0944497
TG 17:1_18:1_26:1	20.409	TG	-1.61882	-0.543352	-1.65258	-0.242684
TG 16:1_16:1_18:2	15.954	TG	-1.69006	1.13168	-0.841456	1.19783
TG 52:4	16.794	TG	-0.973244	1.56045	0.118097	1.72319
TG 16:1_18:2_18:1	16.853	TG	-0.688933	1.47069	0.417659	1.788
TG 18:2_18:1_18:1	17.58	TG	-1.60932	0.0338354	-1.48147	0.175311
TG 16:1_16:1_18:3	15.213	TG	0.222545	3.95379	1.67839	4.10278
TG 18:2_18:2_18:1	16.874	TG	0.327772	1.7861	0.686729	2.59034
TG 16:1_16:1_20:4	15.602	TG	-0.156678	3.1086	1.31865	3.60022

## Sheet: Fig 2c
Strain	Replicate	RFU	Average	stdev
WT	1	30065.8	32084.5	2550.95
WT	2	34951.5
WT	3	31236.2
DOX	1	16325.1	17641.5	1140.47
DOX	2	18270.4
DOX	3	18329.2
rrf1	1	14119.1	11153.8	2629.94
rrf1	2	10238.7
rrf1	3	9103.73
hsp10	1	34992.6	35542.2	4862.23
hsp10	2	40655.8
hsp10	3	30978.1

## Sheet: Fig 2d
Strain	Replicate	Light Triolein	CoQ8 IS	Normalized Peak Area	Average	stdev
-DOX	1	1315906229	640651875	2.05401	1.91589	0.247464
-DOX	2	1190733986	730423538	1.6302
-DOX	3	1346408026	652498090	2.06347
+DOX	1	190663295	316785995	0.601868	0.665934	0.142866
+DOX	2	373052795	449667496	0.829619
+DOX	3	370498436	654226825	0.566315

## Sheet: Fig 2e
Strain	Replicate	Heavy Triolein	CoQ8 IS	Normalized Peak Area	Average	stdev
-DOX	1	848976365	640651875	1.32518	1.31167	0.127539
-DOX	2	1045912521	730423538	1.43193
-DOX	3	768592110	652498090	1.17792
+DOX	1	1781585181	316785995	5.62394	4.93741	0.596136
+DOX	2	2046318127	449667496	4.55074
+DOX	3	3034008756	654226825	4.63755

## Sheet: Fig 2g
Raw Values							Normalized to IS						Normalized to T0
Strain	Replicate	CoQ8	36:2 PE (m+2)	36:2 PC (m+2)	72:4 CL (m+4)		Strain	Replicate	36:2 PE (m+2)	36:2 PC (m+2)	72:4 CL (m+4)		Strain	Replicate	36:2 PE (m+2)	36:2 PC (m+2)	72:4 CL (m+4)
WT T0hrs	1	964586789	9854390500	48078076569	1360977684		WT T0hrs	1	10.2162	49.8432	1.41094		WT T0hrs	1	0.979754	0.945974	0.977514
WT T0hrs	2	890216034	9812539870	52086921990	1390098484		WT T0hrs	2	11.0227	58.5104	1.56153		WT T0hrs	2	1.0571	1.11047	1.08184
WT T0hrs	3	912826634	9167560576	45381846805	1239370830		WT T0hrs	3	10.043	49.7157	1.35773		WT T0hrs	3	0.96315	0.943556	0.940646
WT T3hrs	1	1120331977	5688498620	40505800880	4279536580		WT T3hrs	1	5.07751	36.1552	3.81988		WT T3hrs	1	0.486944	0.68619	2.64645
WT T3hrs	2	1042570157	5564894587	40424981400	4644287997		WT T3hrs	2	5.33767	38.7744	4.45465		WT T3hrs	2	0.511894	0.735899	3.08622
WT T3hrs	3	1153212064	5672971190	43641393680	4466637027		WT T3hrs	3	4.91928	37.8433	3.87321		WT T3hrs	3	0.47177	0.718229	2.6834
DOX T3hrs	1	1232852501	5045304475	30654841653	3517314818		DOX T3hrs	1	4.09238	24.865	2.85299		DOX T3hrs	1	0.392468	0.471913	1.97657
DOX T3hrs	2	1089092742	4748792262	31820853092	2946077612		DOX T3hrs	2	4.36032	29.2178	2.70508		DOX T3hrs	2	0.418164	0.554524	1.8741
DOX T3hrs	3	1106320943	4859171369	31965791895	3189538767		DOX T3hrs	3	4.39219	28.8938	2.88301		DOX T3hrs	3	0.421221	0.548375	1.99738
									36:2 PE (m+2)	36:2 PC (m+2)	72:4 CL (m+4)
								Average WT T0	10.4273	52.6898	1.4434

## Sheet: Fig 2h
Raw Values								WT-E Normalized Values								Averages
Strain	Timepoint	replicate	CL 72:4	CL 70:4	CL 68:4	CL 66:4		Strain	Timepoint	replicate	CL 72:4	CL 70:4	CL 68:4	CL 66:4		Strain	Timepoint	CL 72:4	CL 70:4	CL 68:4	CL 66:4
WT	E	1	7.14152e+06	2.68961e+07	3.04559e+07	1.79571e+07		WT	E	1	1.11991	1.13782	1.11767	1.04848		WT	E	1	1	1	1
WT	E	2	5.74413e+06	2.17376e+07	2.61452e+07	1.14197e+07		WT	E	2	0.900773	0.919596	0.959481	0.666777		Hsp10	E	0.0714177	0.138118	0.209479	0.232394
WT	E	3	6.245e+06	2.22809e+07	2.51469e+07	2.20035e+07		WT	E	3	0.979319	0.94258	0.922845	1.28474		Hsp10	L	4.83462	2.26516	1.2733	0.540901
Hsp10	E	1	440724	3.91979e+06	5.19944e+06	4.03412e+06		Hsp10	E	1	0.0691128	0.165825	0.19081	0.235544		Rrf1	E	0.367641	0.455839	0.652193	0.552197
Hsp10	E	2	586194	3.93261e+06	7.65328e+06	5.14339e+06		Hsp10	E	2	0.0919249	0.166367	0.280861	0.300312		Rrf1	L	4.50633	2.69484	1.57322	1.09254
Hsp10	E	3	339348	1.94215e+06	4.27176e+06	2.76296e+06		Hsp10	E	3	0.0532153	0.0821616	0.156766	0.161324		DOX	E	0.755511	0.713311	1.21947	0.859907
Hsp10	L	1	2.98009e+07	5.39331e+07	2.71285e+07	1.02036e+07		Hsp10	L	1	4.67326	2.28161	0.995566	0.595766		DOX	L	2.31875	2.05562	1.6009	1.11961
Hsp10	L	2	3.06053e+07	5.44094e+07	3.4686e+07	9.1438e+06		Hsp10	L	2	4.79941	2.30176	1.27291	0.533889
Hsp10	L	3	3.20834e+07	5.22906e+07	4.22756e+07	8.44435e+06		Hsp10	L	3	5.0312	2.21212	1.55144	0.493049		Stdev
Rrf1	E	1	2.59797e+06	1.26748e+07	1.90112e+07	1.03533e+07		Rrf1	E	1	0.407404	0.5362	0.697677	0.60451		Strain	Timepoint	CL 72:4	CL 70:4	CL 68:4	CL 66:4
Rrf1	E	2	1.69325e+06	9.11417e+06	1.52017e+07	7.60697e+06		Rrf1	E	2	0.265529	0.38557	0.557875	0.444156		WT	E	0.111021	0.119911	0.103543	0.311823
Rrf1	E	3	2.74199e+06	1.05366e+07	1.91025e+07	1.04118e+07		Rrf1	E	3	0.429989	0.445746	0.701028	0.607926		Hsp10	E	0.0194574	0.0484602	0.0641195	0.0695479
Rrf1	L	1	2.79511e+07	5.19593e+07	4.60887e+07	1.80499e+07		Rrf1	L	1	4.3832	2.19811	1.69137	1.0539		Hsp10	L	0.181548	0.0470258	0.277936	0.0517161
Rrf1	L	2	2.80128e+07	6.54378e+07	3.24948e+07	1.80402e+07		Rrf1	L	2	4.39286	2.76831	1.1925	1.05333		Rrf1	E	0.0891493	0.0758208	0.0816992	0.0935821
Rrf1	L	3	3.02452e+07	7.3706e+07	5.00243e+07	2.00452e+07		Rrf1	L	3	4.74294	3.11809	1.8358	1.1704		Rrf1	L	0.204968	0.464372	0.337533	0.0674256
DOX	E	1	5.05404e+06	1.6874e+07	3.03498e+07	1.87489e+07		DOX	E	1	0.792556	0.713847	1.11378	1.09471		DOX	E	0.0424048	0.150859	0.129166	0.310352
DOX	E	2	4.87652e+06	2.04211e+07	3.71532e+07	1.67321e+07		DOX	E	2	0.764718	0.863902	1.36345	0.976955		DOX	L	0.959927	0.304795	0.199294	0.256704
DOX	E	3	4.52286e+06	1.3289e+07	3.21863e+07	8.70128e+06		DOX	E	3	0.709259	0.562185	1.18118	0.508051
DOX	L	1	7.84256e+06	4.47762e+07	4.31178e+07	1.72666e+07		DOX	L	1	1.22984	1.89423	1.58234	1.00817
DOX	L	2	1.71144e+07	5.69011e+07	3.84634e+07	1.60558e+07		DOX	L	2	2.68383	2.40717	1.41154	0.937468
DOX	L	3	1.94021e+07	4.40958e+07	4.92892e+07	2.42037e+07		DOX	L	3	3.04257	1.86545	1.80882	1.41321

## Sheet: Fig 2i
Raw Values								Normalized to CoQ8 IS							Normalized to WT
Strain	replicate	CoQ8	CL 66:4	CL 68:4	CL 70:4	CL 72:4		Strain	replicate	CL 66:4	CL 68:4	CL 70:4	CL 72:4		Strain	replicate	CL 66:4	CL 68:4	CL 70:4	CL 72:4
WT	1	9.47332e+08	5.85677e+08	1128456758	1067975743	3.59726e+08		WT	1	0.618239	1.1912	1.12735	0.379725		WT	1	1.18092	1.01692	1.08994	1.02501
WT	2	7.79943e+08	5.08434e+08	1020200896	8.10402e+08	3.07387e+08		WT	2	0.651886	1.30805	1.03905	0.394114		WT	2	1.24519	1.11668	1.00457	1.06386
WT	3	9.11388e+08	273825707	9.24941e+08	8.53591e+08	3.07626e+08		WT	3	0.300449	1.01487	0.936584	0.337536		WT	3	0.573896	0.866396	0.905499	0.91113
WT + DOX	1	8.3662e+08	8.1393e+07	2.37252e+08	2.27041e+08	9.14778e+07		WT + DOX	1	0.0972878	0.283584	0.271378	0.109342		WT + DOX	1	0.185832	0.242096	0.262371	0.295153
WT + DOX	2	929328267	2.21754e+08	5.42883e+08	3.25296e+08	1.86192e+08		WT + DOX	2	0.238618	0.584167	0.350034	0.200351		WT + DOX	2	0.45579	0.498704	0.338416	0.540818
WT + DOX	3	8.40027e+08	1.16225e+08	2.22773e+08	2.7676e+08	100019146		WT + DOX	3	0.138358	0.265197	0.329465	0.119067		WT + DOX	3	0.264282	0.226399	0.31853	0.321403
crd1Δ	1	8.46382e+08	103092	70907.3	175829	187666		crd1Δ	1	0.000121803	8.37769e-05	0.000207741	0.000221727		crd1Δ	1	0.000232659	7.15204e-05	0.000200847	0.000598521
crd1Δ	2	7.42192e+08	85909.9	67604.9	165827	157938		crd1Δ	2	0.000115752	9.10882e-05	0.000223429	0.0002128		crd1Δ	2	0.000221101	7.77621e-05	0.000216014	0.000574423
crd1Δ	3	8.09232e+08	122574	81094.4	173147	196004		crd1Δ	3	0.000151469	0.000100212	0.000213964	0.00024221		crd1Δ	3	0.000289326	8.55508e-05	0.000206863	0.000653811
crd1Δ + DOX	1	8.79039e+08	86212.7	71210.5	161554	111552		crd1Δ + DOX	1	9.80761e-05	8.10095e-05	0.000183784	0.000126903		crd1Δ + DOX	1	0.000187338	6.91579e-05	0.000177685	0.000342556
crd1Δ + DOX	2	1008675248	92134.4	78782	183717	113649		crd1Δ + DOX	2	9.13419e-05	7.81044e-05	0.000182136	0.000112671		crd1Δ + DOX	2	0.000174475	6.66778e-05	0.000176091	0.00030414
crd1Δ + DOX	3	9.59753e+08	96258	77287.9	189062	118323		crd1Δ + DOX	3	0.000100294	8.05289e-05	0.000196991	0.000123285		crd1Δ + DOX	3	0.000191575	6.87476e-05	0.000190453	0.000332791
										CL 66:4	CL 68:4	CL 70:4	CL 72:4
									Average WT	0.523525	1.17137	1.03433	0.370458

## Sheet: Fig 2j
Strain	rep	OD	Average	stdev
WT	1	5	5.3	0.3
WT	2	5.6
WT	3	5.3
Crd1	1	3.3	3.26667	0.152753
Crd1	2	3.1
Crd1	3	3.4

## Sheet: Fig 2k
Strain	Timepoint	rep	OD	Average	stdev
WT	E	1	1.3	1.36667	0.11547
WT	E	2	1.5
WT	E	3	1.3
Crd1	E	1	1.3	1.23333	0.057735
Crd1	E	2	1.2
Crd1	E	3	1.2
WT	L	1	4	4.2	0.52915
WT	L	2	4.8
WT	L	3	3.8
Crd1	L	1	1.1	1.16667	0.057735
Crd1	L	2	1.2
Crd1	L	3	1.2

## Sheet: Fig 2l
Identification	LipidClass	log2fc	log10pvalue
PC[OH] OH-41:11	PC[OH]	-5.06015	1.61742
DG 18:1_22:1	DG	-4.72865	1.46783
PE 38:2	PE	-3.69531	2.98992
PC 36:0	PC	-3.66095	0.883665
PE 26:0	PE	-3.20987	2.82891
DG 18:1_22:0	DG	-2.925	4.93385
PC 32:0	PC	-2.78567	1.32174
DG 12:0_26:0	DG	-2.70532	3.06889
LysoPC 18:0	LysoPC	-2.69055	3.69524
PE 10:0_16:1	PE	-2.5941	1.12802
DG 16:1_25:0	DG	-2.582	3.65502
DG 42:1	DG	-2.49567	4.19499
PC O-36:6	PC	-2.46699	1.89946
Cer[NP] t20:0_26:0	Cer[NP]	-2.45724	3.87311
DG 18:1_26:0	DG	-2.43826	3.95274
DG 42:2	DG	-2.41372	3.4083
PE 28:0	PE	-2.33765	3.40316
DG 18:1_26:1	DG	-2.29647	4.91375
Cer[ADS] d18:0_26:0	Cer[ADS]	-2.2938	3.39954
PE 31:2	PE	-2.28732	2.71369
PS 32:1	PS	-2.27515	1.46416
PE 32:1	PE	-2.24981	4.17208
DG 18:1_25:0	DG	-2.2377	5.97718
PE 30:1	PE	-2.12437	3.70596
DG 10:0_26:0	DG	-2.09403	2.71817
PE 30:2	PE	-2.04665	3.70905
PE-NMe2 30:2	PE-NMe2	-2.01068	2.57538
PE 18:1_18:0	PE	-2.00945	4.52913
PE 31:1	PE	-1.92212	4.54421
PC[OH] OH-32:2	PC[OH]	-1.78466	2.58914
PE 33:1	PE	-1.7751	5.16074
PE-NMe2 28:1	PE-NMe2	-1.75513	3.41794
PI 38:1	PI	-1.73449	3.23584
PE 28:1	PE	-1.64841	3.73335
DG 38:1	DG	-1.6249	1.20314
PE 16:0_18:1	PE	-1.54742	4.68983
PE-NMe2 30:1	PE-NMe2	-1.52849	1.54031
PE-NMe2 34:1	PE-NMe2	-1.37927	2.73702
PC 30:0	PC	-1.34935	4.16384
PC 24:0	PC	-1.25424	1.56898
PI 32:0	PI	-1.23558	3.52167
PS 34:1	PS	-1.21858	0.746211
PE-NMe2 16:1_16:1	PE-NMe2	-1.18743	2.10543
PI 14:1_16:1	PI	-1.13261	2.32134
DG 30:0	DG	-1.11439	2.46295
DG 18:1_18:1	DG	-0.990995	3.87888
PI 12:0_16:1	PI	-0.922519	1.76074
DG 28:1	DG	-0.918807	2.24526
PC 12:0_14:1	PC	-0.911904	1.84175
PI 18:1_18:1	PI	-0.89612	4.38578
PC 18:1_18:0	PC	-0.88958	4.0552
PC 30:2	PC	-0.856838	2.91992
DG 30:1	DG	-0.85048	2.13823
PC[OH] OH-32:1	PC[OH]	-0.812919	3.84217
PI 30:1	PI	-0.741831	1.64405
DG 16:1_16:1	DG	-0.74116	2.73858
PC 15:1_16:1	PC	-0.705489	2.41352
PE 16:1_16:1	PE	-0.701803	3.20243
PE-NMe 18:1_18:1	PE-NMe	-0.677235	3.59405
PE 16:1_18:1	PE	-0.66366	2.79477
PC 30:1	PC	-0.658298	2.06039
DG 28:0	DG	-0.651884	1.83779
DG 18:1_18:0	DG	-0.632415	3.41545
PE 36:2	PE	-0.630328	3.35833
TG 62:1	TG	-0.613029	1.69256
PE 33:2	PE	-0.606659	2.44111
DG 18:1_20:1	DG	-0.59497	1.06844
PI 30:0	PI	-0.570667	2.15469
PI 16:1_16:1	PI	-0.551825	2.15354
PI 12:0_16:0	PI	-0.522621	1.33149
PC 16:1_16:1	PC	-0.518262	1.91961
TG 18:1_18:1_26:0	TG	-0.504874	1.02099
DG 16:1_18:1	DG	-0.487019	3.1032
PC 18:1_20:1	PC	-0.4478	2.98917
PC 12:0_16:1	PC	-0.439304	1.58012
PI 33:2	PI	-0.400061	1.31173
PA 34:2	PA	-0.37487	1.19955
PC 34:1	PC	-0.314825	1.59575
DG 32:1	DG	-0.30491	1.14074
PI 32:1	PI	-0.300583	1.53521
PI 16:1_18:1	PI	-0.272142	1.05633
PC 29:1	PC	-0.266293	0.565664
TG 18:1_18:0_25:0	TG	-0.243233	0.719961
PC 36:2	PC	-0.237767	0.883008
PC 28:0	PC	-0.233536	0.835365
PE 35:2	PE	-0.214098	1.22217
DG 35:1	DG	-0.197167	0.600284
PI 18:1_18:0	PI	-0.196588	0.914577
PI 26:0	PI	-0.190384	0.512802
DG 33:1	DG	-0.183838	0.302523
PC 26:0	PC	-0.140937	0.54553
TG 15:1_16:1_16:1	TG	-0.138691	0.317739
DG 34:1	DG	-0.137605	1.27181
Cer[AP] t44:0	Cer[AP]	-0.127403	0.373922
PC 32:1	PC	-0.112068	0.319355
PE-NMe 16:1_16:1	PE-NMe	-0.102394	0.483745
PI[OH] OH-34:2	PI[OH]	-0.0948463	0.0494296
TG 47:1	TG	-0.0939243	0.0238763
PC 31:1	PC	-0.0931242	0.238335
PC 16:1_18:1	PC	-0.07443	0.407127
TG 60:1	TG	-0.0659808	0.20998
SM d34:0	SM	-0.0525468	0.0833361
TG 56:2	TG	-0.0479411	0.0719251
TG 46:0	TG	-0.025334	0.042055
PC 33:1	PC	-0.0245958	0.0508194
PS 16:1_18:1	PS	-0.0169972	0.00980211
PC 33:2	PC	-0.0156051	0.0771999
PC 27:1	PC	-0.00516721	0.0182652
TG 16:1_16:1_16:1	TG	-0.00229541	0.00737156
PI 35:1	PI	-0.000281586	0.000345478
TG 14:1_16:1_16:1	TG	0.0241268	0.0376919
PI 16:0_18:1	PI	0.0257108	0.120847
PC 35:1	PC	0.0313095	0.113869
TG 54:3	TG	0.032936	0.0882496
TG 18:1_18:1_25:0	TG	0.0394297	0.0492007
TG 16:1_18:1_18:1	TG	0.0470842	0.101459
TG 60:2	TG	0.0533219	0.118108
TG 46:1	TG	0.0851981	0.122987
TG 46:2	TG	0.0951479	0.61498
PC 32:3	PC	0.105732	0.363005
TG 49:1	TG	0.106794	0.0352752
TG 48:0	TG	0.107502	0.178709
TG 48:1	TG	0.113424	0.188747
PI 33:1	PI	0.126305	0.851765
TG 58:2	TG	0.126783	0.457232
TG 58:1	TG	0.14307	0.935921
TG 54:0	TG	0.161942	0.690954
TG 45:1	TG	0.167264	0.053542
TG 54:1	TG	0.168457	0.386242
PE-NMe 16:1_18:1	PE-NMe	0.182099	0.161048
TG 56:1	TG	0.202962	0.630839
TG 54:2	TG	0.221726	0.851994
TG 16:1_16:1_18:1	TG	0.225042	1.04665
PE-NMe2 18:1_18:1	PE-NMe2	0.25514	1.47914
PC[OH] OH-34:1	PC[OH]	0.266305	0.613066
TG 51:1	TG	0.298167	0.187983
PC 14:1_14:1	PC	0.318511	1.24239
TG 47:2	TG	0.330507	0.448306
DG 10:0_16:0	DG	0.343919	0.824646
TG 52:2	TG	0.356176	1.6312
PI 31:1	PI	0.376509	0.153988
TG 57:1	TG	0.379675	0.567733
TG 50:0	TG	0.396212	0.959046
TG 59:1	TG	0.412029	1.41348
PC[OH] OH-32:0	PC[OH]	0.415608	0.75644
DG 17:1_18:1	DG	0.416923	1.50124
TG 53:1	TG	0.419599	0.44665
PS 16:1_16:1	PS	0.430534	1.96874
TG 48:2	TG	0.455758	1.68369
TG 18:1_18:1_26:1	TG	0.456776	1.28605
TG 16:0_18:1_18:0	TG	0.491921	1.2601
TG 44:0	TG	0.492174	0.68487
PE 16:1_18:2	PE	0.494676	2.24457
TG 54:4	TG	0.499216	0.240784
TG 16:1_16:1_25:0	TG	0.508742	0.840047
PC 27:0	PC	0.517099	1.3033
TG 56:3	TG	0.532225	1.34571
TG 49:3	TG	0.553496	1.67842
TG 49:2	TG	0.571579	0.424192
TG 50:2	TG	0.59719	2.0052
TG 38:0	TG	0.599404	0.962093
PC[OH] OH-34:3	PC[OH]	0.63101	0.675148
TG 40:0	TG	0.633243	1.33827
TG 59:2	TG	0.639422	1.18541
TG 44:2	TG	0.642334	2.45986
PC[OH] OH-34:2	PC[OH]	0.651772	2.5371
Cer[AP] t46:0	Cer[AP]	0.665088	0.767631
TG 50:1	TG	0.678669	2.21326
Cer[AP] t20:0_25:0	Cer[AP]	0.685668	2.0311
PC 17:1_18:1	PC	0.686391	2.02191
TG 44:1	TG	0.695311	2.38817
TG 52:0	TG	0.732317	2.0816
PI[OH] OH-18:0_18:1	PI[OH]	0.735534	0.453185
TG 58:3	TG	0.750666	2.09086
PE 18:2_18:1	PE	0.761402	3.0684
TG 53:2	TG	0.806859	1.11922
TG 52:4	TG	0.870667	1.25565
TG 51:2	TG	0.886186	0.89453
PI 27:0	PI	0.903388	1.15734
TG 40:1	TG	0.971631	2.51945
TG 60:3	TG	0.982993	3.37353
PI 16:1_18:2	PI	1.00854	1.46964
TG 43:1	TG	1.01363	0.559029
PC 18:2_18:1	PC	1.02555	3.54141
TG 51:3	TG	1.04544	1.50107
PC[OH] OH-36:3	PC[OH]	1.07181	0.666702
TG 16:1_16:1_18:2	TG	1.07337	1.67993
TG 42:0	TG	1.08652	2.75483
PC 16:1_18:2	PC	1.10507	2.37628
PC 38:6	PC	1.15353	0.592005
TG 42:1	TG	1.26847	3.34528
TG 17:1_18:1_18:1	TG	1.3597	1.61894
PC 36:5	PC	1.37724	0.908262
TG 10:0_16:1_16:1	TG	1.4211	3.72548
PC 36:4	PC	1.44371	3.46119
PC 38:5	PC	1.45259	2.68549
TG 45:2	TG	1.45428	1.25369
PI 17:1_18:1	PI	1.52573	3.7959
PC[OH] OH-32:3	PC[OH]	1.58659	1.46881
PC 34:4	PC	1.62249	4.01711
TG 52:5	TG	1.75558	2.33568
TG 41:1	TG	1.75696	1.51217
PS 18:1_18:1	PS	1.79652	2.48557
TG 54:5	TG	1.93171	4.09838
TG 16:1_16:1_20:4	TG	2.32678	3.37515
PC 38:4	PC	2.57584	2.70841
TG 56:6	TG	2.89471	4.02854
PC[OH] OH-36:2	PC[OH]	3.00649	3.14965
TG 56:7	TG	4.68455	3.11384
