# Supplementary material for: Triacylglycerol mobilization underpins mitochondrial stress recovery
Source: Nat Cell Biol. 2025 Jan 8;27(2):298–308. doi: 10.1038/s41556-024-01586-6 (PMC11821527; doi:10.1038/s41556-024-01586-6)
Supplement: Supplementary file 6 — Statistical source data. [file 41556_2024_1586_MOESM6_ESM.xlsx]

## Sheet: Fig 3a
Strain	organelle	volfrac
WT	Mito	0.589177
WT	Mito	0.635034
WT	Mito	0.60429
WT	Mito	0.911453
WT	Mito	1.0328
WT	Mito	0.697479
WT	Mito	0.498378
WT	Mito	0.679676
WT	Mito	0.669675
WT	Mito	0.354506
WT	Mito	0.343954
WT	Mito	0.554686
WT	Mito	0.913458
WT	Mito	0.971038
WT	Mito	1.06396
WT	Mito	1.03165
WT	Mito	0.677636
WT	Mito	0.90826
WT	Mito	0.727639
WT	Mito	0.445234
WT	Mito	0.639184
WT	Mito	0.477616
WT	Mito	0.568729
WT	Mito	1.14432
WT	Mito	0.710801
WT	Mito	0.782843
WT	Mito	0.628831
WT	Mito	0.781821
WT	Mito	1.12779
WT	Mito	0.870664
WT	Mito	1.1966
WT	Mito	1.19134
WT	Mito	0.848513
WT	Mito	1.16957
WT	Mito	0.769556
WT	Mito	1.09134
WT	Mito	1.10664
WT	Mito	0.981208
WT	Mito	1.14329
WT	Mito	0.98643
WT	Mito	0.946138
WT	Mito	1.15394
WT	Mito	0.913249
WT	Mito	0.62137
WT	Mito	0.45819
WT	Mito	0.757821
WT	Mito	0.787924
WT	Mito	0.934218
WT	Mito	1.02991
WT	Mito	1.00664
WT	Mito	0.572798
WT	Mito	0.754065
WT	Mito	1.08485
WT	Mito	0.918455
WT	Mito	0.490243
WT	Mito	0.869109
WT	Mito	0.531963
WT	Mito	1.21186
WT	Mito	1.14202
WT	Mito	0.368826
WT	Mito	0.726293
WT	Mito	0.777394
WT	Mito	0.414701
WT	Mito	0.77811
WT	Mito	0.936136
WT	Mito	1.06683
WT	Mito	0.915384
WT	Mito	0.791855
WT	Mito	1.054
WT	Mito	1.0376
WT	Mito	1.00712
WT	Mito	0.952541
WT	Mito	0.679061
WT	Mito	0.714962
WT	Mito	0.866996
WT	Mito	0.597684
WT	Mito	0.802138
WT	Mito	0.797938
WT	Mito	1.07905
WT	Mito	0.969113
WT	Mito	0.852309
WT	Mito	0.459688
WT	Mito	0.858272
WT	Mito	0.651733
WT	Mito	0.684202
WT	Mito	0.940586
WT	Mito	0.853493
WT	Mito	0.554858
WT	Mito	0.47825
WT	Mito	1.05056
DOX_Pre	Mito	0
DOX_Pre	Mito	0
DOX_Pre	Mito	0
DOX_Pre	Mito	0
DOX_Pre	Mito	0
DOX_Pre	Mito	0
DOX_Pre	Mito	0
DOX_Pre	Mito	0
DOX_Pre	Mito	0.0257843
DOX_Pre	Mito	0
DOX_Pre	Mito	0
DOX_Pre	Mito	1.19483
DOX_Pre	Mito	1.09458
DOX_Pre	Mito	0.790487
DOX_Pre	Mito	1.3185
DOX_Pre	Mito	1.21502
DOX_Pre	Mito	0
DOX_Pre	Mito	1.43661
DOX_Pre	Mito	0
DOX_Pre	Mito	0.819288
DOX_Pre	Mito	1.39288
DOX_Pre	Mito	0
DOX_Pre	Mito	0
DOX_Pre	Mito	0
DOX_Pre	Mito	0
DOX_Pre	Mito	0
DOX_Pre	Mito	0
DOX_Pre	Mito	0
DOX_Pre	Mito	0
DOX_Pre	Mito	0
DOX_Pre	Mito	0
DOX_Pre	Mito	0
DOX_Pre	Mito	0
DOX_Pre	Mito	0
DOX_Pre	Mito	0.0766708
DOX_Pre	Mito	0.0199837
DOX_Pre	Mito	0.148344
DOX_Pre	Mito	0.681753
DOX_Pre	Mito	0.135914
DOX_Pre	Mito	0.025482
DOX_Pre	Mito	0.396836
DOX_Pre	Mito	0.0647075
DOX_Pre	Mito	0.230852
DOX_Pre	Mito	0.146801
DOX_Pre	Mito	0.309658
DOX_Pre	Mito	0.320542
DOX_Pre	Mito	0.723875
DOX_Pre	Mito	0.434081
DOX_Pre	Mito	0.844476
DOX_Pre	Mito	0.15784
DOX_Pre	Mito	0.613835
DOX_Pre	Mito	0.579834
DOX_Pre	Mito	0.939164
DOX_Pre	Mito	0.27979
DOX_Pre	Mito	0.228066
DOX_Pre	Mito	0.13058
DOX_Pre	Mito	0.194557
DOX_Pre	Mito	0.219736
DOX_Pre	Mito	0.5255
DOX_Pre	Mito	0.589811
DOX_Pre	Mito	0.164106
DOX_Pre	Mito	0.0129723
DOX_Pre	Mito	0.689886
DOX_Pre	Mito	0.121544
DOX_Pre	Mito	0.163276
DOX_Pre	Mito	0.0879016
DOX_Pre	Mito	0.260698
DOX_Pre	Mito	0.877501
DOX_Pre	Mito	0.86235
DOX_Pre	Mito	0.733172
DOX_Pre	Mito	1.24318
DOX_Pre	Mito	0.817292
DOX_Pre	Mito	1.39272
DOX_Pre	Mito	0.731875
DOX_Pre	Mito	0.878447
DOX_Pre	Mito	0.875745
DOX_Pre	Mito	0.924682
DOX_Pre	Mito	0.971657
DOX_Pre	Mito	0.642491
DOX_Pre	Mito	0.489878
DOX_Pre	Mito	0.936756
DOX_Pre	Mito	0.745561
DOX_Pre	Mito	1.00338
DOX_Pre	Mito	0.755101
DOX_Pre	Mito	0.591518
DOX_Pre	Mito	1.2445
DOX_Pre	Mito	0.741403
DOX_Pre	Mito	1.05209
DOX_Pre	Mito	0.89948
DOX_Pre	Mito	0.751858
DOX_Pre	Mito	0.669952
DOX_Pre	Mito	0.689493
DOX_Pre	Mito	0.817838
DOX_Pre	Mito	1.15866
DOX_Pre	Mito	0.716085
DOX_Pre	Mito	0.726236
DOX_Pre	Mito	0.601536
DOX_Pre	Mito	0.427639
DOX_Post	Mito	0
DOX_Post	Mito	0.324248
DOX_Post	Mito	0
DOX_Post	Mito	0.0516278
DOX_Post	Mito	0.00469462
DOX_Post	Mito	0
DOX_Post	Mito	0.370575
DOX_Post	Mito	0
DOX_Post	Mito	0.264803
DOX_Post	Mito	0.0160017
DOX_Post	Mito	0
DOX_Post	Mito	0
DOX_Post	Mito	0.0319284
DOX_Post	Mito	0.288734
DOX_Post	Mito	0.58707
DOX_Post	Mito	0.0302062
DOX_Post	Mito	0.109761
DOX_Post	Mito	0.644847
DOX_Post	Mito	0
DOX_Post	Mito	0.557982
DOX_Post	Mito	0.182871
DOX_Post	Mito	0.267466
DOX_Post	Mito	0.0298779
DOX_Post	Mito	0.122158
DOX_Post	Mito	0.426322
DOX_Post	Mito	0.800337
DOX_Post	Mito	0.799019
DOX_Post	Mito	0.0814207
DOX_Post	Mito	0.868453
DOX_Post	Mito	0.343823
DOX_Post	Mito	0.58217
DOX_Post	Mito	0.933216
DOX_Post	Mito	0.55843
DOX_Post	Mito	0
DOX_Post	Mito	0.973511
DOX_Post	Mito	0.313686
DOX_Post	Mito	0.287532
DOX_Post	Mito	0.208933
DOX_Post	Mito	0.365326
DOX_Post	Mito	0.0508842
DOX_Post	Mito	0.737639
DOX_Post	Mito	0.254694
DOX_Post	Mito	0.623862
DOX_Post	Mito	0.495615
DOX_Post	Mito	0.0532928
DOX_Post	Mito	0.481013
DOX_Post	Mito	0
DOX_Post	Mito	0.130198
DOX_Post	Mito	0.149629
DOX_Post	Mito	0.659982
DOX_Post	Mito	0.0654154
DOX_Post	Mito	0
DOX_Post	Mito	0
DOX_Post	Mito	0
DOX_Post	Mito	0
DOX_Post	Mito	0
DOX_Post	Mito	0.138544
DOX_Post	Mito	0.280515
DOX_Post	Mito	0
DOX_Post	Mito	0.317128
DOX_Post	Mito	0
DOX_Post	Mito	0
DOX_Post	Mito	0
DOX_Post	Mito	0.371316
DOX_Post	Mito	0.682579
DOX_Post	Mito	0.0410157
DOX_Post	Mito	0.138994
DOX_Post	Mito	0.801279
DOX_Post	Mito	0.0975524
DOX_Post	Mito	0.0972766
DOX_Post	Mito	0.117032
DOX_Post	Mito	0
DOX_Post	Mito	0.565173
DOX_Post	Mito	0
DOX_Post	Mito	0.567897
DOX_Post	Mito	0
DOX_Post	Mito	0.804749
DOX_Post	Mito	0.192664
DOX_Post	Mito	0.88485
DOX_Post	Mito	0.525417
DOX_Post	Mito	0.830708
DOX_Post	Mito	0.196983
DOX_Post	Mito	0.865765
DOX_Post	Mito	0.601427
DOX_Post	Mito	0.464455
DOX_Post	Mito	0.636794
DOX_Post	Mito	0.589357
DOX_Post	Mito	1.12682
DOX_Post	Mito	0.664539
DOX_Post	Mito	0.572266
DOX_Post	Mito	0.706043
DOX_Post	Mito	0.532472
DOX_Post	Mito	0.721364
DOX_Post	Mito	0.560393
DOX_Post	Mito	0.76505
DOX_Post	Mito	0.869892
DOX_Post	Mito	0.673112
DOX_Post	Mito	1.1097
DOX_Post	Mito	0.447875
DOX_Post	Mito	0.656287
DOX_Post	Mito	0.670229
DOX_Post	Mito	0.643492
DOX_Post	Mito	0.333175
DOX_Post	Mito	0.814642
DOX_Post	Mito	0.845849
DOX_Post	Mito	1.12973
DOX_Post	Mito	0.322193
DOX_Post	Mito	1.11221
DOX_Post	Mito	0.483611
DOX_Post	Mito	0.783795
DOX_Post	Mito	0.557367
DOX_Post	Mito	0.734606
DOX_Post	Mito	0.70553
DOX_Post	Mito	0.801008
DOX_Post	Mito	0.759626
DOX_Post	Mito	1.05752
DOX_Post	Mito	0.758771
DOX_Post	Mito	0.599396
DOX_Post	Mito	0.810956
DOX_Post	Mito	0.433917
DOX_Post	Mito	0.806858
DOX_Post	Mito	0.881047
DOX_Post	Mito	0.75745
DOX_Post	Mito	0.887409
DOX_Post	Mito	0.930767
DOX_Post	Mito	0.57454
DOX_Post	Mito	1.08063
DOX_Post	Mito	0.723519
DOX_Post	Mito	0.810542
DOX_Post	Mito	0.667817
DOX_Post	Mito	0.988404
DOX_Post	Mito	0.755235
DOX_Post	Mito	0.974163
DOX_Post	Mito	0.712646
DOX_Post	Mito	0.470447
DOX_Post	Mito	0.483755
DOX_Post	Mito	0.647431
DOX_Post	Mito	0.575831
DOX_Post	Mito	0.762127
DOX_Post	Mito	0.350062
DOX_Post	Mito	0.583511
DOX_Post	Mito	0.32345
DOX_Post	Mito	0.695293
DOX_Post	Mito	0.909243
DOX_Post	Mito	0.705883
DOX_Post	Mito	0.749964
DOX_Post	Mito	0.847128
DOX_Post	Mito	0.862083
DOX_Post	Mito	0.920561
DOX_Post	Mito	0.32824
DOX_Post	Mito	0.732553
DOX_Post	Mito	0.571881
DOX_Post	Mito	0.315527
DOX_Post	Mito	0.584811
DOX_Post	Mito	0.590113
DOX_Post	Mito	0.637486
DOX_Post	Mito	0.384303
DOX_Post	Mito	0.749984
DOX_Post	Mito	0.660342
DOX_Post	Mito	0.582227
DOX_Post	Mito	0.979937
DOX_Post	Mito	0.742737
DOX_Post	Mito	0.726707
DOX_Post	Mito	0.958289
DOX_Post	Mito	0.513962
DOX_Post	Mito	0.719348
DOX_Post	Mito	0.915575
DOX_Post	Mito	0.346827
DOX_Post	Mito	0.302554
DOX_Post	Mito	0.991699
DOX_Post	Mito	0.737741
DOX_Post	Mito	0.340747
DOX_Post	Mito	1.11174
DOX_Post	Mito	0.815122
DOX_Post	Mito	0.462442
DOX_Post	Mito	0.819625
DOX_Post	Mito	0.941007
DOX_Post	Mito	0.701488
DOX_Post	Mito	0.845248
DOX_Post	Mito	0.784034
DOX_Post	Mito	0.598373
DOX_Post	Mito	0.702034
DOX_Post	Mito	0.530452
DOX_Post	Mito	0.601811
DOX_Post	Mito	0.7319
DOX_Post	Mito	0.232147

## Sheet: Fig 3b
Strain	organelle	Percentage
WT	Healthy Mito	0.877778
DOX_Pre	Healthy Mito	0.387755
DOX_Post	Healthy Mito	0.596774

## Sheet: Fig 3c
Strain	organelle	Percentage
WT	Zero Mito	0
DOX_Pre	Zero Mito	0.255102
DOX_Post	Zero Mito	0.112903

## Sheet: Fig 3d
Strain	organelle	volfrac
WT	ER	0.426315
WT	ER	1.21488
WT	ER	0.594257
WT	ER	1.00962
WT	ER	1.14925
WT	ER	0.738037
WT	ER	0.91404
WT	ER	0.749566
WT	ER	1.15786
WT	ER	0.708411
WT	ER	0.789455
WT	ER	0.843536
WT	ER	0.674373
WT	ER	0.875133
WT	ER	0.859523
WT	ER	1.09122
WT	ER	0.578428
WT	ER	0.852241
WT	ER	1.04817
WT	ER	0.841189
WT	ER	0.792848
WT	ER	0.854558
WT	ER	0.84129
WT	ER	0.876239
WT	ER	0.469372
WT	ER	1.03911
WT	ER	0.628831
WT	ER	0.410357
WT	ER	0.731721
WT	ER	0.59971
WT	ER	0.995027
WT	ER	0.892446
WT	ER	0.767794
WT	ER	0.923452
WT	ER	0.602654
WT	ER	0.66399
WT	ER	0.895337
WT	ER	0.773267
WT	ER	0.784968
WT	ER	0.772116
WT	ER	0.94214
WT	ER	0.864803
WT	ER	0.670925
WT	ER	0.738895
WT	ER	0.726964
WT	ER	0.847607
WT	ER	0.721779
WT	ER	0.813199
WT	ER	0.713536
WT	ER	0.606453
WT	ER	0.558934
WT	ER	0.511355
WT	ER	0.812965
WT	ER	0.604235
WT	ER	0.740818
WT	ER	0.817049
WT	ER	0.450497
WT	ER	0.727278
WT	ER	0.944855
WT	ER	0.375456
WT	ER	0.412064
WT	ER	0.744508
WT	ER	0.670254
WT	ER	0.68975
WT	ER	0.72952
WT	ER	1.00914
WT	ER	0.259656
WT	ER	0.696435
WT	ER	0.91639
WT	ER	0.898689
WT	ER	0.933447
WT	ER	1.04434
WT	ER	0.814061
WT	ER	0.666104
WT	ER	0.85584
WT	ER	0.564432
WT	ER	0.683964
WT	ER	0.703936
WT	ER	1.01178
WT	ER	0.801807
WT	ER	0.685927
WT	ER	1.0409
WT	ER	0.750354
WT	ER	0.953367
WT	ER	0.686921
WT	ER	0.806692
WT	ER	0.726348
WT	ER	1.12237
WT	ER	0.481341
WT	ER	0.535263
DOX_Pre	ER	0.462702
DOX_Pre	ER	0.395375
DOX_Pre	ER	0.773115
DOX_Pre	ER	0.758893
DOX_Pre	ER	0.490278
DOX_Pre	ER	0.578048
DOX_Pre	ER	0.697947
DOX_Pre	ER	0.610351
DOX_Pre	ER	0.878403
DOX_Pre	ER	0.986975
DOX_Pre	ER	0.606607
DOX_Pre	ER	1.00596
DOX_Pre	ER	0.952204
DOX_Pre	ER	0.749814
DOX_Pre	ER	1.00506
DOX_Pre	ER	1.03962
DOX_Pre	ER	0.614624
DOX_Pre	ER	1.27001
DOX_Pre	ER	0.68552
DOX_Pre	ER	0.65255
DOX_Pre	ER	1.16022
DOX_Pre	ER	0.723705
DOX_Pre	ER	0.360647
DOX_Pre	ER	1.20818
DOX_Pre	ER	0.802207
DOX_Pre	ER	0.710094
DOX_Pre	ER	0.77526
DOX_Pre	ER	0.659235
DOX_Pre	ER	0.674612
DOX_Pre	ER	0.700773
DOX_Pre	ER	0.628167
DOX_Pre	ER	0.421757
DOX_Pre	ER	0.635558
DOX_Pre	ER	0.755396
DOX_Pre	ER	0.762302
DOX_Pre	ER	0.651743
DOX_Pre	ER	0.65212
DOX_Pre	ER	0.721036
DOX_Pre	ER	0.650414
DOX_Pre	ER	0.922685
DOX_Pre	ER	0.76273
DOX_Pre	ER	0.488542
DOX_Pre	ER	1.17125
DOX_Pre	ER	1.02559
DOX_Pre	ER	0.777036
DOX_Pre	ER	1.38983
DOX_Pre	ER	1.04277
DOX_Pre	ER	0.8159
DOX_Pre	ER	0.920339
DOX_Pre	ER	0.891461
DOX_Pre	ER	0.519093
DOX_Pre	ER	0.867609
DOX_Pre	ER	0.836256
DOX_Pre	ER	0.884482
DOX_Pre	ER	0.784324
DOX_Pre	ER	0.546402
DOX_Pre	ER	0.72507
DOX_Pre	ER	1.13482
DOX_Pre	ER	0.679513
DOX_Pre	ER	1.18691
DOX_Pre	ER	0.655398
DOX_Pre	ER	0.78063
DOX_Pre	ER	0.877701
DOX_Pre	ER	0.838122
DOX_Pre	ER	0.378646
DOX_Pre	ER	0.893476
DOX_Pre	ER	0.562139
DOX_Pre	ER	0.328408
DOX_Pre	ER	0.912214
DOX_Pre	ER	0.400393
DOX_Pre	ER	1.22172
DOX_Pre	ER	0.716947
DOX_Pre	ER	1.10582
DOX_Pre	ER	1.30444
DOX_Pre	ER	0.600194
DOX_Pre	ER	0.883178
DOX_Pre	ER	0.781446
DOX_Pre	ER	0.711505
DOX_Pre	ER	1.08093
DOX_Pre	ER	0.526723
DOX_Pre	ER	0.479272
DOX_Pre	ER	0.885901
DOX_Pre	ER	0.748988
DOX_Pre	ER	1.04109
DOX_Pre	ER	0.769252
DOX_Pre	ER	0.580651
DOX_Pre	ER	0.999253
DOX_Pre	ER	0.804686
DOX_Pre	ER	1.03573
DOX_Pre	ER	0.744559
DOX_Pre	ER	0.575346
DOX_Pre	ER	0.595753
DOX_Pre	ER	0.60511
DOX_Pre	ER	0.703425
DOX_Pre	ER	0.858222
DOX_Pre	ER	0.598377
DOX_Pre	ER	0.665943
DOX_Pre	ER	0.509623
DOX_Pre	ER	0.349796
DOX_Post	ER	0.628797
DOX_Post	ER	0.653022
DOX_Post	ER	0.708739
DOX_Post	ER	0.519439
DOX_Post	ER	0.708217
DOX_Post	ER	0.580953
DOX_Post	ER	0.617102
DOX_Post	ER	0.625234
DOX_Post	ER	0.482182
DOX_Post	ER	0.734078
DOX_Post	ER	0.512089
DOX_Post	ER	0.929156
DOX_Post	ER	0.620004
DOX_Post	ER	0.446956
DOX_Post	ER	0.853675
DOX_Post	ER	1.06018
DOX_Post	ER	1.12545
DOX_Post	ER	0.476957
DOX_Post	ER	0.726465
DOX_Post	ER	0.856401
DOX_Post	ER	0.707786
DOX_Post	ER	0.665785
DOX_Post	ER	0.529653
DOX_Post	ER	0.979899
DOX_Post	ER	0.38111
DOX_Post	ER	1.07072
DOX_Post	ER	0.768873
DOX_Post	ER	0.611309
DOX_Post	ER	0.942417
DOX_Post	ER	0.814794
DOX_Post	ER	1.0321
DOX_Post	ER	0.633549
DOX_Post	ER	0.657248
DOX_Post	ER	0.625651
DOX_Post	ER	0.868244
DOX_Post	ER	0.671034
DOX_Post	ER	0.699598
DOX_Post	ER	0.744989
DOX_Post	ER	0.717763
DOX_Post	ER	0.773219
DOX_Post	ER	0.654814
DOX_Post	ER	0.675436
DOX_Post	ER	1.13913
DOX_Post	ER	0.805687
DOX_Post	ER	0.827385
DOX_Post	ER	0.780742
DOX_Post	ER	0.681272
DOX_Post	ER	0.545323
DOX_Post	ER	0.720012
DOX_Post	ER	0.635277
DOX_Post	ER	0.637372
DOX_Post	ER	0.360986
DOX_Post	ER	0.939827
DOX_Post	ER	0.769244
DOX_Post	ER	0.784231
DOX_Post	ER	0.843126
DOX_Post	ER	0.509802
DOX_Post	ER	0.483895
DOX_Post	ER	0.58201
DOX_Post	ER	0.915765
DOX_Post	ER	0.926066
DOX_Post	ER	0.816085
DOX_Post	ER	0.810277
DOX_Post	ER	0.532339
DOX_Post	ER	0.767576
DOX_Post	ER	0.437073
DOX_Post	ER	0.592406
DOX_Post	ER	0.794442
DOX_Post	ER	0.80981
DOX_Post	ER	0.599257
DOX_Post	ER	0.683428
DOX_Post	ER	0.876531
DOX_Post	ER	0.98316
DOX_Post	ER	0.737748
DOX_Post	ER	0.74811
DOX_Post	ER	0.648026
DOX_Post	ER	0.803952
DOX_Post	ER	0.340868
DOX_Post	ER	0.582212
DOX_Post	ER	0.170029
DOX_Post	ER	0.665049
DOX_Post	ER	0.199214
DOX_Post	ER	0.594959
DOX_Post	ER	0.549649
DOX_Post	ER	0.455398
DOX_Post	ER	0.758088
DOX_Post	ER	0.672026
DOX_Post	ER	0.838411
DOX_Post	ER	0.793733
DOX_Post	ER	0.573848
DOX_Post	ER	0.597866
DOX_Post	ER	0.365436
DOX_Post	ER	0.599702
DOX_Post	ER	0.483724
DOX_Post	ER	0.57508
DOX_Post	ER	0.604782
DOX_Post	ER	0.541095
DOX_Post	ER	0.893459
DOX_Post	ER	0.450896
DOX_Post	ER	0.870434
DOX_Post	ER	0.600325
DOX_Post	ER	0.420302
DOX_Post	ER	0.625596
DOX_Post	ER	0.777491
DOX_Post	ER	0.84164
DOX_Post	ER	0.792037
DOX_Post	ER	0.349843
DOX_Post	ER	0.682348
DOX_Post	ER	0.569557
DOX_Post	ER	0.546009
DOX_Post	ER	0.570294
DOX_Post	ER	0.626187
DOX_Post	ER	0.636333
DOX_Post	ER	0.823797
DOX_Post	ER	0.592879
DOX_Post	ER	0.90902
DOX_Post	ER	0.75018
DOX_Post	ER	0.665773
DOX_Post	ER	0.63402
DOX_Post	ER	0.537709
DOX_Post	ER	0.564099
DOX_Post	ER	0.617281
DOX_Post	ER	0.497104
DOX_Post	ER	0.588512
DOX_Post	ER	0.712213
DOX_Post	ER	0.391334
DOX_Post	ER	0.989718
DOX_Post	ER	0.617482
DOX_Post	ER	0.513808
DOX_Post	ER	0.522145
DOX_Post	ER	0.74992
DOX_Post	ER	0.552029
DOX_Post	ER	0.757169
DOX_Post	ER	0.604023
DOX_Post	ER	0.303076
DOX_Post	ER	0.3357
DOX_Post	ER	0.373498
DOX_Post	ER	0.474538
DOX_Post	ER	0.614742
DOX_Post	ER	0.542216
DOX_Post	ER	0.403727
DOX_Post	ER	0.372359
DOX_Post	ER	0.774359
DOX_Post	ER	0.587643
DOX_Post	ER	0.698205
DOX_Post	ER	0.558751
DOX_Post	ER	0.559506
DOX_Post	ER	0.720459
DOX_Post	ER	0.729555
DOX_Post	ER	0.618244
DOX_Post	ER	0.651574
DOX_Post	ER	0.59757
DOX_Post	ER	0.490744
DOX_Post	ER	0.797469
DOX_Post	ER	0.79537
DOX_Post	ER	0.684555
DOX_Post	ER	0.378648
DOX_Post	ER	0.954885
DOX_Post	ER	0.633806
DOX_Post	ER	0.488135
DOX_Post	ER	0.772803
DOX_Post	ER	0.630991
DOX_Post	ER	0.499839
DOX_Post	ER	0.501216
DOX_Post	ER	0.568858
DOX_Post	ER	0.688049
DOX_Post	ER	0.864138
DOX_Post	ER	0.695223
DOX_Post	ER	0.503265
DOX_Post	ER	0.858386
DOX_Post	ER	0.892704
DOX_Post	ER	0.702165
DOX_Post	ER	0.628343
DOX_Post	ER	0.472172
DOX_Post	ER	0.415047
DOX_Post	ER	0.571581
DOX_Post	ER	0.642902
DOX_Post	ER	0.802971
DOX_Post	ER	0.876412
DOX_Post	ER	0.55807
DOX_Post	ER	1.01876
DOX_Post	ER	0.553679
DOX_Post	ER	0.52058
DOX_Post	ER	0.518433
DOX_Post	ER	0.649065
DOX_Post	ER	0.624335

## Sheet: Fig 3e
Strain	organelle	Percentage
WT	Healthy ER	0.855556
DOX_Pre	Healthy ER	0.787879
DOX_Post	Healthy ER	0.833333

## Sheet: Fig 3f
Strain	organelle	volfrac
WT	LD	0.242696
WT	LD	0.219994
WT	LD	0.421094
WT	LD	0.3117
WT	LD	0.518947
WT	LD	0.510015
WT	LD	0.226598
WT	LD	0.351893
WT	LD	0.212913
WT	LD	0.138528
WT	LD	0.203435
WT	LD	0.226027
WT	LD	0.29123
WT	LD	0.589364
WT	LD	0.640945
WT	LD	0.653355
WT	LD	0.422581
WT	LD	0.586013
WT	LD	0.561114
WT	LD	0.454088
WT	LD	0.801118
WT	LD	0.362746
WT	LD	0.360428
WT	LD	0.314336
WT	LD	0.423767
WT	LD	0.346245
WT	LD	0.491168
WT	LD	0.179658
WT	LD	0.414155
WT	LD	0.453142
WT	LD	0.483635
WT	LD	0.528412
WT	LD	0.470169
WT	LD	0.988602
WT	LD	0.66721
WT	LD	0.534679
WT	LD	0.513751
WT	LD	0.556197
WT	LD	0.63338
WT	LD	0.52887
WT	LD	0.154928
WT	LD	0.842573
WT	LD	0.507616
WT	LD	0.708262
WT	LD	0.368239
WT	LD	0.585218
WT	LD	0.805594
WT	LD	0.307194
WT	LD	0.366421
WT	LD	1.14082
WT	LD	0.482814
WT	LD	1.48617
WT	LD	0.499721
WT	LD	0.3902
WT	LD	0.406413
WT	LD	0.599899
WT	LD	0.540316
WT	LD	0.711493
WT	LD	0.417867
WT	LD	0.262822
WT	LD	0.510551
WT	LD	0.227796
WT	LD	0.512644
WT	LD	0.146916
WT	LD	0.393876
WT	LD	0.743822
WT	LD	0.289259
WT	LD	0.135973
WT	LD	0.36723
WT	LD	0.381848
WT	LD	0.23357
WT	LD	0.396125
WT	LD	0.584357
WT	LD	0.260819
WT	LD	0.769657
WT	LD	0.841141
WT	LD	1.04886
WT	LD	0.59412
WT	LD	0.539961
WT	LD	0.646819
WT	LD	0.34579
WT	LD	0.616228
WT	LD	0.516271
WT	LD	0.39817
WT	LD	0.338375
WT	LD	0.541406
WT	LD	0.330239
WT	LD	0.465391
WT	LD	0.611003
WT	LD	0.437672
WT	LD	0.672413
WT	LD	0.632926
WT	LD	0.406896
WT	LD	0.636687
WT	LD	0.958073
WT	LD	0.439145
WT	LD	0.206596
WT	LD	0.390883
WT	LD	1.11986
WT	LD	0.343712
DOX_Pre	LD	0
DOX_Pre	LD	0
DOX_Pre	LD	0
DOX_Pre	LD	0
DOX_Pre	LD	0
DOX_Pre	LD	0
DOX_Pre	LD	0
DOX_Pre	LD	0
DOX_Pre	LD	0.0217283
DOX_Pre	LD	0
DOX_Pre	LD	0
DOX_Pre	LD	0.841328
DOX_Pre	LD	1.05234
DOX_Pre	LD	0.467551
DOX_Pre	LD	0.964794
DOX_Pre	LD	0.874972
DOX_Pre	LD	0
DOX_Pre	LD	0.89303
DOX_Pre	LD	0
DOX_Pre	LD	0.478992
DOX_Pre	LD	1.18631
DOX_Pre	LD	0
DOX_Pre	LD	0
DOX_Pre	LD	0
DOX_Pre	LD	0
DOX_Pre	LD	0
DOX_Pre	LD	0
DOX_Pre	LD	0
DOX_Pre	LD	0
DOX_Pre	LD	0
DOX_Pre	LD	0
DOX_Pre	LD	0
DOX_Pre	LD	0
DOX_Pre	LD	0
DOX_Pre	LD	0.058164
DOX_Pre	LD	0.018167
DOX_Pre	LD	0.0786094
DOX_Pre	LD	0.515116
DOX_Pre	LD	0.0870209
DOX_Pre	LD	0.0302228
DOX_Pre	LD	0.374403
DOX_Pre	LD	0.0509571
DOX_Pre	LD	0.203829
DOX_Pre	LD	0.0609994
DOX_Pre	LD	0.252353
DOX_Pre	LD	0.25225
DOX_Pre	LD	0.631723
DOX_Pre	LD	0.324024
DOX_Pre	LD	0.75131
DOX_Pre	LD	0.120603
DOX_Pre	LD	0.405243
DOX_Pre	LD	0.424164
DOX_Pre	LD	0.675657
DOX_Pre	LD	0.197245
DOX_Pre	LD	0.21555
DOX_Pre	LD	0.0872317
DOX_Pre	LD	0.172762
DOX_Pre	LD	0.0983031
DOX_Pre	LD	0.391807
DOX_Pre	LD	0.4059
DOX_Pre	LD	0.0733169
DOX_Pre	LD	0.00915695
DOX_Pre	LD	0.357883
DOX_Pre	LD	0.0367305
DOX_Pre	LD	0.078917
DOX_Pre	LD	0.0422384
DOX_Pre	LD	0.190128
DOX_Pre	LD	0.278287
DOX_Pre	LD	0.872617
DOX_Pre	LD	0.463891
DOX_Pre	LD	0.77274
DOX_Pre	LD	0.576891
DOX_Pre	LD	1.09129
DOX_Pre	LD	0.334006
DOX_Pre	LD	0.611128
DOX_Pre	LD	0.591257
DOX_Pre	LD	0.713153
DOX_Pre	LD	0.831288
DOX_Pre	LD	0.440004
DOX_Pre	LD	0.353772
DOX_Pre	LD	0.611282
DOX_Pre	LD	0.506104
DOX_Pre	LD	0.477447
DOX_Pre	LD	0.507855
DOX_Pre	LD	0.421196
DOX_Pre	LD	0.992559
DOX_Pre	LD	0.54064
DOX_Pre	LD	0.623693
DOX_Pre	LD	0.565095
DOX_Pre	LD	0.446275
DOX_Pre	LD	0.424688
DOX_Pre	LD	0.53223
DOX_Pre	LD	0.815136
DOX_Pre	LD	0.534604
DOX_Pre	LD	0.472569
DOX_Pre	LD	0.405195
DOX_Pre	LD	0.331832
DOX_Post	LD	0
DOX_Post	LD	0.185578
DOX_Post	LD	0
DOX_Post	LD	0.00263407
DOX_Post	LD	0.0140839
DOX_Post	LD	0
DOX_Post	LD	0.132685
DOX_Post	LD	0
DOX_Post	LD	0.252142
DOX_Post	LD	0.0173352
DOX_Post	LD	0
DOX_Post	LD	0
DOX_Post	LD	0.0148504
DOX_Post	LD	0.138271
DOX_Post	LD	0.201076
DOX_Post	LD	0.0307985
DOX_Post	LD	0.0707878
DOX_Post	LD	0.505244
DOX_Post	LD	0.00451688
DOX_Post	LD	0.063725
DOX_Post	LD	0.102297
DOX_Post	LD	0.334675
DOX_Post	LD	0.0200318
DOX_Post	LD	0.0863533
DOX_Post	LD	0.272601
DOX_Post	LD	0.522022
DOX_Post	LD	0.131927
DOX_Post	LD	0.0265597
DOX_Post	LD	0.467053
DOX_Post	LD	0.230485
DOX_Post	LD	0.331774
DOX_Post	LD	0.777483
DOX_Post	LD	0.436063
DOX_Post	LD	0
DOX_Post	LD	0.514546
DOX_Post	LD	0.2696
DOX_Post	LD	0.111966
DOX_Post	LD	0.0747277
DOX_Post	LD	0.26355
DOX_Post	LD	0.103981
DOX_Post	LD	0.742641
DOX_Post	LD	0.18854
DOX_Post	LD	0.366978
DOX_Post	LD	0.287507
DOX_Post	LD	0.00968961
DOX_Post	LD	0.180727
DOX_Post	LD	0
DOX_Post	LD	0.0986595
DOX_Post	LD	0.0735779
DOX_Post	LD	0.509986
DOX_Post	LD	0.0527433
DOX_Post	LD	0
DOX_Post	LD	0
DOX_Post	LD	0
DOX_Post	LD	0
DOX_Post	LD	0
DOX_Post	LD	0.0967251
DOX_Post	LD	0.212989
DOX_Post	LD	0
DOX_Post	LD	0.23325
DOX_Post	LD	0
DOX_Post	LD	0
DOX_Post	LD	0
DOX_Post	LD	0.20128
DOX_Post	LD	0.0797932
DOX_Post	LD	0.00982667
DOX_Post	LD	0.062171
DOX_Post	LD	0.415225
DOX_Post	LD	0.0275148
DOX_Post	LD	0.0266792
DOX_Post	LD	0.0202461
DOX_Post	LD	0
DOX_Post	LD	0.403038
DOX_Post	LD	0
DOX_Post	LD	0.336195
DOX_Post	LD	0
DOX_Post	LD	0.448588
DOX_Post	LD	0.213755
DOX_Post	LD	0.425831
DOX_Post	LD	0.0794398
DOX_Post	LD	0.386806
DOX_Post	LD	0.141203
DOX_Post	LD	0.509034
DOX_Post	LD	0.187996
DOX_Post	LD	0.171001
DOX_Post	LD	0.128083
DOX_Post	LD	0.401141
DOX_Post	LD	0.437095
DOX_Post	LD	0.409033
DOX_Post	LD	0.384814
DOX_Post	LD	0.288848
DOX_Post	LD	0.572443
DOX_Post	LD	0.184612
DOX_Post	LD	0.292709
DOX_Post	LD	0.375296
DOX_Post	LD	0.337859
DOX_Post	LD	0.74397
DOX_Post	LD	0.2481
DOX_Post	LD	0.757823
DOX_Post	LD	0.370702
DOX_Post	LD	0.337214
DOX_Post	LD	0.474764
DOX_Post	LD	0.464664
DOX_Post	LD	0.517609
DOX_Post	LD	0.375297
DOX_Post	LD	0.279078
DOX_Post	LD	0.495937
DOX_Post	LD	0.200542
DOX_Post	LD	0.260266
DOX_Post	LD	0.0168352
DOX_Post	LD	0.446611
DOX_Post	LD	0.374038
DOX_Post	LD	0.427657
DOX_Post	LD	0.535532
DOX_Post	LD	0.820169
DOX_Post	LD	0.521338
DOX_Post	LD	0.161203
DOX_Post	LD	0.538747
DOX_Post	LD	0.285595
DOX_Post	LD	0.296595
DOX_Post	LD	0.2912
DOX_Post	LD	0.277607
DOX_Post	LD	0.400386
DOX_Post	LD	0.444761
DOX_Post	LD	0.315896
DOX_Post	LD	0.595752
DOX_Post	LD	0.156343
DOX_Post	LD	0.292751
DOX_Post	LD	0.253106
DOX_Post	LD	0.296169
DOX_Post	LD	0.331615
DOX_Post	LD	0.362755
DOX_Post	LD	0.204833
DOX_Post	LD	0.362334
DOX_Post	LD	0.202905
DOX_Post	LD	0.276567
DOX_Post	LD	0.531294
DOX_Post	LD	0.320735
DOX_Post	LD	0.406187
DOX_Post	LD	0.0126165
DOX_Post	LD	0.0318374
DOX_Post	LD	0.242904
DOX_Post	LD	0.675672
DOX_Post	LD	0.256728
DOX_Post	LD	0.442769
DOX_Post	LD	0.398872
DOX_Post	LD	0.453841
DOX_Post	LD	0.221164
DOX_Post	LD	0.137355
DOX_Post	LD	0.441961
DOX_Post	LD	0.593969
DOX_Post	LD	0.404661
DOX_Post	LD	0.284688
DOX_Post	LD	0.290505
DOX_Post	LD	0.338974
DOX_Post	LD	0.443427
DOX_Post	LD	0.488914
DOX_Post	LD	0.375745
DOX_Post	LD	0.160632
DOX_Post	LD	0.575887
DOX_Post	LD	0.582698
DOX_Post	LD	0.249235
DOX_Post	LD	0.395455
DOX_Post	LD	0.427501
DOX_Post	LD	0.397339
DOX_Post	LD	0.299876
DOX_Post	LD	0.138103
DOX_Post	LD	0.256465
DOX_Post	LD	0.647307
DOX_Post	LD	0.357932
DOX_Post	LD	0.22872
DOX_Post	LD	0.606601
DOX_Post	LD	0.348176
DOX_Post	LD	0.104452
DOX_Post	LD	0.862763
DOX_Post	LD	0.370836
DOX_Post	LD	0.388893
DOX_Post	LD	0.432482
DOX_Post	LD	0.280693
DOX_Post	LD	0.559717
DOX_Post	LD	0.262799
DOX_Post	LD	0.320193
DOX_Post	LD	0.127957
DOX_Post	LD	0.453513
DOX_Post	LD	0.0626093

## Sheet: Fig 3g
Strain	organelle	Percentage
WT	Healthy LD	0.92
DOX_Pre	Healthy LD	0.494845
DOX_Post	Healthy LD	0.67027

## Sheet: Fig 3h
Class	Identification	Rank	Correlation Score
Lipid	TG 55:1	4728	4674.68
Lipid	TG 50:2	4727	4672
Lipid	TG 57:2	4726	4665.48
Lipid	TG 16:1_16:1_18:1	4725	4659.76
Lipid	TG 57:1	4724	4657.88
Lipid	TG 45:0	4722	4656
Lipid	TG 49:0	4723	4656
Lipid	TG 45:2	4721	4655.72
Lipid	TG 45:1	4720	4654.68
Lipid	TG 48:2	4719	4653.76
Lipid	TG 48:3	4718	4650.84
Lipid	TG 50:1	4717	4648.24
Lipid	TG 48:1	4716	4639.56
Lipid	TG 47:0	4715	4639.36
Lipid	TG 47:1	4714	4635.08
Lipid	TG 45:3	4713	4634.32
Lipid	TG 43:2	4712	4626.92
Lipid	TG 43:0	4711	4626.28
Lipid	TG 59:2	4710	4623.76
Lipid	TG 49:1	4709	4621.04
Lipid	TG 43:1	4708	4620.36
Lipid	TG 53:1	4707	4616.28
Lipid	TG 52:3	4706	4614.52
Lipid	TG 47:2	4705	4612.88
Lipid	TG 51:1	4704	4610.36
Lipid	TG 55:3	4703	4602.16
Lipid	TG 52:2	4702	4601.48
Lipid	TG 15:1_16:1_16:1	4701	4597.56
Lipid	TG 49:2	4700	4597.44
Lipid	TG 49:3	4699	4591.76
Lipid	TG 55:2	4698	4590.4
Lipid	TG 51:2	4697	4588.24
Lipid	TG 53:2	4696	4580.92
Lipid	TG 56:3	4695	4574.24
Lipid	TG 52:1	4694	4572.92
Lipid	TG 51:3	4693	4564
Lipid	TG 46:2	4692	4563.04
Protein	PET10	4691	4559.44
Lipid	TG 53:3	4690	4553.64
Lipid	TG 54:2	4689	4552.84
Lipid	TG 54:3	4688	4550.36
Metabolite	N3,N4-Dimethyl-L-arginine	4687	4549.44
Protein	ENA1	4686	4541.84
Protein	IDH2	4685	4536.48
Protein	TWF1	4684	4532.44
Lipid	TG 54:1	4683	4530.2
Protein	MTC5	4682	4527.8
Protein	CDC1	4681	4527.64
Lipid	TG 56:2	4680	4519.2
Lipid	TG 58:3	4679	4517.4
Protein	SDC1	4678	4512.12
Protein	JID1	4677	4511.08
Protein	GRS2	4676	4507.56
Protein	YSP3	4674	4504.04
Lipid	TG 17:1_18:1_26:1	4675	4504.04
Protein	ESS1	4673	4501.32
Protein	IKS1	4672	4501.2
Protein	RCR1	4671	4499.08
Lipid	TG 10:0_15:0_16:1	4670	4498.16
Protein	ATG17	4669	4495.76
Protein	NCR1	4668	4492.68
Protein	SPC1	4667	4491.52
Metabolite	L-Anserine	4666	4487.36
Protein	DGR2	4665	4485.32
Metabolite	D-Fructose 1,6-bisphosphate	4664	4480.08
Lipid	TG 48:0	4663	4479.16
Protein	NSE1	4662	4477.6
Protein	AST2	4661	4476.36
Protein	RGA2	4660	4474.08
Protein	YCS4	4659	4473.68
Protein	TGL5	4658	4471.24
Protein	LDH1	4657	4467.68
Protein	YCH1	4656	4462.04
Protein	YDR109C	4655	4458.96
Lipid	TG 46:3	4654	4455.16
Protein	DIP5	4653	4454.04
Protein	ATG19	4652	4450.4
Protein	TAM41	4651	4447.16
Lipid	TG 56:1	4650	4446.68
Protein	AIP1	4649	4445
Lipid	TG 46:1	4648	4434
Protein	IRC21	4647	4432.2
Protein	RIC1	4646	4430.16
Protein	LEU3	4645	4428.84
Lipid	TG 18:2_18:1_18:1	4644	4426.88
Protein	CEF1	4643	4425.16
Protein	PRM15	4642	4424.24
Protein	TNA1	4641	4423.76
Protein	YIL024C	4640	4420.92
Protein	ACO1	4639	4420.32
Protein	CAM1	4638	4415.8
Protein	ACF2	4637	4413.24
Lipid	Cer[AP] t18:0_25:0	4636	4413.08
Protein	IDH1	4635	4411.48
Protein	MSI1	4634	4408.8
Protein	YGL036W	4633	4408.72
Protein	RRD1	4632	4407.6
Protein	CDC25	4631	4404.04
Protein	MED8	4630	4400.6
Metabolite	Guanosine 5'-diphosphate	4629	4400.52
Protein	AIM7	4628	4399.72
Protein	FUI1	4627	4399.08
Protein	DCC1	4626	4397.88
Protein	RBS1	4625	4395.92
Protein	TGL3	4624	4394.68
Protein	FPK1	4623	4392.04
Protein	ALG11	4622	4391.6
Protein	XKS1	4621	4391.04
Protein	LYS1	4620	4388.4
Lipid	TG 50:0	4619	4383.36
Protein	GNA1	4618	4382.24
Protein	APN2	4617	4379.16
Protein	PDE1	4616	4376.36
Protein	BAT2	4615	4373.48
Protein	SLG1	4614	4372.88
Lipid	TG 58:2	4613	4372.72
Protein	HIS7	4612	4372.04
Lipid	Cer[AP] t40:0	4611	4368.24
Lipid	TG 58:1	4610	4367.64
Protein	ECM2	4609	4367.36
Protein	ATG7	4608	4365.24
Metabolite	L-Histidine	4607	4362.84
Lipid	TG 60:3	4606	4362.28
Lipid	TG 60:2	4605	4359.12
Protein	ALG1	4604	4358.12
Protein	TY1B-ER1	4603	4356.96
Protein	TY1B-PR1	4602	4354.88
Protein	DET1	4601	4353.4
Protein	TPM2	4600	4351.64
Protein	YER134C	4599	4351.52
Protein	ABZ2	4598	4350.76
Protein	VID30	4597	4350.72
Protein	ARO9	4596	4350.24
Metabolite	L-Cystathionine	4595	4344.36
Protein	STE50	4594	4343.64
Protein	YPT1	4593	4342.64
Protein	SNO2;SNO3	4592	4342.08
Protein	PCC1	4591	4339.4
Protein	DGA1	4590	4339.12
Protein	RAS2	4589	4338.72
Protein	ABP1	4588	4338.56
Protein	ARP1	4587	4337.52
Lipid	Cer[AP] t38:0	4586	4336.4
Protein	TDH1	4585	4335.92
Protein	TRP5	4584	4334.92
Protein	CSR2	4583	4333.64
Protein	PEX7	4582	4333.2
Protein	CUS1	4581	4329.36
Protein	YFR006W	4580	4326.76
Protein	RIM4	4579	4324.48
Protein	TLG2	4578	4324.36
Protein	SNC2	4577	4322.96
Protein	ADE16	4576	4321.8
Protein	TUM1	4575	4321.76
Protein	APE4	4574	4321
Protein	SGN1	4573	4320.44
Protein	VPS1	4572	4318.96
Lipid	TG 46:0	4571	4317.72
Metabolite	inositol	4570	4316.48
Protein	PEX1	4569	4316.32
Protein	UBX7	4568	4313.68
Lipid	TG 44:1	4567	4311.88
Protein	CDC34	4566	4311.68
Protein	ECM21	4565	4311.16
Protein	SEN15	4564	4309.72
Protein	NPT1	4563	4307.48
Protein	LCB4	4562	4306.84
Protein	KKQ8	4561	4306.24
Protein	ZRG17	4560	4303.36
Protein	GAC1	4559	4303.04
Protein	DAK1	4558	4301.96
Protein	GID8	4556	4301.52
Protein	SEC11	4557	4301.52
Lipid	TG 44:2	4555	4301.24
Protein	GAS5	4554	4300
Protein	SCS7	4553	4299.88
Lipid	TG 51:0	4552	4298.72
Protein	SCP1	4551	4295.56
Protein	PPE1	4550	4292.96
Protein	OCH1	4549	4292.64
Protein	HPA3	4548	4286.88
Protein	QRI1	4547	4285.88
Protein	HMX1	4546	4285.2
Metabolite	five-carbon sugar alcohol	4545	4284.4
Protein	ROT2	4544	4283.56
Protein	RDS3	4543	4283.24
Protein	RAD51	4542	4280.68
Protein	NMA2	4541	4278.44
Protein	YMR295C	4540	4277.52
Protein	DMA2	4539	4276.16
Protein	SSN2	4538	4275.72
Protein	CAT2_2	4537	4273.36
Protein	IST2	4536	4272.72
Lipid	TG 16:1_16:1_18:2	4535	4268.96
Protein	FMP46	4534	4268.72
Protein	TAD1	4533	4268.08
Protein	MGM101	4532	4266.96
Protein	RCN1	4531	4264
Protein	BNA5	4530	4259.32
Protein	PPH22	4529	4258.4
Metabolite	5-Hydroxylysine	4528	4258.08
Protein	RBD2	4527	4256.68
Protein	MOD5	4526	4256.4
Protein	EAF1	4525	4255.64
Protein	PIR3	4524	4255.32
Protein	LYS12	4523	4254.04
Protein	TDA3	4522	4253.72
Protein	UBP6	4521	4253.56
Protein	SMC6	4520	4253
Protein	PEX30	4519	4250.6
Protein	SRB2	4518	4247.32
Lipid	SM d38:1	4517	4244.32
Protein	RAD33	4516	4243.84
Protein	ALY2	4515	4243.8
Protein	SRL2	4514	4243.56
Protein	GIP4	4513	4242.64
Protein	SRX1	4512	4241.2
Protein	LYS9	4511	4239.64
Protein	SMD3	4510	4238.96
Protein	RGP1	4509	4238.04
Protein	FCP1	4508	4237.52
Protein	YLR290C	4507	4236.12
Protein	NPP1	4506	4234.64
Protein	STP22	4505	4234.2
Protein	TIP41	4504	4232.36
Protein	TRE2	4503	4232
Protein	OPY2	4502	4230.88
Protein	PFY1	4501	4230.52
Protein	YUR1	4500	4226.44
Protein	TES1	4499	4225.84
Protein	TPS2	4498	4224.4
Protein	GTR1	4497	4223.6
Protein	MDH2	4496	4223.24
Protein	MAD2	4495	4223.12
Protein	ZTA1	4494	4221.6
Protein	BNA6	4493	4221.24
Protein	PIB2	4492	4220
Protein	RTT103	4491	4219.88
Protein	YDR119W-A	4490	4216.64
Protein	CKS1	4489	4215.6
Protein	INM1	4488	4211.6
Protein	PGC1	4487	4210.72
Protein	ATG26	4486	4210.2
Protein	ATO3	4485	4208.68
Protein	MRH1	4484	4208.48
Protein	YPR148C	4483	4205.44
Protein	CUE4	4482	4204.2
Protein	MPT5	4481	4203.04
Protein	TFC4	4480	4196.4
Protein	ARG4	4479	4195.72
Protein	PCS60	4478	4191.4
Lipid	TG 10:0_16:1_16:1	4477	4189.8
Protein	CAB5	4476	4189.68
Protein	YEL020C	4475	4188.68
Protein	URA8	4474	4188.56
Protein	MMF1	4473	4188
Protein	LYS21	4472	4187.84
Metabolite	L-Dihydroorotic acid	4471	4185.56
Protein	GVP36	4470	4183.08
Metabolite	N6,N6,N6-Trimethyl-L-lysine	4469	4180.8
Protein	GDH2	4468	4180.12
Protein	GSP2	4467	4179.84
Protein	SAP1	4466	4178.68
Protein	YOR283W	4465	4176.76
Protein	UBP13	4464	4175.08
Protein	DSD1	4463	4173.52
Protein	RRI1	4462	4172.8
Protein	YPI1	4461	4171
Protein	PDH1	4460	4167.64
Protein	ATO2	4459	4167.32
Protein	YOL019W	4458	4166.12
Protein	ITR1	4457	4164.76
Protein	CIT2	4456	4164.48
Protein	THI20	4455	4163.6
Metabolite	cis-4-Hydroxy-proline	4454	4159.48
Protein	MMT2	4453	4157.64
Protein	PCD1	4452	4155.32
Lipid	TG 42:0	4451	4151
Protein	PTP1	4450	4147.84
Protein	JIP4	4449	4145.56
Protein	ATG34	4448	4145.04
Protein	CNB1	4447	4144.88
Protein	MHF1	4446	4143.2
Protein	CDC15	4445	4143.04
Protein	GTR2	4444	4141.72
Protein	MXR2	4443	4139.24
Protein	YDL057W	4442	4137.36
Protein	YKR070W	4441	4136.96
Protein	SPC34	4440	4135.6
Protein	TRR2	4439	4134.2
Lipid	PE 33:2	4438	4134.04
Protein	DPM1	4437	4133.2
Protein	TAD3	4436	4130.52
Protein	HIS2	4435	4130.04
Metabolite	Lactic Acid	4434	4128.92
Protein	PSF3	4433	4127.56
Protein	TSC10	4432	4127
Protein	MLF3	4431	4126.92
Lipid	TG 44:0	4430	4124.28
Protein	AYR1	4429	4123.6
Protein	IMA5	4428	4122.84
Protein	ATG4	4427	4121.8
Protein	RVS161	4426	4116.64
Protein	LPP1	4425	4116.28
Protein	PRM5	4424	4116.24
Protein	SLA2	4423	4115.6
Protein	SMM1	4422	4114.76
Protein	HAP2	4421	4114.48
Protein	LIP5	4420	4114.28
Protein	NSP1	4419	4114.24
Protein	SFT2	4418	4112.68
Protein	ERG20	4417	4110.92
Protein	IST1	4416	4110.36
Protein	PTH1	4415	4110.04
Protein	MUM2	4414	4105.6
Metabolite	Glycylproline	4413	4104.48
Protein	GSC2	4412	4104.16
Protein	GCG1	4411	4103.24
Protein	MCK1	4410	4101.6
Protein	YIP5	4409	4101.08
Protein	YCR075W-A	4408	4100.56
Protein	GPD1	4407	4099.44
Protein	TMT1	4406	4099.36
Protein	SEG2	4405	4097.44
Protein	SOL2	4404	4096
Lipid	LysoPC 17:0	4403	4095.48
Protein	YIP4	4402	4093.76
Protein	DCI1	4401	4093.48
Protein	SPC3	4400	4089.84
Protein	SHM1	4399	4087.72
Lipid	TG 42:1	4398	4087.2
Protein	SED1	4397	4083.36
Protein	ATG23	4396	4083.04
Protein	TTI1	4395	4082.84
Protein	FPR1	4394	4081.68
Protein	ETR1	4393	4080.8
Protein	ALG6	4392	4080.76
Protein	MSS4	4391	4080.68
Protein	FSH3	4390	4080.52
Protein	YNK1	4389	4080.08
Lipid	PC 18:1_19:0	4388	4079.04
Protein	COX7	4387	4078.6
Protein	BNA2	4386	4075.28
Protein	VPS28	4385	4075.16
Protein	YDL144C	4384	4074.04
Protein	MKK1	4383	4073.84
Protein	WHI2	4382	4073.28
Protein	YER010C	4381	4072.8
Protein	EPL1	4380	4072.08
Protein	ARG2	4379	4071.36
Lipid	TG 40:1	4378	4070.32
Protein	FAS2	4377	4069.68
Protein	DOA1	4376	4068.72
Protein	FLC1	4375	4067.36
Protein	URA2	4374	4066.88
Protein	ARG82	4373	4066.08
Protein	COX16	4372	4065.4
Protein	FUM1	4371	4064.92
Protein	TAT2	4370	4064.56
Protein	RSA1	4369	4062.04
Protein	GLC3	4368	4060.68
Protein	YOP1	4367	4060.44
Lipid	PE 37:5	4366	4060.2
Protein	SSL1	4365	4059.56
Protein	SWH1	4364	4054.96
Protein	GEP4	4363	4054.28
Protein	UBA4	4362	4053.64
Protein	ARG1	4361	4052.44
Protein	SWD1	4360	4052.32
Protein	UGA1	4359	4052.08
Protein	NTA1	4358	4051.52
Protein	NTH1	4357	4049.92
Protein	YGP1	4356	4048.52
Lipid	PE 31:2	4355	4046.04
Protein	YML020W	4354	4043.36
Protein	YET1	4353	4042.52
Protein	CNE1	4352	4039
Protein	PHA2	4351	4038.28
Protein	PEX32	4350	4037.6
Protein	HLJ1	4349	4036.28
Protein	TY1B-JR2	4348	4033.48
Protein	DNM1	4347	4030.88
Metabolite	Fumaric acid	4346	4030
Protein	SEC4	4344	4029.68
Protein	RCK2	4345	4029.68
Protein	FIS1	4343	4029.32
Lipid	CL 71:3	4342	4024
Protein	SKP1	4341	4023.76
Lipid	PI 35:1	4340	4023.24
Protein	LPX1	4339	4022.84
Protein	FAA2	4338	4020.36
Lipid	TG 40:0	4337	4018.36
Protein	SIR4	4336	4017.36
Protein	KXD1	4335	4016.08
Protein	CPR8	4334	4015.72
Protein	DPS1	4333	4014.56
Protein	NDD1	4332	4013.96
Protein	FUS3	4331	4013.44
Protein	YOR020W-A	4330	4013.24
Protein	BBC1	4329	4012.96
Protein	PDR12	4328	4012.52
Protein	TSL1	4327	4012.4
Protein	BIK1	4326	4011.44
Protein	ADE17	4325	4010.8
Protein	ERG1	4324	4007.48
Protein	FAD1	4323	4006.48
Protein	YAL044W-A	4322	4006.24
Metabolite	GDP-D-mannose	4321	4006.2
Protein	LRS4	4320	4006.04
Protein	PKH1	4319	4005.76
Protein	AIM14	4318	4005.04
Protein	GYP7	4317	4003.92
Protein	AGP2	4316	4003.24
Protein	PEX3	4315	4001.6
Protein	ENV7	4314	4000.16
Protein	IDP2	4313	3999.8
Protein	UBX2	4312	3999.16
Protein	YLR099W-A	4311	3998.04
Protein	OSW5	4310	3997.8
Protein	SKG1	4309	3997.12
Protein	LSB3	4308	3994.32
Protein	ARP4	4307	3993.88
Protein	OM14	4306	3990.84
Protein	SPO73	4304	3988.2
Protein	EAF6	4305	3988.2
Protein	EXG1	4303	3987.92
Protein	FAA4	4302	3987.84
Protein	ERP4	4301	3987.2
Protein	UBP15	4300	3986.4
Protein	HIR2	4299	3986.32
Protein	STE23	4298	3985.8
Lipid	TG 55:0	4297	3984.2
Protein	MOG1	4296	3984.08
Protein	TLG1	4295	3982.52
Metabolite	Betaine	4294	3981.76
Protein	GUT2	4292	3980.96
Protein	VAN1	4293	3980.96
Protein	LYS4	4291	3980.2
Protein	UBC6	4290	3978.88
Protein	ALY1	4289	3977.36
Protein	CIT3	4288	3975.04
Protein	TIM21	4287	3973.52
Protein	AVT6	4286	3972.64
Protein	COX19	4285	3971.56
Protein	BNA4	4284	3970.28
Metabolite	beta-Nicotinamide mononucleotide	4283	3970.12
Lipid	PE 33:1	4282	3968.32
Protein	YME2	4281	3967.28
Protein	DDC1	4280	3966.48
Protein	OAF1	4279	3966.16
Protein	VPS68	4278	3964.8
Protein	RPD3	4277	3962
Protein	COX20	4276	3961.4
Protein	UIP4	4275	3961.08
Protein	SOG2	4274	3958.4
Protein	YKL023W	4273	3954.2
Protein	YGR250C	4272	3953.8
Metabolite	L-Methionine	4271	3953.36
Protein	ADE12	4270	3953.12
Protein	IRC24	4269	3952.96
Protein	SHE10	4268	3951.92
Protein	OPI3	4267	3951.84
Protein	PEP4	4266	3950.52
Protein	ARP8	4265	3949.4
Protein	FUB1	4264	3949.2
Protein	KRE9	4263	3948.2
Protein	PIN2	4262	3947.76
Protein	RKM5	4261	3947.2
Protein	ARL3	4260	3945.88
Protein	YLR422W	4259	3945.6
Protein	CRC1	4258	3944.04
Protein	CHA1	4257	3944
Protein	FAS1	4256	3943.84
Protein	SLM4	4255	3942.68
Protein	SNA4	4254	3942.56
Protein	POL31	4253	3941.36
Protein	PPM1	4252	3940.8
Protein	PET18	4251	3940.4
Protein	RTK1	4250	3938.24
Protein	YHR033W	4249	3937.8
Protein	EHT1	4248	3935.28
Protein	RRT8	4247	3934.24
Protein	UBA1	4246	3933.56
Lipid	PI 35:1	4245	3933.4
Lipid	Alkanyl-DG O-35:3	4244	3933
Protein	SNX4	4243	3932.56
Protein	UBP7	4242	3932
Protein	YIL077C	4241	3931.52
Protein	EAR1	4240	3931.4
Metabolite	Guanosine- 5-monophosphate	4239	3931.04
Protein	ADY2	4238	3930.32
Protein	PIH1	4237	3929.88
Protein	STU1	4236	3927.08
Protein	CEX1	4235	3926.84
Protein	TY1B-PR3	4234	3926.36
Protein	SDS22	4233	3925.36
Protein	COX13	4232	3921.36
Protein	LPD1	4231	3915.32
Protein	SAL1	4230	3913.72
Protein	ESBP6	4229	3913
Protein	VPS13	4228	3912.44
Protein	DOA4	4227	3911.8
Protein	GGA1	4226	3911.04
Protein	YPR098C	4225	3909.6
Protein	QNS1	4224	3908.92
Protein	TAH1	4223	3908.64
Protein	PAP1	4222	3907.92
Protein	YPL113C	4221	3907.2
Lipid	PE-NMe 36:2	4220	3906.72
Protein	LOA1	4219	3904.56
Metabolite	Gluconic acid	4218	3902.64
Protein	RCF2	4217	3901.16
Protein	SOD2	4216	3900.96
Protein	YHR202W	4215	3900.24
Protein	CWC23	4214	3899.16
Protein	VPS33	4213	3898
Protein	UBP9	4212	3897.68
Protein	YFL042C	4211	3897.52
Protein	IMP2	4210	3896.88
Protein	ERG6	4209	3894.4
Protein	BUD31	4208	3893.76
Protein	YLR312C	4207	3893.64
Protein	STB4	4206	3892.48
Protein	YRB30	4205	3891.88
Protein	RVS167	4204	3889.92
Protein	MSO1_2	4203	3888.84
Protein	MDH1	4202	3887.68
Lipid	PE 17:1_18:1	4201	3885.24
Protein	FMN1	4200	3884.44
Protein	CIT1	4199	3884.08
Protein	GID7	4198	3884
Protein	ADE5,7	4197	3882.28
Protein	ICL2	4196	3881.68
Protein	PNS1	4195	3881.56
Protein	NAS6	4194	3880.84
Protein	PGD1	4193	3880.28
Protein	ERG13	4192	3879.6
Protein	RTC5	4191	3879.4
Protein	HAT1	4190	3879.16
Protein	APE2	4189	3878.92
Protein	COX17	4188	3878.32
Protein	TOR2	4187	3878
Protein	GOR1	4186	3877.8
Protein	SAY1	4185	3877.12
Protein	SRO7	4184	3876.44
Protein	CTF8	4183	3876.24
Protein	CMC4	4182	3876.08
Protein	HPA2	4181	3873.24
Protein	UBX5	4180	3872.52
Protein	YHR045W	4179	3870.84
Protein	ACH1	4178	3869.4
Lipid	CL 18:1_18:1_17:1_18:1	4177	3868.48
Lipid	PE 35:4	4176	3866.76
Protein	NHX1	4175	3865.48
Protein	HNT2	4174	3864.72
Protein	XRS2	4173	3864.08
Protein	ANT1	4172	3862.44
Protein	CAP1	4171	3861.44
Protein	YPL260W	4170	3860.36
Protein	DUN1	4169	3860.24
Protein	RAD2	4168	3859.96
Protein	OSM1	4167	3858.6
Protein	PUF2	4166	3857
Protein	MSB3	4165	3854.24
Protein	DID4	4164	3853.76
Protein	PRP5	4163	3853.4
Protein	PDX3	4162	3852.56
Protein	ARG3	4161	3852.28
Protein	MCM1	4160	3851.88
Protein	BIO4	4159	3851.52
Protein	COX12	4158	3850.6
Metabolite	4-Methyl-5-thiazoleethanol	4157	3850.56
Protein	MSL5	4156	3847.48
Metabolite	Thiamine	4155	3846.36
Protein	MRP8	4154	3845.16
Protein	CWC2	4153	3845
Protein	BRE2	4152	3844.52
Protein	PHO90	4151	3844.28
Protein	YAP3	4150	3844.24
Protein	2024-10-01	4149	3843.68
Protein	ATG8	4148	3843.28
Protein	MNT3	4147	3841.32
Lipid	PE 35:1	4146	3841.12
Protein	CDC21	4145	3839.84
Protein	ADH2	4144	3838.76
Protein	IDP3	4143	3838.56
Protein	YDR476C	4142	3836.56
Protein	ACO2	4141	3836.08
Protein	PRX1	4140	3835.68
Lipid	CL 69:4	4139	3835.48
Protein	RIP1	4138	3835.36
Protein	VPS4	4137	3834.4
Protein	PHO23	4136	3831.48
Protein	RAV1	4135	3830.92
Protein	RPN14	4134	3829.4
Protein	KTR6	4133	3828.56
Protein	SNZ3	4132	3828.52
Protein	UPS1	4131	3828.24
Protein	AIM3	4130	3827.6
Protein	RMD5	4129	3827.56
Protein	INO1	4128	3827.32
Protein	PSP2	4127	3827.12
Metabolite	L-Alanine	4126	3824.76
Protein	YDR248C	4125	3824.4
Protein	TRE1	4123	3822.8
Protein	YOR289W	4124	3822.8
Protein	DPL1	4122	3822.16
Protein	POX1	4121	3820.36
Protein	SCW4	4120	3820
Metabolite	L-Tyrosine	4119	3819.56
Protein	MCD1	4118	3819.16
Protein	RAD23	4117	3818.84
Protein	DBF20	4116	3818.56
Protein	YLR149C	4115	3818.24
Protein	TAF9	4113	3818.2
Protein	COX5A	4114	3818.2
Protein	RNQ1	4112	3816.48
Protein	ERG25	4111	3815.72
Protein	SSE2	4110	3815.36
Protein	YFH1	4109	3815.32
Protein	APE1	4108	3811.96
Protein	TFB1	4107	3811.56
Protein	MIC60	4106	3809.88
Protein	MDE1	4105	3809.48
Protein	ARP2	4104	3808.84
Protein	YBR255C-A	4103	3808
Metabolite	Orotic acid	4102	3805.84
Protein	PEX29	4101	3805.56
Protein	ATP16	4100	3805.32
Protein	FAB1	4099	3804.96
Protein	CDC8	4098	3804.88
Protein	PMD1	4097	3803.64
Protein	PBP1	4096	3802.6
Protein	GPM2	4095	3802.16
Protein	AAT1	4094	3802.04
Protein	KGD2	4093	3799.12
Protein	PTK2	4092	3797.44
Protein	SOL1	4091	3796.12
Protein	SIN3	4090	3795.2
Protein	SLU7	4089	3794.68
Protein	YPT32	4088	3793.96
Protein	SWP82	4087	3793.76
Protein	SEC31	4086	3791.04
Protein	LSC1	4085	3790.96
Protein	ERG5	4084	3789.92
Protein	PEX11	4083	3787.68
Protein	COX1	4082	3785.36
Protein	ATP15	4081	3785.16
Protein	ADD66	4080	3785.12
Metabolite	Anthranilic acid/4-aminobenzoic acid	4079	3784.24
Lipid	PC 35:1	4078	3782.88
Protein	SPS100	4077	3782.64
Protein	SMC1	4076	3781.84
Lipid	CL 67:4	4075	3781.68
Protein	HEM13	4074	3781.36
Protein	ERV29	4073	3781.12
Protein	AMS1	4072	3780.28
Protein	RTR1	4071	3779.48
Protein	CAP2	4070	3778.56
Protein	FOX2	4069	3778.12
Protein	VID22	4068	3777.84
Protein	PAR32	4067	3776.68
Protein	FRT1	4066	3774.28
Protein	TUL1	4065	3772.52
Protein	MTC2	4064	3771.96
Lipid	CL 69:3	4063	3770.92
Protein	HUA2	4062	3770.16
Protein	IRC6	4061	3769.76
Protein	SKY1	4060	3768.88
Protein	CEM1	4059	3768.4
Protein	YPS7	4058	3768.2
Protein	GLO2	4057	3767.24
Protein	TAO3	4056	3766.88
Protein	TAT1	4055	3766.48
Protein	FTR1	4054	3765.6
Protein	HEM4	4053	3765.32
Protein	AIM41	4052	3764.32
Protein	VPS45	4051	3764.24
Protein	YHL008C	4050	3760.72
Protein	SPT3	4049	3759.88
Protein	VPS5	4048	3759.76
Protein	FMP42	4047	3759.68
Protein	AIM39	4046	3758.92
Protein	VAC14	4045	3758.64
Protein	GLC7	4043	3758.56
Protein	REX2	4044	3758.56
Protein	RPH1	4042	3757.6
Protein	PHM8	4041	3757.56
Protein	GPI16	4040	3757.44
Protein	GPA2	4039	3756
Protein	GRE2	4038	3755.88
Protein	IRR1	4037	3755.68
Protein	OM45	4036	3753.12
Protein	TRS23	4035	3752.8
Protein	MLC2	4034	3751.36
Protein	WWM1	4033	3749.36
Protein	IML1	4032	3749.08
Protein	YRA1	4031	3748.84
Protein	RNH202	4030	3747.72
Protein	SEM1	4029	3747.16
Protein	LEU4	4028	3745.76
Protein	NUM1	4027	3744.76
Protein	AKL1	4026	3743.96
Protein	ARG7	4025	3742.12
Protein	ATP2	4024	3741.88
Protein	ODC1	4023	3740.6
Protein	KAP95	4022	3738.56
Protein	MNN2	4020	3738.4
Protein	JSN1	4021	3738.4
Protein	TGL4	4018	3737.28
Protein	HAT2	4019	3737.28
Protein	FMT1	4017	3737.16
Protein	PIB1	4016	3735.88
Protein	UBP14	4015	3733.16
Protein	RFA3	4014	3733.08
Protein	SPB4	4013	3731.16
Metabolite	AMP	4012	3729.32
Metabolite	L-Proline	4011	3728.96
Protein	YLR352W	4010	3728.24
Protein	ATP4	4009	3726.92
Protein	TY2A-C;TY2A-DR3	4008	3726.84
Protein	GAB1	4007	3726.4
Protein	YMR31	4006	3725.16
Protein	VPS52	4005	3723.84
Protein	VMA7	4004	3723.72
Protein	CPS1	4003	3723.44
Protein	YLR281C	4002	3723.2
Protein	UBC5	4001	3722.8
Protein	SEC17	4000	3722.68
Metabolite	ADP	3999	3721.8
Protein	PEP8	3998	3720.28
Protein	NAB6	3997	3719.72
Protein	STB3	3996	3719.08
Protein	CAT2	3995	3716.88
Protein	FAR3	3994	3715.88
Protein	ADK1	3993	3715.8
Protein	AGX1	3992	3714.68
Protein	CDC7	3991	3714.6
Protein	EMP24	3990	3713.24
Protein	CAF16	3989	3712.56
Protein	KRE5	3988	3711.68
Protein	KGD1	3987	3709.8
Metabolite	L-Methionine sulfoxide	3986	3708.84
Protein	MLS1	3985	3707.56
Protein	RKR1	3984	3703.08
Protein	PXA1	3983	3702.56
Protein	TKL1	3982	3702.2
Protein	LSB5	3981	3701.56
Protein	POR1	3980	3700.32
Protein	QCR2	3979	3699.44
Lipid	PE 18:1_18:1	3978	3699.16
Protein	SPS19	3977	3697.6
Protein	KRE6	3976	3692.28
Protein	CBK1	3975	3691.48
Protein	TAP42	3974	3690.88
Protein	VHS3	3973	3690.08
Protein	HMLALPHA2;MATALPHA2;HMRA2	3972	3689.36
Protein	WTM2	3971	3688.72
Protein	SNA2	3970	3688.48
Protein	ARP6	3969	3687
Protein	PRP40	3968	3686.04
Protein	YGR130C	3967	3685.76
Protein	COX6	3966	3685.48
Protein	GAP1	3965	3683.48
Protein	GUT1	3964	3683.24
Protein	DSS4	3963	3682.44
Protein	LSC2	3962	3681.04
Protein	SRB5	3961	3680.84
Protein	MDH3	3960	3679.76
Protein	GPG1	3959	3678.56
Protein	PGM2	3958	3678.04
Protein	AXL2	3957	3677.24
Protein	MPC2	3956	3676.4
Lipid	PI 33:2	3955	3676.08
Protein	ATP14	3954	3675.68
Protein	SPT5	3953	3675.52
Protein	ATP3	3952	3674.64
Protein	PHO13	3951	3672.12
Protein	AIM6	3950	3671.56
Protein	ADH3	3949	3671.32
Protein	DFM1	3948	3670.76
Protein	SNU114	3947	3670.6
Protein	TEC1	3946	3668.24
Protein	ELO1	3945	3667.88
Protein	PBY1	3944	3667
Protein	CSR1	3943	3666.8
Protein	MIR1	3942	3666.76
Protein	ASF1	3941	3665.92
Metabolite	L-Leucine/L-Isoleucine	3940	3665.32
Protein	ACS1	3939	3665
Protein	YPD1	3938	3664.32
Protein	ATP5	3937	3660.36
Protein	BOS1	3936	3658.44
Lipid	MLCL 18:1_18:1_18:1	3935	3657.32
Protein	COF1	3934	3656.64
Protein	RKI1	3933	3656.6
Protein	YJU3	3932	3655.92
Protein	LSM8	3931	3655.44
Protein	SPN1	3930	3655.12
Protein	DDR48	3929	3654.16
Protein	RIM11	3928	3653.8
Protein	ATP1	3927	3653.76
Protein	PTR2	3926	3653.24
Protein	PFA4	3925	3652.88
Protein	CSM1	3924	3651.68
Protein	MNE1	3923	3651.32
Protein	YAT2	3922	3650.76
Protein	URN1	3921	3650.64
Protein	ENA2;ENA5	3920	3650.08
Protein	BNA1	3919	3649.72
Protein	APQ12	3918	3649.24
Protein	COX9	3917	3648.52
Lipid	PC 33:2	3916	3647.8
Protein	HCS1	3915	3647.12
Protein	SPT20	3914	3645.16
Protein	ASG1	3913	3643
Protein	IDP1	3912	3642.92
Protein	TRP2	3911	3642.84
Protein	BRR2	3910	3641.16
Protein	PTH2	3909	3640.28
Protein	MTR10	3908	3639.96
Protein	CIN2	3907	3638.04
Metabolite	O-Isovaleryl-L-carnitine	3906	3636.64
Protein	RIM20	3905	3636.32
Protein	GRX2	3904	3634.28
Protein	FUN14	3903	3633.04
Protein	ATP18	3902	3630.6
Protein	PXA2	3901	3628.92
Protein	COX2	3900	3628.76
Protein	PEX17	3899	3628.44
Protein	HIS5	3898	3628.4
Protein	MDM10	3897	3628.24
Protein	GAL3	3895	3628
Protein	YPR1	3896	3628
Protein	SIT4	3894	3626.68
Protein	TRI1	3893	3625.88
Protein	MPC1	3892	3625.76
Protein	PIF1	3891	3625.48
Protein	MNS1	3890	3625.04
Protein	RFT1	3889	3623.68
Protein	ATG13	3888	3623.56
Protein	CTP1	3887	3622.92
Protein	BUD22	3886	3622.08
Protein	SBH2	3885	3621.32
Protein	GOS1	3884	3621.04
Protein	YFR016C	3883	3620.6
Protein	LCB5	3882	3620.04
Protein	mIMP2	3881	3619.16
Protein	FMP52	3880	3618.28
Lipid	TG 53:0	3879	3618.08
Protein	LAG2	3878	3618.04
Protein	SEC24	3877	3617.76
Protein	MDM36	3876	3617.2
Protein	VTA1	3875	3617.08
Lipid	PC 15:1_16:1	3874	3616.4
Protein	ACS2	3873	3615.8
Protein	NDI1	3872	3614.2
Protein	EMC5	3871	3613.52
Protein	SOH1	3870	3611.6
Protein	EAF3	3869	3609.12
Protein	CAB3	3868	3607.56
Protein	NBP2	3867	3606.88
Protein	SPP1	3866	3605.72
Protein	ATG9	3865	3605.44
Protein	ATP7	3864	3604.8
Protein	ADD37	3863	3604.08
Protein	YRA2	3862	3602.48
Protein	PMT7	3861	3602.24
Protein	PKH2	3860	3601.84
Protein	YAF9	3859	3601.8
Lipid	MLCL 18:1_18:1_18:0	3858	3601.68
Protein	ATG33	3857	3601.32
Protein	ISY1	3856	3601.04
Protein	AAC1	3855	3598.72
Protein	YBL039W-B	3854	3597.72
Protein	YDR461C-A	3853	3597.48
Protein	YKL023C-A	3852	3597.44
Protein	EXO84	3851	3596.76
Protein	FSH2	3850	3596.44
Protein	HIF1	3849	3595.84
Protein	CTF4	3848	3592.76
Protein	SKG6	3847	3592
Protein	CHC1	3846	3590.96
Protein	ATX1	3845	3590.48
Protein	CDS1	3844	3589.52
Lipid	MLCL 16:1_18:1_18:1	3843	3589.08
Protein	BUD13	3842	3588.32
Protein	COT1	3841	3588.08
Protein	GLG2	3840	3585.36
Protein	HYM1	3839	3584.8
Protein	SAS4	3838	3582.24
Protein	RHO2	3837	3581.72
Protein	CWC22	3836	3581.2
Protein	YHR097C	3835	3579.84
Protein	CFD1	3834	3577.2
Protein	PDB1	3833	3576.04
Protein	SRV2	3832	3575.76
Metabolite	L-Threonine	3831	3575.2
Protein	YPS6	3830	3574.2
Protein	GYP5	3829	3573.72
Protein	TFA2	3828	3572.92
Protein	ICL1	3827	3572.04
Protein	SSO2	3826	3571.04
Protein	CLF1	3825	3569
Protein	VPS60	3824	3567.84
Metabolite	S-Adenosylhomocysteine	3823	3567.24
Lipid	PC 17:1_18:1	3822	3566.56
Protein	RUP1	3821	3565.72
Protein	LSB6	3820	3565.64
Protein	GCV2	3819	3565.16
Protein	GLO3	3818	3564.56
Protein	MNL2	3817	3563.76
Protein	PIC2	3816	3563.44
Protein	SCM3	3815	3562.6
Protein	VPS34	3814	3562.36
Protein	WHI4	3813	3562
Protein	AIM9	3812	3561.96
Protein	CHD1	3811	3561.24
Protein	ATP6	3810	3559.76
Protein	CDC123	3809	3558.72
Protein	NET1	3808	3558.68
Protein	CMD1	3807	3558
Protein	ARA2	3806	3557.88
Protein	MEP1;MEP3	3805	3556.76
Protein	AOS1	3804	3554.68
Protein	ARC40	3803	3551.68
Protein	SIS2	3802	3549.64
Protein	SGT1	3801	3544.6
Protein	SNQ2	3800	3544.04
Protein	MCM3	3799	3543.08
Protein	ANR2	3798	3539.48
Protein	RBL2	3797	3538.48
Protein	YKU80	3796	3538.44
Protein	TEM1	3795	3538.32
Protein	ALD3	3794	3537.6
Protein	TPO1	3793	3537.52
Protein	TIM11	3792	3537.32
Protein	COX8	3791	3534.16
Protein	HEM15	3790	3533.72
Protein	SIP2	3789	3530.12
Protein	BTT1	3788	3529.48
Protein	QCR9	3787	3526.6
Protein	YPR010C-A	3786	3524.08
Protein	ATG27	3785	3523.72
Protein	INP51	3784	3522.2
Protein	NSE4	3783	3520.76
Protein	GLG1	3782	3518.24
Metabolite	Tyramine	3781	3517.92
Protein	LYP1	3780	3516.92
Protein	CTF18	3779	3516.32
Protein	TRX1	3778	3515.2
Protein	RTN1	3777	3513.96
Protein	TSA1	3776	3513.44
Protein	YOR385W	3775	3512.68
Protein	ICS2	3774	3511.8
Protein	QCR8	3773	3510.08
Protein	CAB1	3772	3509.8
Protein	HOT1	3771	3507.64
Protein	THI7	3770	3507.48
Protein	FLC3	3769	3505.96
Protein	CPT1	3768	3505.72
Protein	OCA5	3767	3503.64
Protein	SUP35	3766	3502.12
Protein	AVL9	3765	3501.52
Protein	MEF2	3764	3499.16
Protein	GYP1	3763	3498.04
Protein	PBI2	3762	3496.92
Protein	GSY2	3761	3496.12
Protein	ATP19	3760	3495.76
Protein	CDC16	3759	3495.32
Protein	VNX1	3758	3495.04
Metabolite	D-Erythrose-4-phosphate	3757	3495
Protein	FLC2	3756	3494.36
Protein	FMP23	3755	3493.64
Protein	ARA1	3754	3491.24
Protein	EGT2	3753	3488.72
Protein	EMI1	3752	3488.64
Protein	ICE2	3751	3486.92
Protein	CAB2	3750	3486.08
Lipid	TG 52:0	3749	3485.68
Protein	MGT1	3748	3485.24
Protein	VHS2	3747	3484.68
Protein	KIN28	3746	3484.48
Lipid	PI 33:1	3745	3483.44
Protein	ASK1	3744	3482.8
Protein	CDC28	3743	3482.36
Protein	SDS24	3742	3482.12
Protein	ALD4	3741	3481.28
Protein	YBL029C-A	3740	3480.52
Protein	PET9	3739	3480.2
Protein	MLC1	3738	3480.08
Protein	CPR4	3737	3478.2
Protein	SWA2	3736	3478.12
Protein	YPL247C	3735	3477.52
Protein	PMT6	3734	3476.04
Protein	ACT1	3733	3475.12
Protein	BUD14	3732	3475.04
Protein	POM33	3731	3474.24
Protein	TRL1	3730	3474.12
Protein	SEC14	3729	3474
Protein	RAV2	3728	3473.32
Protein	GND2	3727	3473.28
Lipid	PC 33:1	3726	3470.8
Protein	GRE3	3724	3469.64
Protein	KTR4	3725	3469.64
Protein	LAT1	3723	3469.32
Lipid	Cer[AP] t18:0_24:0	3722	3468.24
Lipid	TG 52:4	3721	3466.32
Protein	YKL187C	3720	3466.08
Protein	YKU70	3719	3465.8
Protein	CSG2	3718	3464.32
Protein	BSP1	3717	3463.48
Protein	RSC9	3716	3462.2
Protein	NAP1	3715	3462
Protein	GUP1	3714	3461.76
Protein	ARG8	3713	3461.56
Protein	PSR2	3712	3460.04
Protein	YAT1	3711	3457.8
Protein	PST1	3710	3457.68
Protein	VTH2;VTH1	3709	3456.88
Protein	SOK1	3708	3456
Protein	FMS1	3707	3455.28
Protein	NPL3	3706	3453.36
Protein	FKS1	3705	3453.08
Protein	DIB1	3704	3452.2
Protein	YIF1	3703	3451.48
Protein	LST4	3702	3450.4
Protein	CUE1	3701	3450.32
Protein	YER079W	3700	3450.04
Protein	PRS5	3699	3449.84
Protein	SNZ2	3698	3449.72
Protein	FYV10	3697	3448
Protein	PUT2	3696	3447.92
Protein	BDP1	3695	3447.56
Protein	SEC12	3694	3447.16
Protein	DOT6	3693	3446.04
Protein	ARC15	3692	3445.32
Protein	COR1	3691	3445.28
Protein	RCN2	3690	3444.56
Protein	QCR7	3689	3443.76
Protein	TAF8	3688	3443
Protein	TMA7	3687	3442.68
Protein	PPN1	3686	3442.44
Protein	APA2	3685	3439.76
Protein	NGL2	3684	3439.36
Protein	URA3	3683	3438.32
Protein	RDL1	3682	3436.92
Protein	YPL107W	3680	3436.72
Protein	GLE1	3681	3436.72
Protein	HRB1	3679	3436.16
Protein	GDA1	3678	3436.04
Protein	URM1	3677	3435.76
Protein	KRE2	3676	3435.56
Protein	SSL2	3675	3433.52
Protein	DDI3;DDI2	3674	3432.88
Lipid	CL 72:4	3673	3432.72
Lipid	CL 18:1_18:0_18:1_18:1	3672	3432.4
Protein	GPB2	3671	3431.68
Protein	PDC5	3670	3430.92
Protein	UIP3	3669	3430.12
Protein	PTC6	3668	3429.64
Protein	CDC40	3667	3428.2
Protein	MEC3	3666	3428.04
Protein	COX4	3665	3427.36
Protein	SLM1	3664	3427.2
Protein	SEC15	3663	3425.72
Protein	APS3	3662	3422.64
Protein	ATP17	3661	3421.28
Metabolite	Glucose 1-phosphate	3660	3420.12
Protein	INP54	3659	3419.44
Protein	GAD1	3658	3419
Protein	MSH2	3657	3417.84
Protein	ATP10	3656	3415
Protein	FPR3	3655	3414.8
Protein	SEF1	3654	3414.24
Protein	NUP57	3653	3413.84
Protein	NBP35	3652	3412.16
Protein	NUP53	3651	3408.6
Protein	GDS1	3650	3408.36
Protein	PET54	3649	3408.16
Protein	DCW1	3648	3407.96
Protein	YKL077W	3647	3407.44
Protein	SOL4	3646	3405.84
Protein	RNR1	3645	3404.96
Protein	BMH1	3644	3403.76
Protein	VMA22	3643	3403.16
Protein	SDS23	3642	3402.04
Protein	YIL108W	3641	3401.08
Protein	MTR2	3640	3399.84
Protein	CBS1	3639	3399.08
Protein	SDT1	3638	3398.68
Lipid	CL 70:4	3637	3394.32
Lipid	PC 37:2	3636	3394.2
Protein	MAF1	3635	3392.36
Protein	CTR86	3634	3392.28
Protein	PBA1	3633	3391.16
Protein	PRE3	3632	3390.84
Protein	TIF6	3631	3390.68
Protein	VRP1	3630	3390.36
Protein	PNG1	3629	3389.88
Protein	SOM1	3628	3389.76
Lipid	MLCL 52:2	3627	3387.12
Metabolite	Xanthurenic acid	3626	3386.68
Protein	ECI1	3625	3386.64
Protein	MKT1	3624	3386.2
Protein	ATG20	3623	3385.04
Protein	PRP6	3622	3384.48
Protein	PAN3	3621	3383.28
Protein	LEM3	3620	3382.24
Lipid	MLCL 16:1_16:1_18:1	3619	3381.2
Protein	GEM1	3618	3380.8
Protein	AIM1	3617	3380.16
Protein	AAT2	3616	3379.8
Protein	HYR1	3615	3378.64
Protein	ROT1	3614	3378.32
Protein	DCS1	3613	3376.04
Protein	SPP41	3612	3375.72
Protein	GCY1	3611	3375.44
Protein	FYV6	3610	3375.28
Protein	RRI2	3609	3374.12
Protein	KAP123	3608	3373.6
Protein	RTF1	3607	3371.44
Protein	AIM4	3606	3370.96
Protein	APC5	3605	3369.92
Protein	NGG1	3604	3367.92
Protein	LAP3	3603	3367.16
Lipid	PI 32:1	3602	3365.96
Protein	MDM34	3601	3365.2
Protein	GPN2	3600	3364.6
Protein	YOR352W	3599	3364.2
Protein	CAF4	3598	3363.92
Protein	INH1	3597	3362.2
Protein	RIM13	3596	3361.88
Protein	PHM7	3595	3361.48
Protein	SPT15	3594	3360.52
Protein	PKH3	3593	3359.84
Protein	MCR1	3592	3359.2
Protein	FAR7	3591	3358.96
Protein	TMN2	3590	3357.8
Protein	SNF8	3589	3357.08
Protein	SMC2	3588	3356.68
Protein	CHL1	3587	3356.04
Protein	DOS2	3586	3354.68
Protein	GON7	3585	3353.56
Protein	TRX3	3584	3353.28
Protein	INM2	3583	3353
Protein	DUG1	3582	3352.32
Protein	CHS2	3581	3349.6
Protein	TSR4	3580	3349.48
Protein	MMM1	3579	3348.4
Protein	TED1	3578	3348.32
Protein	PCK1	3577	3347.4
Protein	YIA6	3576	3346.08
Protein	BEM1	3575	3345.36
Protein	PCL8	3574	3344.4
Protein	SML1	3573	3343.84
Protein	IMA1	3572	3343.64
Protein	FDH1	3571	3343.56
Protein	ERV1	3570	3343.48
Metabolite	Argininosuccinic acid	3569	3342.92
Protein	ROY1	3568	3341.2
Protein	MIC19	3567	3340.84
Protein	YHR080C	3566	3339.72
Protein	SRN2	3565	3339.52
Protein	AIM29	3564	3338.32
Protein	RVB2	3563	3337.52
Protein	RAD5	3562	3335.32
Protein	GLO4	3561	3332.68
Protein	SEC22	3560	3331.92
Protein	GPP2	3559	3331.64
Protein	HAA1	3558	3330.84
Protein	STF1	3557	3330.2
Protein	ALG12	3556	3329.2
Protein	HSP42	3555	3328.52
Protein	MCM10	3554	3327.96
Protein	YER121W	3553	3327.84
Protein	ABF2	3552	3327
Protein	PDX1	3551	3326.8
Protein	KCS1	3550	3326.64
Protein	STE24	3549	3326.52
Metabolite	L-Arginine	3547	3324.88
Protein	PSF1	3548	3324.88
Protein	PCI8	3546	3323.64
Protein	URA1	3545	3322.92
Protein	GIT1	3544	3319.92
Protein	SDH1	3543	3319.08
Protein	TOP2	3542	3318.32
Protein	EFM1	3541	3317.52
Protein	BPH1	3540	3317.48
Protein	YPL150W	3539	3317.2
Protein	BLI1	3538	3317.04
Protein	PRB1	3537	3316.84
Protein	TAF11	3536	3314.48
Protein	OST5	3535	3312.36
Protein	SLN1	3534	3309.28
Protein	PTP2	3533	3309.08
Protein	SEC16	3532	3308.84
Lipid	PC[OH] OH-36:1	3531	3308.16
Protein	AIM22	3530	3307.92
Protein	GUD1	3529	3306.8
Lipid	PC 34:1	3528	3306.24
Protein	STL1	3527	3304.84
Protein	UBP8	3526	3304.28
Protein	GDB1	3525	3303.08
Protein	RIM1	3524	3302.84
Protein	TPC1	3523	3301.92
Protein	LUC7	3522	3301.2
Protein	NMD2	3521	3300.12
Protein	CDC9	3520	3299.52
Protein	PYC2	3519	3298.68
Protein	PSD1	3518	3298.44
Protein	POF1	3517	3297.8
Metabolite	Cysteinylglycine	3516	3297.68
Protein	CWC21	3515	3297.32
Protein	RNY1	3514	3296.88
Protein	TFC1	3513	3296.4
Protein	CWH43	3512	3295.8
Protein	THG1	3511	3295.4
Lipid	LysoPI 18:0	3510	3292.2
Protein	AAR2	3509	3291.24
Metabolite	Nicotinamide adenine dinucleotide phosphate (NADP+)	3508	3289.12
Protein	IPK1	3507	3288.16
Protein	QCR10	3506	3288
Protein	CLN2	3505	3287.8
Protein	CTA1	3504	3287.52
Protein	YLR419W	3503	3287.36
Protein	SSA4	3502	3287.28
Protein	LYS20	3501	3284.44
Protein	SFT1	3500	3282.56
Protein	SDH2	3499	3280.8
Protein	ORC5	3498	3280.44
Protein	OMA1	3497	3279.72
Protein	YCG1	3496	3278.92
Protein	TFA1	3495	3276.8
Protein	ERJ5	3494	3276.04
Protein	GCV3	3493	3275.88
Protein	DCS2	3492	3275.76
Lipid	PC 38:1	3490	3275.32
Metabolite	L-Tryptophan	3491	3275.32
Protein	ENT5	3488	3275.08
Protein	ENO1	3489	3275.08
Protein	ATG32	3487	3273
Protein	CTT1	3486	3272.92
Protein	RGD1	3485	3271.68
Protein	BNA7	3484	3271.32
Metabolite	Asparagine	3483	3271.04
Protein	IFH1	3482	3270.72
Protein	SSA1	3481	3270.64
Protein	HOR7	3480	3269.88
Protein	TY2B-DR1	3479	3267.72
Lipid	PE 35:5	3478	3267.36
Protein	THI6	3477	3264.16
Protein	VPS9	3476	3264.04
Protein	PDC6	3475	3263.64
Protein	PET100	3474	3262.96
Protein	TVP23	3473	3262.04
Protein	SWC4	3472	3261.4
Protein	CST6	3471	3261.32
Lipid	CL 67:2	3470	3260.6
Protein	SDH4	3469	3260.24
Lipid	CL 67:3	3468	3259.84
Protein	AHC2	3467	3258.8
Protein	CLA4	3466	3258.12
Protein	HBS1	3465	3256.4
Protein	SEC2	3464	3256.04
Protein	NPA3	3463	3254.96
Protein	MET31	3462	3254.32
Protein	YPR084W	3461	3252.84
Protein	MRS6	3460	3251.52
Protein	SAC7	3459	3249.76
Protein	MIC26	3458	3249.04
Protein	EMC1	3457	3248.96
Protein	IES1	3456	3247.92
Protein	MPM1	3455	3247.84
Protein	UBX4	3454	3247.68
Protein	RVB1	3453	3247.64
Protein	TMC1	3452	3247.32
Protein	IML2	3451	3247.2
Protein	FRE6	3450	3245.12
Protein	SCW10	3449	3244.8
Protein	RPL13A	3448	3244.56
Protein	IRC15	3447	3244.04
Metabolite	Nicotinamide adenine dinucleotide (NAD+)	3446	3243.8
Protein	GYP6	3445	3243.48
Lipid	PS 15:1_16:1	3444	3242.56
Protein	IMA4;IMA3;IMA2	3443	3240.4
Protein	FPR2	3442	3240.2
Protein	ESA1	3441	3239.88
Protein	BUD20	3440	3239.36
Protein	MGS1	3439	3239.24
Protein	APN1	3438	3237.52
Protein	YPK2	3437	3237.28
Protein	SFC1	3436	3236.88
Protein	CMC1	3435	3235.68
Protein	SRF1	3434	3232.68
Protein	GRR1	3433	3231.8
Metabolite	Ornithine	3432	3231.52
Protein	FMP25	3431	3230
Protein	MSS18	3430	3228.96
Protein	CYB2	3429	3227.4
Protein	AIM2	3428	3227.28
Protein	TPS1	3427	3226.16
Protein	MDV1	3426	3226.08
Protein	SEC27	3425	3225.72
Protein	LOT6	3424	3225.6
Protein	RSP5	3423	3224.68
Protein	YAP1	3422	3224.64
Protein	GEP7	3421	3224.08
Protein	SKN1	3420	3221.2
Protein	ATP20	3419	3221
Protein	ISN1	3418	3220.56
Protein	YRF1-8;YRF1-5;YRF1-1;YRF1-4	3417	3220.24
Lipid	Alkanyl-DG O-18:2_16:1	3415	3217.88
Protein	YOS1	3416	3217.88
Protein	YMR1	3414	3216.56
Protein	GGA2	3413	3214.64
Protein	NOP4	3412	3214.6
Protein	RDH54	3411	3213.32
Protein	YSC84	3410	3212.36
Protein	MDR1	3409	3212.08
Protein	EDE1	3408	3211.48
Metabolite	Adenylosuccinic acid	3407	3210.64
Protein	SPA2	3406	3209.96
Protein	ELG1	3405	3209.6
Protein	ATS1	3404	3208.84
Protein	IES4	3403	3208.36
Protein	MPD2	3402	3207.76
Protein	CYT1	3401	3207.32
Protein	CHS1	3400	3207.08
Protein	SMT3	3399	3207.04
Protein	CBT1	3398	3206.64
Protein	GSH2	3397	3206.32
Protein	AIM24	3396	3205.88
Protein	PHO87	3395	3205.6
Protein	MED4	3394	3203.36
Protein	PTC5	3393	3201.24
Protein	TRM12	3392	3201.16
Protein	PSD2	3391	3199.2
Protein	MHF2	3390	3199
Protein	MOB2	3389	3198.56
Protein	USA1	3388	3198.48
Lipid	PS 14:0_16:1	3387	3197.4
Protein	SKG3	3386	3196
Protein	SMY2	3385	3195.92
Protein	STI1	3384	3194.72
Protein	DBP1	3383	3194.24
Protein	MTC1	3381	3192.52
Protein	SMB1	3382	3192.52
Protein	GTF1	3380	3192.16
Protein	SDH6	3379	3191.88
Protein	MIH1	3378	3191.24
Protein	PKP1	3377	3190.2
Protein	HSP104	3376	3189.72
Protein	SUM1	3375	3189.36
Protein	VPS64	3374	3188.72
Protein	PRP42	3373	3188.24
Protein	MIC12	3372	3187.84
Protein	CIK1	3371	3187.72
Protein	SSQ1	3370	3187.64
Lipid	PS 31:1	3369	3187.04
Protein	YPR022C	3368	3184.56
Protein	IDS2	3367	3183.76
Protein	HMG2	3366	3183.6
Protein	TPK2	3365	3183.56
Protein	ISU1	3364	3182.8
Protein	RPO21	3363	3179.76
Protein	RRT2	3362	3178.8
Protein	CTI6	3361	3178.76
Protein	TAF3	3360	3176.68
Protein	BIO2	3359	3176.44
Metabolite	Pyridoxine	3358	3176.36
Protein	MED2	3357	3175.36
Protein	SHM2	3356	3174.76
Protein	CSN12	3355	3174.56
Protein	CHZ1	3354	3174.44
Protein	VPS53	3353	3173.56
Protein	PRK1	3352	3173.52
Protein	YPT6	3351	3172.32
Protein	ATG36	3350	3170.8
Protein	MET30	3349	3168.64
Protein	SDH8	3348	3166.76
Protein	BET1	3347	3166.2
Protein	SGM1	3346	3165.88
Protein	EMC3	3345	3165.48
Protein	CNA1	3344	3165.4
Protein	ATM1	3343	3164.36
Protein	MCX1	3342	3160.36
Protein	SHP1	3341	3160.16
Protein	PBN1	3340	3160.12
Protein	IMP1	3339	3157.6
Protein	TDA5	3338	3157.12
Protein	GPT2	3337	3155.8
Protein	FMP16	3336	3154.68
Protein	YGR127W	3335	3154.6
Protein	ARO1	3334	3154
Metabolite	Cyclic adenosine diphosphate-ribose	3333	3153.12
Protein	VID28	3332	3151.84
Protein	DMA1	3331	3151.36
Protein	HSP150	3330	3149.72
Protein	TMA108	3329	3149
Protein	PDR5	3328	3148.36
Protein	APM4	3327	3148.28
Protein	OLE1	3326	3146.88
Protein	DPH2	3325	3146.48
Protein	SHE2	3324	3146.36
Protein	PRI1	3323	3145.96
Lipid	PI 31:1	3322	3144.6
Protein	BRO1	3321	3144.08
Protein	FOL3	3320	3143.72
Protein	HIS6	3319	3143.56
Protein	BCD1	3318	3143.4
Protein	ERV25	3317	3143.08
Protein	YPT35	3316	3142.92
Protein	PLP1	3315	3142
Protein	YDR381C-A	3314	3141.6
Protein	BUD27	3313	3141.24
Protein	MCP1	3312	3141.2
Lipid	TG 56:0	3311	3140.92
Protein	PMI40	3310	3140.56
Protein	ERR2;ERR1;ERR3	3309	3139.32
Protein	SNF5	3308	3138.76
Protein	MNR2	3307	3138.72
Protein	YTA6	3306	3138.68
Protein	PRP24	3305	3137.96
Protein	RSC1	3304	3135.08
Protein	QRI7	3303	3134.2
Protein	UBC7	3302	3133.12
Protein	AST1	3301	3132.32
Protein	FRQ1	3300	3132.24
Protein	NRP1	3299	3129.36
Protein	NAR1	3297	3127.72
Lipid	PS 33:1	3298	3127.72
Protein	PPG1	3296	3126.84
Protein	ENV11	3295	3126.68
Protein	CCP1	3294	3126.64
Protein	COQ2	3293	3125.84
Protein	SBE2	3292	3125.2
Protein	FET5	3291	3123.36
Protein	PAC11	3290	3122.64
Protein	NST1	3289	3122.56
Protein	MDL2	3288	3121
Protein	PEX28	3287	3119.96
Protein	BOI2	3286	3119.16
Protein	SRY1	3285	3118.32
Protein	CPR5	3284	3116.48
Protein	HXT4	3283	3116.36
Protein	BGL2	3282	3115.24
Protein	LSP1	3281	3112.88
Protein	FRK1	3279	3111.04
Lipid	PS 18:1_18:1	3280	3111.04
Protein	DAK2	3278	3108.16
Protein	RRF1	3277	3107.92
Protein	MEU1	3276	3107.76
Protein	SAR1	3275	3107.52
Protein	ECM22	3274	3106.76
Protein	IST3	3273	3106.16
Protein	ATG3	3272	3104.08
Protein	MDL1	3271	3103.64
Protein	MTW1	3270	3103.52
Protein	HFD1	3269	3102.52
Protein	CCA1_2	3268	3102.12
Protein	SCS2	3267	3101.24
Protein	MIC10	3266	3101.08
Protein	SCC4	3265	3100.36
Protein	NCE102	3264	3099.92
Lipid	PC[OH] OH-18:0_16:1	3263	3099.08
Protein	TAF6	3262	3098.96
Protein	MIC27	3261	3098.88
Lipid	PC 31:1	3260	3098.16
Protein	LAS17	3259	3097.16
Protein	GTT1	3258	3096.64
Protein	BRL1	3257	3096.12
Lipid	PE 16:0_18:1	3256	3095.44
Protein	SSB2	3255	3094.24
Protein	FCY2	3254	3094.2
Protein	ALG3	3253	3093.84
Protein	HER1	3252	3093.28
Lipid	CL 65:4	3251	3092.88
Protein	SEC3	3250	3092.4
Protein	NRG1	3249	3091.52
Protein	FAR8	3248	3091.28
Protein	MIX14	3247	3089.84
Protein	ECM9	3246	3089.72
Protein	CLD1	3245	3089.28
Protein	NVJ1	3244	3089.2
Protein	SYM1	3243	3089.16
Protein	FBP1	3242	3089.08
Protein	ZEO1	3241	3087.68
Protein	APM1	3240	3087.04
Protein	TPD3	3239	3086.48
Protein	SBA1	3238	3086.2
Protein	SMI1	3237	3084.6
Protein	DLD1	3236	3084.36
Protein	RTG1	3235	3083.36
Protein	ROM1	3234	3082.88
Protein	YUH1	3233	3081.96
Protein	YHR078W	3231	3080.48
Protein	YJU2	3232	3080.48
Protein	CYC1	3230	3080.32
Protein	MON2	3229	3079.8
Metabolite	Adenosine triphosphate	3228	3077.84
Protein	MAK3	3227	3077.8
Protein	GNP1	3226	3077.56
Protein	COA4	3225	3076.96
Protein	LAA1	3224	3075.8
Protein	PTC7	3223	3075.72
Protein	YTP1	3222	3074.88
Protein	TRM112	3221	3074.68
Protein	RFC2	3220	3074.48
Protein	TKL2	3219	3074.16
Protein	YDR186C	3218	3073.92
Protein	ECM33	3217	3072.92
Protein	YPL067C	3216	3072.16
Metabolite	Isobutyric acid	3215	3070.96
Protein	NUP188	3214	3068.52
Protein	RRT6	3213	3066.76
Protein	SPT2	3212	3066.48
Protein	YAK1	3211	3066.36
Protein	TPO5	3210	3065.88
Protein	NUP120	3209	3065.44
Protein	SET2	3208	3065
Protein	PHO3	3207	3063.64
Protein	NCB2	3206	3063.28
Protein	GDH1	3205	3062.2
Protein	OSH7	3204	3061.32
Protein	PAF1	3203	3060.96
Protein	MST28;MST27	3202	3060.64
Protein	ARO8	3201	3060.08
Protein	MSN4	3200	3059.4
Protein	SGF29	3199	3059.08
Protein	SDH5	3198	3057.88
Protein	PEX22	3197	3056.32
Metabolite	Malic acid	3196	3054.56
Protein	SEC13	3195	3051.28
Protein	MPC3	3194	3049.68
Protein	HAP5	3193	3049.56
Protein	NEO1	3192	3048.72
Protein	LNP1	3191	3048.24
Protein	YHR112C	3190	3047.12
Protein	HSE1	3189	3046.2
Protein	DPB3	3188	3044.96
Protein	YPK1	3187	3043
Protein	GDH3	3186	3042.4
Protein	UFE1	3185	3041.52
Protein	SLY41	3184	3041.4
Protein	DMC1	3183	3041.36
Protein	SMC3	3182	3040.72
Protein	PRP38	3181	3040.64
Protein	SOD1	3180	3040.48
Protein	NNF2	3179	3040.44
Protein	IRA2	3178	3040.36
Protein	SAF1	3177	3040.2
Protein	VMA1	3176	3039.68
Protein	RIB5	3175	3039.6
Protein	CUS2	3174	3039.08
Protein	NDE2	3173	3038.52
Protein	SNF3	3172	3038.4
Protein	SEC5	3171	3038.36
Protein	FMP40	3170	3037.76
Protein	CGI121	3169	3037.28
Protein	NUF2	3168	3037.16
Protein	RHO5	3167	3036.92
Protein	ESC1	3166	3035.68
Protein	TOD6	3164	3035.44
Protein	POS5	3165	3035.44
Protein	TYW1	3163	3034.32
Protein	MNN9	3162	3031
Protein	MCM22	3161	3030.16
Protein	RGA1	3160	3026.64
Protein	UGO1	3159	3026.08
Protein	PKP2	3158	3026.04
Protein	COG7	3157	3025.96
Protein	MDM38	3156	3025.04
Protein	AGC1	3155	3024.92
Protein	LEU5	3154	3024.56
Protein	ERG3	3153	3024.2
Protein	THO1	3152	3024
Protein	DAP2	3151	3023.72
Protein	YML079W	3150	3022.44
Protein	NUT1	3149	3021.4
Protein	ULP1	3148	3021.32
Protein	PUT4	3147	3020.84
Protein	MSC2	3146	3020.44
Protein	STR3	3145	3020.16
Protein	SIC1	3144	3017.4
Protein	CDC45	3143	3015.88
Protein	TPK1	3141	3013.72
Protein	ATH1	3142	3013.72
Protein	CIR2	3140	3013.6
Protein	MPA43	3139	3012.08
Protein	UBP12	3138	3011.16
Protein	RAD18	3137	3010.12
Protein	PCL6	3136	3009.84
Protein	YBT1	3135	3009.64
Metabolite	trans-aconitic acid	3134	3008.28
Protein	LEO1	3133	3008.12
Protein	HAL9	3132	3006.84
Protein	OAR1	3131	3005.44
Protein	BLM10	3130	3005.12
Protein	NOB1	3129	3004.2
Protein	EIS1	3128	3003.24
Protein	VMA2	3127	3003.16
Protein	AEP2	3126	3002.92
Protein	UBP16	3125	3002.8
Protein	NQM1	3124	3001.36
Metabolite	L-Leucine/L-Isoleucine	3123	3000.44
Lipid	PC[OH] OH-32:1	3122	3000.08
Protein	GLO1	3121	2999.44
Metabolite	L-Glutamine	3120	2999.28
Protein	RRG7	3119	2998.96
Protein	DNF2	3118	2998.56
Protein	CUE5	3117	2997.6
Protein	ACB1	3116	2996.16
Lipid	PC 18:1_18:1	3115	2995.48
Protein	SEC1	3114	2995.4
Protein	LSM7	3113	2994.56
Protein	XBP1	3112	2994.04
Protein	ADE6	3111	2992.32
Protein	ATG21	3110	2991.44
Protein	TVP18	3109	2991.32
Protein	EPS1	3108	2990.72
Protein	MYO3	3107	2989.64
Protein	YOL073C	3105	2988.96
Protein	PEX10	3106	2988.96
Lipid	PI 33:1	3104	2988.6
Protein	ADK2	3103	2988.16
Protein	RRN10	3102	2987.28
Protein	NTG1	3101	2987.24
Protein	YER034W	3100	2986.08
Protein	YDL121C	3099	2985.68
Protein	YGL082W	3098	2985.36
Protein	SEC20	3097	2984.44
Protein	REX3	3096	2984.24
Protein	DUO1	3095	2983.68
Protein	MDS3	3094	2982.96
Protein	TCB1	3093	2982.52
Protein	LTP1	3092	2981.84
Protein	LST7	3091	2978.24
Protein	MGR3	3090	2977.84
Protein	GLC8	3089	2977.56
Protein	SFA1	3088	2977.44
Protein	PRD1	3087	2977.2
Protein	CDC23	3086	2977.12
Protein	TPS3	3085	2974.96
Protein	RAD61	3084	2974.2
Protein	RGT1	3083	2973.64
Protein	JLP2	3082	2973.52
Protein	HSP32;SNO4	3081	2973.2
Protein	AIM18	3080	2972.84
Protein	BSD2	3079	2971.24
Protein	GIN4	3078	2970.68
Protein	YDR514C	3077	2970.32
Protein	SWI1	3076	2968.84
Protein	DOP1	3075	2968.68
Protein	MNN5	3074	2967.36
Protein	RTC1	3073	2966.76
Protein	RPL29	3072	2965.52
Protein	GRX5	3071	2965.32
Protein	SUA7	3070	2965.28
Protein	LAS1	3069	2965
Protein	OSH3	3068	2963.96
Protein	PPZ2	3067	2963.84
Protein	PAC1	3066	2963.72
Protein	SET3	3065	2963.32
Protein	CMS1	3064	2962.4
Protein	SDH3	3063	2962.08
Protein	YIR035C	3062	2961.08
Protein	ARO3	3061	2960.24
Protein	SSD1	3060	2960.12
Protein	CCR4	3059	2957.72
Protein	LRP1	3058	2956.12
Protein	HFI1	3057	2954.76
Protein	PEP1	3056	2954.2
Protein	RBK1	3055	2953.36
Protein	RNR3	3054	2952.64
Protein	PDA1	3053	2949.48
Protein	SEC21	3052	2948.72
Protein	TSR3	3051	2945.96
Protein	HIP1	3050	2945.8
Protein	YPR172W	3049	2944.2
Protein	UBX3	3048	2944.12
Protein	YNG1	3047	2943.12
Lipid	PI 15:1_16:1	3046	2942.56
Protein	SWC5	3045	2942.04
Protein	FBP26	3044	2941.44
Protein	HNT1	3043	2940.68
Protein	TY1B-NL2	3042	2940.56
Protein	MAG1	3041	2937.76
Protein	SQS1	3040	2937.4
Lipid	PG 16:0_18:1	3039	2933
Protein	VMS1	3038	2931.88
Protein	ATG1	3037	2929.2
Protein	DFR1	3036	2927.24
Lipid	PC 31:0	3035	2926.96
Protein	YIM1	3034	2926.24
Protein	OPI1	3033	2925.08
Protein	VPS21	3032	2923.64
Protein	MGR1	3031	2923.12
Protein	ALG13	3030	2923.04
Protein	FCF2	3029	2921.04
Protein	SWP1	3028	2920.2
Protein	IAH1	3027	2918.28
Protein	CTK2	3026	2916.48
Protein	MDM12	3025	2915.28
Protein	IES5	3024	2913.92
Protein	ALD2	3023	2913.32
Protein	PET112	3022	2911.64
Protein	YPL191C	3021	2909.8
Protein	CWC27	3020	2909.24
Protein	CDC12	3019	2908.48
Protein	RTG2	3018	2908
Protein	RER2	3017	2907.16
Protein	TEL2	3016	2906.24
Protein	NUP1	3015	2906
Protein	PUS4	3014	2905.04
Protein	HSL1	3013	2903.48
Protein	DIA2	3012	2903.24
Protein	YOR1	3011	2902.96
Protein	KCC4	3010	2902.56
Protein	RNH1	3009	2900
Protein	YIP3	3008	2898.68
Protein	ISF1	3007	2898.6
Protein	TRS33	3006	2897.64
Protein	ARG5,6	3005	2895.4
Protein	UFD4	3004	2893.4
Protein	FAR11	3003	2893.24
Lipid	PE 38:2	3002	2892.72
Protein	RRP3	3001	2892.48
Protein	KEX2	3000	2892.12
Protein	ALF1	2999	2891.68
Protein	MSC7	2998	2890.88
Lipid	CL 68:4	2997	2888.52
Protein	EMC2	2996	2888.32
Protein	YDL073W	2995	2887.84
Protein	MRD1	2994	2887.2
Protein	TOP1	2993	2886.92
Protein	OSW7	2992	2886.24
Protein	FAR10	2991	2885.6
Protein	ACP1	2990	2885.04
Lipid	PI 18:1_19:0	2989	2883.16
Protein	DOM34	2988	2881.92
Protein	LRG1	2987	2881.12
Protein	MIT1	2986	2881.04
Protein	PMT3	2985	2880.56
Protein	PAH1	2984	2879.64
Protein	SGV1	2983	2879.36
Protein	MET4	2982	2877.88
Protein	SNU23	2981	2877.64
Protein	KAR2	2980	2877.12
Lipid	PI 18:1_18:1	2979	2876.08
Protein	LSB1	2978	2875.36
Protein	POL1	2977	2874
Lipid	PC 25:1	2976	2872.56
Protein	YLR446W	2975	2871.56
Protein	PMT2	2974	2870.84
Protein	YIL002W-A	2973	2865.84
Protein	GTB1	2972	2864.72
Protein	SNA3	2971	2864.56
Protein	MAD1	2970	2864
Protein	SNU71	2969	2863.52
Protein	COX11	2968	2862.76
Protein	CTK3	2967	2859.88
Protein	CAK1	2966	2859.84
Protein	RPS0A	2965	2859.24
Protein	RPP1	2964	2858.12
Protein	MSC1	2963	2857.92
Protein	YPT53	2962	2853.96
Protein	BCY1	2961	2853.76
Protein	RAP1	2960	2850.88
Protein	NAM8	2959	2850.6
Protein	PIN3	2958	2850.28
Protein	MCM7	2957	2849.44
Protein	SKP2	2956	2848.24
Protein	SEC8	2955	2846.8
Protein	MVP1	2954	2846.4
Protein	PRP8	2953	2846.08
Lipid	TG 54:0	2952	2845.04
Protein	RMT2	2951	2844.04
Protein	RHO4	2949	2843.96
Protein	POT1	2950	2843.96
Protein	HEM14	2948	2843.72
Protein	SYC1	2947	2842.76
Protein	YKR018C	2946	2841.96
Protein	SAN1	2945	2841.76
Protein	YPT31	2944	2841.4
Protein	YLR307C-A	2943	2841.36
Protein	IRA1	2942	2840.32
Protein	TGL2	2941	2840
Protein	YLR345W	2940	2837.04
Protein	ECM18	2939	2836.16
Protein	MAM3	2938	2834.76
Protein	MAE1	2937	2833.76
Protein	PRS3	2936	2833.16
Protein	FET3	2935	2831
Protein	MSW1	2934	2830.72
Protein	ILM1	2933	2830.52
Protein	RCY1	2932	2830.48
Protein	THI5;THI12;THI13;THI11	2931	2830.24
Protein	STT3	2930	2830
Protein	CPR3	2929	2829.44
Protein	INO80	2928	2829.32
Protein	COG1	2927	2829.12
Protein	CYC2	2926	2828.08
Protein	STR2	2925	2827.32
Protein	SEC62	2924	2827.28
Protein	GEF1	2923	2826.16
Protein	APJ1	2922	2826.12
Protein	ATG2	2921	2825.96
Protein	LEA1	2920	2825.88
Protein	EDC3	2919	2825.28
Protein	PRE6	2918	2825.08
Protein	IES6	2917	2824.6
Protein	NUP159	2916	2823.64
Protein	ESF2	2915	2821.04
Protein	HSP26	2914	2820.32
Protein	NUP82	2913	2818.84
Lipid	TG 16:1_18:2_18:1	2912	2818.76
Protein	HSK3	2911	2818.72
Protein	TAL1	2910	2818.28
Protein	UTH1	2909	2816.88
Protein	COG5	2908	2815.96
Protein	TFB2	2907	2815.56
Protein	GAS3	2906	2813.84
Protein	YPL108W	2905	2813.04
Protein	CBP4	2904	2811.72
Protein	CAB4	2903	2810.76
Protein	FIN1	2902	2809.8
Protein	GAL11	2901	2809.52
Protein	TOA2	2900	2809.12
Protein	GFD1	2899	2808.96
Protein	SNM1	2898	2808.92
Protein	YHL018W	2897	2808.88
Lipid	PA 35:1	2896	2808.6
Protein	YPT7	2895	2808.48
Protein	YER152C	2894	2806.64
Lipid	PC 40:1	2893	2805.52
Protein	DTD1	2892	2805.44
Protein	ACK1	2891	2805.36
Protein	EMP47	2890	2804.6
Protein	CNM67	2889	2804.08
Protein	CBR1	2888	2802.56
Protein	OPI10	2887	2800.64
Protein	SAS3	2886	2800.56
Protein	BRN1	2885	2798.52
Protein	ENT3	2884	2797.92
Protein	IRC5	2883	2797.4
Protein	RPN10	2882	2796.76
Protein	GDI1	2881	2794
Protein	SEC9	2880	2792.12
Protein	NUP49	2879	2791.8
Protein	PEX5	2878	2790.92
Protein	GCR2	2877	2790.2
Protein	YHM2	2876	2790.08
Protein	PZF1	2875	2789.04
Metabolite	L-Citrulline	2874	2788.16
Protein	BRR1	2873	2786.72
Protein	ERP6	2872	2784.12
Protein	ARO10	2871	2782.48
Protein	PFS2	2870	2782.08
Protein	ECM30	2869	2781.04
Protein	BCK2	2868	2780.68
Protein	CDC31	2867	2780.6
Protein	HDA2	2866	2779.52
Protein	SYN8	2865	2778.84
Protein	HAP3	2864	2778.16
Protein	SYF2	2863	2777.56
Protein	PSY4	2861	2777.52
Protein	PEP12	2862	2777.52
Protein	RIB4	2859	2775.36
Protein	YRO2	2860	2775.36
Protein	SEA4	2858	2773.52
Protein	ATG31	2857	2770.92
Protein	MBR1	2856	2769.4
Protein	DAS1	2855	2768.6
Protein	POG1	2854	2768.28
Protein	MPP6	2853	2767
Lipid	Cer[AP] t44:0	2852	2766.52
Protein	RNH201	2851	2765.28
Protein	KEI1	2850	2764.44
Protein	PAM1	2849	2761.52
Protein	RPF1	2848	2761.32
Protein	LCL3	2847	2760.76
Protein	PEX6	2845	2758.4
Protein	RXT2	2846	2758.4
Protein	CLC1	2844	2758.32
Protein	QCR6	2843	2758.08
Protein	COA6	2842	2756.64
Metabolite	L-Asparate	2841	2755.12
Protein	CRT10	2840	2755.04
Protein	FAU1	2839	2754.6
Protein	MSB1	2838	2754.12
Protein	BNI5	2837	2753.12
Protein	CMC2	2836	2750.88
Protein	OXP1	2835	2750.24
Protein	APL1	2834	2747.96
Protein	OKP1	2833	2747.32
Protein	SEC72	2832	2745.6
Protein	PLB1	2831	2744.48
Protein	HSP33	2830	2744.2
Protein	ARK1	2829	2743.08
Protein	RAT1	2828	2741.08
Protein	DOT5	2827	2739.88
Protein	CTM1	2826	2738.48
Protein	BET2	2825	2738.08
Protein	TFC7	2824	2737.56
Protein	SCW11	2823	2735.96
Protein	CUL3	2822	2735.56
Protein	MDG1	2821	2731.72
Protein	ALG2	2820	2731.52
Protein	YRR1	2819	2729.6
Protein	YPL068C	2818	2728.48
Protein	MRM2	2817	2726.72
Protein	SNC1	2816	2726.12
Protein	CUE2	2815	2726.04
Protein	WAR1	2814	2725.84
Lipid	PC[OH] OH-34:2	2813	2723.84
Protein	PDI1	2812	2723.6
Protein	TRS31	2811	2722.68
Protein	RAI1	2810	2722.6
Protein	SEC10	2809	2722.16
Protein	APC2	2808	2721.12
Protein	YOR238W	2807	2720.96
Protein	PYC1	2806	2720.8
Protein	PGA2	2805	2716.4
Metabolite	Gly-glu	2804	2716.28
Lipid	CL 66:4	2803	2714.64
Protein	MPD1	2802	2714.36
Protein	AVT4	2801	2714.04
Protein	LCB1	2800	2713.48
Protein	TUS1	2799	2713.12
Protein	ATG38	2798	2711.76
Protein	PCM1	2797	2711.56
Protein	ISD11	2796	2711.28
Protein	DCG1	2795	2710
Protein	TMN3	2794	2709.6
Protein	TSC13	2793	2708.96
Protein	CAC2	2792	2708.24
Protein	NDC1	2791	2705.28
Protein	HSP31	2790	2703.48
Protein	GAA1	2789	2702.84
Protein	SWI3	2788	2702.48
Protein	MAG2	2787	2701.64
Protein	YIG1	2786	2700
Protein	SCS3	2785	2699.6
Lipid	PI 18:1_18:1	2784	2699.2
Protein	KRE28	2783	2698.88
Protein	SHH4	2782	2697.2
Protein	PPS1	2781	2696.32
Protein	BUG1	2780	2693.48
Protein	GIP2	2779	2692
Lipid	PE-NMe2 33:2	2778	2691.44
Protein	PRS4	2777	2690.76
Protein	FYV8	2776	2688.44
Protein	YEF1	2775	2686.52
Protein	ECM14	2774	2686.44
Protein	CDC37	2773	2686.08
Protein	YPR147C	2772	2684.24
Protein	STP3	2771	2683
Protein	KOG1	2769	2682.32
Protein	PPA2	2770	2682.32
Protein	AIM21	2768	2681.24
Protein	YLR326W	2767	2681
Protein	SUA5	2766	2680.84
Protein	RIB1	2764	2679.32
Protein	SAP4	2765	2679.32
Protein	RRG9	2763	2675.6
Protein	SFB2	2762	2674.28
Protein	NKP1	2761	2673.76
Protein	ALP1	2760	2673.48
Protein	DAD3	2758	2673.4
Protein	AXL1	2759	2673.4
Protein	YLR225C	2757	2672.64
Protein	TPP1	2756	2671.64
Protein	CIR1	2755	2669.32
Protein	RAD9	2754	2668.64
Protein	AIM32	2753	2668.44
Protein	CIS3	2752	2667.96
Lipid	PC 32:1	2751	2666.72
Protein	ARF2	2750	2665.92
Protein	SEC28	2749	2665.28
Protein	CSI1	2748	2664.68
Protein	STE3	2747	2664.64
Protein	RPB2	2746	2664.4
Lipid	Cer[AP] t18:0_26:1	2745	2663.92
Protein	HSP82	2744	2663.52
Protein	RPC34	2743	2663.4
Protein	IML3	2742	2663.36
Protein	OTU1	2741	2663.2
Protein	MTC4	2740	2661.48
Protein	SKM1	2739	2661.16
Lipid	TG 49:2	2738	2660.48
Protein	SRB7	2737	2659.72
Protein	RPC17	2736	2659.6
Protein	RNH70	2735	2658.92
Protein	SSP120	2734	2657.52
Protein	EXO70	2733	2657.16
Protein	SWC7	2732	2655.2
Protein	RTC3	2731	2651.68
Protein	PRM8	2730	2650.52
[truncated: 2,730 more rows]

## Sheet: Fig 3j
Strain	Replicate	RFU	Average	stdev
WT	1	19758.4	19361.9	573.621
WT	2	18380.9
WT	3	18988.4
WT	4	19623.8
WT	5	19903.9
WT	6	19516.1
pln1Δ	1	12819.8	14468.3	2280.87
pln1Δ	2	18279.9
pln1Δ	3	15320.3
pln1Δ	4	14593.8
pln1Δ	5	14141.2
pln1Δ	6	11654.5
pln1Δ+gpd-pln1	1	30584.6	30694	3684.26
pln1Δ+gpd-pln1	2	26655.3
pln1Δ+gpd-pln1	3	27360.1
pln1Δ+gpd-pln1	4	29619.9
pln1Δ+gpd-pln1	5	33816.2
pln1Δ+gpd-pln1	6	36128.1
WT + DOX	1	15073.9	13250.7	2836.61
WT + DOX	2	17960.8
WT + DOX	3	12552.1
WT + DOX	4	11874.3
WT + DOX	5	9925.5
WT + DOX	6	12117.7
pln1Δ + DOX	1	9088.85	8343.39	379.829
pln1Δ + DOX	2	8230.5
pln1Δ + DOX	3	8173.8
pln1Δ + DOX	4	8283.8
pln1Δ + DOX	5	8281.75
pln1Δ + DOX	6	8001.65
pln1Δ+gpd-pln1 + DOX	1	42152.2	54432.4	11316.5
pln1Δ+gpd-pln1 + DOX	2	56019.6
pln1Δ+gpd-pln1 + DOX	3	61835.6
pln1Δ+gpd-pln1 + DOX	4	46842.5
pln1Δ+gpd-pln1 + DOX	5	47314.4
pln1Δ+gpd-pln1 + DOX	6	72430.1

## Sheet: Fig 3l
Strain	Replicate	Heavy Triolein	CoQ8 IS	Normalized Peak Area	Average	stdev
WT T0	1	9438927283	566144016	16.6723	14.9419	2.45302
WT T0	2	7678717472	479358110	16.0187
WT T0	3	6668674671	549556888	12.1346
WT T-1	1	302602	572414474	0.000528641	0.00575644	0.00496212
WT T-1	2	3216049	507322820	0.00633926
WT T-1	3	4900391	471127581	0.0104014
pln1Δ T0	1	6621931672	510628666	12.9682	15.8355	2.88649
pln1Δ T0	2	8041325564	509026793	15.7975
pln1Δ T0	3	8760472268	467454364	18.7408
pln1Δ T-1	1	19430187	477014157	0.0407329	0.0382915	0.00301502
pln1Δ T-1	2	16803679	481185718	0.0349214
pln1Δ T-1	3	18803843	479442543	0.0392202

[truncated: 2 more sheets: Fig 3m, Fig 3n]
