# Supplementary material for: Triacylglycerol mobilization underpins mitochondrial stress recovery
Source: Nat Cell Biol. 2025 Jan 8;27(2):298–308. doi: 10.1038/s41556-024-01586-6 (PMC11821527; doi:10.1038/s41556-024-01586-6)
Supplement: Supplementary file 7 — Statistical source data. [file 41556_2024_1586_MOESM7_ESM.xlsx]

## Sheet: Fig 4b
Strain	Replicate	RFU	Average	stdev
WT	1	43849.5	47796.6	2385.09
WT	2	48931.8
WT	3	49741.4
WT	4	46002.5
WT	5	48408.5
WT	6	49846
WT_DOX	1	34127.7	33927.5	1055.63
WT_DOX	2	33353.6
WT_DOX	3	34854.1
WT_DOX	4	35027.8
WT_DOX	5	32161.1
WT_DOX	6	34040.5
TGL	1	71862	77634.9	5038.77
TGL	2	72949.6
TGL	3	76533.7
TGL	4	78062.6
TGL	5	81161.5
TGL	6	85239.9
TGL_DOX	1	72670.3	74166.2	2186.05
TGL_DOX	2	70541.8
TGL_DOX	3	74765.7
TGL_DOX	4	76435.8
TGL_DOX	5	75779.3
TGL_DOX	6	74804.3
ATG14	1	48393.7	49459.3	1480.87
ATG14	2	48216.3
ATG14	3	50739
ATG14	4	51291.2
ATG14	5	50276.2
ATG14	6	47839.5
ATG14_DOX	1	36682.9	39525.9	2334.09
ATG14_DOX	2	37151.1
ATG14_DOX	3	39514
ATG14_DOX	4	42878
ATG14_DOX	5	40973.6
ATG14_DOX	6	39955.8
LDO45	1	49558.9	48986.7	1884.18
LDO45	2	46010.7
LDO45	3	50201.1
LDO45	4	50287.4
LDO45	5	47288.7
LDO45	6	50573.2
LDO45_DOX	1	37865	39440.5	1921.96
LDO45_DOX	2	37918.6
LDO45_DOX	3	38287.1
LDO45_DOX	4	40687
LDO45_DOX	5	42713.9
LDO45_DOX	6	39171.5

## Sheet: Fig 4c
Identification	LipidClass	log2fc	log10pvalue
TG 10:0_15:0_16:0	TG	-3.22415	2.46502
TG 40:1	TG	-2.19167	3.99367
TG 40:0	TG	-2.18018	5.02735
TG 43:2	TG	-2.08093	3.89075
TG 42:1	TG	-1.96522	4.88589
TG 38:0	TG	-1.87717	2.17859
TG 42:0	TG	-1.84566	4.76043
TG 43:0	TG	-1.70828	1.9338
TG 50:0	TG	-1.66193	3.68086
TG 14:1_16:1_16:1	TG	-1.58184	2.81754
TG 43:1	TG	-1.5812	3.75937
TG 56:1	TG	-1.55544	3.61468
TG 44:0	TG	-1.54922	5.1582
TG 47:2	TG	-1.52975	3.3588
TG 10:0_16:1_16:1	TG	-1.51234	4.6562
TG 44:2	TG	-1.50752	4.28808
TG 48:1	TG	-1.44825	4.24947
TG 48:0	TG	-1.43934	3.22519
TG 50:1	TG	-1.43744	3.296
PC[OH] OH-32:0	PC[OH]	-1.41407	2.22641
TG 56:3	TG	-1.41075	2.86356
TG 44:1	TG	-1.39541	4.1187
PS 18:1_18:1	PS	-1.36173	0.937973
TG 46:2	TG	-1.35291	4.24912
TG 46:0	TG	-1.3405	4.93275
TG 45:2	TG	-1.33933	4.39056
TG 47:1	TG	-1.32864	2.27717
Methyl-PA 32:1	Methyl-PA	-1.31394	1.01207
TG 48:2	TG	-1.307	3.54071
TG 49:1	TG	-1.30376	3.09034
TG 45:1	TG	-1.30016	3.61802
TG 49:2	TG	-1.28156	3.36073
TG 47:3	TG	-1.27059	4.12002
TG 46:1	TG	-1.23007	3.88428
TG 16:0_18:1_18:0	TG	-1.16155	2.96789
TG 16:1_16:1_16:1	TG	-1.15682	3.82716
TG 49:3	TG	-1.15491	2.60165
PE-NMe2 28:0	PE-NMe2	-1.15229	2.62346
TG 17:1_18:1_18:1	TG	-1.12168	2.7359
TG 55:2	TG	-1.11701	2.25259
TG 17:1_17:1_19:0	TG	-1.07908	1.2976
TG 51:1	TG	-1.0727	3.17207
TG 58:1	TG	-1.05002	2.67148
PE 26:0	PE	-0.976242	2.77145
TG 17:1_17:1_17:1	TG	-0.966754	1.99055
TG 58:2	TG	-0.944232	2.84826
TG 50:2	TG	-0.93562	3.98455
TG 57:1	TG	-0.881914	2.40849
SP d18:3	SP	-0.851899	2.73699
TG 52:0	TG	-0.825629	2.54339
TG 17:1_17:1_17:0	TG	-0.807876	3.50307
TG 54:1	TG	-0.800175	3.14464
TG 56:2	TG	-0.799063	2.04724
Methyl-PA 16:1_16:1	Methyl-PA	-0.796111	0.764146
TG 58:3	TG	-0.764971	2.8461
TG 52:2	TG	-0.752383	2.31628
TG 53:1	TG	-0.741548	2.99293
PI 29:1	PI	-0.727993	1.28976
TG 52:4	TG	-0.716774	3.3695
PC 38:6	PC	-0.694383	0.272482
TG 16:1_16:1_18:1	TG	-0.686849	2.6372
PE 30:2	PE	-0.660321	2.35676
PC[OH] OH-32:2	PC[OH]	-0.640507	0.943055
TG 45:0	TG	-0.632532	2.85772
PE 12:0_16:1	PE	-0.611514	2.89457
TG 57:2	TG	-0.600701	3.90991
PE-NMe2 28:1	PE-NMe2	-0.600681	0.89196
PI 26:0	PI	-0.580928	1.24663
TG 55:1	TG	-0.575072	2.7217
PE-NMe2 30:2	PE-NMe2	-0.547343	1.74026
PE-NMe2 32:1	PE-NMe2	-0.544062	1.47992
Cer[AP] t18:0_25:0	Cer[AP]	-0.539652	1.63732
PG 30:1	PG	-0.52454	1.64988
PI 30:1	PI	-0.518572	1.85968
PG 32:1	PG	-0.514807	1.415
PI 14:1_16:1	PI	-0.512285	1.92057
PC[OH] OH-34:1	PC[OH]	-0.503683	1.60174
PS 16:1_16:1	PS	-0.498195	2.23927
PS 32:1	PS	-0.496107	2.28004
TG 54:2	TG	-0.489278	1.36121
PG 28:0	PG	-0.48695	1.12972
TG 59:1	TG	-0.451923	1.07199
TG 60:3	TG	-0.439342	1.62432
PA 16:1_16:1	PA	-0.401257	0.835506
PG 16:1_16:1	PG	-0.401237	1.7232
TG 60:1	TG	-0.385841	0.686663
PG 18:1_18:1	PG	-0.385703	0.403105
PC 24:1	PC	-0.375052	0.47051
DG 16:1_16:1	DG	-0.373959	3.21315
PI 12:0_16:1	PI	-0.362228	1.3692
Methyl-PA 16:1_18:1	Methyl-PA	-0.362046	0.31898
PE 32:1	PE	-0.354963	2.49718
PI 38:1	PI	-0.351002	1.72111
PE 31:1	PE	-0.31561	1.74955
DG 30:1	DG	-0.308832	2.20636
PI 12:0_16:0	PI	-0.2946	0.959596
Cer[AP] t18:0_24:0	Cer[AP]	-0.289049	1.63663
PE 31:2	PE	-0.282254	1.20082
PI 32:1	PI	-0.272938	1.48332
PI 31:1	PI	-0.257192	0.969421
PC 30:2	PC	-0.25687	1.44749
PE 16:0_18:1	PE	-0.255095	2.11899
TG 54:0	TG	-0.25387	0.639251
TG 16:1_18:1_18:1	TG	-0.251614	1.57946
TG 59:2	TG	-0.247111	0.832662
CL 66:2	CL	-0.21814	1.10742
PI 16:1_16:1	PI	-0.216178	1.43376
PE 33:1	PE	-0.196338	1.13541
CL 16:1_16:1_16:1_16:1	CL	-0.192668	0.883436
PE-NMe 34:1	PE-NMe	-0.172796	0.378861
PE 28:0	PE	-0.172201	0.888247
PE-NMe2 34:1	PE-NMe2	-0.165734	0.583542
PC 26:0	PC	-0.158291	0.483675
PE 16:1_16:1	PE	-0.156758	0.231638
PC 32:1	PC	-0.138299	1.44843
PC 15:1_16:1	PC	-0.138109	0.841244
PE 33:2	PE	-0.136336	0.885732
DG 28:1	DG	-0.134205	0.343595
PC 31:1	PC	-0.124758	0.392539
PA 16:1_18:1	PA	-0.12311	0.271303
PE-NMe2 16:1_16:1	PE-NMe2	-0.116519	1.02487
PC 26:1	PC	-0.114051	0.277368
PC 24:0	PC	-0.1032	0.190969
PG 16:1_18:1	PG	-0.100447	0.269599
DG 18:1_20:0	DG	-0.100138	0.661191
PG 16:0_18:1	PG	-0.0936157	0.448208
PE-NMe 16:1_16:1	PE-NMe	-0.0930402	0.716571
Methyl-PA 18:1_18:1	Methyl-PA	-0.0870346	0.542449
CL 16:1_18:1_16:1_16:1	CL	-0.0839184	0.318428
TG 60:2	TG	-0.0786128	0.166492
PC 30:1	PC	-0.0742649	0.492279
PE-NMe 16:1_18:1	PE-NMe	-0.0690503	0.425583
CL 67:4	CL	-0.0597364	0.28411
TG 54:3	TG	-0.0480856	0.0562118
PI 30:0	PI	-0.0469005	0.109781
DG 16:0_18:1	DG	-0.0434048	0.396388
PC 16:1_16:1	PC	-0.0393474	0.163007
CL 66:3	CL	-0.0377757	0.191393
PI 32:0	PI	-0.0320262	0.0672215
PI 16:0_18:1	PI	-0.031717	0.255453
PC 12:0_16:1	PC	-0.00517977	0.019296
PI 36:0	PI	-0.00468817	0.00644781
PS 34:1	PS	-0.00267011	0.0061133
CL 60:2	CL	0.0110805	0.0220384
CL 68:2	CL	0.0122507	0.0448089
CL 68:3	CL	0.0331629	0.161367
PC[OH] OH-32:1	PC[OH]	0.0415993	0.131377
PE 30:1	PE	0.0474647	0.0866328
PC 28:0	PC	0.0479582	0.190883
PE-NMe2 30:1	PE-NMe2	0.0702929	0.900597
PC O-39:1	PC	0.0710352	0.431661
CL 68:5	CL	0.0941242	0.498264
Cer[NDS] d18:0_26:0	Cer[NDS]	0.094927	0.250473
Cer[AP] t44:0	Cer[AP]	0.0988591	0.532908
PG 28:1	PG	0.100813	0.33544
PC 29:1	PC	0.109991	0.331793
CL 64:3	CL	0.114441	0.549773
PE 16:1_18:1	PE	0.116214	1.13443
TG 18:1_18:1_26:1	TG	0.126555	0.398782
PC 28:2	PC	0.145528	0.599232
PC 34:1	PC	0.147023	1.41536
PE 36:5	PE	0.153336	0.417399
PI 33:1	PI	0.153625	0.60697
PS 16:1_18:1	PS	0.153875	0.198072
LysoPC 18:0	LysoPC	0.16052	0.543492
DG 10:0_18:0	DG	0.160925	0.547259
PC 38:1	PC	0.162045	0.624321
CL 68:4	CL	0.163784	0.660807
PI 36:1	PI	0.16821	1.23536
Plasmanyl-PC O-33:2	Plasmanyl-PC	0.187625	0.351113
PC 18:1_20:1	PC	0.191271	0.852177
CL 18:1_18:1_16:1_18:1	CL	0.21123	2.36662
PE 18:1_18:1	PE	0.21177	1.18755
PC 16:1_18:1	PC	0.217187	1.72291
PI 16:1_18:1	PI	0.219306	1.55169
PE 17:1_18:1	PE	0.222349	1.17215
CoQ8	CoQ8	0.238272	2.59746
PC 33:2	PC	0.241235	2.13449
PE 34:5	PE	0.244888	0.972225
CL 62:2	CL	0.250476	0.86753
DG 33:1	DG	0.257354	1.68264
PI 33:2	PI	0.267924	1.03426
PE-NMe2 18:1_18:1	PE-NMe2	0.268784	1.68137
PC 27:1	PC	0.27749	0.651451
DG 40:1	DG	0.298042	1.51493
PC 30:0	PC	0.316394	1.12283
PE-NMe 18:1_18:1	PE-NMe	0.321757	1.78555
DG 16:1_18:1	DG	0.33841	0.52727
PC 36:0	PC	0.359119	0.106309
TG 18:1_18:1_25:0	TG	0.366915	0.735027
PC 16:1_18:2	PC	0.367458	1.65646
Cer[AP] t20:0_25:0	Cer[AP]	0.380011	0.853883
DG 42:1	DG	0.39703	2.26018
TG 41:1	TG	0.412466	2.0896
PI 35:1	PI	0.413379	3.14024
CL 18:1_18:1_18:1_18:1	CL	0.416841	2.54496
TG 18:1_18:0_25:0	TG	0.452234	1.03123
CL 70:3	CL	0.457526	2.72163
PC 33:1	PC	0.471703	2.67426
PC 36:2	PC	0.479886	2.599
PC 32:0	PC	0.503629	0.789697
TG 62:2	TG	0.511507	0.858758
DG 18:1_20:1	DG	0.537631	2.40086
PC 27:0	PC	0.570153	1.09995
DG 18:1_18:1	DG	0.574875	3.17609
Cer[ADS] d44:0	Cer[ADS]	0.587596	2.4689
PC 32:3	PC	0.588922	0.794336
PC[OH] OH-34:3	PC[OH]	0.598	1.80966
PC 34:4	PC	0.6251	2.32192
DG 18:1_18:0	DG	0.625949	3.73261
DG 18:1_25:0	DG	0.630785	2.6849
PC 36:5	PC	0.634774	0.962538
CL 70:5	CL	0.646449	2.20911
PC[OH] OH-34:2	PC[OH]	0.661809	2.74185
PC 17:1_18:1	PC	0.697056	3.65744
Cer[NP] t18:0_26:0	Cer[NP]	0.721979	3.09495
PC 35:1	PC	0.731795	3.26462
PI 17:1_18:1	PI	0.733596	2.17052
PC 18:1_18:0	PC	0.736146	3.50118
PI 18:1_18:1	PI	0.73806	2.93998
PE-NMe2 18:1_18:0	PE-NMe2	0.783534	1.40842
CL 70:2	CL	0.784874	2.6087
Plasmanyl-PC O-35:2	Plasmanyl-PC	0.810666	0.394632
PI[OH] OH-16:0_18:1	PI[OH]	0.824914	1.02327
PC 36:6	PC	0.831941	2.25865
CL 18:1_18:0_18:1_18:1	CL	0.849396	4.28267
PC 18:2_18:1	PC	0.875081	4.7325
Cer[AP] t46:0	Cer[AP]	0.906049	2.80851
PG 18:1_18:0	PG	0.955879	3.58442
PC 36:4	PC	1.00772	2.03164
PC 40:2	PC	1.02802	3.56609
Cer[ADS] d19:0_26:0	Cer[ADS]	1.39623	3.18683
DG 18:1_26:1	DG	1.50317	3.95682
DG 18:1_26:0	DG	1.57287	4.5912
PC[OH] OH-36:2	PC[OH]	1.58967	1.82262
Cer[NP] t46:0	Cer[NP]	1.87103	3.86517

## Sheet: Fig 4d
Identification	LipidClass	log2fc	log10pvalue
PC[OH] OH-32:0	PC[OH]	-1.53622	0.793566
Methyl-PA 32:1	Methyl-PA	-1.32023	1.74726
Methyl-PA 16:1_16:1	Methyl-PA	-1.16037	1.99525
PS 16:1_16:1	PS	-1.08527	0.939425
Cer[AP] t18:0_25:0	Cer[AP]	-1.01941	2.67484
TG 40:1	TG	-0.91656	1.99572
PE 31:2	PE	-0.904792	1.57665
PE 30:2	PE	-0.898999	4.7848
TG 17:1_18:1_18:1	TG	-0.864479	1.96854
PS 16:1_18:1	PS	-0.844989	0.403726
PG 30:1	PG	-0.835033	1.9497
Cer[AP] t18:0_24:0	Cer[AP]	-0.81775	1.56443
TG 47:2	TG	-0.811807	1.93454
PS 32:1	PS	-0.802703	1.25907
TG 49:1	TG	-0.782175	2.75587
PI 14:1_16:1	PI	-0.776513	1.85265
PI 29:1	PI	-0.774015	0.483277
PG 28:1	PG	-0.764762	1.00965
PE-NMe2 30:2	PE-NMe2	-0.723122	1.0197
TG 17:1_17:1_17:0	TG	-0.716417	0.901488
TG 47:3	TG	-0.715297	1.69366
PG 32:1	PG	-0.714502	1.56056
TG 47:1	TG	-0.711932	1.9622
PI 38:1	PI	-0.705459	1.9654
PI 30:1	PI	-0.695163	1.88022
TG 10:0_15:0_16:0	TG	-0.693139	0.883007
PG 16:1_16:1	PG	-0.691785	2.01032
TG 40:0	TG	-0.683883	2.34719
TG 49:2	TG	-0.668899	1.76092
PE 28:0	PE	-0.658094	1.19782
DG 30:1	DG	-0.653198	1.7475
DG 18:1_20:0	DG	-0.645831	2.06606
PE 26:0	PE	-0.633549	1.05668
DG 16:1_16:1	DG	-0.621915	2.14358
TG 48:1	TG	-0.590986	3.83746
PE 12:0_16:1	PE	-0.590507	1.86883
Methyl-PA 16:1_18:1	Methyl-PA	-0.572657	0.995547
PE-NMe2 28:0	PE-NMe2	-0.571742	1.2661
SP d18:3	SP	-0.55701	3.12744
PE 16:1_16:1	PE	-0.556787	1.21918
PE 17:1_18:1	PE	-0.552696	0.575577
TG 48:2	TG	-0.551079	2.83852
PC 36:4	PC	-0.542716	0.24477
CL 16:1_16:1_16:1_16:1	CL	-0.542312	1.60305
TG 42:1	TG	-0.541574	1.8752
CL 66:2	CL	-0.534	1.34654
PI 26:0	PI	-0.531542	0.743063
TG 38:0	TG	-0.528629	0.912945
PI 12:0_16:1	PI	-0.516064	0.973378
TG 10:0_16:1_16:1	TG	-0.511206	1.21308
PC[OH] OH-32:1	PC[OH]	-0.498069	0.934753
DG 28:1	DG	-0.478309	0.997473
CL 16:1_18:1_16:1_16:1	CL	-0.476625	1.2197
PC 30:2	PC	-0.473583	1.51496
PA 16:1_16:1	PA	-0.473513	0.44726
TG 43:2	TG	-0.4719	1.00987
PS 34:1	PS	-0.453496	0.321872
TG 50:1	TG	-0.452771	2.34779
PG 28:0	PG	-0.45186	0.989537
TG 49:3	TG	-0.447854	1.08345
TG 16:1_16:1_16:1	TG	-0.44325	2.67646
TG 43:0	TG	-0.442956	1.17834
PE 31:1	PE	-0.440606	1.65083
PI 32:1	PI	-0.440389	1.41643
PC[OH] OH-34:1	PC[OH]	-0.436594	2.02155
TG 56:2	TG	-0.435298	1.81034
TG 46:2	TG	-0.434191	2.88384
TG 51:1	TG	-0.43108	2.16243
TG 45:1	TG	-0.426929	1.14207
PI 36:0	PI	-0.412387	0.305469
TG 42:0	TG	-0.406383	2.42293
PI 31:1	PI	-0.404542	0.782445
TG 50:2	TG	-0.39253	3.63606
PE 32:1	PE	-0.385933	1.85662
TG 44:0	TG	-0.383555	1.87445
TG 43:1	TG	-0.372253	0.947015
PE 33:1	PE	-0.368729	1.19302
PG 16:1_18:1	PG	-0.35923	0.743013
PE 30:1	PE	-0.354418	0.980827
CL 66:3	CL	-0.347418	0.896511
TG 44:2	TG	-0.343489	1.32639
PG 16:0_18:1	PG	-0.342425	0.804518
PE 16:0_18:1	PE	-0.341711	3.87232
TG 14:1_16:1_16:1	TG	-0.33934	0.91278
PI 16:1_16:1	PI	-0.339277	1.73859
PE-NMe2 30:1	PE-NMe2	-0.337861	0.797904
DG 16:0_18:1	DG	-0.334277	0.624601
PE-NMe2 32:1	PE-NMe2	-0.332472	0.56838
PG 18:1_18:1	PG	-0.329309	0.199417
PC 24:0	PC	-0.320395	0.448892
PC 15:1_16:1	PC	-0.31749	1.77559
CL 67:4	CL	-0.315297	0.612878
PI 12:0_16:0	PI	-0.304091	0.695879
TG 48:0	TG	-0.299564	1.92203
TG 46:1	TG	-0.297424	1.88205
PE 33:2	PE	-0.295863	1.20499
PC 26:1	PC	-0.294445	0.554295
TG 56:1	TG	-0.282447	0.865431
PC 32:1	PC	-0.280701	2.07304
TG 44:1	TG	-0.263168	1.96364
CL 68:3	CL	-0.261635	0.699615
PA 16:1_18:1	PA	-0.253663	0.301688
PC[OH] OH-32:2	PC[OH]	-0.252276	0.800441
PC 32:3	PC	-0.239088	1.45297
PI 16:0_18:1	PI	-0.235752	0.658129
TG 16:1_16:1_18:1	TG	-0.233276	1.80832
TG 46:0	TG	-0.227256	1.98923
TG 45:0	TG	-0.214031	1.53556
TG 50:0	TG	-0.211368	0.62851
TG 55:1	TG	-0.209501	0.715617
TG 57:1	TG	-0.207009	0.521936
CL 68:4	CL	-0.205045	0.620024
PC 31:1	PC	-0.202624	0.486046
TG 58:2	TG	-0.197442	0.817617
PC 30:1	PC	-0.196543	1.14013
CL 64:3	CL	-0.188201	0.434641
TG 55:2	TG	-0.183323	0.788011
PE-NMe 16:1_16:1	PE-NMe	-0.182811	0.684948
PI 32:0	PI	-0.177374	0.429466
Plasmanyl-PC O-33:2	Plasmanyl-PC	-0.175975	0.50243
TG 57:2	TG	-0.172489	0.532223
TG 17:1_17:1_19:0	TG	-0.169538	0.566554
PI 30:0	PI	-0.169313	0.426239
Cer[AP] t44:0	Cer[AP]	-0.160542	0.594636
PC 36:6	PC	-0.15948	0.125989
PC 16:1_16:1	PC	-0.158167	1.42823
CL 68:2	CL	-0.151891	0.330135
PC O-39:1	PC	-0.149293	0.237536
PC 26:0	PC	-0.14351	0.195165
CL 68:5	CL	-0.133622	0.15833
PE-NMe 16:1_18:1	PE-NMe	-0.119739	0.362209
PE-NMe2 16:1_16:1	PE-NMe2	-0.116867	0.810323
DG 16:1_18:1	DG	-0.109627	0.435994
CL 60:2	CL	-0.107889	0.209065
CL 18:1_18:1_16:1_18:1	CL	-0.0895346	0.268844
CL 70:5	CL	-0.0893368	0.106287
TG 52:2	TG	-0.0724282	0.283377
PC 38:1	PC	-0.0711682	0.145878
PC 12:0_16:1	PC	-0.0711062	0.224166
TG 58:1	TG	-0.0596112	0.0825448
TG 41:1	TG	-0.0522179	0.179384
PC 28:0	PC	-0.0467958	0.0858193
PI 16:1_18:1	PI	-0.0315906	0.130171
PC 28:2	PC	-0.028423	0.0401326
PE-NMe2 34:1	PE-NMe2	-0.0168176	0.0401175
CL 62:2	CL	-0.00940285	0.0141649
TG 53:1	TG	0.0134951	0.0810556
PI 33:1	PI	0.0199844	0.0373733
PC 33:2	PC	0.026157	0.0493549
PC 30:0	PC	0.0276119	0.0815312
PE 16:1_18:1	PE	0.0338189	0.189336
TG 16:1_18:1_18:1	TG	0.04713	0.588654
Methyl-PA 18:1_18:1	Methyl-PA	0.0489205	0.0884972
DG 10:0_18:0	DG	0.0747196	0.0907318
Cer[NDS] d18:0_26:0	Cer[NDS]	0.07781	0.123154
PI 33:2	PI	0.083999	0.119874
TG 45:2	TG	0.0906289	0.296207
TG 54:2	TG	0.0924671	0.556694
PC 34:4	PC	0.107887	0.062711
Cer[AP] t20:0_25:0	Cer[AP]	0.112825	0.168455
PC 18:1_20:1	PC	0.125026	0.514136
PE 36:5	PE	0.128602	0.133153
CoQ8	CoQ8	0.142877	0.386073
DG 33:1	DG	0.14451	0.29434
PI 36:1	PI	0.15371	0.655336
TG 54:1	TG	0.1678	0.700472
TG 52:0	TG	0.167956	0.26775
PE 18:1_18:1	PE	0.177892	1.75135
TG 52:4	TG	0.184923	0.615073
DG 42:1	DG	0.189467	0.692504
PC 29:1	PC	0.19338	0.4956
PC 34:1	PC	0.198869	2.5488
TG 59:2	TG	0.199812	0.5697
PC 27:1	PC	0.199874	0.417176
DG 40:1	DG	0.211744	0.730881
CL 18:1_18:1_18:1_18:1	CL	0.216885	0.583264
PC 33:1	PC	0.221988	0.556976
PC 27:0	PC	0.230531	0.258429
PC 16:1_18:1	PC	0.238976	1.23422
TG 59:1	TG	0.244265	0.505674
CL 70:3	CL	0.245471	0.68206
PE-NMe 34:1	PE-NMe	0.24566	0.909166
TG 60:3	TG	0.257905	0.800839
PE-NMe 18:1_18:1	PE-NMe	0.259215	0.994202
LysoPC 18:0	LysoPC	0.261093	0.647856
PI 17:1_18:1	PI	0.267043	0.686758
TG 54:3	TG	0.29287	1.44514
TG 60:2	TG	0.293606	0.543001
PE-NMe2 18:1_18:1	PE-NMe2	0.318186	1.8062
PI 35:1	PI	0.343404	1.77997
DG 18:1_25:0	DG	0.370106	1.01673
Cer[ADS] d44:0	Cer[ADS]	0.384171	0.485956
TG 56:3	TG	0.393041	0.277899
DG 18:1_18:1	DG	0.393163	1.63526
PC 17:1_18:1	PC	0.407497	1.51406
Cer[NP] t18:0_26:0	Cer[NP]	0.412008	0.911648
PC 16:1_18:2	PC	0.437733	1.03087
DG 18:1_20:1	DG	0.441867	1.31904
TG 60:1	TG	0.448181	1.0362
PC[OH] OH-34:2	PC[OH]	0.451216	1.18965
PI 18:1_18:1	PI	0.484108	2.6922
PC 36:0	PC	0.485243	0.103883
PE 34:5	PE	0.486892	1.39243
PC 18:2_18:1	PC	0.490731	0.768946
TG 54:0	TG	0.507251	1.32969
PC 36:2	PC	0.533016	2.99146
DG 18:1_18:0	DG	0.575329	1.69065
TG 58:3	TG	0.604441	1.96857
CL 18:1_18:0_18:1_18:1	CL	0.620675	1.55971
PC 35:1	PC	0.621011	1.79115
PE-NMe2 28:1	PE-NMe2	0.627112	1.01578
CL 70:2	CL	0.628364	1.40796
TG 18:1_18:1_26:1	TG	0.634447	1.43038
DG 18:1_26:1	DG	0.650319	1.38214
Cer[AP] t46:0	Cer[AP]	0.656603	1.28722
PC[OH] OH-34:3	PC[OH]	0.662571	0.576565
TG 18:1_18:1_25:0	TG	0.690727	2.0687
PC 18:1_18:0	PC	0.722556	3.41671
PC 40:2	PC	0.739328	0.716393
PC 24:1	PC	0.756182	0.476281
Plasmanyl-PC O-35:2	Plasmanyl-PC	0.759719	0.500304
PC 32:0	PC	0.777803	1.65727
TG 62:2	TG	0.789944	1.8692
PE-NMe2 18:1_18:0	PE-NMe2	0.849416	1.14867
PG 18:1_18:0	PG	0.876367	2.09617
Cer[ADS] d19:0_26:0	Cer[ADS]	0.879922	2.27352
TG 17:1_17:1_17:1	TG	0.887706	0.212227
TG 16:0_18:1_18:0	TG	0.951094	0.324825
TG 18:1_18:0_25:0	TG	1.10189	2.40331
DG 18:1_26:0	DG	1.35451	3.76442
PI[OH] OH-16:0_18:1	PI[OH]	1.37788	0.805314
PC 38:6	PC	1.40732	0.592911
PC[OH] OH-36:2	PC[OH]	1.49754	0.672794
PC 36:5	PC	1.56016	0.876541
Cer[NP] t46:0	Cer[NP]	1.68473	2.6972
PS 18:1_18:1	PS	2.49285	0.860996
