# Supplementary material for: Triacylglycerol mobilization underpins mitochondrial stress recovery
Source: Nat Cell Biol. 2025 Jan 8;27(2):298–308. doi: 10.1038/s41556-024-01586-6 (PMC11821527; doi:10.1038/s41556-024-01586-6)
Supplement: Supplementary file 8 — Statistical source data. [file 41556_2024_1586_MOESM8_ESM.xlsx]

## Sheet: Fig 5a
Strain	Timepoint	Replicate	OD600	Average	stdev
WT	E	1	1.5	1.5	0
WT	E	2	1.5
WT	E	3	1.5
dgaΔ	E	1	1.4	1.46667	0.057735
dgaΔ	E	2	1.5
dgaΔ	E	3	1.5
tglΔΔΔ	E	1	1.4	1.26667	0.152753
tglΔΔΔ	E	2	1.1
tglΔΔΔ	E	3	1.3
pox1Δ	E	1	1.5	1.66667	0.152753
pox1Δ	E	2	1.8
pox1Δ	E	3	1.7
WT	L	1	4.2	4.6	0.4
WT	L	2	5
WT	L	3	4.6
dgaΔ	L	1	1.4	1.53333	0.11547
dgaΔ	L	2	1.6
dgaΔ	L	3	1.6
tglΔΔΔ	L	1	1.9	1.93333	0.057735
tglΔΔΔ	L	2	1.9
tglΔΔΔ	L	3	2
pox1Δ	L	1	5	4.3	0.888819
pox1Δ	L	2	4.6
pox1Δ	L	3	3.3

## Sheet: Fig 5b
Raw Values									Normalized to IS								Normalized to T0
Strain	Timepoint	Replicate	CoQ8	CL 72:4	CL 70:4	CL 68:4	CL 66:4		Strain	Timepoint	Replicate	CL 72:4	CL 70:4	CL 68:4	CL 66:4		Strain	Timepoint	Replicate	CL 72:4	CL 70:4	CL 68:4	CL 66:4
tglΔΔΔ +DOX	1	1	9.00133e+08	1.34024e+08	511061287	6.02203e+08	2.75666e+08		tglΔΔΔ +DOX	1	1	0.148894	0.567762	0.669016	0.30625		tglΔΔΔ +DOX	1	1	0.14428	0.178515	0.190457	0.185898
tglΔΔΔ +DOX	1	2	913687239	138763509	5.09797e+08	6.88477e+08	2.80622e+08		tglΔΔΔ +DOX	1	2	0.151872	0.557955	0.753515	0.307131		tglΔΔΔ +DOX	1	2	0.147166	0.175431	0.214512	0.186433
tglΔΔΔ +DOX	1	3	9.15562e+08	128410948	4.90713e+08	5.72633e+08	2.69166e+08		tglΔΔΔ +DOX	1	3	0.140254	0.535969	0.625445	0.29399		tglΔΔΔ +DOX	1	3	0.135907	0.168518	0.178053	0.178456
tglΔΔΔ +DOX	2	1	8.56139e+08	6.32609e+08	1615439436	1479365402	5.95043e+08		tglΔΔΔ +DOX	2	1	0.738909	1.88689	1.72795	0.695031		tglΔΔΔ +DOX	2	1	0.716012	0.593272	0.491917	0.421893
tglΔΔΔ +DOX	2	2	8.43329e+08	698521936	2120609248	1580306148	6.35104e+08		tglΔΔΔ +DOX	2	2	0.828291	2.51457	1.87389	0.753091		tglΔΔΔ +DOX	2	2	0.802624	0.790626	0.533464	0.457137
tglΔΔΔ +DOX	2	3	1140162479	641907626	1639708058	1513911002	6.14728e+08		tglΔΔΔ +DOX	2	3	0.562997	1.43814	1.3278	0.539158		tglΔΔΔ +DOX	2	3	0.54555	0.452176	0.378002	0.327276
tglΔΔΔ	1	1	9.64998e+08	8.77097e+08	2924763223	3385795920	1707361814		tglΔΔΔ	1	1	0.908911	3.03085	3.50861	1.76929		tglΔΔΔ	1	1	0.880746	0.952954	0.998839	1.07398
tglΔΔΔ	1	2	9.26601e+08	9.15944e+08	3048096302	3472838042	1715304508		tglΔΔΔ	1	2	0.988499	3.28955	3.74793	1.85118		tglΔΔΔ	1	2	0.957868	1.03429	1.06697	1.12369
tglΔΔΔ	1	3	1010282784	7.51076e+08	2559147464	2815847761	1358710309		tglΔΔΔ	1	3	0.743431	2.5331	2.78719	1.34488		tglΔΔΔ	1	3	0.720394	0.796452	0.793464	0.816361
WT +DOX	1	1	938995274	3.65309e+08	1118469683	1159553657	5.00012e+08		WT +DOX	1	1	0.389042	1.19113	1.23489	0.532496		WT +DOX	1	1	0.376987	0.374514	0.351551	0.323233
WT +DOX	1	2	8.69081e+08	3.42016e+08	1011887676	1091980165	4.7675e+08		WT +DOX	1	2	0.393538	1.16432	1.25648	0.548569		WT +DOX	1	2	0.381343	0.366083	0.357697	0.332989
WT +DOX	1	3	1287475114	3.84142e+08	1174383914	1208258843	5.40534e+08		WT +DOX	1	3	0.298369	0.91216	0.938472	0.41984		WT +DOX	1	3	0.289123	0.2868	0.267166	0.254849
WT +DOX	2	1	8.45007e+08	1392514603	2913786958	2354389926	8.36742e+08		WT +DOX	2	1	1.64793	3.44824	2.78624	0.99022		WT +DOX	2	1	1.59687	1.08419	0.793193	0.601077
WT +DOX	2	2	8.54037e+08	1790182197	3469440433	2484594432	7.64387e+08		WT +DOX	2	2	2.09614	4.0624	2.90924	0.895028		WT +DOX	2	2	2.03119	1.27729	0.828209	0.543294
WT +DOX	2	3	809715208	1848112689	3288909041	2535346987	8.03869e+08		WT +DOX	2	3	2.28242	4.06181	3.13116	0.99278		WT +DOX	2	3	2.2117	1.27711	0.891386	0.602631
WT	1	1	1004394654	9.84734e+08	3078798462	3399820661	1582335095		WT	1	1	0.980425	3.06533	3.38494	1.57541		WT	1	1	0.950044	0.963794	0.963635	0.956296
WT	1	2	1026635829	1036766095	3193083096	3533827775	1663551288		WT	1	2	1.00987	3.11024	3.44214	1.62039		WT	1	2	0.978574	0.977915	0.979918	0.983599
WT	1	3	1011982587	1118892878	3406202141	3755433595	1767352314		WT	1	3	1.10564	3.36587	3.71097	1.74643		WT	1	3	1.07138	1.05829	1.05645	1.0601
												CL 72:4	CL 70:4	CL 68:4	CL 66:4
											Average WT T0	1.03198	3.18048	3.51269	1.64741

## Sheet: Fig 5c
Uniprot ID	gene_symbol	Mito	log2fc	nlog_p
Q2V2P9	COX26	Yes	-6.4826	2.84393
P00401	COX1	Yes	-5.75729	3.33462
P32799	COX13	Yes	-5.6345	4.20538
P09201	FBP1	No	-5.27897	5.92498
P10963	PCK1	No	-5.21962	7.05738
Q12405	LPX1	No	-4.90127	3.02227
P03873	BI2	Yes	-4.75424	3.20299
Q02775	SLU7	No	-4.66451	1.19211
P08525	QCR8	Yes	-4.45627	4.8595
P0CX81	CUP1-2	No	-4.2617	3.34186
P47177		Yes	-4.07481	3.82857
P25613	ADY2	No	-4.04052	1.81839
P33303	SFC1	Yes	-3.94726	3.68586
P37299	QCR10	Yes	-3.92337	4.85313
P10174	COX7	Yes	-3.84408	2.95258
Q12233	ATP20	Yes	-3.78736	4.24037
O14464	RTC6	Yes	-3.78429	1.42084
P11986	INO1	No	-3.69122	4.56661
P38172	MRX3	Yes	-3.60822	2.64028
P43567	AGX1	No	-3.60387	6.19711
P81450	ATP18	Yes	-3.57526	3.54133
P41939	IDP2	No	-3.55068	5.30036
P07255	COX9	Yes	-3.54305	2.59058
P39932	STL1	No	-3.49446	2.21204
P32316	ACH1	Yes	-3.42094	6.58791
Q12031	ICL2	Yes	-3.37145	2.52896
P31109	SNC1	No	-3.36583	3.12353
Q08157		No	-3.35791	1.86522
P32461	DPH2	No	-3.31288	2.27664
P40576	INA22	Yes	-3.29106	4.5235
P21306	ATP15	Yes	-3.27697	2.9736
P53045	ERG25	No	-3.2383	2.08536
P17157	PHO85	No	-3.22948	2.87582
P21801	SDH2	Yes	-3.21753	7.3039
Q12040		No	-3.20906	2.69594
P34224		Yes	-3.13141	2.37664
P15732	UBC5	No	-3.11143	2.34273
P25376	AGP1	No	-3.08509	2.61323
Q07923	LOT6	No	-3.07861	1.49584
P07266	MRS1	Yes	-3.06775	6.94098
P35999	2024-10-01	Yes	-3.04644	2.69059
Q12498	PRM4	No	-3.03859	3.65135
P03875	AI1	Yes	-3.01383	2.10981
P11746	MCM1	No	-2.9974	1.67368
P53230	TAM41	Yes	-2.94873	3.64477
Q05498	FCF1	No	-2.90529	1.2189
P53159	MPS2	No	-2.90413	3.02472
Q03557	HER2	Yes	-2.87734	3.48981
P00128	QCR7	Yes	-2.85676	5.39147
Q06651	PIB1	No	-2.84865	1.80891
P15380	PUT4	No	-2.83826	2.58085
P04039	COX8	Yes	-2.81249	1.69623
Q02336	ADA2	No	-2.76856	5.46199
P39526	LAA1	No	-2.74781	3.60745
Q99189	MTR10	No	-2.74642	3.34765
P53040	TAF6	No	-2.73937	1.77733
P53322	TNA1	No	-2.73369	1.26672
Q08911	FDH1	No	-2.72703	1.14437
Q06405	ATP17	Yes	-2.69415	4.58233
P25297	PHO84	No	-2.67313	2.50563
P00424	COX5A	Yes	-2.67058	4.7771
P14682	CDC34	No	-2.66761	0.981751
P28240	ICL1	No	-2.65212	3.67436
P32378	COQ2	Yes	-2.63887	1.27304
P53388	DIP5	No	-2.6277	1.52908
P53298	OKP1	No	-2.61091	4.46748
P38690		No	-2.59324	3.12632
P09950	HEM1	Yes	-2.58394	2.77715
O13547	CCW14	No	-2.58209	4.21949
P37298	SDH4	Yes	-2.57193	5.06616
P38749	YAP3	No	-2.56475	6.21479
Q00711	SDH1	Yes	-2.55741	5.57144
P02381	VAR1	Yes	-2.54753	4.10224
P53904	ALF1	No	-2.51955	2.0479
P40516	EFM4	No	-2.50081	4.82011
P08067	RIP1	Yes	-2.49907	6.92444
P20967	KGD1	Yes	-2.48612	7.3102
P53082	BOL2	No	-2.4856	2.93841
Q01519	COX12	Yes	-2.48498	4.12685
P39677	MEF2	Yes	-2.48392	4.58363
Q2V2P2		Yes	-2.48063	6.00123
Q12349	ATP14	Yes	-2.44416	3.49936
P10663	MRP2	Yes	-2.43032	4.03266
Q05521	DPP1	No	-2.42938	2.16703
Q12016	VPS68	No	-2.41812	2.03641
P18480	SNF5	No	-2.41787	0.524693
P04710	AAC1	Yes	-2.41314	1.40683
P32190	GUT1	Yes	-2.4084	6.2278
P32476	ERG1	No	-2.4025	3.08025
Q03323	SDC1	No	-2.39999	1.5996
P20840	SAG1	No	-2.37311	0.999082
P15938	PRP16	No	-2.36816	1.33106
P19262	KGD2	Yes	-2.36472	6.06687
P00331	ADH2	No	-2.36398	2.73317
P04037	COX4	Yes	-2.29464	5.35213
P32907	ATO2	No	-2.28204	0.945937
P25573	MGR1	Yes	-2.26521	5.81072
P53316		No	-2.2225	5.01584
P32794	AFG2	No	-2.21128	2.5803
P46995	SET2	No	-2.20372	2.87014
Q12359	ATO3	No	-2.20022	2.28542
P22133	MDH2	No	-2.18385	2.68171
P39108	PEX7	No	-2.17492	3.46004
P36053	ELF1	No	-2.17261	1.16715
P19955	YMR31	Yes	-2.16622	4.96335
P53721	RCF2	Yes	-2.1572	4.0249
P53918	ESBP6	Yes	-2.11872	4.33283
P46950	SNG1	No	-2.11189	0.523895
P32524	PRP21	No	-2.10225	1.79471
Q12165	ATP16	Yes	-2.10166	4.69254
P53344	COS6	No	-2.08396	3.34206
P81451	ATP19	Yes	-2.07773	2.39537
P38137	PCS60	No	-2.07654	5.06904
P39923	NPR2	No	-2.07643	0.770219
P37838	NOP4	No	-2.07327	3.81976
P08417	FUM1	Yes	-2.06231	5.5127
P00127	QCR6	Yes	-2.05951	5.74481
P54781	ERG5	No	-2.05479	3.66118
P38239		No	-2.05193	1.24314
Q03430	RSM28	Yes	-2.03294	4.51483
P80235	YAT1	Yes	-2.02334	2.6263
P38325	OM14	Yes	-2.02173	4.82866
P48240	MTR3	No	-2.01394	2.03568
P39994	PXP1	No	-2.00958	4.45107
P21957	OPI1	No	-2.00221	0.350522
Q05998	THI7	No	-1.98882	2.27357
P33327	GDH2	No	-1.98581	3.99275
P81449	TIM11	Yes	-1.97695	3.95052
Q12482	AGC1	Yes	-1.9763	2.61679
Q12046	CWC2	No	-1.96934	1.49969
P38927	REV7	Yes	-1.95683	1.13679
P38840	ARO9	No	-1.95275	3.92015
P43554	SWP82	No	-1.94767	1.97919
P36103		No	-1.94225	1.25288
P23493	MBR1	No	-1.93495	3.69117
P25454	RAD51	No	-1.93053	1.05039
P36014	GPX1	Yes	-1.92737	2.1203
P53243		No	-1.92207	3.99204
P32770	NRP1	No	-1.92062	0.900666
P38191	MOH1	No	-1.91895	3.97243
P38741	RIM4	No	-1.90847	3.38442
Q08268	MCH4	No	-1.90156	1.47659
P00410	COX2	Yes	-1.89931	5.94428
P50076	DIE2	No	-1.89625	1.81968
P38812	GEP4	Yes	-1.89163	2.06338
P04821	CDC25	No	-1.88544	2.52004
P39719	FLC2	No	-1.88293	0.881543
P40325	HUA1	No	-1.87788	2.86718
Q12379	SWM1	No	-1.87481	1.72832
P53732	MRPS12	Yes	-1.86363	2.74059
P07143	CYT1	Yes	-1.86166	5.31028
P40530	PKP1	Yes	-1.8562	2.58051
P23641	MIR1	Yes	-1.85012	7.76477
P00830	ATP2	Yes	-1.83029	7.41224
P38759	VPS29	No	-1.82911	3.38046
O13329	FOB1	No	-1.82815	4.47259
P53170	PKP2	Yes	-1.82785	3.71559
Q04406	EMI1	Yes	-1.82516	1.65161
P50947	PHO23	No	-1.81746	0.927848
Q02939	TFB2	No	-1.81184	0.777573
Q08581	SLK19	No	-1.81118	3.12298
Q06672	TSR2	No	-1.80269	2.06127
P30952	MLS1	No	-1.80094	3.04219
P28263	UBC8	No	-1.7986	2.4864
P23285	CPR2	No	-1.79386	1.02831
Q12343	MED4	No	-1.79137	2.08629
P50087	MIC26	Yes	-1.78105	3.53667
P40358	JEM1	No	-1.77429	1.76303
Q12189	RKI1	No	-1.77213	5.37685
Q05031	DFG5	No	-1.76926	4.07488
Q01448	HPC2	No	-1.76696	1.81587
P32340	NDI1	Yes	-1.7519	5.97279
Q04689	AIM32	Yes	-1.74497	2.1608
P41909	PXA1	No	-1.7399	1.31088
Q12510	CMR1	No	-1.73737	1.3015
P32901	PTR2	No	-1.73423	2.01375
Q03028	ODC1	Yes	-1.73377	4.58936
P50945	MIC27	Yes	-1.73164	2.68221
P17505	MDH1	Yes	-1.72482	6.23378
P53615	NCE103	Yes	-1.72382	1.00945
Q06152		No	-1.72306	3.22162
P53333	CWC22	No	-1.72217	1.88878
Q12289	CRC1	Yes	-1.71521	2.07033
Q08873	SCP1	No	-1.70161	1.33744
P38084	BAP2	No	-1.69741	3.15829
Q08986	SAM3	No	-1.69712	0.94957
P00890	CIT1	Yes	-1.69537	6.6871
Q08269	ALR1	No	-1.68828	1.75766
P53318	COQ6	Yes	-1.68749	1.63666
Q08923	CTI6	No	-1.68529	2.04579
P43611	OSW7	No	-1.6806	1.44392
Q12206	WTM2	No	-1.68022	0.932296
P07251	ATP1	Yes	-1.67801	6.27363
Q02773	RPM2	Yes	-1.67746	1.12497
P05375	OPI3	No	-1.67275	2.68623
P39726	GCV3	Yes	-1.67051	3.82948
P16547	OM45	Yes	-1.66899	3.44177
P38329	VHC1	No	-1.66693	1.23545
Q08960	TYW1	No	-1.66589	5.32937
P24309	DBR1	No	-1.66566	4.27176
P38068	GRX7	No	-1.66555	3.77622
P36010	YNK1	Yes	-1.66142	5.3575
P07256	COR1	Yes	-1.65954	7.72394
Q02771	PET117	Yes	-1.65488	1.03798
Q08967	FLC1	No	-1.65209	1.19883
P38429	SAP30	No	-1.65139	0.891172
P39723	SPC72	No	-1.63974	1.57194
Q04673	SSL1	No	-1.6313	2.87688
P32486	KRE6	No	-1.63074	2.03782
P19658	EXO70	No	-1.63054	2.04226
P43574	GAT1	No	-1.6289	3.60832
P42847	MRPS18	Yes	-1.62191	3.19031
Q07500	NDE2	Yes	-1.6212	1.36599
Q12178	FCY1	No	-1.62107	5.45491
P36112	MIC60	Yes	-1.61157	7.63133
P19414	ACO1	Yes	-1.60642	4.65623
Q12495	RLF2	No	-1.58963	2.7708
P34231		No	-1.58958	1.69189
P0CW40	IMA3	No	-1.58626	2.09494
Q12245	POC4	No	-1.58616	1.49423
P39717	GPB2	No	-1.58422	1.55413
Q08622	GEP3	Yes	-1.57867	1.74077
P40017	YAT2	No	-1.5776	2.58613
P04786	TOP1	No	-1.56392	2.25622
P40416	ATM1	Yes	-1.56336	2.12779
Q04307	RPC11	No	-1.55853	0.950261
P33421	SDH3	Yes	-1.54777	5.32156
P32191	GUT2	Yes	-1.54742	5.50223
Q12308	TFC8	No	-1.54391	2.23408
P53060	RMR1	No	-1.54031	1.86129
P40080	VFA1	No	-1.53577	1.20567
P48015	GCV1	Yes	-1.53226	3.58125
Q12200	NCR1	No	-1.52222	2.56415
Q12010	YPQ1	No	-1.51957	1.58168
P07257	QCR2	Yes	-1.51954	4.89298
Q12511	PTC5	Yes	-1.51623	7.43491
P05626	ATP4	Yes	-1.51622	5.03783
P40561	SGN1	No	-1.51563	5.85761
Q12400	TRM10	No	-1.5142	2.2775
Q12221	PUF2	No	-1.50923	1.612
Q03330	GCN5	No	-1.49989	1.62779
P53980		No	-1.49912	1.36809
Q12508	RMD5	No	-1.49583	2.71707
P07262	GDH1	No	-1.49082	2.2781
P19657	PMA2	No	-1.49072	0.998714
P36035	JEN1	No	-1.47768	3.85022
P53438	SOK2	No	-1.4734	0.601281
P25604	STP22	No	-1.47109	1.32081
P30902	ATP7	Yes	-1.46999	3.88189
P53104	ATG1	No	-1.46415	2.07787
P38971	ALP1	No	-1.46187	2.11697
P16892	FUS3	No	-1.45455	3.82
P13712	MSI1	No	-1.45156	1.5727
Q08650	DGA1	No	-1.45089	0.548824
P30775	MRF1	Yes	-1.44671	0.77066
Q01217	ARG5,6	Yes	-1.44628	4.06513
Q03180	PIR3	No	-1.44388	1.81209
P38231	FMP23	Yes	-1.44373	1.73897
P18239	PET9	Yes	-1.44196	6.87393
Q06592	HPA2	No	-1.4397	1.3693
P40086	COX15	Yes	-1.43548	5.86852
Q92392	TY1A-OL	No	-1.43222	2.55958
P22209	KIN3	No	-1.4308	2.68513
P32660	DNF1	No	-1.42688	2.6793
P01097	INH1	Yes	-1.42581	3.2353
P38009	ADE17	No	-1.42295	2.45613
P53171	GEP7	Yes	-1.4205	1.47455
P47085	MHO1	No	-1.41468	4.77083
P0CX26	RPL43B	No	-1.40983	4.56947
P53960		No	-1.40857	2.29655
P53070	MTO1	Yes	-1.4003	3.07877
Q99297	ODC2	Yes	-1.39995	2.58776
P47029	ALY2	No	-1.39822	0.577111
P11353	HEM13	No	-1.39816	4.62624
Q04779	RCO1	No	-1.39657	0.466528
P22136	AEP2	Yes	-1.39142	4.76372
P14359	SNA3	No	-1.38306	2.26701
P0CD91	AQY1	No	-1.37517	1.52126
P38319	TDP1	No	-1.37376	0.507627
P36083		No	-1.3729	3.43665
Q03758	BUL2	No	-1.37229	0.590716
P18963	IRA1	No	-1.3697	1.05321
P32339	HMX1	No	-1.36535	3.87941
Q08162	DIS3	No	-1.36149	3.72222
P04840	POR1	Yes	-1.35994	4.81851
P39006	PSD1	Yes	-1.35575	0.939566
P09624	LPD1	Yes	-1.35468	5.88443
Q04772	IRC21	No	-1.35403	3.27463
P19956	MRPL44	Yes	-1.34893	1.49088
Q12181	TAH18	Yes	-1.34764	3.01077
P53065	TAD1	No	-1.34571	0.56037
P33336	SKN1	No	-1.33619	0.818141
P40494	PRK1	No	-1.33459	2.44974
P33311	MDL2	Yes	-1.33365	4.047
P38811	TRA1	No	-1.33288	4.77793
P43545	SNZ3	No	-1.32394	5.36016
P47083	MPP10	No	-1.32022	5.77153
P41903	TES1	Yes	-1.3192	3.70908
P39518	FAA2	No	-1.31727	1.72804
P39515	TIM17	Yes	-1.30998	0.590017
Q99325	ATG40	No	-1.30974	1.79996
Q03305	RMT2	No	-1.3056	1.20729
P09457	ATP5	Yes	-1.30204	3.92517
P53095	DSD1	No	-1.30141	3.46658
P23503	NAR1	No	-1.30007	2.22125
P47131		Yes	-1.29796	0.33476
Q05809	COA4	Yes	-1.29686	2.39451
P0CT04	PBI2	No	-1.29171	2.22882
Q12321	MED1	No	-1.28984	0.984644
P48016	ATH1	No	-1.28675	2.08484
P20053	PRP4	No	-1.28654	2.90807
P40508		Yes	-1.28516	1.37114
Q02207	FOX2	No	-1.28375	1.63921
P40566	EGH1	No	-1.2811	1.61535
P38969	PNT1	Yes	-1.26723	0.696826
P32048	MSK1	Yes	-1.26606	1.55897
Q04235	TRM12	No	-1.26483	0.703366
P31385	DEP1	No	-1.26182	1.3274
P22470	SAN1	No	-1.26066	1.73683
Q06170		No	-1.25419	2.64326
P38271	OPY1	No	-1.25185	1.33887
P00175	CYB2	Yes	-1.24517	4.30591
P38361	PHO89	No	-1.24199	1.2308
P51979	HFM1	No	-1.23941	1.83834
Q12297	TAF3	No	-1.2348	1.00644
P38819	ERP5	No	-1.23276	2.14482
P38212	RCR1	No	-1.22987	0.907847
P38041	BOI1	No	-1.22782	0.791283
P53722	ATP23	Yes	-1.22766	0.929928
P32656	GCG1	No	-1.22548	1.51724
P38077	ATP3	Yes	-1.22412	2.95402
P38148	PPS1	No	-1.21696	1.75796
P41896	TFG2	No	-1.2148	0.965915
P38295	EHT1	No	-1.21428	5.42684
Q02883	FMP30	Yes	-1.21319	2.22186
Q12093	SLM3	Yes	-1.21317	1.79579
Q12246	LCB4	No	-1.213	2.03098
P25641	ATG15	No	-1.21021	1.36599
P32350	KNS1	No	-1.20746	1.41527
P31755	OCH1	No	-1.20323	4.22941
P32842	VMA11	No	-1.20294	0.773829
P40468	TAO3	No	-1.20112	1.85547
P25566	MXR2	Yes	-1.19787	3.75772
Q08227	INP54	No	-1.19623	2.74796
P22224	SEC15	No	-1.19514	3.51087
P35688	LRG1	No	-1.19305	1.19432
Q02872		No	-1.18941	0.714449
P14737	RAD9	No	-1.18936	1.88189
Q02866	MUK1	No	-1.18935	1.19234
P04803	MSW1	Yes	-1.18849	1.40394
Q96VH5	MIC10	Yes	-1.18743	5.74033
P22204	DBF2	No	-1.18705	2.69112
Q12205	MNL2	No	-1.18359	1.82709
Q12333	FRE7	No	-1.1798	1.72344
P53286	BTN2	No	-1.17506	1.47415
A5Z2X5		Yes	-1.16786	3.18858
Q05015	FSH2	No	-1.1658	1.32826
P53220	TIM21	Yes	-1.15839	2.46896
P42826	XKS1	No	-1.14766	4.81042
Q00578	SSL2	No	-1.14132	2.2944
P53266	SHY1	Yes	-1.1408	3.33927
Q06188		No	-1.13903	2.00592
P38321		No	-1.13755	1.07065
Q01574	ACS1	No	-1.13579	1.08332
P53158	KXD1	No	-1.13564	0.966393
P38928	AXL2	No	-1.13518	2.33222
Q12025	EMC10	No	-1.13498	3.31824
Q03829	MME1	Yes	-1.13455	0.438893
P53896	PGA1	No	-1.13164	2.5497
P38341	MIC12	Yes	-1.13164	4.02162
Q06675	MCM21	No	-1.13023	1.13276
P47127	AIM24	Yes	-1.13023	3.98453
P06774	HAP2	No	-1.1237	0.692512
P32367	TFC1	No	-1.12315	0.76043
Q03201	RSM10	Yes	-1.12162	3.54774
Q06408	ARO10	No	-1.11932	3.02129
Q03976	RSM24	Yes	-1.1187	3.47696
P25044	PTP1	No	-1.11751	1.00497
Q02950	MRP51	Yes	-1.11599	2.63103
Q02205	MEH1	No	-1.1042	1.11954
P38274	HSL7	No	-1.10246	1.17991
P27680	COQ3	Yes	-1.09803	1.13321
Q06525	URN1	No	-1.09685	2.83672
P39533	ACO2	Yes	-1.09627	4.09808
Q05787	HRD3	No	-1.09507	0.755137
P53064	RTF1	No	-1.09115	2.09294
P53753	DSE4	No	-1.0897	1.8056
P53849	GIS2	No	-1.08851	4.2863
Q12315	GLE1	No	-1.08738	0.553136
P32785	FMT1	Yes	-1.08708	0.758923
P39984	HAT2	No	-1.08175	0.743649
P25358	ELO2	No	-1.07947	3.91794
P23595	PPH22	No	-1.07491	2.90037
P34220		Yes	-1.06698	2.09445
Q12191	BUG1	No	-1.06335	3.97647
P39928	SLN1	No	-1.05951	0.368165
P40502	AIM19	Yes	-1.05862	1.35407
P53241	VHT1	No	-1.05745	0.600763
P38878	LNP1	No	-1.05466	2.05825
P53274		No	-1.05329	1.25852
P41910	MAF1	No	-1.05267	1.77555
Q07468	VAM6	No	-1.04857	0.940349
P00427	COX6	Yes	-1.04765	4.33829
Q03772	CWC15	No	-1.04557	0.957296
P43612	SAP155	No	-1.04536	2.85548
P35182	PTC1	No	-1.04519	2.87247
Q07534	HEM25	Yes	-1.04225	0.371186
P53251	SLX9	No	-1.04132	1.11364
P39676	YHB1	Yes	-1.04085	2.07522
P38860	MTG2	Yes	-1.04046	0.590802
P32505	NAB2	No	-1.03919	2.49983
Q01329	PTA1	No	-1.03911	1.8236
P39012	GAA1	No	-1.03879	2.08243
P18634	ART10	No	-1.03806	0.556995
P08593	MSS18	Yes	-1.03656	1.21405
P18411	FUN14	Yes	-1.03518	1.41002
P08004	CHS1	No	-1.03175	0.61348
P38999	LYS9	No	-1.03013	2.94365
P25359	RRP43	No	-1.02622	0.808732
P53538	SSU72	No	-1.0227	0.526052
P32791	FRE1	No	-1.01517	0.771129
P27882	ERV1	Yes	-1.01472	3.29249
P48236	GPC1	No	-1.0077	2.0258
Q12117	MRH1	No	-1.00328	3.58448
P15992	HSP26	No	-1.00228	1.84716
P28789	HEM3	No	-1.00134	2.99162
P25659	FUB1	No	-1.00081	1.02736
P40028	YEN1	No	-1.00002	3.44007
P43569	CAF16	No	-0.999445	3.80557
Q03441	RMD1	No	-0.998574	1.36957
P53734	DBP6	No	-0.997439	1.10998
P07248	ADR1	No	-0.995515	3.04727
Q99296		No	-0.993535	1.38945
Q03714	USA1	No	-0.99129	0.68614
Q06409	DCK1	Yes	-0.989726	1.29241
P38164	SEA4	No	-0.98751	0.631196
P25515	VMA3	No	-0.986856	2.89721
Q99231	TY1B-DR3	No	-0.986403	0.470311
Q07938	MEU1	Yes	-0.976864	2.9593
P19454	CKA2	No	-0.975515	4.81729
Q99220	YOS9	No	-0.974276	1.54439
Q07655	WHI4	No	-0.973229	1.08044
P40210	SIP5	No	-0.972233	1.89176
P49954	NIT3	Yes	-0.967381	2.44129
P40208	GID8	No	-0.965994	1.27712
P32617	IES6	No	-0.964216	0.186498
P07275	PUT2	Yes	-0.963343	3.93759
P09620	KEX1	No	-0.96205	2.55973
Q12204		Yes	-0.958526	0.795826
P38071	ETR1	Yes	-0.956439	2.72917
Q12192	RFM1	No	-0.955505	0.835483
P47049	UBX6	No	-0.947119	0.431235
P38120	MRPS9	Yes	-0.946502	2.82842
P23255	TAF2	No	-0.945407	0.884263
Q06058	SEI1	No	-0.943398	0.923295
Q07589		No	-0.941578	1.57208
P11709	BIK1	No	-0.940633	2.93213
P38174	MAP2	No	-0.938476	4.8047
P40549	MNT3	No	-0.938181	2.44892
P32776	TFB1	No	-0.936321	2.2735
P53312	LSC2	Yes	-0.935255	4.13096
P40515	FIS1	Yes	-0.934092	5.21525
P53327	SLH1	No	-0.932603	0.304143
Q08438	VHS3	No	-0.931272	0.908201
P53954	ALG11	No	-0.929391	1.76253
Q05166	ASM4	No	-0.929	2.712
P40055	UTP7	No	-0.925513	1.99594
P47110	POL32	No	-0.924602	2.17002
Q3E7A4	CMC2	Yes	-0.924379	3.26219
P36150	MET1	No	-0.922447	3.10318
P46678	BDP1	No	-0.921455	0.745897
Q12509	ARP6	No	-0.920586	3.30305
P53952		No	-0.920206	0.538906
Q00402	NUM1	No	-0.91958	3.20517
P25627	BUD23	No	-0.919514	0.688274
Q02873		Yes	-0.919473	0.581323
P53628	SNF12	No	-0.91922	0.815481
P38627	URA8	No	-0.914418	2.32864
P39073	SSN3	No	-0.914278	5.36572
P43122	QRI7	Yes	-0.914225	1.62628
Q05854		No	-0.906453	0.737038
P53878		No	-0.906169	1.88619
Q08822	CIR2	Yes	-0.905509	4.03626
Q3E776		Yes	-0.904058	0.922764
Q06543	GPN3	No	-0.901349	0.882529
Q03691	ROT1	No	-0.898067	2.36667
P06785	CDC21	No	-0.896705	3.5352
P18962	DAP2	No	-0.895515	2.28101
P25719	CPR3	Yes	-0.892774	4.25836
Q04183	TRS120	No	-0.892234	0.707579
Q08561	IES4	No	-0.891589	1.28576
P25379	CHA1	Yes	-0.889399	0.486032
Q03496	TRM732	No	-0.886958	1.90089
P21147	OLE1	No	-0.886459	3.37192
P40368	NUP82	No	-0.886222	1.23035
Q12328	TIM22	Yes	-0.885709	1.057
Q07505		No	-0.883942	5.63939
P32875	LIP5	Yes	-0.881114	3.0314
P53207	SNU71	No	-0.880345	2.25537
Q03407	PKH1	No	-0.879697	3.06254
P15436	POL3	No	-0.879498	1.08484
Q99181	HSH49	No	-0.876355	1.5708
Q03338	PRP3	No	-0.871208	2.17967
P33748	MSN2	No	-0.87049	0.818786
Q12355	PST1	No	-0.869171	1.83637
Q04839	GFD1	No	-0.868143	1.45262
P47170	IML1	No	-0.867099	0.983217
P0CX18		No	-0.865884	0.314385
P26755	RFA3	No	-0.857958	0.563953
Q08199	SIL1	No	-0.8568	1.8869
P35177	SPT7	No	-0.855735	0.44321
P53009	SCY1	No	-0.855354	1.36653
P38342	TSC10	No	-0.853081	1.32182
Q12403	ERP3	No	-0.850481	1.42146
P20436	RPB8	No	-0.849667	2.62765
Q12156	AIM7	No	-0.849078	1.23701
Q03656	SKY1	No	-0.848434	1.33132
P38079	YRO2	Yes	-0.848011	4.48038
P06777	RAD1	No	-0.847221	0.340177
Q04081	PPM1	No	-0.845881	2.60203
P38747	OTU2	No	-0.845015	3.45031
P41735	CAT5	Yes	-0.844884	2.55683
P22289	QCR9	Yes	-0.844216	1.03083
P20485	CKI1	No	-0.843409	2.81989
P53313	SDA1	No	-0.843344	0.627753
Q07395	SYO1	No	-0.84334	0.84152
P21372	PRP5	No	-0.841647	1.68786
P20447	DBP3	No	-0.841126	5.00147
Q01163	RSM23	Yes	-0.839801	4.28318
Q12354		Yes	-0.839507	1.70016
P50077	CCH1	No	-0.836132	1.06427
P39522	ILV3	Yes	-0.835219	6.42729
P53323	BUD32	No	-0.832371	0.350449
P25367	RNQ1	No	-0.82936	4.29135
Q12345	IES3	No	-0.829177	0.352454
P36069	PMU1	No	-0.829041	1.99079
P13433	RPO41	Yes	-0.828142	5.14877
P34243	HCS1	No	-0.825912	0.659704
P32773	TOA1	No	-0.82582	1.61955
Q03208		No	-0.825528	2.14772
Q04347	BUD22	No	-0.822535	2.44572
P19516	COX11	Yes	-0.822325	1.59338
Q3E824		Yes	-0.81915	4.13255
Q12404	MPD1	No	-0.81512	3.41408
P10849	MTF2	Yes	-0.813701	1.08224
P38244	PFF1	No	-0.813381	3.06804
Q12284	ERV2	No	-0.812794	2.95997
Q08223	AIM39	Yes	-0.812429	4.01565
P36104	SWD2	No	-0.812208	2.26418
Q03778	FMN1	Yes	-0.811355	2.09839
P35181	APS1	No	-0.809928	2.86678
P16639	ATE1	No	-0.808858	2.21823
P16661	ALG1	No	-0.803326	2.16821
Q06892	POS5	Yes	-0.79999	1.81682
Q08236	AVO1	No	-0.79858	0.527955
P28834	IDH1	Yes	-0.798016	3.54027
P32772	UGX2	No	-0.797829	0.417665
P53172	SDS23	No	-0.794149	4.23091
P53598	LSC1	Yes	-0.794055	3.65976
P47061	VPS53	No	-0.793824	2.39811
P34228	SEF1	No	-0.793634	1.01013
P12753	RAD50	No	-0.793544	0.420495
Q03254	FCP1	No	-0.793056	0.927761
Q03796	TPP1	No	-0.792919	1.68142
P40002	MIT1	No	-0.792622	1.34699
P49367	LYS4	Yes	-0.787467	2.46519
P53332	CAB4	No	-0.786293	2.9655
P40038	PCL6	No	-0.786083	2.08041
P47771	ALD2	No	-0.784159	2.29519
P36056	RSM22	Yes	-0.783946	3.20228
P38080	AKL1	No	-0.783231	0.844232
Q12060	HFI1	No	-0.782302	0.895353
P53108	YIP5	No	-0.78229	1.37736
P42839	VNX1	No	-0.782129	1.13694
P40156	RRG9	Yes	-0.782115	0.542529
P32642	GRX4	No	-0.781938	4.28206
Q12489		No	-0.781872	3.02744
Q03525	TMA23	No	-0.781157	0.997698
P36091	DCW1	No	-0.780954	1.33142
Q07878	VPS13	Yes	-0.780731	3.28311
P53039	YIP1	No	-0.777302	0.853203
Q03290	TFB3	No	-0.775539	0.810499
P17119	KAR3	No	-0.775499	1.54689
Q12034	SLF1	No	-0.775068	1.49816
Q12468	RRI1	No	-0.774877	0.271408
P53738	TRM112	No	-0.77454	2.31023
P50264	FMS1	No	-0.77275	0.515485
Q04372	TAP42	No	-0.768428	0.487527
Q02792	RAT1	No	-0.768056	4.28902
Q05892	COQ11	Yes	-0.767708	3.34289
P38930	CKB2	No	-0.766909	3.83832
P32787	MGM101	Yes	-0.766768	4.00055
P47165	XPT1	No	-0.766503	2.01511
Q12124	MED2	No	-0.765667	0.568739
P40340	YTA7	No	-0.765158	1.59741
P39944	UBP5	No	-0.764831	0.635782
Q06510	TAZ1	Yes	-0.763501	0.599075
Q08058	COQ10	Yes	-0.762682	0.412889
Q12428	PDH1	Yes	-0.76128	1.75192
Q04410	GRH1	No	-0.759725	3.48502
P06783	STE3	No	-0.759562	0.85845
P53720	SMM1	Yes	-0.758917	1.88715
P06778	RAD52	No	-0.758815	0.717346
P21954	IDP1	Yes	-0.758301	4.53865
P48562	CLA4	No	-0.757777	0.673714
P37262	SOL2	No	-0.757521	4.48077
P53196	RPN14	No	-0.756669	2.07018
Q08959	PGC1	Yes	-0.756109	2.21473
P39525	CEM1	Yes	-0.754962	0.992359
Q12432	EAF3	No	-0.754176	2.75363
P18409	MDM10	Yes	-0.752453	0.534891
P40477	NUP159	No	-0.750186	2.80011
P31115	DEG1	Yes	-0.749713	1.019
P32600	TOR2	No	-0.749408	1.00295
P05030	PMA1	No	-0.748855	3.85195
P36101	TCD2	Yes	-0.748639	2.38311
P32388	MRP49	Yes	-0.748439	2.70601
P24276	SSD1	No	-0.748102	1.36484
P37263		No	-0.746812	0.219619
Q03153	ATP25	Yes	-0.746581	1.37679
P17649	UGA1	No	-0.746428	2.525
P38631	FKS1	No	-0.745029	2.93232
P24521	ERG8	No	-0.744069	2.49397
Q04172	SHE9	Yes	-0.74221	1.46665
Q08726	GPN2	No	-0.741561	1.72225
P53214	MTL1	No	-0.741085	0.391466
P43563	MOB2	No	-0.740044	3.29514
Q02197	MAK10	No	-0.738866	0.725744
Q02889	MGR2	Yes	-0.738321	2.90596
Q05584	GLO2	No	-0.737015	2.96041
Q12133	SPC3	No	-0.73672	3.40495
P00360	TDH1	Yes	-0.733649	1.14244
P38790	HTD2	Yes	-0.733468	2.02262
P47140	AIM25	Yes	-0.732512	0.870045
P38297	FZO1	Yes	-0.731941	2.74702
P09368	PUT1	Yes	-0.731796	0.844569
P38066	RIB1	No	-0.731239	3.427
P13434	HAP3	No	-0.730789	0.958258
P38304	MED8	No	-0.730492	0.545536
Q04223		Yes	-0.729375	0.698027
P38702	LEU5	Yes	-0.728694	0.663716
P38254	PBY1	No	-0.728502	1.75712
P22804	BET1	No	-0.728243	0.922998
Q12407		No	-0.727517	0.821038
P32347	HEM12	No	-0.725521	3.98443
P46969	RPE1	No	-0.724402	2.82131
P52867	PMT5	No	-0.722851	1.9098
P06208	LEU4	Yes	-0.722802	2.63814
Q06630	MHR1	Yes	-0.722174	2.00879
P27796	POT1	Yes	-0.719018	1.32912
Q07915	RLP24	No	-0.717066	2.22411
Q07541	EXP1	No	-0.716957	1.28706
P54964	REX2	Yes	-0.716164	5.18598
P25586	KRR1	No	-0.716117	1.71799
P38961	RRP8	No	-0.713741	3.35227
P36122	BCH2	No	-0.712835	0.74466
Q01590	SED5	No	-0.712236	0.995203
P32419	MDH3	No	-0.712198	4.36851
P39708	GDH3	No	-0.711644	2.87447
P07149	FAS1	No	-0.711576	3.834
P53886	APC1	No	-0.710068	0.988758
P40505	SDS3	No	-0.710034	0.476696
P31377	SYN8	No	-0.709056	0.713027
P00635	PHO5	No	-0.708466	2.38863
P14843	ARO3	No	-0.70808	1.88465
P27637	BUD14	No	-0.707411	1.52727
P07250	ARG82	No	-0.7063	0.927074
P35724	MNR2	No	-0.704505	1.94017
P40081		No	-0.701146	1.77065
P46681	DLD2	Yes	-0.700464	2.04952
P53909	AAH1	No	-0.70045	1.39813
Q02455	MLP1	No	-0.699481	3.4264
P19097	FAS2	No	-0.698143	3.65795
P10962	MAK16	No	-0.697553	1.64693
P38993	FET3	No	-0.69754	1.24637
P28817	EHD3	Yes	-0.697309	2.47404
P53965	SIW14	No	-0.69597	0.420481
Q03559		No	-0.693071	3.05788
P40693	RLP7	No	-0.690957	1.72383
Q12386	ARP8	No	-0.689756	2.05046
P50896	PSP1	No	-0.688319	1.63817
Q99314	SAS5	No	-0.687216	0.635987
P39529		No	-0.686859	2.95971
P40579		No	-0.686462	0.659125
P32569	SRB4	No	-0.685266	0.380108
Q99321	DDP1	No	-0.684809	2.77137
P27692	SPT5	No	-0.684198	4.50248
Q12108	RTC5	No	-0.678671	0.821888
P25382	RSA4	No	-0.678283	0.494989
P32902	MRP4	Yes	-0.678103	3.38289
P39521	FHL1	No	-0.677909	1.27033
P53379	MKC7	No	-0.677886	0.351844
Q06315	SKG3	No	-0.676086	0.704463
P53839	GOR1	No	-0.676036	1.81312
Q08687	TMA16	No	-0.675758	1.04882
P32528	DUR1,2	No	-0.671055	3.29305
P32353	ERG3	No	-0.670849	2.44196
Q05937	STP3	No	-0.670482	0.645457
P32836	GSP2	No	-0.67046	2.41904
P39952	OXA1	Yes	-0.669715	1.30063
P53848	FOL1	Yes	-0.66748	1.65142
P40958	MAD2	No	-0.665133	2.67958
P38202		No	-0.664832	1.5784
Q04562	TMN2	No	-0.664366	0.322844
P24583	PKC1	No	-0.66354	0.680384
P40580	IRC24	No	-0.660528	2.24309
Q12029	FSF1	Yes	-0.660186	2.23927
P37292	SHM1	Yes	-0.660141	5.98821
Q3E7A7		Yes	-0.659426	2.2266
P33338	SLA2	No	-0.658356	4.36346
P40074	AVT6	No	-0.657958	0.4818
P43616	DUG1	Yes	-0.657706	4.38238
P20604	SIT4	No	-0.657656	2.71608
P47009		No	-0.657574	1.44808
P47084	MRX12	Yes	-0.656998	1.79889
P34237	COY1	No	-0.655601	1.59489
P40487	DPH1	No	-0.651159	1.91785
Q08686	TUM1	Yes	-0.651019	4.19904
P21771	MRPS28	Yes	-0.649401	3.39485
Q02892	NOG1	No	-0.648736	1.62288
P39112	DSS1	Yes	-0.648565	0.571774
Q06567	MCP2	Yes	-0.64736	3.37708
P38710	INM1	No	-0.646591	0.564475
P53290	GTR2	No	-0.646147	2.30017
P32775	GLC3	No	-0.645621	2.85558
P22023	KRE5	No	-0.645555	1.09597
P43619	BNA6	No	-0.645105	1.08005
Q03306	PKH3	No	-0.642914	0.285618
P36120	DBP7	No	-0.64157	1.27375
P33310	MDL1	Yes	-0.640841	2.68894
Q12339	UTP23	No	-0.639765	1.05967
P36534	MRPL40	Yes	-0.637164	2.77809
P43561	FET5	No	-0.636269	1.79226
Q12044	RCN2	No	-0.636199	3.93093
P38892	CRG1	No	-0.636134	2.34284
P40154	IES2	No	-0.635185	0.609367
P25654		No	-0.634415	3.07659
P34227	PRX1	Yes	-0.634186	2.76215
P38758	TDA3	No	-0.631987	2.35013
Q12466	TCB1	No	-0.630765	3.98728
P22211	NPR1	No	-0.629906	2.35872
Q08023	FMP25	Yes	-0.625858	1.56093
P32561	RPD3	No	-0.625759	2.63996
P49573	CTR1	No	-0.625757	1.6254
P38177		No	-0.625437	0.640714
P38962	TVP23	No	-0.624792	3.41691
P23776	EXG1	No	-0.623496	2.53549
P47025	MDV1	Yes	-0.622561	3.28596
Q12091	DAP1	No	-0.622307	2.5357
P36520	MRPL10	Yes	-0.621827	3.73847
P31334	MRPL9	Yes	-0.621715	2.76997
Q12166	LEU9	Yes	-0.621012	0.56655
P47135	JSN1	Yes	-0.620758	2.67992
P34240	ZRT3	No	-0.619909	3.20832
Q07716	AIM6	No	-0.619431	1.51762
P54867	SLG1	No	-0.616547	2.11404
P53244	ART5	No	-0.615887	1.45845
Q99216	PNO1	No	-0.615571	1.34139
P18900	COQ1	Yes	-0.615115	4.11853
P53100		No	-0.614588	1.98515
P05374	CHO2	No	-0.614578	2.45532
P38968	SEC31	No	-0.613962	4.53136
P22855	AMS1	No	-0.613494	2.15961
P53125	ITC1	No	-0.612983	0.491502
P38122	ECM31	Yes	-0.609529	1.7205
P38216		No	-0.609303	1.88009
P32893	TRS65	No	-0.608987	0.407654
Q12494	KCS1	No	-0.6087	1.32646
P40035	PIC2	Yes	-0.608588	3.59304
Q03435	NHP10	No	-0.607494	2.17601
P43635	CIT3	Yes	-0.607426	0.3901
P25617		No	-0.606688	1.17807
P33296	UBC6	No	-0.606577	0.39755
Q04602	VBA4	No	-0.60483	2.13864
Q12015	DSC3	No	-0.604615	0.690083
Q07540	YFH1	Yes	-0.604596	1.68156
P40994	ARF3	No	-0.604357	1.03278
P40527	NEO1	No	-0.603918	2.06189
P32796	CAT2	Yes	-0.601418	0.982677
Q06245	SEC10	No	-0.600939	1.38124
Q08914	HSP33	No	-0.599741	0.430632
P07991	CAR2	No	-0.599557	3.53548
P39945	AST2	No	-0.59941	3.68446
Q9URQ3	TAD3	No	-0.598791	3.03347
P47818	CCC1	No	-0.598565	1.94581
P38863	SPC97	No	-0.598246	0.299063
P38238	TRM7	No	-0.596989	3.36582
P38208	POP8	No	-0.596662	0.510892
Q08245	ZEO1	No	-0.595511	2.32581
P35193	ATG19	No	-0.594617	2.75953
P32909	SMY2	No	-0.594203	1.02435
P47190	PMT3	No	-0.592557	3.17464
P38331		No	-0.591223	0.179562
P25337	BUD31	No	-0.590323	0.736801
P32432	SFP1	No	-0.588898	2.26509
P33312	RIB7	No	-0.588292	1.26403
P28241	IDH2	Yes	-0.587329	3.20902
P37303	GLY1	No	-0.586707	1.36674
P23642	VAN1	No	-0.585085	2.51953
P40328	YTA6	No	-0.585005	3.58542
P40343	VPS27	No	-0.584784	3.0546
P47125	BNA2	No	-0.582872	3.22451
Q04934	IVY1	No	-0.582631	0.52248
P53729	ZNG1	No	-0.581914	2.71544
P32317	AFG1	Yes	-0.58107	1.72282
Q12402	YOP1	No	-0.580924	3.45409
P38266	AIM3	No	-0.579891	1.39341
P27809	KRE2	No	-0.577507	1.84821
P37291	SHM2	No	-0.577274	2.91653
P22354	MRPL20	Yes	-0.57712	2.04583
P39081	PCF11	No	-0.575704	2.65052
P50101	UBP15	No	-0.573746	2.44303
P53865	CNM67	No	-0.573178	0.447382
P40482	SEC24	No	-0.572859	2.37886
P32598	GLC7	No	-0.572717	3.75112
Q02608	MRPS16	Yes	-0.572387	1.79763
Q04179	URH1	No	-0.572219	2.50145
Q3E795		No	-0.571673	2.94186
P38628	PCM1	No	-0.571516	2.80532
P33328	SNC2	No	-0.569976	1.39975
Q08685	CLP1	No	-0.569837	0.849381
Q12292	ATG34	No	-0.568347	0.559442
Q06146		No	-0.568226	3.63357
P25374	NFS1	Yes	-0.567504	2.44816
P38340	TAE1	No	-0.567381	1.8709
P29055	SUA7	No	-0.567313	0.754192
P34217	PIN4	No	-0.566907	3.19027
P36090	ANR2	No	-0.566631	0.300792
P20107	ZRC1	No	-0.566003	2.55758
P53212		Yes	-0.565269	1.28469
P32361	IRE1	No	-0.564725	1.53759
P32621	GDA1	No	-0.564353	2.60168
P17558	PET123	Yes	-0.564005	3.94885
P42934	PMT6	No	-0.563128	0.846671
P36151		Yes	-0.562575	1.57995
P32910	RPC34	Yes	-0.561948	1.46752
P40004	YEA4	No	-0.561402	0.880083
P53128	MET13	No	-0.560287	1.46302
P53219	IMO32	Yes	-0.558861	2.04336
Q06344	ESF1	No	-0.558836	2.00063
P53250	TWF1	No	-0.558741	1.09452
P38821	APE4	No	-0.557357	3.78296
P36003	NNK1	No	-0.557353	1.00328
P04819	CDC9	Yes	-0.55685	1.60026
P36027	MID2	No	-0.556638	1.68583
P21182	SPE2	No	-0.555643	2.24553
P25296	CNB1	No	-0.555457	2.08047
P36973	APT2	No	-0.554635	1.81776
P39722	GEM1	Yes	-0.554541	0.908115
P03872	REP2	No	-0.552944	2.1484
P40363		No	-0.552788	2.61718
P40362	UTP18	No	-0.552019	0.853411
P40547	VID28	No	-0.551973	0.746294
P06781	RHO2	No	-0.55138	2.21951
Q07834		No	-0.550695	0.686957
P38131	KTR4	No	-0.549928	1.15734
P25353	NPP1	No	-0.549908	0.668415
P21269	CCA1	Yes	-0.548896	2.78078
P38235		No	-0.547869	1.75238
Q12320	GLO4	Yes	-0.547774	2.21512
P53599	SSK2	No	-0.547534	0.839698
Q02931	NAN1	No	-0.545046	0.636369
Q06696	VPS36	No	-0.543214	1.68694
Q04951	SCW10	No	-0.54288	0.781405
Q12030	TAF10	No	-0.542768	0.450605
Q08970	MMT2	Yes	-0.541629	1.73508
P25389	KCC4	No	-0.54056	0.505556
P38829		No	-0.540499	0.436997
Q06677	SWA2	No	-0.538876	0.615848
P41338	ERG10	No	-0.537596	4.4704
P28737	MSP1	Yes	-0.537448	1.7693
P40496	RSM25	Yes	-0.537006	2.79083
P35731	OAR1	Yes	-0.536496	2.20711
P32472	FPR2	No	-0.535444	3.08919
P38167	ECM21	No	-0.534904	2.91885
P40309	KHA1	No	-0.534653	1.28907
P00924	ENO1	Yes	-0.532693	2.3891
P46998	FMP33	Yes	-0.532185	1.77831
P25369	LSB5	No	-0.532085	1.88583
Q08965	BMS1	No	-0.531965	3.46475
P35734	ASK1	No	-0.531454	3.32284
Q05778	PBA1	No	-0.53139	3.41857
P29496	MCM5	No	-0.529921	1.35352
P39016	MPT5	No	-0.527422	0.330011
P43587	YPI1	No	-0.526185	0.371029
P12611	WHI2	No	-0.526134	3.83044
P29478	SEC65	No	-0.5261	2.1247
P53953	SFB2	No	-0.525956	1.7049
P53335	PXR1	No	-0.525261	0.327711
P08466	NUC1	Yes	-0.525061	1.82363
P35206	CSG2	No	-0.524587	0.250082
Q04458	HFD1	Yes	-0.5239	2.28562
Q08193	GAS5	No	-0.521439	4.20576
P43639	CKB1	No	-0.520938	2.35434
P40364	MPM1	Yes	-0.520018	3.60187
P38069	MNN2	No	-0.518508	0.89965
P27929	NAM9	Yes	-0.518407	2.57392
P32839	BCS1	Yes	-0.517841	2.64548
Q04924	GTB1	No	-0.514997	1.42514
Q12163	NBP2	No	-0.514825	0.189897
P23293	SGV1	No	-0.514427	1.20944
P41816	OYE3	No	-0.514116	0.198834
Q04048	SYF1	No	-0.514096	0.375161
P28319	CWP1	No	-0.51353	4.467
P43590		No	-0.513039	4.22963
Q02933	RNY1	No	-0.51285	1.51995
P38352	SAF1	No	-0.51214	1.21461
Q12362	RIB2	No	-0.510897	0.161356
P37370	VRP1	No	-0.5108	1.29263
Q06538	CSC1	No	-0.510434	0.44607
Q03012	SPP1	No	-0.50959	0.190204
P06100	CDC36	No	-0.509384	0.848821
P47001	CIS3	Yes	-0.508732	1.3031
P26570	PPZ1	No	-0.508724	1.53129
Q3E846	COA6	Yes	-0.508609	2.61972
Q12239		No	-0.507994	0.340855
P14908	MTF1	Yes	-0.507989	2.98039
Q04182	PDR15	Yes	-0.505967	1.19456
P53262	VOA1	No	-0.505912	0.49708
P18562	FUR1	No	-0.50591	3.56872
P16622	HEM15	Yes	-0.505763	2.73494
P43638	MHP1	No	-0.504953	4.56559
P53604	MSO1	No	-0.503444	3.02756
Q04007	SND1	No	-0.503227	0.590833
P45818	ROK1	No	-0.501815	1.29174
Q04935	COX20	Yes	-0.50128	3.36817
P07244	ADE57	No	-0.500778	3.86072
Q08924	RTT10	No	-0.500729	0.324953
Q03233	ADD37	No	-0.498892	0.455566
P32447	ASF1	No	-0.497793	0.878284
P33317	DUT1	No	-0.496674	0.901824
P11433	CDC24	No	-0.495494	2.36143
P43579	IES1	No	-0.495295	1.25216
P53076	VID30	No	-0.495226	1.60105
P32803	EMP24	No	-0.494392	4.64041
P40215	NDE1	Yes	-0.494028	3.53683
P14681	KSS1	No	-0.493755	1.28171
P10363	PRI1	No	-0.493202	2.05345
Q12270	RBD2	No	-0.492732	3.35243
Q05871	ECI1	No	-0.491851	1.19814
P39718	PEX22	No	-0.491423	2.12572
Q04299		Yes	-0.490591	0.210262
P53685	HST1	No	-0.490545	0.750387
Q03690	CLU1	No	-0.490508	4.20375
P40217	TIF34	No	-0.490336	2.65935
P32468	CDC12	No	-0.490293	3.29777
P06245	TPK2	No	-0.490105	2.05252
P47150	RSM7	Yes	-0.488778	1.4425
Q00772	SLT2	Yes	-0.485701	3.23499
P36066		Yes	-0.48498	2.33666
P28005	POP5	No	-0.483768	0.29326
P46982	MNN5	No	-0.483276	2.93401
P54861	DNM1	Yes	-0.482044	3.02932
P38310	FTH1	No	-0.481789	2.37549
P37304	PAM1	No	-0.480478	1.70683
P05373	HEM2	No	-0.480353	1.87655
Q07979	RSC58	No	-0.479486	1.32492
P48445	BPL1	No	-0.479388	1.15855
Q12288		No	-0.479261	0.616138
Q04706	TY1A-ML1	No	-0.478985	0.114002
P15496	IDI1	No	-0.477491	2.56998
P38782	MED6	No	-0.476827	0.21514
P27810	KTR1	No	-0.476695	3.08153
P40493	BMT5	No	-0.475614	2.28372
P54839	ERG13	No	-0.475091	4.98649
P35845	SWH1	No	-0.475034	2.79849
P39904	VPS52	No	-0.473976	0.688824
P53270		No	-0.473973	0.909406
P39715	ECM1	No	-0.471919	0.869064
P38152	CTP1	Yes	-0.471441	0.45788
P11792	SCH9	No	-0.471422	0.750778
P43599		No	-0.471106	0.783068
P40361		No	-0.470627	1.55746
P25045	LCB1	No	-0.469955	2.84116
P41800	MMM1	Yes	-0.469372	0.518084
P46680	AIP1	No	-0.466988	3.70917
P39542		No	-0.466419	0.327696
P40955	CHS6	No	-0.466219	0.191802
P53168	DUO1	No	-0.466176	0.490743
P17629	HPR1	No	-0.463213	0.273615
P54780	RPL15B	No	-0.463089	1.62526
P19158	IRA2	Yes	-0.462465	0.580355
P42845	STB1	No	-0.462065	0.300274
P53140	RMD9	Yes	-0.46193	2.93321
P34078	LTV1	No	-0.461372	1.25953
Q06991	PUN1	No	-0.461041	2.23108
P38205	NCL1	No	-0.460124	2.5141
P06104	RAD6	No	-0.458965	0.128517
Q02199	NUP49	No	-0.45746	1.91785
Q12305	RDL1	No	-0.457158	3.18058
Q06451	TPO3	No	-0.456864	1.32562
P13483	DAT1	No	-0.455789	0.213451
P25335	DAL2	No	-0.455451	0.235801
P29468	PAP1	No	-0.454699	2.00994
Q03266	ABZ2	No	-0.453195	1.48008
Q08968	FMP40	Yes	-0.452209	0.869255
Q03723	OST6	No	-0.452089	0.703452
P42900	SLS1	Yes	-0.451444	2.50591
Q06682	UBX5	No	-0.450128	1.55013
P40088	FTR1	Yes	-0.446025	1.58876
P27614	CPS1	No	-0.444142	3.25122
Q08004	BUD20	No	-0.443982	0.710163
Q12012		No	-0.442694	2.08271
P47052		Yes	-0.441793	0.408285
P11914	MAS2	Yes	-0.438368	1.3916
P80210	ADE12	No	-0.438096	1.74046
P43596	IOC3	No	-0.437314	0.542016
P30283	CLB5	No	-0.437131	0.410732
P36532	MRPL37	Yes	-0.436935	1.5361
Q05359	ERP1	No	-0.436387	1.72728
Q07800	PSR1	No	-0.43578	0.610074
P34087	RPB7	No	-0.435312	2.09711
P34761	WHI3	No	-0.435237	1.2631
P53868	ALG9	No	-0.43466	3.93567
Q03921	DOP1	No	-0.434445	2.22682
P38272	SHE3	No	-0.434111	2.20679
P12962	CAF20	No	-0.434059	2.39302
P36100	TFA1	No	-0.433248	0.39658
P38929	PMC1	No	-0.433247	1.84586
P36108	DID4	No	-0.433067	1.38104
P18496	ATP10	Yes	-0.433009	4.88871
P14020	DPM1	No	-0.432535	3.40145
P45978	SCD6	No	-0.43213	2.42522
Q06106	MRD1	No	-0.431928	1.48066
P36007	SRY1	No	-0.431306	0.335122
P47054	NUP192	No	-0.430331	2.4065
Q06820	MDM36	Yes	-0.42949	1.90476
Q00055	GPD1	No	-0.428579	3.02021
P38998	LYS1	No	-0.428524	5.38075
P09064	SUI3	No	-0.428399	3.05835
P32333	MOT1	No	-0.427704	1.72995
Q08926	UIP4	No	-0.42753	1.1127
P29547	CAM1	No	-0.427499	1.68997
P47082	AVT1	No	-0.426426	0.61354
P53137	CUE3	No	-0.425069	0.284303
P38067	UGA2	No	-0.425008	1.21065
P25554	SGF29	No	-0.424065	1.26507
P53215	THG1	No	-0.423405	0.886707
P22146	GAS1	No	-0.423395	3.44956
P38626	CBR1	No	-0.423064	4.20482
Q12122	LYS21	No	-0.422311	2.8137
P25344	STE50	No	-0.420904	1.50619
P36131	SPC34	No	-0.42074	2.2939
P40007	NOP16	No	-0.420645	0.548275
P38241	ECM2	No	-0.420518	2.63461
P53319	GND2	No	-0.419902	0.461029
P38966	VTC5	No	-0.419865	0.247689
Q03629		No	-0.419823	1.16179
P38816	TRR2	Yes	-0.419677	0.606396
P53895	ASI2	No	-0.418762	0.867948
P24280	SEC14	No	-0.417487	3.16278
P46675	STU2	No	-0.416421	1.4293
Q12265	PRS5	No	-0.414266	1.93586
P53292	MRPS35	Yes	-0.413931	4.52854
P53728	CPR8	No	-0.413727	0.304447
Q12296	MAM3	No	-0.413535	1.87832
P40533	TED1	No	-0.413527	4.71416
P49957	TRM9	No	-0.413001	0.954375
P32381	ARP2	Yes	-0.412536	3.63713
P28006	GAC1	No	-0.411837	0.12547
P36088		No	-0.411819	1.62828
Q02770	CWC27	No	-0.411537	0.37475
Q03769	ENT5	No	-0.411483	0.429681
P32319	PEP1	No	-0.411278	1.74535
P23202	URE2	No	-0.411079	2.19314
Q12033	RIM20	No	-0.410983	0.626289
P32386	YBT1	No	-0.410784	2.69348
Q12450	ERP4	No	-0.410435	1.35703
P36526	MRPL27	Yes	-0.408557	1.86317
Q04013	YHM2	Yes	-0.408328	3.91152
P40011		No	-0.406719	2.09822
P20457	PRI2	No	-0.406278	0.819888
P53924	DMA2	No	-0.405835	1.79119
P40347	LTP1	No	-0.404872	1.65112
P02992	TUF1	Yes	-0.40414	3.60818
P42942		No	-0.403504	3.10261
Q03281	HEH2	No	-0.402981	2.36472
P40509	SEC28	No	-0.402742	1.23369
P40159		No	-0.402422	2.13083
Q04739	GAL83	No	-0.400735	0.575133
Q12743	DFM1	No	-0.40051	1.92556
P40078	NSA2	No	-0.400188	1.56326
Q12241	VAM3	No	-0.400035	1.61252
P52553	YKE2	No	-0.398192	0.937822
P32462	ERG24	No	-0.398186	0.67896
P32474	EUG1	No	-0.397264	3.13615
Q3E6R5		Yes	-0.397002	1.759
P38996	NAB3	No	-0.396427	0.875173
Q05636	RRP45	No	-0.395449	1.09745
P36531	MRPL36	Yes	-0.394693	1.9348
P53101	STR3	No	-0.394356	0.315802
P50875	SPT20	No	-0.394046	1.59678
Q03529	SCS7	No	-0.393777	1.91668
P35183	AST1	No	-0.393573	0.519522
Q05583	CIA1	No	-0.392328	1.79814
P32449	ARO4	No	-0.392274	2.03766
Q12363	WTM1	No	-0.39223	2.52603
P38738	OCA5	No	-0.392091	2.34706
Q99312	ISN1	No	-0.390404	1.95316
P04802	DPS1	No	-0.388397	3.78234
P53735	ZRG17	No	-0.384879	1.61864
P41697	BUD6	No	-0.383407	0.692381
P47011	GLG2	No	-0.383326	0.945363
P35718	RPC25	No	-0.382937	2.57328
P53962		No	-0.382655	0.608984
Q08562	ULS1	No	-0.382479	0.575471
P42937	YCH1	No	-0.380754	1.15332
P38262	SIF2	No	-0.380435	0.663549
Q12675	DNF2	No	-0.379108	1.20552
Q06053	DUS3	No	-0.377701	2.9368
P53859	CSL4	No	-0.377289	1.42979
Q01454	CTF4	No	-0.376982	1.27913
P25808	SPB4	No	-0.376411	2.41265
Q08179	MDM38	Yes	-0.375472	2.9021
P25348	MRPL32	Yes	-0.374737	1.37342
P48415	SEC16	No	-0.372117	0.899346
P39079	CCT6	No	-0.371883	3.2587
Q05468	RQC1	No	-0.371175	0.270052
P40484	MOB1	No	-0.370312	0.554286
Q05518	PAL1	No	-0.369766	0.638274
P38064	MRPL16	Yes	-0.369441	0.469036
Q12527	ATG11	No	-0.368089	0.0704228
P38805	RPF1	No	-0.367078	1.09543
P36525	MRPL24	Yes	-0.365982	2.3563
Q06089		Yes	-0.365981	0.578077
P32327	PYC2	No	-0.365801	2.24848
P53927	NOP15	No	-0.365428	1.35634
P14164	ABF1	No	-0.365395	1.68746
Q12480	AIM45	Yes	-0.363092	3.35621
P37296	STV1	No	-0.362562	4.81448
P32912	VAM7	No	-0.362365	0.797919
P25293	NAP1	No	-0.36225	3.15218
P32657	CHD1	No	-0.362157	1.23047
Q08412	CUE5	No	-0.360819	3.17911
P30619	SEC1	No	-0.360611	2.06403
P38344	REI1	No	-0.360568	0.812005
P53759	DUS1	Yes	-0.360252	0.28471
Q3E756		No	-0.35982	0.918759
P53136	NSA1	Yes	-0.358128	1.24026
Q12071	VPS54	No	-0.357836	0.757184
P43586	LOC1	No	-0.357833	2.25614
P38280	YSW1	No	-0.357473	0.162959
P22214	SEC22	No	-0.357311	0.849927
Q12055	FAP7	No	-0.357183	1.06024
P13382	POL1	No	-0.357136	1.45554
P28321	YJU3	No	-0.354956	2.89836
Q06523		No	-0.35466	2.45726
P40010	NUG1	No	-0.354397	2.36397
P0CH09	RPL40B	No	-0.35245	0.210821
P40957	MAD1	No	-0.351994	0.262705
Q12038	SRO7	No	-0.351762	0.567924
P39547	UIP3	No	-0.351679	0.655673
P53858	BNI4	No	-0.351464	0.228518
Q12446	LAS17	No	-0.350095	1.05242
P27351	APL1	No	-0.348543	0.898649
Q07349	MRX9	Yes	-0.347276	1.11298
P38911	FPR3	No	-0.346815	2.09091
P38828	LSM12	No	-0.346751	1.24537
P38217	KAP104	No	-0.346619	2.78779
P22134	MAG1	No	-0.346583	1.92331
Q08816		No	-0.346298	0.175749
P06780	RHO1	No	-0.345877	3.06218
P46943	GUF1	Yes	-0.345427	0.69194
P43585	VTC2	No	-0.345027	2.89176
P38634	SIC1	No	-0.344941	0.45827
P36029	TPO5	No	-0.34478	2.36928
P54785	MOT3	No	-0.344288	2.74737
P06168	ILV5	Yes	-0.344169	3.211
P25368	RRP7	No	-0.344133	2.15344
P40463	VHS2	No	-0.344044	0.1768
P36041	EAP1	Yes	-0.343349	2.34332
P14063	MRPL31	Yes	-0.340784	2.18813
P36060	MCR1	Yes	-0.339324	2.107
P48558	BXI1	Yes	-0.338383	2.37153
P47044		No	-0.338341	0.900042
Q08956	YIG1	No	-0.338245	0.110823
Q00539	NAM8	No	-0.338233	0.772259
P53189	SCW11	No	-0.337911	0.332715
Q12476	AIR2	No	-0.337683	0.197495
P53109	AIM14	No	-0.337314	0.461624
Q12229	UBX3	No	-0.337061	1.90039
P35195	ECM15	No	-0.336177	0.853232
P39678	MBP1	No	-0.336051	0.410846
P53507	TOM7	Yes	-0.33591	0.131828
P52910	ACS2	No	-0.33564	1.84921
Q03503	MAK3	No	-0.331683	0.256283
P40016	RPN3	No	-0.331652	2.55016
P40495	LYS12	Yes	-0.331605	1.88129
P40492	FYV10	No	-0.331357	0.931499
P32904	MRPL6	Yes	-0.331303	2.22675
P38691	KSP1	No	-0.331065	0.0892479
P53107	YRB30	No	-0.331043	0.446926
P38166	SFT2	No	-0.330801	1.5693
P36135	UTH1	Yes	-0.330778	1.9918
Q12329	HSP42	No	-0.330126	1.26247
Q12136	SAS10	No	-0.329981	0.708867
Q05580	HEL2	No	-0.329812	0.89433
P53437	RRN9	No	-0.329534	1.19246
P32611	RML2	Yes	-0.329295	1.30922
P39958	GDI1	No	-0.328859	2.71061
P53272		No	-0.328504	1.75076
P40165	NNR1	No	-0.328477	0.730624
P32502	GCD7	No	-0.328378	2.68516
P26754	RFA2	No	-0.328292	1.72397
P40093		No	-0.328272	3.80349
Q06205	FPR4	No	-0.326982	1.57881
Q08977	CUB1	No	-0.326567	3.23074
P46970	NMD5	No	-0.326313	0.457937
P52286	SKP1	No	-0.325525	1.99575
P46151	MET12	No	-0.324823	1.06997
P26725	YUR1	No	-0.324494	0.151969
P36132	KAE1	No	-0.324458	0.124146
P52920	NBP35	No	-0.32426	0.845387
Q06168	SFH1	No	-0.32369	2.44666
Q05515	SVF1	No	-0.323613	0.626832
P39008	POP2	No	-0.32358	0.68106
P07342	ILV2	Yes	-0.323375	4.00075
P47137		No	-0.323184	0.904784
P32602	SEC17	No	-0.322895	1.81507
Q03390	VPS60	No	-0.322867	0.728018
P38199	HEK2	No	-0.321377	1.83877
P38932	VPS45	No	-0.320264	0.51709
P53295	RBG2	No	-0.318275	1.60973
Q3E834	YOS1	No	-0.317651	1.44529
Q03944	VPS64	No	-0.317175	0.623051
P32793	YSC84	No	-0.317128	1.23713
Q04792	GAD1	No	-0.316563	0.943061
P48360	ARH1	Yes	-0.31572	2.47307
P53946	ARP5	No	-0.315337	2.48128
P47173		No	-0.314843	2.60418
Q07454		No	-0.314255	1.16698
Q99369	FSH3	No	-0.313372	1.88206
P19659	GAL11	No	-0.313227	0.275361
P40989	GSC2	No	-0.312689	2.08455
P49017	COQ5	Yes	-0.31212	2.18834
P38169	BNA4	Yes	-0.311806	0.780834
Q06010	STE23	Yes	-0.311521	1.21951
P38891	BAT1	Yes	-0.311433	2.23644
P43571	BST1	No	-0.311364	0.274341
P34909	MOT2	No	-0.310973	1.67969
Q12734	CSR2	No	-0.310684	0.944694
Q07951	IRC25	No	-0.310356	0.321314
P32573	SPS19	No	-0.309701	1.54001
Q12417	PRP46	No	-0.309442	0.534244
P13587	ENA1	No	-0.309375	1.36169
Q02887	ATG21	No	-0.309168	0.851192
Q00582	GTR1	No	-0.308203	0.333968
P32471	EFB1	No	-0.307793	2.94173
P34162	SRB2	No	-0.307766	1.7623
P47068	BBC1	No	-0.307664	2.30525
P32829	MRE11	No	-0.307049	0.445001
P53733	RSM19	Yes	-0.30704	1.16926
P09734	TUB3	No	-0.307029	2.31538
P32567	PAH1	No	-0.305862	0.713662
P50095	IMD3	No	-0.304537	3.1347
P36081	PSG1	No	-0.304278	2.17019
Q00776	APM1	No	-0.304076	0.600264
Q12690	RPL13A	No	-0.303862	1.32481
P25605	ILV6	Yes	-0.303663	2.29971
Q12438	GRX6	No	-0.303342	0.0816827
P36160	RPF2	No	-0.30274	1.22187
P28007	GAR1	No	-0.302506	1.13683
P36517	MRPL4	Yes	-0.302441	2.50622
P53969	SAM50	Yes	-0.302308	1.81879
P36145	TFA2	No	-0.30212	1.08269
Q04199	CAC2	No	-0.301709	0.360053
Q08484	GYP1	No	-0.301573	0.785884
P53281	LSB1	No	-0.300567	1.59313
P40959	MVP1	No	-0.300499	0.150105
P53154	GUP1	No	-0.299723	1.10839
P19812	UBR1	No	-0.299392	0.945297
Q05779	COQ9	Yes	-0.298548	1.09936
P10622	RPP1B	No	-0.298475	1.8917
P40483		No	-0.298222	1.21729
P32580	SUV3	Yes	-0.298133	1.54456
Q06287	EMG1	No	-0.298102	1.69797
P38985	SRP14	No	-0.29768	0.609282
P35191	MDJ1	Yes	-0.297221	3.48807
P42935	ELP2	Yes	-0.297019	2.22258
Q01662	MAP1	No	-0.295987	0.845389
P39523		No	-0.295764	0.605218
P53890	BNI5	No	-0.295506	0.314356
P48526	ISM1	Yes	-0.295154	0.970092
P00812	CAR1	No	-0.294965	2.82093
Q04228	UBX2	No	-0.294869	1.44393
Q02733	IRC15	No	-0.29443	3.46371
Q99210		No	-0.293812	0.793006
P02400	RPP2B	No	-0.29334	1.75378
P53314	CPD1	No	-0.293	0.666459
P21524	RNR1	No	-0.292885	3.11378
Q06144	ORM2	No	-0.292414	0.224061
P08539	GPA1	No	-0.29209	1.16099
Q01389	BCK1	No	-0.291641	0.645076
P17898	CPT1	Yes	-0.291446	1.21735
Q08229	NBA1	No	-0.291442	2.36161
P43589	SAD1	No	-0.290892	2.06138
P38988	GGC1	Yes	-0.290548	1.97894
P43582	WWM1	No	-0.290227	1.69439
P38336	POP4	No	-0.29022	0.350677
P21375	OSM1	Yes	-0.290178	0.827212
Q06485	ATG33	Yes	-0.290107	1.12136
P43594	MIC19	Yes	-0.289987	0.104548
P53152	MMS2	No	-0.289785	2.1382
Q03799	MRPS8	Yes	-0.289321	0.780026
P29952	PMI40	No	-0.288884	4.37335
P38694	MSC7	No	-0.288523	1.04973
P47160	ENT3	No	-0.28834	3.93022
Q07896	NOC3	No	-0.288307	1.47305
P32356	NTH1	No	-0.286702	1.54625
P32891	DLD1	Yes	-0.286694	2.33968
P40553	DOT5	No	-0.286593	1.42567
Q08818	MSC6	Yes	-0.286287	2.04536
P38615	RIM11	No	-0.28509	0.410554
Q04500	UTP14	No	-0.284988	0.99312
P38070	YPK3	No	-0.284582	2.63413
P38085	TAT1	No	-0.284452	0.42468
P32452	PHA2	No	-0.284381	0.47337
P38909	CYC2	Yes	-0.284381	0.17524
P32843	YME2	Yes	-0.283425	2.14526
P43609	RSC8	No	-0.283017	2.45192
Q12018	CDC53	No	-0.28227	1.62886
P53871	DUG3	No	-0.281992	0.244256
P32478	HSP150	No	-0.281762	2.60973
P40467	ASG1	No	-0.28174	0.549335
Q99394	TRS33	No	-0.28174	0.414847
P33760	PEX6	No	-0.281694	0.750403
Q12458	YPR1	No	-0.281455	1.23162
P38130	KTR3	No	-0.281048	1.80126
P36040	ADD66	No	-0.28077	1.52224
P11076	ARF1	No	-0.2806	2.70354
P54113	ADE16	No	-0.280357	3.50827
Q06817	GRS2	No	-0.280129	0.544161
Q05029	BCH1	No	-0.279711	4.29842
P38756	TCD1	Yes	-0.279634	0.371343
P25655	CDC39	No	-0.278585	4.22824
P34222	PTH2	Yes	-0.276705	1.47989
P43565	RIM15	No	-0.276182	1.05542
Q05785	ENT2	No	-0.275848	0.585333
Q08220	GSH2	No	-0.275832	1.79258
P38604	ERG7	No	-0.275048	1.24684
P33441	MFT1	No	-0.274724	2.20492
P32331	YMC1	Yes	-0.27472	0.96375
Q06001	FAR10	No	-0.274654	0.366573
P38886	RPN10	No	-0.274347	2.80235
P80428	ARP4	No	-0.274249	0.655934
Q03497	STE20	No	-0.274017	0.275231
P53077	MTC3	Yes	-0.273834	1.43864
P25303	SCJ1	No	-0.273746	0.705083
P40506	CAB2	No	-0.273732	2.61543
P28495	CAP1	No	-0.273328	3.47757
Q12207	NCE102	No	-0.273109	1.11095
P12945	NAT1	No	-0.27281	2.48874
P40970	LCB2	No	-0.272203	1.88977
P19881	PHO13	No	-0.271979	0.981323
P38165	RTG3	No	-0.271966	0.346432
Q3E833	PCC1	No	-0.271893	0.234737
P53867	ATG4	No	-0.271877	1.27557
P07246	ADH3	Yes	-0.271766	2.61324
P53330	RTT102	No	-0.271093	0.328887
Q03667	MIX17	Yes	-0.270884	1.64525
P36064	CMC1	Yes	-0.270685	0.238182
P07284	SES1	No	-0.270156	2.78
Q06324	MMR1	Yes	-0.269643	0.946901
Q12255	NYV1	No	-0.26937	1.58744
P22213	SLY1	No	-0.26889	1.50366
P32387	MRP20	Yes	-0.268759	1.74391
P00431	CCP1	Yes	-0.268339	1.48115
P32643	TMT1	No	-0.268291	0.431945
P33754	SEC66	No	-0.267584	0.870667
Q12324	YVC1	No	-0.267419	0.702898
Q06839		No	-0.267019	1.55355
P32458	CDC11	No	-0.265715	1.00129
P47018	MTC1	No	-0.26569	3.55948
P50106	RPA14	No	-0.26548	0.627884
Q03195	RLI1	No	-0.265059	3.52528
P48569		Yes	-0.264847	1.31117
Q04599	MRPL1	Yes	-0.264776	1.56736
P25385	BOS1	No	-0.264522	1.47317
Q05543	RTT103	No	-0.26392	1.06659
P43598	IGD1	No	-0.26381	1.10898
P38158	MAL32	No	-0.262912	1.16217
Q86ZR7		No	-0.262894	2.42776
P24482	DPB2	No	-0.262804	0.330205
P53075	SHE10	No	-0.262461	1.53389
P20484	MAK11	No	-0.262423	1.99392
P40531	GVP36	No	-0.261681	2.7521
P39727	ERV46	No	-0.260937	0.80205
P13259	PCT1	No	-0.26017	0.72418
Q04711	TY1B-ML1	No	-0.259375	0.357655
Q08634		No	-0.259229	0.265436
Q08886	GPB1	No	-0.258866	1.24019
P08456	CHO1	Yes	-0.258676	1.51722
Q06132	SGD1	No	-0.258517	2.23204
P38074	HMT1	No	-0.25819	0.308624
Q05635	RNH202	No	-0.256674	0.145372
Q06321	ATG26	No	-0.256638	0.117371
Q12251		Yes	-0.256606	0.786213
Q08925	MRN1	No	-0.256524	1.47615
P27466	CMK1	No	-0.256021	2.10839
P36148	GPT2	No	-0.255441	1.29789
P38115	ARA1	No	-0.255067	2.37853
P39995	EAF5	No	-0.254791	0.426881
P39105	PLB1	No	-0.254428	2.76214
P35723	YET1	No	-0.253936	1.55439
Q08224	THI20	No	-0.253592	0.891779
P33759	MRPS5	Yes	-0.253192	1.93345
P53315	SOL4	No	-0.252924	0.379773
Q92325	LAG2	No	-0.252609	0.299097
P38075	PDX3	Yes	-0.252268	2.62095
P13586	PMR1	No	-0.252263	2.10802
Q08964		No	-0.251935	1.51958
Q06488	RSC2	No	-0.251711	0.304886
P39980	SIT1	No	-0.251631	0.149523
Q03774	TRM82	No	-0.25146	1.44518
P40006	IRC22	No	-0.251057	3.03613
P53725	MPP6	No	-0.250551	0.173246
P25567	SRO9	No	-0.250443	1.80106
P32564	SCM4	Yes	-0.249915	1.26859
P54784	ORC1	No	-0.249266	0.553152
Q06508	LOA1	No	-0.24799	0.40186
P53337	ERV29	No	-0.247568	1.56077
Q04603	DPB4	No	-0.246901	1.46075
Q02884	ELP4	No	-0.245879	1.61273
P38281	APD1	No	-0.24568	2.01761
P33734	HIS7	No	-0.24565	2.50233
P47108	URB2	No	-0.245508	0.329752
Q06671	ATG23	No	-0.244192	0.226811
P36775	PIM1	Yes	-0.243703	2.2048
Q07549	SNA4	No	-0.243463	0.496103
Q12347	HRT3	No	-0.243139	0.215935
P36068	SHE2	No	-0.243132	1.59704
Q04491	SEC13	No	-0.242777	2.60067
P53863	JJJ1	No	-0.242326	0.766038
Q12080	NOP53	No	-0.241818	0.839445
Q07688	YPD1	No	-0.240529	0.935611
P25373	GRX1	No	-0.240475	1.46565
P39101	CAJ1	No	-0.239876	1.44454
P41056	RPL33B	No	-0.239593	1.70508
Q3E764	TMA7	No	-0.238777	1.39334
P18851	STE4	No	-0.238496	0.168333
P20081	FPR1	No	-0.237908	1.98555
Q12523		No	-0.237039	0.404303
P33300	SUR1	No	-0.236858	0.55846
P15703	BGL2	No	-0.236834	2.20104
Q05812	MSC3	No	-0.236745	0.673329
P40356	PGD1	No	-0.236596	0.356883
P38616	YGP1	No	-0.235606	1.00798
P27514	PHO91	No	-0.23538	2.0767
P50094	IMD4	No	-0.234915	1.02082
P14742	GFA1	No	-0.234301	3.91378
Q08649	ESA1	No	-0.234202	2.70252
P40161	RTT106	No	-0.233301	0.391493
P39732	GIP4	No	-0.233048	2.73414
Q12412	PNS1	No	-0.232769	0.583895
Q04080	GPI17	No	-0.232691	0.630036
P53303	ZPR1	No	-0.232426	3.84845
Q12504	RKM4	No	-0.23218	1.15666
Q07623	NOP6	No	-0.231541	0.676392
P32832	NPL6	No	-0.231473	3.6596
P38775		No	-0.231472	1.37775
Q08954		No	-0.23111	0.414761
P12695	LAT1	Yes	-0.230642	2.50899
P46672	ARC1	No	-0.2302	3.41167
Q12017	PLP2	No	-0.229753	3.09461
P32266	MGM1	Yes	-0.229179	0.322525
Q06704	IMH1	No	-0.227978	1.81978
P47033	PRY3	No	-0.227085	3.37313
P38142		No	-0.22702	1.39254
P13663	HOM2	No	-0.226906	2.49714
P41940	PSA1	No	-0.226645	2.53529
Q05931	SSQ1	Yes	-0.225396	0.714493
P38328	ARC40	No	-0.22511	1.26774
P42073	REF2	No	-0.223386	0.38163
Q03673	AIM34	Yes	-0.222429	0.323013
P34111	TFC3	No	-0.221711	0.135467
P0CX14	YRF1-3	No	-0.221134	0.28242
P47096	BNA1	No	-0.219487	1.81311
Q05788	PNP1	No	-0.21944	1.02536
P34072	MKS1	No	-0.219338	0.167699
P36528	MRPL17	Yes	-0.218868	1.88599
P47057	SNX4	No	-0.218728	1.12202
P18961	YPK2	No	-0.218227	0.802227
Q12303	YPS3	No	-0.218135	0.0459875
P09733	TUB1	No	-0.217923	3.86316
Q04033		No	-0.217744	0.894313
P53742	NOG2	No	-0.217565	1.08482
Q12199	TIP41	No	-0.217131	0.55784
P87275	AIM11	Yes	-0.217119	1.95095
Q12753	HAA1	No	-0.216749	0.38664
P35996	MRPL38	Yes	-0.216459	1.45129
Q06005	LIP2	Yes	-0.21566	0.547786
P38090	AGP2	No	-0.21542	0.167505
P25360	PHO87	No	-0.215208	1.69723
P14904	APE1	No	-0.215035	1.06263
P32915	SEC61	No	-0.213884	0.375062
Q12161	PSH1	No	-0.213867	2.22326
Q12001	ALG6	No	-0.213528	0.0954463
P36018	YPT52	No	-0.213415	2.21811
P43555	EMP47	No	-0.213137	0.408792
P32639	BRR2	No	-0.212557	0.0919977
P53043	PPT1	No	-0.212344	0.939654
P38234	RFS1	No	-0.211802	1.11435
P25037	UBP1	No	-0.211563	1.03973
P48237	CCM1	Yes	-0.211342	1.41762
P11154	PYC1	No	-0.211325	0.504376
P38428	CUE1	No	-0.210347	1.26098
P40051	ICP55	Yes	-0.210188	0.692916
Q03508		No	-0.209893	0.0995035
P89105	CTR9	No	-0.209295	1.30089
P43636	ALG2	No	-0.208668	1.29026
P40344	ATG3	No	-0.207829	0.687816
P18888	SNF6	No	-0.207513	0.298722
P38861	NMD3	No	-0.206643	0.694481
P32493	AEP1	Yes	-0.206201	0.122614
P23542	AAT2	No	-0.206135	2.87958
P08518	RPB2	No	-0.205651	3.33406
P10356		No	-0.205537	0.165863
P38970	HAL5	No	-0.205454	3.53172
P38753	HSE1	No	-0.205058	2.28391
P00445	SOD1	Yes	-0.204535	1.48618
P40084	RTR1	No	-0.204519	0.306941
P47130	CSN12	No	-0.203942	0.878987
Q02201	OSH6	No	-0.203868	2.88739
P06103	PRT1	No	-0.203814	1.22015
P38833		No	-0.203647	1.38749
P27697	COQ8	Yes	-0.203115	1.03259
P36141	FMP46	Yes	-0.203096	1.26835
P32895	PRS1	No	-0.202225	1.93519
P36036	YRA2	No	-0.201641	0.938675
Q06090	MRPL51	Yes	-0.201623	0.637661
P54000	SUB1	No	-0.20153	2.19527
P02557	TUB2	No	-0.201424	2.25305
P17106	CBF1	No	-0.201328	2.50261
P39078	CCT4	No	-0.2012	2.56598
P15624	FRS1	No	-0.201028	1.78879
P53011	SEH1	No	-0.200939	0.456805
P53276	UTP8	No	-0.199665	0.346976
P13517	CAP2	No	-0.19881	1.86424
P43620	RMD8	No	-0.198593	0.193235
P38113	ADH5	No	-0.197962	0.641165
P35184	SQT1	No	-0.19765	0.794029
Q05567	DPL1	No	-0.197318	1.24255
P14306	TFS1	No	-0.19718	1.28724
P53265		No	-0.197084	0.484328
P53879	RHO5	No	-0.19666	0.641027
P07278	BCY1	No	-0.196429	2.08
P46957	POL31	No	-0.196253	0.702255
P32454	APE2	Yes	-0.19567	2.13144
Q04004	PLP1	No	-0.195306	0.240458
Q02754		No	-0.195072	1.46017
P12683	HMG1	No	-0.194517	1.81748
Q02784	GRX5	Yes	-0.194153	0.908108
Q02821	SRP1	No	-0.194024	1.50647
P53081	NIF3	Yes	-0.193718	1.92303
Q06505	SPN1	No	-0.193421	1.61092
P38810	SFB3	No	-0.193398	1.03091
Q12335	PST2	No	-0.192994	1.33647
P51534	SHE4	No	-0.191795	0.263965
Q99258	RIB3	Yes	-0.190638	3.02659
Q01852	TIM44	Yes	-0.190343	4.29937
Q01476	UBP2	No	-0.190321	1.14631
P53583	MPA43	No	-0.190211	0.0838126
P40066	GLE2	No	-0.190039	0.483967
P32798	COT1	No	-0.189575	0.404023
Q12680	GLT1	No	-0.18951	1.71383
P38712	RRP3	No	-0.189465	0.494907
Q12373	HIF1	No	-0.189451	0.745954
P38755	OSH7	No	-0.189406	1.87785
P28795	PEX3	No	-0.189105	0.282915
Q03362		No	-0.189104	1.04005
P47019	ALB1	No	-0.18896	0.110102
P23594	PPH21	No	-0.188702	0.338532
P38921	PET8	Yes	-0.188107	0.350496
P53552	THO2	No	-0.187731	0.153692
Q02630	NUP116	No	-0.187718	1.37748
Q08492	BUD21	No	-0.187372	0.183569
P38353	SSH1	No	-0.187221	0.542143
P25351		No	-0.186497	1.38696
Q07528	ATG20	No	-0.185337	0.132156
P38349	UBX7	No	-0.185335	2.15407
Q03735	NAB6	No	-0.184393	0.524817
Q03834	MSH6	No	-0.184348	0.998146
P07264	LEU1	No	-0.183587	1.48398
P38237	UBP14	No	-0.183562	0.509634
P53177	TYW3	No	-0.183411	0.459644
P36147	PAM17	Yes	-0.183283	0.936478
P41807	VMA13	No	-0.182953	3.78189
Q03940	RVB1	No	-0.182515	1.84849
P36046	MIA40	Yes	-0.182179	1.91454
P22516	CHL1	No	-0.179845	0.0793921
P17709	GLK1	No	-0.178723	1.24849
P40052		No	-0.177615	0.492398
P22139	RPB10	No	-0.177382	0.500025
P32914	SPT4	No	-0.176508	0.792779
P32473	PDB1	Yes	-0.17625	2.5324
P53090	ARO8	No	-0.17606	2.46395
Q06218	DBP9	No	-0.175689	0.722547
P15202	CTA1	Yes	-0.175011	0.568838
P53305	RSM27	Yes	-0.174988	1.203
P25375	PRD1	Yes	-0.174838	1.17242
P22515	UBA1	No	-0.174178	1.65424
P51402	RPL37B	No	-0.173899	0.385781
P07274	PFY1	No	-0.173882	1.23495
Q12291	BMT6	No	-0.173739	0.0588432
P06786	TOP2	No	-0.173278	2.36431
Q8TGJ3	KSH1	No	-0.173141	0.196156
P20449	DBP5	No	-0.172915	1.49056
P36051	MCD4	No	-0.172293	0.392832
Q12427	STB3	No	-0.17124	0.418253
P07703	RPC40	No	-0.171033	1.76258
P50944	AVT4	No	-0.170851	0.139827
P38129	TAF5	No	-0.170207	1.12238
Q12389	DBP10	No	-0.169718	0.640225
Q03862	ARX1	No	-0.169284	1.54516
P54003	SUR7	No	-0.168931	1.63943
Q03941	CAB5	No	-0.168775	1.09072
P27705	MIG1	No	-0.168614	1.23562
P10823	GPA2	No	-0.168364	0.923728
Q04947	RTN1	No	-0.167542	3.57106
Q12152		No	-0.16721	0.169842
P11655	SEC12	No	-0.16696	1.65095
P40150	SSB2	No	-0.166867	1.52183
Q08225		No	-0.166694	2.7652
P38248	ECM33	No	-0.166489	3.3928
P53730	ALG12	No	-0.166374	0.751655
P53063	RAI1	No	-0.166316	0.5476
Q03677	ADI1	No	-0.165549	2.2212
P36519	MRPL7	Yes	-0.165431	0.722448
P11938	RAP1	No	-0.165348	0.675201
P32366	VMA6	No	-0.16486	1.51819
Q3E762		Yes	-0.16422	1.3096
P46989	ATG27	Yes	-0.163911	0.534623
P32864	MRS6	No	-0.163773	0.489679
P43123	QRI1	No	-0.163722	0.963911
P38623	RCK2	No	-0.163686	0.195975
Q07527	TRM3	No	-0.163266	1.47905
Q04225	RRB1	No	-0.162891	2.12043
P04046	ADE4	No	-0.162777	1.20243
Q03823		No	-0.162423	0.10898
P25378	RHB1	No	-0.162362	0.354632
P30657	PRE4	No	-0.161163	1.06875
P40079	LCP5	No	-0.161084	0.352926
P39966	PTC2	No	-0.160882	1.62985
P07267	PEP4	No	-0.160845	2.30776
P32767	KAP122	No	-0.160683	0.0861785
O13563	RPN13	No	-0.159827	1.77785
P53210		No	-0.159318	0.561798
P49687	NUP145	No	-0.158796	1.59567
P50109	PSP2	No	-0.158233	0.821022
Q04373	PUF6	No	-0.157938	0.675251
P36516	MRPL3	Yes	-0.15704	1.3804
P38088	GRS1	Yes	-0.156841	1.83045
P32588	PUB1	No	-0.156712	1.62728
P21825	SEC62	No	-0.156339	1.23856
P38736	GOS1	No	-0.156221	1.5582
P35732	DEF1	No	-0.156136	0.892427
P34223	SHP1	No	-0.155752	1.1088
Q04847	ROY1	No	-0.15561	0.91978
P32795	YME1	Yes	-0.155079	2.09032
P43591	YFH7	No	-0.154662	0.486084
P07560	SEC4	No	-0.154235	1.81491
P35197	GCS1	No	-0.153817	2.42781
P23500	MRS4	Yes	-0.153343	0.618576
Q08601	MCA1	No	-0.153243	1.28218
P15646	NOP1	No	-0.153009	1.09129
P49334	TOM22	Yes	-0.151497	2.61126
P15891	ABP1	No	-0.150793	0.880055
P0CX76	TY1A-ML2	No	-0.150761	0.232446
P32606	PET127	Yes	-0.150448	0.185457
P23796	RIT1	No	-0.150017	0.196286
Q00362	CDC55	No	-0.149754	1.11968
P41814	GCD10	No	-0.148949	1.24274
P43558	OTU1	No	-0.148844	1.11181
Q05979	BNA5	No	-0.148749	1.34055
P40033	RSM18	Yes	-0.148665	0.378677
P39683	NPT1	No	-0.148574	2.58557
Q03327	UGO1	Yes	-0.148523	0.193226
P00447	SOD2	Yes	-0.148509	0.99079
P47164	STR2	No	-0.148017	0.356446
P21538	REB1	No	-0.147881	0.54305
P40471	AYR1	Yes	-0.147558	0.553004
P53968	CRZ1	No	-0.147378	0.527384
Q03695		No	-0.14686	0.104287
P32481	GCD11	No	-0.145002	1.90975
P42844	ZIM17	Yes	-0.144653	0.044756
Q08287	NOP8	No	-0.144305	1.77269
P00931	TRP5	No	-0.144173	2.20157
P32608	RTG2	No	-0.144172	1.85238
P0CX40	RPS8B	No	-0.144154	1.80243
P38693	PHO12	No	-0.143632	0.645995
P36024	SIS2	No	-0.143516	0.991318
P32349	RPC82	No	-0.143276	1.23581
P18899	DDR48	No	-0.143246	0.510319
Q06346	KEI1	No	-0.143102	0.523745
P39968	VAC8	No	-0.142749	0.392034
Q03063	DIG1	No	-0.142617	0.3883
P47079	CCT8	No	-0.142012	1.91716
P53843	IST1	No	-0.141869	0.628197
P32599	SAC6	No	-0.141867	1.11977
P47119	HAM1	No	-0.141823	2.15223
Q03835	GRX3	No	-0.141585	1.1332
P39721	AIM2	No	-0.141254	1.26244
P38912	TIF11	No	-0.141099	1.71832
Q07657	SHS1	No	-0.140582	0.702376
P12684	HMG2	No	-0.139538	0.043557
P17442	PHO81	No	-0.139355	1.62091
P53881	MRPL22	Yes	-0.138976	1.36817
P53917	FAR11	No	-0.138961	0.567244
Q08237	REX4	No	-0.138484	1.46054
Q05506		No	-0.138209	1.94526
P09032	GCD1	No	-0.138097	0.568529
P40047	ALD5	Yes	-0.137754	2.92704
P60010	ACT1	No	-0.136628	2.55058
P21560	CBP3	Yes	-0.136553	1.33867
P28003	FUN19	No	-0.136076	0.140421
P32604	FBP26	No	-0.135791	0.788836
P32857	PTM1	No	-0.135183	0.543223
P32771	SFA1	No	-0.13474	1.44706
P38144	ISW1	No	-0.134485	0.613586
P24720	MNE1	Yes	-0.134284	0.149862
P39743	RVS167	No	-0.134198	1.77771
P12612	TCP1	No	-0.133992	1.7322
P06243	CDC7	No	-0.133764	0.232681
Q12123	DCS2	No	-0.133732	1.31965
P32860	NFU1	Yes	-0.13331	0.765684
P38348	HSM3	No	-0.132994	0.94182
P49090	ASN2	No	-0.132979	2.18945
P20676	NUP1	No	-0.132306	1.60176
P28742	KIP1	No	-0.131784	0.036478
P17423	THR1	No	-0.131589	1.98187
P53959	COG6	No	-0.131564	0.99726
P18759	SEC18	No	-0.131329	2.70855
P22696	ESS1	No	-0.13125	1.54234
P38771	RRF1	Yes	-0.131022	0.513221
P38255	RXT2	No	-0.130793	0.526365
P35202	THI80	No	-0.130735	0.841682
P33753	TRM2	No	-0.128792	0.701133
P47045	TIM54	Yes	-0.127886	3.23168
P38873	KOG1	No	-0.127768	0.212144
P38862	ATG7	No	-0.127234	0.0577631
Q12114	CHS5	No	-0.126425	0.511643
Q12374	NCA2	Yes	-0.126383	0.237012
P32521	PAN1	No	-0.125448	1.2644
P42951	LSB6	No	-0.125397	0.130027
P53549	RPT4	No	-0.125334	2.12792
P16387	PDA1	Yes	-0.125245	2.81663
P32523	PRP19	No	-0.12506	0.110517
P06704	CDC31	No	-0.124847	1.36168
P32790	SLA1	No	-0.124029	0.805591
P14065	GCY1	No	-0.123314	0.216791
P37293	NAT2	Yes	-0.123311	0.357462
P51401	RPL9B	No	-0.123171	0.430148
Q08647	PUS7	No	-0.122033	1.14081
P25623	SYP1	No	-0.121722	1.08846
P53982	IDP3	No	-0.121419	0.10164
P37366	CCL1	No	-0.120785	0.0723928
P43573	BUD27	No	-0.120352	0.123082
P32494	NGG1	No	-0.120248	0.436366
P53855	ATG2	No	-0.120075	0.0470395
P38138	ROT2	No	-0.119845	0.376343
P38351	PAF1	No	-0.119749	0.554526
P40956	GTS1	No	-0.119181	1.35991
P32628	RAD23	No	-0.119047	0.791296
P53169	YBP2	No	-0.118867	0.337126
P40053	AIM9	Yes	-0.118846	1.28701
P42838	LEM3	No	-0.118525	0.297029
Q08723	RPN8	No	-0.11842	0.826721
P32377	MVD1	No	-0.117676	1.14876
Q12416	WHI5	No	-0.117586	0.0744639
Q12171	MDM32	Yes	-0.116972	1.45606
P53889	FMP41	Yes	-0.116349	0.847033
Q04371		No	-0.115468	2.87108
P33417	IXR1	No	-0.115386	0.161277
P05453	SUP35	No	-0.115096	1.54343
Q03579	LIP1	No	-0.115091	0.770836
Q02046	MTD1	No	-0.114818	0.63202
P53119	HUL5	No	-0.114713	0.384713
P38786	RPP1	No	-0.114574	0.717559
Q06512	NOC4	No	-0.114098	0.112637
P40545	HIS6	No	-0.113832	0.301762
P38139	LDH1	No	-0.113637	0.203175
Q03516	RSN1	No	-0.113415	0.239064
P38796	PPE1	Yes	-0.112181	0.542487
Q03280	TOM1	No	-0.111632	0.692783
P32445	RIM1	Yes	-0.110773	1.26387
P53632	PAP2	No	-0.110336	0.197067
O13525	COQ4	Yes	-0.109965	0.101158
P40850	MKT1	No	-0.109894	1.06986
P08566	ARO1	No	-0.109644	1.49513
P47143	ADO1	No	-0.108418	1.05217
P43577	GNA1	No	-0.10826	0.195847
P33202	UFD4	No	-0.107911	0.700813
P36038	CBT1	Yes	-0.107826	0.0763953
P08524	ERG20	No	-0.107658	0.83069
P40303	PRE6	Yes	-0.107456	1.21675
P38247	SLM4	No	-0.106731	0.209308
P29029	CTS1	No	-0.106353	1.13959
P47017	LSM1	No	-0.106004	0.505631
P11075	SEC7	No	-0.105666	1.41618
P38713	OSH3	No	-0.105619	0.0636012
P53981	PYP1	No	-0.105404	0.92971
P53094	MDS3	No	-0.10528	0.0932207
P32351	IMP2'	No	-0.105162	0.201031
P40312	CYB5	No	-0.105036	0.810338
P25618	CWH43	No	-0.104856	1.32903
P21576	VPS1	No	-0.104394	2.13527
P53088	NCS6	Yes	-0.104281	0.0824603
Q05672	RBS1	No	-0.103826	0.424885
P33298	RPT3	No	-0.103767	1.5481
P34110	VPS35	No	-0.103742	1.06257
P40019	CHZ1	No	-0.103542	1.21115
P38153	APM3	No	-0.103489	0.382603
P28000	RPC19	No	-0.103227	1.85844
P38219	OLA1	No	-0.103047	1.91741
P53894	CBK1	No	-0.102938	0.491588
P53893	RIA1	No	-0.102701	0.25863
P21965	MCK1	No	-0.102522	0.966972
P38884	AIM18	Yes	-0.102162	0.261242
P32913	VPS17	No	-0.101918	0.261331
P46963	CTK3	No	-0.101734	0.865056
P04147	PAB1	No	-0.101573	2.17571
P53852		Yes	-0.101259	0.617054
P53633	YIP3	No	-0.101199	2.34538
P21243	SCL1	No	-0.101188	1.00862
P38011	ASC1	No	-0.101187	1.20837
P47117	ARP3	No	-0.100684	3.27456
P32566	SMI1	No	-0.100215	0.624168
P36169	SKG1	No	-0.100101	0.366208
P22438	MSM1	Yes	-0.0995967	0.12575
P11745	RNA1	No	-0.0987962	0.581486
P10507	MAS1	Yes	-0.0985737	0.467576
P37302	APE3	No	-0.0985692	1.53778
Q05949	BUR2	No	-0.0981998	1.04857
Q03713	RCF1	Yes	-0.0979983	0.586535
P25847	MSH2	No	-0.097976	0.52971
P16965	STF2	No	-0.0979684	0.417315
P33204	ARC19	No	-0.0975577	0.328816
Q99288	DET1	No	-0.0974859	0.696579
P46655	GUS1	Yes	-0.0970376	2.77209
P53259	PCP1	Yes	-0.0968749	0.470567
P41813	FKH2	No	-0.0964279	0.232497
P38162	MIX23	Yes	-0.0962772	0.172678
P36161	NUP133	No	-0.0960744	0.312307
P15303	SEC23	No	-0.0955811	2.11422
Q06169	PEX30	No	-0.0951691	0.213187
P40070	LSM4	No	-0.0950953	0.530437
P0CX41	RPL23A	No	-0.0950947	1.11395
Q06411	SPP382	No	-0.094375	0.456955
P33322	CBF5	No	-0.0937252	0.88176
P14906	SEC63	No	-0.0934874	0.935976
P38791	DYS1	No	-0.0932674	0.905681
Q01080	RPA49	No	-0.0932	0.343756
Q02875	SYH1	No	-0.0930055	0.25807
P07260	CDC33	No	-0.092617	1.5879
P53736		Yes	-0.0923799	0.43494
Q99383	HRP1	No	-0.0923367	0.569449
P53164	NPY1	No	-0.0919113	0.532784
Q04178	HPT1	No	-0.091774	0.855874
P36000	APL2	No	-0.0905972	0.167542
P38820	UBA4	No	-0.0903072	0.793566
P53885	MDG1	No	-0.090285	0.890218
Q01976	YSA1	Yes	-0.0900688	0.766689
Q12745	SEC39	No	-0.0898272	0.0638401
P39517	DHH1	No	-0.0896543	0.950117
P53622	COP1	No	-0.0896231	1.68875
P14907	NSP1	No	-0.0892048	0.9877
Q06623	HDA3	No	-0.0889409	0.333353
Q03761	TAF12	No	-0.0889282	0.898574
P38798	NMD2	No	-0.0885773	0.138767
Q12406	ARP7	No	-0.0883929	0.225553
P38230	ZTA1	No	-0.0881424	0.729808
P35817	BDF1	No	-0.0881049	0.529035
Q08732	HRK1	No	-0.0878061	0.674359
P00358	TDH2	Yes	-0.0872142	0.169936
Q10740	LAP2	No	-0.08708	0.448637
P50086	NAS6	No	-0.0869999	0.443527
P56508	SNA2	No	-0.0861791	0.251525
P04051	RPO31	No	-0.0855859	1.19285
P32835	GSP1	No	-0.0855045	1.07755
P50110	SAM37	Yes	-0.0854893	0.339267
Q05549	HRQ1	No	-0.0854282	0.0446805
P15565	TRM1	Yes	-0.0852985	0.270093
Q12344	GYP5	No	-0.0852833	0.164576
Q06706	IKI3	No	-0.0852477	0.643301
P39931	SSP120	No	-0.0851536	0.653202
Q12100	RTK1	No	-0.0849285	0.882921
P53114	NUT1	No	-0.0842431	0.113993
P40563	AIM21	No	-0.0837402	0.245714
Q12524	PCD1	Yes	-0.0835622	0.124912
P51998	YML6	Yes	-0.0833028	0.409012
P38881	NVJ1	No	-0.083142	0.426207
Q08001	LAM6	No	-0.0831019	0.126106
P53877	IPI3	No	-0.0823968	0.193272
P40413	CCT5	No	-0.0822779	1.49415
P07213	TOM70	Yes	-0.0822074	1.10082
Q06493	YLH47	Yes	-0.0818494	0.152165
P06700	SIR2	No	-0.0817782	0.0476436
P52917	VPS4	No	-0.0813681	1.33059
P06701	SIR3	No	-0.081166	0.0290099
Q12514	NOT5	No	-0.0809987	0.344545
P48361	ASK10	No	-0.0809504	0.53079
Q08096	RCL1	No	-0.0801544	0.636052
P38151	PBP2	No	-0.0800184	0.205013
Q03010	UME1	No	-0.0799211	0.324162
P32364	SMY1	No	-0.0794818	0.162247
P50107	GLO1	No	-0.0794169	0.135854
P54783	ALO1	Yes	-0.0789375	0.8266
P32607	RTG1	No	-0.0788867	0.101976
Q12149	RRP6	No	-0.0786552	0.260092
P53255	DRN1	No	-0.0786502	0.892549
P12687	MRP7	Yes	-0.0785351	0.993836
P35691	TMA19	Yes	-0.0781962	0.54168
P20486	CKS1	No	-0.0781059	0.381655
P05694	MET6	No	-0.0777639	0.76056
P16550	APA1	No	-0.0771688	0.924013
Q99257	MEX67	No	-0.0770562	0.616663
P53331	RNH70	No	-0.0766945	0.0650907
P53724	MRPL50	Yes	-0.0765781	0.157858
Q07362	PBP4	No	-0.0764256	0.397258
P48365	GYP7	No	-0.0763079	0.0876299
P48234	ENP2	No	-0.0758038	0.46363
P10664	RPL4A	No	-0.0752614	0.586771
P40518	ARC15	Yes	-0.0751305	0.751801
Q05946	UTP13	No	-0.0750357	0.404938
P40529	AGE2	No	-0.0746225	0.324358
P40825	ALA1	Yes	-0.0742817	1.29259
P00546	CDC28	No	-0.0736281	0.809735
P11491	PHO8	No	-0.073562	0.548573
P38175	MRP21	Yes	-0.0735613	0.156947
P38885	AIM46	Yes	-0.0728703	0.0769031
P25386	USO1	No	-0.0726954	0.393407
P20433	RPB4	No	-0.0724869	0.182657
P35719	MRP8	No	-0.0724551	1.3544
P43597		No	-0.0724436	0.2141
Q12497	FMP16	Yes	-0.0722535	0.0794805
P21592	COX10	Yes	-0.0722103	0.193259
P22336	RFA1	No	-0.0719096	1.54912
P53378	TUB4	No	-0.0716743	0.0694268
P36015	YKT6	No	-0.0714048	0.633077
P22137	CHC1	No	-0.071057	2.1067
Q05942	RSA3	No	-0.07094	0.20153
P20448	HCA4	No	-0.0706768	0.225303
P12385	SUP45	No	-0.0700728	0.986852
Q12382	DGK1	No	-0.0694892	0.104028
P40499	ICE2	No	-0.0694504	0.0939934
P32341	VPH2	No	-0.0693067	0.322242
P39925	AFG3	Yes	-0.06891	0.40653
Q04472	MGR3	Yes	-0.0688502	0.285102
Q12028	APL4	No	-0.0686817	0.213473
P34216	EDE1	No	-0.0676168	0.832935
P39077	CCT3	No	-0.0663662	1.27479
Q08746	RRS1	No	-0.0661774	0.100751
P0C268		Yes	-0.0660915	0.0918244
P10080	SBP1	No	-0.0659905	0.886055
P28707	SBA1	No	-0.0658302	0.386304
P46669	RPA43	No	-0.0654443	0.461052
P23060	MAK32	No	-0.0653884	0.0364596
P22276	RET1	No	-0.0650686	0.132423
P46682	APL6	No	-0.0644741	0.377655
P33331	NTF2	No	-0.0637309	0.316426
P38814	SBE22	No	-0.0632591	0.0408332
P53224	ORM1	No	-0.0627321	0.524396
P25040	TSR4	No	-0.0624065	0.202904
Q12180	HAL9	No	-0.0621465	0.0469387
P40164	PSY2	No	-0.0619526	0.0869419
P10081	TIF1;TIF2	No	-0.0615406	0.933692
P23501	YSR3	No	-0.0610065	0.0346311
Q01532	LAP3	No	-0.060854	0.293457
Q06678	MRPL35	Yes	-0.0604254	0.311886
Q02795	SWP1	No	-0.0590572	0.207621
P48353	HLJ1	No	-0.0589307	0.287721
P33299	RPT1	No	-0.0582091	0.382912
P10591	SSA1	No	-0.058157	0.779076
P25357	SNT1	No	-0.05797	0.0258867
Q06698		No	-0.0578136	0.30674
P33416	HSP78	Yes	-0.0575975	0.338684
P39692	MET10	No	-0.0565612	0.195344
Q02648	TRM44	No	-0.0564041	0.11955
P40073	SHO1	No	-0.0560404	0.181332
P34760	TSA1	No	-0.0558866	0.902083
Q05670	FUS2	No	-0.0534134	0.0254977
P17695	GRX2	Yes	-0.053318	0.384122
Q02979	GDE1	No	-0.0531788	0.103479
P32783	ABD1	No	-0.0531292	0.0469002
P47912	FAA4	No	-0.0530103	0.287529
Q12234	RUD3	No	-0.0527045	0.429367
P32324	EFT1;EFT2	No	-0.0523294	1.13804
P21304	PWP1	No	-0.0514902	0.354776
P32905	RPS0A	No	-0.0509987	0.660721
Q02959	HOS3	No	-0.0505454	0.10952
P23561	STE11	No	-0.0504608	0.0635916
P26793	RAD27	Yes	-0.0500367	0.206802
P50079	HSV2	No	-0.049509	0.159599
P46965	SPC1	No	-0.0491257	0.131557
P43601	ATG18	No	-0.0475528	0.248951
P38817	GGA2	No	-0.0467014	0.365731
Q01855	RPS15	No	-0.046491	0.524547
Q12003	ENV7	No	-0.0463362	0.0112401
P25342	CDC10	No	-0.046264	0.286268
[truncated: 1,737 more rows]

## Sheet: Fig 5d
Uniprot ID	gene_symbol	Mito	log2fc	nlog_p
A5Z2X5		Yes	0.303675	0.479148
D6W196	SAL1	Yes	0.249601	0.179715
O13297	CET1	No	0.131856	2.46913
O13329	FOB1	No	0.238995	1.8092
O13516	RPS9A	No	0.393475	1.08564
O13525	COQ4	Yes	-0.219582	0.243256
O13535	TY1B-H	No	-0.459944	1.33623
O13539	THP2	No	0.0803719	0.0245723
O13547	CCW14	No	-0.374056	3.02058
O13563	RPN13	No	-0.0928504	0.758811
O13585		No	-0.274614	0.274082
O14455	RPL36B	No	-0.215889	0.563069
O14464	RTC6	Yes	-0.321114	1.06319
O14467	MBF1	No	0.276058	1.90723
O43137		No	0.845098	0.734225
O60200	MDM35	Yes	0.158481	0.435061
O74700	TIM9	Yes	-0.0119712	0.0407123
O94742	SEM1	No	-0.587039	2.0243
P00044	CYC1	Yes	0.246086	0.732798
P00045	CYC7	Yes	0.41419	0.927587
P00127	QCR6	Yes	-0.267853	1.31638
P00128	QCR7	Yes	-0.89945	2.72106
P00175	CYB2	Yes	-0.316788	1.90069
P00330	ADH1	No	0.15718	1.46147
P00331	ADH2	No	-0.472749	0.664565
P00358	TDH2	Yes	0.391358	0.894975
P00359	TDH3	Yes	0.117444	1.28985
P00360	TDH1	Yes	0.706158	1.10513
P00401	COX1	Yes	-2.15309	4.02307
P00410	COX2	Yes	-1.25847	3.78139
P00424	COX5A	Yes	-1.38672	3.28786
P00425	COX5B	Yes	0.543338	1.67037
P00427	COX6	Yes	-0.192865	0.608432
P00431	CCP1	Yes	0.167546	0.944153
P00445	SOD1	Yes	0.128888	0.841691
P00447	SOD2	Yes	-0.277934	1.83186
P00498	HIS1	No	0.0392907	0.402377
P00546	CDC28	No	-0.137822	1.22322
P00549	CDC19	No	0.105904	1.02442
P00560	PGK1	Yes	0.179081	1.34965
P00572	CDC8	No	0.285328	0.690396
P00635	PHO5	No	-0.0135396	0.0188665
P00724	SUC2	No	1.02494	3.70634
P00729	PRC1	No	0.100156	0.469536
P00812	CAR1	No	-0.0599804	1.15828
P00815	HIS4	No	0.0754394	0.411038
P00817	IPP1	No	-0.265857	2.87846
P00830	ATP2	Yes	-0.10626	0.746567
P00854	ATP6	Yes	0.396454	1.55525
P00890	CIT1	Yes	-0.282103	1.40361
P00899	TRP2	No	-0.0709432	0.582639
P00924	ENO1	Yes	0.12543	0.608362
P00925	ENO2	Yes	0.0814133	0.563606
P00927	ILV1	Yes	0.223804	1.15363
P00931	TRP5	No	-0.0474326	1.101
P00937	TRP3	No	-0.0472692	1.10958
P00942	TPI1	Yes	0.116274	0.925442
P00950	GPM1	Yes	-0.108316	0.465179
P00958	MES1	No	-0.0149466	0.0781052
P01094	PAI3	No	0.276159	0.381873
P01097	INH1	Yes	-0.502095	1.27143
P01119	RAS1	No	-0.133528	0.43353
P01120	RAS2	Yes	-0.237508	1.50518
P01123	YPT1	No	-0.00788816	0.136069
P02293	HTB1	No	-0.130883	0.872516
P02309	HHF1;HHF2	No	-0.363328	0.731944
P02381	VAR1	Yes	0.0508842	0.134733
P02400	RPP2B	No	-0.559282	2.27794
P02406	RPL28	No	-0.00545057	0.0363049
P02557	TUB2	No	-0.115409	0.943419
P02829	HSP82	No	0.614001	2.97588
P02992	TUF1	Yes	0.217993	1.35769
P02994	TEF1;TEF2	Yes	-0.019872	0.182552
P03871	REP1	No	0.385828	2.20606
P03872	REP2	No	-0.400588	2.92661
P03873	BI2	Yes	-1.14142	3.42642
P03874	CBP2	Yes	0.345095	0.684161
P03875	AI1	Yes	-2.12483	1.98121
P03876	AI2	Yes	-0.249521	0.176205
P03962	URA3	No	-0.312173	1.46169
P03965	CPA2	No	0.510598	0.832067
P04037	COX4	Yes	-0.442383	1.43077
P04039	COX8	Yes	-0.807381	1.5976
P04046	ADE4	No	-0.00857289	0.029382
P04050	RPO21	No	-0.0490138	0.354209
P04051	RPO31	No	0.123484	0.9069
P04076	ARG4	No	-0.156371	2.46503
P04147	PAB1	No	-0.0804164	1.93949
P04161	ADE8	No	0.331958	1.24701
P04173	LEU2	No	0.101585	0.490723
P04385	GAL1	No	-0.542234	0.194926
P04387	GAL80	No	0.562135	2.71412
P04449	RPL24A	No	-0.0416787	0.363936
P04456	RPL25	No	-0.387068	1.9696
P04650	RPL39	No	-0.0837237	0.0703223
P04710	AAC1	Yes	0.682557	0.422292
P04786	TOP1	No	0.0389042	0.100687
P04801	THS1	No	-0.146157	1.66963
P04802	DPS1	No	-0.0678399	1.06817
P04803	MSW1	Yes	-0.121978	0.232466
P04806	HXK1	Yes	0.342045	1.45986
P04807	HXK2	Yes	0.232809	1.10181
P04819	CDC9	Yes	0.0822595	0.102094
P04821	CDC25	No	-0.0718848	0.407445
P04840	POR1	Yes	-0.388611	2.13822
P04912	HTA2	No	-0.550999	1.66725
P05030	PMA1	No	-0.100538	0.809993
P05150	ARG3	No	3.03246	3.87372
P05317	RPP0	No	-0.143529	2.50887
P05318	RPP1A	No	0.0428664	0.54627
P05319	RPP2A	No	-0.49383	0.868948
P05373	HEM2	No	-0.105623	0.340293
P05374	CHO2	No	0.033109	1.00502
P05375	OPI3	No	-0.259306	1.94684
P05453	SUP35	No	-0.15627	2.32672
P05626	ATP4	Yes	-0.393682	1.71834
P05694	MET6	No	-0.590513	3.66856
P05737	RPL7A	No	-0.365375	1.37548
P05738	RPL9A	No	-0.0939083	1.40936
P05739	RPL6B	No	-0.652267	1.62801
P05740	RPL17A	No	-0.166409	1.27214
P05743	RPL26A	No	-0.0813573	0.164885
P05744	RPL33A	No	0.0108827	0.0927032
P05745	RPL36A	No	0.52029	0.286279
P05747	RPL29	No	-0.243613	1.6264
P05748	RPL15A	No	-0.120747	1.03857
P05749	RPL22A	No	-0.000459033	0.00121007
P05750	RPS3	No	-0.222507	3.23591
P05755	RPS9B	No	-0.119142	0.793336
P05756	RPS13	No	-0.315786	1.25369
P05759	RPS31	No	-0.0885696	1.12695
P05986	TPK3	No	-0.535233	0.700126
P06100	CDC36	No	-0.748995	1.23312
P06101	CDC37	No	0.15878	1.49513
P06102	NOT3	No	-0.036836	0.189364
P06103	PRT1	No	-0.10456	0.597152
P06104	RAD6	No	0.562754	0.244463
P06105	SCP160	No	-0.123502	3.40873
P06106	MET17	No	-0.396676	2.31767
P06115	CTT1	No	1.16081	0.859144
P06168	ILV5	Yes	0.0018514	0.0185351
P06169	PDC1	No	0.258961	2.75649
P06174	HEM4	No	-0.0461712	0.396317
P06182	CYC3	Yes	0.589174	2.90153
P06197	PIS1	Yes	0.0945994	2.65879
P06208	LEU4	Yes	-0.127885	0.492151
P06242	KIN28	No	-0.250217	4.10349
P06243	CDC7	No	0.0525347	0.0864266
P06244	TPK1	No	0.220036	1.17539
P06245	TPK2	No	0.0934226	0.395789
P06367	RPS14A	No	-0.0136534	0.0832636
P06633	HIS3	No	0.118992	1.13953
P06634	DED1	No	-0.105162	1.61718
P06700	SIR2	No	-0.11713	0.0766226
P06701	SIR3	No	0.229927	0.107386
P06704	CDC31	No	0.0696513	0.234888
P06738	GPH1	No	-0.01931	0.194841
P06773	DCD1	No	-0.0853214	0.236798
P06774	HAP2	No	-0.93118	1.36165
P06776	PDE2	No	0.0797628	0.109286
P06777	RAD1	No	0.581762	0.421086
P06778	RAD52	No	-0.437325	0.547396
P06780	RHO1	No	0.103532	0.720157
P06781	RHO2	No	-0.605604	0.877911
P06782	SNF1	No	0.0189012	0.0360343
P06783	STE3	No	0.838383	0.97401
P06784	STE7	No	-0.0244522	0.0383841
P06785	CDC21	No	-0.559303	1.16066
P06786	TOP2	No	-0.291569	1.4148
P06787	CMD1	No	-0.373298	1.31574
P06839	RAD3	No	-0.386989	0.138012
P06843	SPT2	No	0.207884	0.334911
P07143	CYT1	Yes	-0.137044	0.501117
P07149	FAS1	No	-0.0642363	0.578689
P07170	ADK1	Yes	-0.0866731	0.208273
P07172	HIS5	No	0.509677	1.78139
P07213	TOM70	Yes	0.310649	2.64624
P07236	MST1	Yes	0.971187	3.50566
P07244	ADE57	No	0.131653	1.60891
P07245	ADE3	No	-0.0963961	0.954793
P07246	ADH3	Yes	-0.0262648	0.133469
P07248	ADR1	No	-0.366329	1.92623
P07250	ARG82	No	-0.786117	2.49962
P07251	ATP1	Yes	-0.131887	0.602693
P07252	CBP1	Yes	0.115763	0.507045
P07253	CBP6	Yes	0.276355	1.01542
P07255	COX9	Yes	-1.28128	5.67555
P07256	COR1	Yes	-0.152659	0.704295
P07257	QCR2	Yes	-0.358997	1.18121
P07258	CPA1	No	0.219908	0.33275
P07259	URA2	No	0.387652	2.76648
P07260	CDC33	No	-0.0699622	0.601236
P07262	GDH1	No	-0.123653	0.205036
P07263	HTS1	Yes	-0.152145	1.28092
P07264	LEU1	No	0.218823	1.90961
P07266	MRS1	Yes	-0.0492051	0.103863
P07267	PEP4	No	0.0474453	0.464281
P07269	PHO2	No	0.0342611	0.143265
P07273	DST1	No	-0.0949567	0.768204
P07274	PFY1	No	0.0226332	0.149592
P07275	PUT2	Yes	-0.0105476	0.0827431
P07277	ERG12	No	-0.105605	0.508614
P07278	BCY1	No	0.268672	2.56217
P07280	RPS19A	No	-0.169641	1.0413
P07283	SEC53	No	-0.169109	1.43792
P07284	SES1	No	-0.210059	1.56976
P07285	TRP4	No	-0.182957	0.995206
P07342	ILV2	Yes	0.307058	4.7029
P07347	ARD1	No	-0.281542	1.17706
P07560	SEC4	No	0.0706921	1.44422
P07703	RPC40	No	-0.114622	1.10767
P07806	VAS1	Yes	-0.219332	2.21537
P07807	DFR1	Yes	0.469302	0.176432
P07884	MOD5	Yes	1.01122	1.1829
P07991	CAR2	No	-0.249627	1.94146
P08004	CHS1	No	-0.306723	0.222769
P08018	PBS2	No	0.312017	1.86747
P08067	RIP1	Yes	-1.11914	2.86014
P08417	FUM1	Yes	-0.18277	2.56281
P08425	MSF1	Yes	0.728865	3.20915
P08456	CHO1	Yes	0.0131232	0.0420767
P08466	NUC1	Yes	0.0843881	0.387891
P08518	RPB2	No	-0.184553	2.35612
P08524	ERG20	No	-0.163942	1.29417
P08525	QCR8	Yes	-1.8869	3.08672
P08536	MET3	No	-0.603945	1.1877
P08539	GPA1	No	0.0731672	0.268694
P08566	ARO1	No	-0.0719064	0.780137
P08593	MSS18	Yes	-0.106518	0.064938
P08640	FLO11	No	0.451427	0.300016
P08678	CYR1	Yes	0.191476	0.981688
P08679	CIT2	Yes	0.257109	0.302864
P09032	GCD1	No	-0.0749327	0.396284
P09064	SUI3	No	-0.176632	1.47097
P09201	FBP1	No	-1.08383	3.07158
P09232	PRB1	No	0.411195	3.09905
P09368	PUT1	Yes	-0.849892	2.84745
P09435	SSA3	No	2.2734	2.93539
P09436	ILS1	No	0.116159	0.879576
P09440	MIS1	Yes	-0.0755914	0.541709
P09457	ATP5	Yes	-0.229801	0.88109
P09547	SWI1	No	-0.257081	0.441559
P09620	KEX1	No	-0.0801245	0.249302
P09624	LPD1	Yes	-0.129323	1.12832
P09733	TUB1	No	-0.0596797	0.666738
P09734	TUB3	No	-0.027441	0.102432
P09880	TRL1	No	0.182521	0.0591375
P09932	HO	No	2.5544	1.62373
P09938	RNR2	No	0.247588	0.921429
P09950	HEM1	Yes	0.127209	0.131368
P09959	SWI6	No	0.0905476	0.358256
P0C0V8	RPS21A	No	-0.194067	0.983703
P0C268		Yes	0.0479221	0.0658013
P0C2H6	RPL27A	No	-0.00690206	0.0542062
P0C2H8	RPL31A	No	-0.40914	0.924786
P0C2H9	RPL31B	No	-0.19924	0.506384
P0CD91	AQY1	No	-0.212877	0.361125
P0CE41	HAP1	Yes	0.00184568	0.0147623
P0CH09	RPL40B	No	-0.113803	0.0602794
P0CS90	SSC1	Yes	0.360307	2.6997
P0CT04	PBI2	No	-0.419328	0.796727
P0CW40	IMA3	No	-0.689194	1.08213
P0CX09	MAN2	No	-3.22574	1.67408
P0CX10	ERR1	No	2.91767	2.56517
P0CX14	YRF1-3	No	0.530511	0.660281
P0CX18		No	1.90422	0.930135
P0CX24	RPL20B	No	-0.213507	1.26661
P0CX26	RPL43B	No	-0.537689	2.99333
P0CX27	RPL42A	No	0.673438	1.07229
P0CX30	RPS23B	No	-0.311286	2.32464
P0CX31	RPS24A	No	-0.0623976	0.808688
P0CX34	RPS30B	No	-0.35774	1.17762
P0CX35	RPS4A	No	-0.121493	1.18771
P0CX38	RPS6B	No	-0.119528	1.739
P0CX40	RPS8B	No	-0.279729	2.22608
P0CX41	RPL23A	No	-0.149122	1.51976
P0CX43	RPL1A	No	-0.236345	0.595093
P0CX46	RPL2B	No	0.0807393	0.707944
P0CX48	RPS11B	No	-0.118504	1.12853
P0CX49	RPL18A	No	0.0116367	0.084028
P0CX52	RPS16B	No	-0.27215	0.778273
P0CX53	RPL12A	No	-0.195522	0.598481
P0CX55	RPS18A	No	-0.172588	0.555714
P0CX76	TY1A-ML2	No	0.573854	1.03179
P0CX81	CUP1-2	No	-0.877054	1.53418
P0CX83	RPL19B	No	-0.0927874	1.38975
P0CX85	RPL35B	No	0.0200005	0.0234702
P10080	SBP1	No	-0.0693779	0.716036
P10081	TIF1;TIF2	No	-0.0889816	1.04663
P10174	COX7	Yes	-1.21855	2.53366
P10356		No	0.168093	0.153766
P10363	PRI1	No	-0.248471	1.25118
P10507	MAS1	Yes	0.424854	2.55374
P10591	SSA1	No	0.196676	2.19506
P10592	SSA2	Yes	0.252159	3.18558
P10614	ERG11	No	-0.103154	0.260811
P10622	RPP1B	No	-0.530515	2.17255
P10659	SAM1	No	-0.221432	1.3539
P10662	MRP1	Yes	0.23814	0.767528
P10663	MRP2	Yes	0.527952	0.848204
P10664	RPL4A	No	-0.248919	2.00944
P10823	GPA2	No	0.503249	2.41279
P10834	PET54	Yes	1.10625	0.865759
P10849	MTF2	Yes	0.922462	1.15364
P10862	RAD18	No	1.09662	0.379273
P10869	HOM3	No	0.181562	2.20794
P10962	MAK16	No	-0.523375	1.76884
P10963	PCK1	No	-0.670706	2.82745
P10964	RPA190	No	0.0954475	0.828205
P11075	SEC7	No	-0.245928	3.51387
P11076	ARF1	No	-0.29497	1.52723
P11154	PYC1	No	0.294322	0.738407
P11325	NAM2	Yes	0.385207	2.04374
P11353	HEM13	No	-0.529369	1.63238
P11412	ZWF1	No	0.327298	2.65354
P11433	CDC24	No	-0.000152587	0.00209097
P11484	SSB1	No	-0.164799	1.79501
P11491	PHO8	No	-0.0860729	0.548502
P11632	NHP6A	No	-0.355335	0.923627
P11633	NHP6B	No	0.140651	0.902518
P11655	SEC12	No	0.0182374	0.362781
P11709	BIK1	No	-0.433125	1.64052
P11745	RNA1	No	-0.207673	0.956068
P11746	MCM1	No	0.0835349	0.194809
P11792	SCH9	No	0.198227	0.131825
P11914	MAS2	Yes	0.190268	0.542952
P11938	RAP1	No	-0.181454	1.07014
P11978	SIR4	No	0.246458	2.37376
P11986	INO1	No	0.216021	0.683949
P12383	PDR1	No	0.112136	0.237434
P12385	SUP45	No	-0.0713278	1.23865
P12611	WHI2	No	-0.172897	0.945385
P12612	TCP1	No	-0.0903168	0.687167
P12683	HMG1	No	-0.0170212	0.140794
P12684	HMG2	No	1.40589	0.572241
P12686	MRP13	Yes	0.0535132	0.403326
P12687	MRP7	Yes	0.279358	1.19647
P12688	YPK1	No	0.129908	0.98101
P12695	LAT1	Yes	0.00715383	0.0515332
P12709	PGI1	Yes	0.0817426	0.634978
P12753	RAD50	No	0.0828527	0.0617032
P12754	GCD2	No	-0.0261497	0.137491
P12868	PEP5	No	0.567302	1.17142
P12887	UNG1	Yes	-0.630002	0.632632
P12904	SNF4	No	0.197393	1.05559
P12945	NAT1	No	-0.286704	1.60233
P12962	CAF20	No	0.142866	0.383757
P13130	SPS100	No	5.6578	3.15782
P13134	KEX2	No	-0.0250044	0.00578846
P13185	KIN1	No	-0.0995216	0.28067
P13186	KIN2	No	0.121311	0.160504
P13188	GLN4	Yes	0.27321	1.32131
P13259	PCT1	No	-0.425319	1.07842
P13298	URA5	No	-0.18184	1.02794
P13382	POL1	No	-0.297994	0.947299
P13393	SPT15	No	0.217031	0.827651
P13433	RPO41	Yes	0.00274722	0.0178524
P13434	HAP3	No	0.340373	1.06052
P13483	DAT1	No	0.316858	0.175884
P13517	CAP2	No	-0.358288	1.56441
P13574	STE12	No	0.306476	0.384142
P13586	PMR1	No	0.108178	0.58482
P13587	ENA1	No	0.424299	1.79544
P13663	HOM2	No	-0.149839	2.7735
P13711	POX1	No	-0.376726	2.4876
P13712	MSI1	No	0.156921	0.127297
P13856	RSR1	No	0.191024	1.77515
P14020	DPM1	No	-0.168768	1.56915
P14063	MRPL31	Yes	0.420159	1.54134
P14065	GCY1	No	0.0794175	0.104123
P14120	RPL30	No	-0.388248	0.955711
P14126	RPL3	No	-0.0307573	0.241491
P14127	RPS17B	No	-0.192444	0.763541
P14164	ABF1	No	0.0134494	0.0602393
P14306	TFS1	No	-0.190886	0.905924
P14359	SNA3	No	-0.0784175	0.110868
P14540	FBA1	Yes	-0.0695032	0.900892
P14680	YAK1	No	-0.0499268	0.101124
P14681	KSS1	No	0.0498269	0.0649822
P14682	CDC34	No	-0.789046	1.00533
P14693	SAM35	Yes	0.352203	1.32102
P14737	RAD9	No	1.01467	1.60173
P14741	GCN3	No	0.173219	1.12052
P14742	GFA1	No	0.0130138	0.278172
P14743	NMT1	No	0.136562	3.6559
P14747	CMP2	No	0.0438849	0.10687
P14772	BPT1	No	0.308772	1.56894
P14832	CPR1	Yes	0.302998	1.29895
P14843	ARO3	No	0.0277507	0.37558
P14904	APE1	No	-0.289034	1.15815
P14905	CBS2	Yes	0.329482	0.481695
P14906	SEC63	No	-0.101852	0.509772
P14907	NSP1	No	-0.030077	0.28599
P14908	MTF1	Yes	0.409778	1.62648
P14922	CYC8	No	-0.0310173	0.170774
P15019	TAL1	No	0.0263157	0.185382
P15108	HSC82	No	0.206282	2.64324
P15179	MSD1	Yes	0.214505	1.28584
P15180	KRS1	No	0.0343895	0.717635
P15202	CTA1	Yes	-0.420967	1.43533
P15274	AMD1	No	0.276872	2.47855
P15303	SEC23	No	-0.196441	2.16111
P15365	DAL5	No	0.41777	0.274469
P15367	SEC11	No	0.114146	0.761379
P15380	PUT4	No	-1.58612	2.99138
P15424	MSS116	Yes	0.403288	2.23535
P15436	POL3	No	-1.33865	1.32774
P15442	GCN2	No	-0.378749	0.884813
P15454	GUK1	No	-0.127065	1.31637
P15496	IDI1	No	-0.294053	1.45679
P15565	TRM1	Yes	0.067536	0.194188
P15624	FRS1	No	-0.169125	2.15653
P15625	FRS2	No	-0.103795	0.454213
P15646	NOP1	No	-0.0122592	0.0749765
P15700	URA6	No	-0.00228754	0.0105091
P15703	BGL2	No	0.376372	3.05653
P15705	STI1	No	0.353973	1.94795
P15731	UBC4	No	-0.0853761	0.517316
P15732	UBC5	No	-0.356493	0.734397
P15790	CKA1	No	0.23255	0.886139
P15807	MET8	No	-0.175412	0.0572763
P15873	POL30	No	-0.244502	0.895959
P15891	ABP1	No	-0.0917784	0.667178
P15938	PRP16	No	0.214389	0.307683
P15992	HSP26	No	1.13524	1.93847
P16120	THR4	No	-0.093914	1.00072
P16140	VMA2	No	9.34633e-05	0.00173778
P16370	RPB3	No	0.211376	1.07583
P16387	PDA1	Yes	0.0505931	0.951951
P16451	PDX1	Yes	0.252752	0.719771
P16467	PDC5	No	1.42135	0.395627
P16474	KAR2	No	0.151721	1.77481
P16521	YEF3	No	-0.213846	1.64659
P16547	OM45	Yes	-0.192069	0.5304
P16550	APA1	No	-0.233724	2.55826
P16603	NCP1	No	0.0365302	0.0914862
P16622	HEM15	Yes	-0.227752	1.34026
P16639	ATE1	No	-0.151999	0.292945
P16649	TUP1	No	-0.0276063	0.480058
P16661	ALG1	No	-0.158843	0.418366
P16664	RGP1	No	0.229348	1.10628
P16861	PFK1	Yes	-0.0049483	0.0504459
P16862	PFK2	Yes	0.146646	0.443233
P16892	FUS3	No	-0.515083	3.41699
P16965	STF2	No	-0.772428	2.49564
P17065	SEC2	No	0.23769	0.574776
P17076	RPL8A	No	0.103446	2.62693
P17106	CBF1	No	-0.347671	2.89359
P17119	KAR3	No	-0.00831477	0.0201507
P17121	SAC7	No	0.333523	0.550469
P17157	PHO85	No	-1.17467	1.94555
P17255	VMA1	No	-0.207944	3.27398
P17423	THR1	No	-0.179248	1.49257
P17442	PHO81	No	0.0217883	0.105088
P17505	MDH1	Yes	-0.168118	0.791084
P17536	TPM1	No	0.0498307	0.581224
P17555	SRV2	No	0.0105953	0.134553
P17558	PET123	Yes	0.262739	1.2675
P17629	HPR1	No	1.53372	0.940368
P17649	UGA1	No	-0.0173887	0.0516225
P17695	GRX2	Yes	-0.248878	1.45049
P17709	GLK1	No	-0.230314	1.44249
P17883	SKI3	No	-0.150663	1.01185
P17890	RPC31	No	0.251823	2.14133
P17891	CLC1	No	-0.0332953	0.155148
P17898	CPT1	Yes	-0.274257	0.643261
P17967	PDI1	No	-0.110331	1.01374
P18239	PET9	Yes	-0.187353	1.3829
P18409	MDM10	Yes	0.357019	0.474176
P18411	FUN14	Yes	-0.0571512	0.2073
P18414	ERD2	No	-0.235179	0.520272
P18480	SNF5	No	-1.10524	0.284773
P18494	GLN3	No	-0.0793603	0.0242259
P18496	ATP10	Yes	-0.199676	1.22666
P18544	ARG8	Yes	2.01678	1.8603
P18562	FUR1	No	-0.0973752	1.33092
P18634	ART10	No	0.599367	0.4192
P18759	SEC18	No	-0.0432542	1.04064
P18851	STE4	No	-0.701812	0.324726
P18888	SNF6	No	-0.507511	2.14325
P18899	DDR48	No	0.623681	2.92525
P18900	COQ1	Yes	0.00419871	0.0125326
P18961	YPK2	No	-0.211695	0.462943
P18962	DAP2	No	-0.0660661	0.206521
P18963	IRA1	No	-0.476018	0.383857
P19073	CDC42	No	-0.0400352	0.364211
P19097	FAS2	No	-0.00416056	0.0256658
P19145	GAP1	No	-0.116932	1.13308
P19146	ARF2	No	0.0773951	1.30841
P19158	IRA2	Yes	-0.494993	1.32751
P19262	KGD2	Yes	-0.230989	1.47983
P19263	RGR1	No	-0.152665	0.175565
P19358	SAM2	No	-0.172943	1.24035
P19414	ACO1	Yes	-0.741425	2.18936
P19454	CKA2	No	-0.472727	2.76132
P19516	COX11	Yes	0.250856	0.584111
P19524	MYO2	No	0.134814	0.655821
P19541	RDS2	No	0.127065	0.695653
P19657	PMA2	No	1.89426	1.43403
P19658	EXO70	No	-0.712016	1.02358
P19659	GAL11	No	0.421489	0.409494
P19735	PRP6	No	-0.584465	0.163615
P19812	UBR1	No	0.136192	0.27866
P19881	PHO13	No	-0.21249	0.716454
P19882	HSP60	Yes	0.400806	2.32833
P19955	YMR31	Yes	-0.363146	1.22635
P19956	MRPL44	Yes	0.215715	0.540914
P20049	TYR1	No	-0.13687	0.627069
P20051	URA4	No	-0.107201	0.636507
P20053	PRP4	No	-0.396655	0.802421
P20081	FPR1	No	0.0676174	0.4437
P20084	MRPL33	Yes	0.648485	2.27714
P20107	ZRC1	No	-0.162149	0.922572
P20133	BET2	No	0.466024	0.71747
P20134	SFL1	No	0.0301196	0.147034
P20424	SRP54	No	0.134718	0.364344
P20433	RPB4	No	-0.0544974	0.148848
P20434	RPB5	No	-0.175905	1.38147
P20435	RPO26	No	-0.149888	0.935812
P20436	RPB8	No	-0.430199	2.21443
P20447	DBP3	No	-0.54832	3.45345
P20448	HCA4	No	0.126661	0.418278
P20449	DBP5	No	-0.00274277	0.0228555
P20457	PRI2	No	-0.279917	0.557718
P20459	SUI2	No	0.189432	1.22933
P20484	MAK11	No	-0.264345	2.93514
P20485	CKI1	No	-0.0219485	0.1983
P20486	CKS1	No	-0.324319	1.10771
P20604	SIT4	No	0.0552896	0.337704
P20606	SAR1	No	-0.159213	0.702348
P20676	NUP1	No	-0.0704327	1.03282
P20795	VPS33	No	-0.0659122	0.295346
P20840	SAG1	No	1.72217	1.10951
P20967	KGD1	Yes	-0.217213	1.37009
P21147	OLE1	No	0.0140006	0.0818705
P21182	SPE2	No	-0.167146	1.01724
P21242	PRE10	No	0.0120703	0.108159
P21243	SCL1	No	0.0739803	0.787108
P21269	CCA1	Yes	-0.389481	1.51794
P21304	PWP1	No	0.167403	2.38106
P21306	ATP15	Yes	-0.46127	0.908665
P21339	MSB1	No	0.277754	0.95507
P21372	PRP5	No	-0.12593	0.174397
P21373	UTR1	No	0.191624	0.303001
P21375	OSM1	Yes	-0.0718117	0.392023
P21524	RNR1	No	-0.201639	1.06865
P21538	REB1	No	-0.0445766	0.148309
P21560	CBP3	Yes	0.116128	0.538207
P21576	VPS1	No	0.0155837	0.268198
P21592	COX10	Yes	0.235239	0.519138
P21734	UBC1	No	-0.18089	1.07861
P21771	MRPS28	Yes	0.22577	1.20986
P21801	SDH2	Yes	-0.278348	0.824982
P21825	SEC62	No	-0.0630938	0.698866
P21827	SRM1	No	0.0344823	0.232309
P21951	POL2	No	-0.466451	1.34077
P21954	IDP1	Yes	-0.413686	2.85672
P21957	OPI1	No	-2.29175	0.634229
P21965	MCK1	No	-0.0380039	0.303078
P22007	RAM1	No	0.150194	0.0621532
P22023	KRE5	No	-1.05779	1.54542
P22082	SNF2	No	1.07695	2.01461
P22108	APA2	No	-0.188379	0.256497
P22133	MDH2	No	-0.673141	0.901223
P22134	MAG1	No	0.110453	0.396928
P22135	ATP12	Yes	0.293926	0.814261
P22136	AEP2	Yes	-0.416149	0.656228
P22137	CHC1	No	-0.144955	1.97186
P22138	RPA135	No	-0.0949955	0.507711
P22139	RPB10	No	-0.686783	1.74314
P22141	PRE1	No	0.137035	1.41425
P22146	GAS1	No	-0.166539	1.10732
P22147	XRN1	No	-0.0788663	0.567461
P22148	MSN1	No	-0.176664	0.185791
P22202	SSA4	No	0.72251	2.69587
P22203	VMA4	No	-0.425051	1.24482
P22204	DBF2	No	-0.5849	1.57758
P22209	KIN3	No	0.0781504	0.158573
P22211	NPR1	No	-0.0561721	0.256949
P22213	SLY1	No	-0.338808	1.32768
P22214	SEC22	No	-0.318548	0.541625
P22216	RAD53	No	0.51823	0.707437
P22217	TRX1	Yes	-0.0531406	0.489268
P22224	SEC15	No	0.130515	0.616361
P22276	RET1	No	-0.281093	0.608193
P22289	QCR9	Yes	-0.952101	0.458488
P22336	RFA1	No	-0.203575	2.79515
P22353	MRPL8	Yes	0.143298	0.167983
P22354	MRPL20	Yes	0.509758	1.61384
P22434	PDE1	No	0.368067	0.984206
P22438	MSM1	Yes	0.52861	1.32936
P22470	SAN1	No	0.156013	0.0980864
P22515	UBA1	No	-0.182494	1.78793
P22516	CHL1	No	0.621379	0.447193
P22517	CMK2	No	0.406131	3.30368
P22543	VPS34	No	0.0582879	0.107491
P22579	SIN3	No	0.0136484	0.0659744
P22696	ESS1	No	-0.0598475	0.41194
P22768	ARG1	No	0.786502	3.24675
P22803	TRX2	No	0.231384	1.74373
P22804	BET1	No	-0.533754	0.482309
P22855	AMS1	No	0.408728	1.33922
P22936	APN1	Yes	0.216825	0.470233
P22943	HSP12	No	0.417938	0.522331
P23060	MAK32	No	0.0433121	0.0246568
P23180	AIM17	Yes	0.211388	1.06853
P23201	SPA2	No	-1.07151	2.98115
P23202	URE2	No	0.0488987	0.458416
P23248	RPS1B	No	-0.165256	1.56061
P23254	TKL1	No	-0.151747	1.13507
P23255	TAF2	No	0.0132656	0.0167901
P23285	CPR2	No	0.201466	0.983233
P23287	CNA1	No	0.628796	2.85205
P23291	YCK1	No	0.208639	0.721054
P23292	YCK2	No	-0.156493	2.18649
P23293	SGV1	No	0.0329584	0.0317747
P23301	HYP2	No	0.270842	2.55108
P23337	GSY1	No	-0.541848	1.51738
P23369	MRPL25	Yes	0.280871	0.490522
P23394	PRP28	No	-0.121192	0.557395
P23493	MBR1	No	-0.800316	1.59973
P23500	MRS4	Yes	-0.0164865	0.0809336
P23501	YSR3	No	0.0565968	0.0320636
P23503	NAR1	No	-0.289126	0.452529
P23542	AAT2	No	0.0262171	0.364802
P23561	STE11	No	0.073576	0.0754481
P23585	HXT2	No	0.931957	1.04653
P23594	PPH21	No	-0.1056	0.295745
P23595	PPH22	No	-0.380381	1.19954
P23615	SPT6	No	0.189445	1.1306
P23638	PRE9	No	0.077191	0.642189
P23639	PRE8	No	0.124105	1.60982
P23641	MIR1	Yes	-0.0338599	0.154527
P23642	VAN1	No	-0.310357	2.09709
P23644	TOM40	Yes	0.308938	1.62456
P23724	PRE7	No	0.00977453	0.0455843
P23776	EXG1	No	0.580448	2.91543
P23796	RIT1	No	0.509414	0.80346
P23797	GPI12	No	-0.147142	1.01096
P23833	SCO1	Yes	0.277	0.703185
P23900	FPS1	No	0.15952	0.0813524
P24000	RPL24B	No	0.0151132	0.120255
P24004	PEX1	No	-0.991036	0.525554
P24031	PHO3	No	0.25218	0.485878
P24276	SSD1	No	-0.135077	0.359712
P24279	MCM3	No	0.154113	0.774749
P24280	SEC14	No	-0.112278	1.18793
P24309	DBR1	No	-0.632973	1.90724
P24482	DPB2	No	0.759888	1.06504
P24521	ERG8	No	-0.163804	0.680864
P24583	PKC1	No	0.0913315	0.124537
P24720	MNE1	Yes	0.536081	0.766954
P24783	DBP2	No	0.141836	0.751047
P24784	DBP1	No	1.57709	2.48279
P24814	GRR1	No	0.518919	0.237264
P25037	UBP1	No	0.147383	0.886055
P25038	IFM1	Yes	-0.0409857	0.318674
P25039	MEF1	Yes	0.468098	2.55086
P25040	TSR4	No	0.22519	1.02004
P25042	ROX1	No	0.881405	1.95715
P25043	PUP1	No	0.39242	2.31417
P25044	PTP1	No	0.273572	0.848949
P25045	LCB1	No	-0.198559	2.24053
P25087	ERG6	No	-0.00699615	0.0597575
P25270	MRM1	Yes	0.488845	0.600664
P25293	NAP1	No	-0.0569509	0.649735
P25294	SIS1	No	0.440024	3.14795
P25296	CNB1	No	-0.661446	1.8984
P25297	PHO84	No	-0.183376	0.279384
P25298	RNA14	Yes	-0.147502	0.591523
P25299	RNA15	No	0.107961	0.22831
P25302	SWI4	No	0.226747	1.30416
P25303	SCJ1	No	-0.657282	1.26245
P25332	RBK1	No	0.164703	0.422358
P25335	DAL2	No	-0.895131	1.22009
P25336	MSH3	No	0.176332	1.27128
P25337	BUD31	No	-0.426868	0.428056
P25338	MPO1	No	0.450787	0.220212
P25339	PUF4	No	0.0751108	0.481028
P25340	ERG4	No	0.516314	2.121
P25342	CDC10	No	-0.0753905	0.403374
P25343	RVS161	No	0.0474873	0.158324
P25344	STE50	No	0.0237357	0.0584154
P25345	SLM5	Yes	0.196427	0.708736
P25346	GIT1	No	0.100185	0.159882
P25348	MRPL32	Yes	0.09817	0.290291
P25349	YCP4	No	-0.175386	1.02782
P25351		No	-0.173497	1.16481
P25353	NPP1	No	0.195129	0.226296
P25355	CTR86	No	0.0347004	0.0379409
P25357	SNT1	No	-0.170149	0.124203
P25358	ELO2	No	-0.700786	2.58093
P25359	RRP43	No	0.254803	0.675751
P25360	PHO87	No	0.308542	1.7245
P25361		No	1.51943	1.40907
P25365	SED4	No	0.441892	2.16564
P25367	RNQ1	No	-0.0560767	0.335643
P25368	RRP7	No	-0.104893	0.78439
P25369	LSB5	No	-0.244102	0.668285
P25371	ADP1	No	0.368882	1.46516
P25372	TRX3	Yes	0.528529	3.12038
P25373	GRX1	No	-0.536211	2.60711
P25374	NFS1	Yes	0.325397	1.74498
P25375	PRD1	Yes	-0.0890547	0.961035
P25376	AGP1	No	0.279437	0.283713
P25378	RHB1	No	0.349201	0.980338
P25379	CHA1	Yes	0.267308	0.134524
P25382	RSA4	No	0.447993	0.456482
P25383	TY2A-C	No	0.0875861	0.235223
P25385	BOS1	No	-0.28205	0.939064
P25386	USO1	No	-0.208141	2.25676
P25389	KCC4	No	-0.661161	0.623948
P25441	RPC53	No	0.490585	0.60886
P25443	RPS2	No	-0.219521	1.66241
P25451	PUP3	No	0.0687339	0.365998
P25454	RAD51	No	-0.300796	1.4345
P25491	YDJ1	No	0.321959	1.76196
P25515	VMA3	No	-0.520811	2.27774
P25554	SGF29	No	-0.431353	1.15187
P25555	GBP2	No	0.489278	0.722567
P25558	BUD3	No	-0.270628	2.03971
P25560	RER1	No	-0.0547969	0.312145
P25566	MXR2	Yes	-0.519307	2.15141
P25567	SRO9	No	-0.726643	3.61362
P25569	GID7	No	0.409232	1.12013
P25572		No	0.246341	2.84795
P25573	MGR1	Yes	-0.573102	2.01633
P25574	EMC1	No	0.239501	1.25028
P25576	POF1	Yes	0.507261	0.689587
P25578	PGS1	Yes	0.489949	0.546415
P25579	LRE1	No	0.917236	1.59049
P25580	PBN1	No	0.114763	0.699672
P25582	SPB1	No	-0.420687	1.23258
P25586	KRR1	No	-0.139854	0.655105
P25604	STP22	No	-0.776569	0.514608
P25605	ILV6	Yes	-0.0504297	0.312325
P25613	ADY2	No	-1.62968	0.73925
P25616	CTO1	No	0.157207	0.305078
P25617		No	0.00849152	0.00982479
P25618	CWH43	No	-0.00317827	0.0306498
P25619	HSP30	No	0.926932	0.96007
P25623	SYP1	No	-0.0927385	0.414169
P25626	IMG1	Yes	0.246475	0.419827
P25627	BUD23	No	-0.179874	0.0984602
P25631		No	0.263828	1.93688
P25632	RSC6	No	-0.0629838	0.153013
P25635	PWP2	No	0.15914	2.09935
P25638	TAH1	No	0.699093	1.10878
P25639		No	0.377458	0.234757
P25641	ATG15	No	-0.416396	0.350115
P25642	IMG2	Yes	-0.286367	0.329585
P25644	PAT1	No	0.172025	1.24672
P25651	CSM1	No	0.0629012	0.0298023
P25654		No	-0.143128	1.34187
P25655	CDC39	No	-0.302321	2.35395
P25659	FUB1	No	0.76528	0.941167
P25694	CDC48	Yes	0.0226479	0.138534
P25719	CPR3	Yes	-0.00703176	0.0222592
P25808	SPB4	No	-0.274845	1.83256
P25847	MSH2	No	-0.0634403	0.247473
P26263	PDC6	Yes	2.61623	2.69561
P26321	RPL5	No	-0.175136	1.32381
P26570	PPZ1	No	0.185895	0.696939
P26637	CDC60	No	-0.0747681	1.19946
P26725	YUR1	No	0.634611	1.00527
P26754	RFA2	No	-0.063556	0.226913
P26755	RFA3	No	-0.507663	0.174106
P26783	RPS5	No	-0.233016	1.45341
P26784	RPL16A	No	-0.569284	1.76949
P26785	RPL16B	No	-0.625454	1.52521
P26786	RPS7A	No	-0.558348	1.53006
P26793	RAD27	Yes	0.17055	0.341501
P27351	APL1	No	-0.0827128	0.119123
P27466	CMK1	No	0.0874704	0.638878
P27472	GSY2	No	-0.289937	1.66502
P27476	NSR1	No	0.302938	2.99653
P27514	PHO91	No	-0.66482	0.422462
P27614	CPS1	No	-0.119798	0.671064
P27616	ADE1	No	0.277962	2.89936
P27637	BUD14	No	-0.572041	1.29426
P27680	COQ3	Yes	-0.124515	0.550894
P27692	SPT5	No	-0.144428	1.63986
P27697	COQ8	Yes	-0.225283	0.699422
P27705	MIG1	No	-0.134021	0.521189
P27796	POT1	Yes	0.335906	0.568395
P27801	PEP3	No	0.13571	0.832678
P27809	KRE2	No	-0.428954	1.70029
P27810	KTR1	No	-0.193914	1.44092
P27882	ERV1	Yes	0.180506	0.986873
P27929	NAM9	Yes	0.227407	1.14787
P27999	RPB9	No	-0.691366	2.21494
P28000	RPC19	No	-0.208968	0.789569
P28003	FUN19	No	0.219987	0.39981
P28005	POP5	No	0.767457	0.514311
P28006	GAC1	No	-0.225544	0.149752
P28007	GAR1	No	0.051494	0.1359
P28239	PPA2	Yes	0.054608	0.307069
P28240	ICL1	No	-0.559332	1.21474
P28241	IDH2	Yes	-0.108301	0.432706
P28263	UBC8	No	-0.318441	0.603769
P28272	URA1	No	0.0952078	0.456426
P28273	OXP1	No	0.027029	0.0773669
P28274	URA7	No	-0.154584	1.205
P28319	CWP1	No	-0.520527	3.03316
P28321	YJU3	No	0.127162	1.3434
P28495	CAP1	No	0.013684	0.114091
P28496	LAC1	No	0.158939	0.736701
P28519	RAD14	No	0.566903	0.790067
P28625	YIM1	No	0.249069	1.14509
P28707	SBA1	No	0.00673612	0.0344891
P28708	PRR1	No	-0.156478	0.119445
P28737	MSP1	Yes	1.14166	2.77574
P28742	KIP1	No	-1.0612	0.39311
P28777	ARO2	No	-0.0603453	1.22047
P28778	MRP17	Yes	-0.462099	0.377281
P28789	HEM3	No	-0.140608	1.18078
P28791	SEC20	No	0.402753	0.974145
P28795	PEX3	No	-0.0181243	0.0259701
P28817	EHD3	Yes	0.355807	1.44927
P28834	IDH1	Yes	-0.0310669	0.110387
P29029	CTS1	No	-0.285805	1.96737
P29055	SUA7	No	-0.818964	1.39057
P29295	HRR25	No	-0.0514895	0.49722
P29311	BMH1	No	-0.13757	2.3375
P29366	BEM1	No	0.112418	0.246312
P29453	RPL8B	No	-0.0792866	0.247386
P29465	CHS3	No	-0.559602	0.403369
P29468	PAP1	No	-0.296879	1.41976
P29469	MCM2	No	-0.368308	1.31103
P29478	SEC65	No	-0.157043	2.2056
P29496	MCM5	No	-0.434207	1.29548
P29509	TRR1	Yes	-0.154077	1.39754
P29547	CAM1	No	0.618119	2.19803
P29703	RAM2	No	-0.10832	0.501392
P29704	ERG9	No	0.0753962	0.647973
P29952	PMI40	No	-0.0965424	2.30203
P30283	CLB5	No	0.698537	0.782632
P30402	URA10	No	0.670668	2.14557
P30605	ITR1	No	1.41455	1.08275
P30619	SEC1	No	-0.543902	3.8349
P30624	FAA1	No	0.307971	0.8211
P30656	PRE2	No	0.0865917	0.340102
P30657	PRE4	No	-0.156055	1.35557
P30665	MCM4	No	-0.186326	0.76233
P30771	NAM7	No	0.061423	0.176534
P30775	MRF1	Yes	0.867388	1.19123
P30822	CRM1	No	0.0881042	0.453673
P30902	ATP7	Yes	-0.681245	2.18225
P30952	MLS1	No	-0.439068	1.00076
P31109	SNC1	No	-0.621958	2.30013
P31115	DEG1	Yes	0.0564359	0.0411068
P31116	HOM6	No	-0.177359	2.76153
P31334	MRPL9	Yes	0.691915	2.20826
P31373	CYS3	No	-0.263606	1.89779
P31374	PSK1	No	0.254798	1.91742
P31377	SYN8	No	-0.984386	0.63479
P31380	FUN30	No	0.736239	1.702
P31381	FUN26	No	0.324031	0.238068
P31382	PMT2	No	-0.147771	1.68938
P31383	TPD3	No	0.299095	1.24371
P31384	CCR4	No	0.0918795	0.282861
P31385	DEP1	No	0.126453	0.186704
P31412	VMA5	No	0.568186	0.392406
P31539	HSP104	No	0.444195	1.77935
P31688	TPS2	No	-0.401695	1.91289
P31755	OCH1	No	-0.299039	2.05346
P31787	ACB1	No	-0.210993	0.265273
P32048	MSK1	Yes	-1.19969	2.70127
P32074	SEC21	No	0.016805	0.171347
P32178	ARO7	No	-0.244041	0.763198
P32179	MET22	No	0.0367145	0.686884
P32190	GUT1	Yes	-0.554801	4.04247
P32191	GUT2	Yes	-0.226574	1.59194
P32259	SIN4	No	-0.289973	0.916288
P32263	PRO3	No	0.495887	0.317253
P32264	PRO1	No	0.187337	0.732506
P32266	MGM1	Yes	-0.0131543	0.0175935
P32288	GLN1	No	-0.00801786	0.0678016
P32316	ACH1	Yes	-0.548242	2.42523
P32317	AFG1	Yes	-0.125031	0.359031
P32319	PEP1	No	-0.388524	3.03788
P32324	EFT1;EFT2	No	-0.151618	2.89831
P32327	PYC2	No	-0.118898	0.681845
P32329	YPS1	No	0.586291	2.12052
P32331	YMC1	Yes	0.201054	1.02557
P32332	OAC1	Yes	0.524231	1.96581
P32333	MOT1	No	-0.228011	1.18797
P32335	MSS51	Yes	0.0477982	0.231366
P32336	NUD1	No	-0.777534	0.276629
P32337	PSE1	No	-0.115884	0.578515
P32339	HMX1	No	-0.717861	2.53222
P32340	NDI1	Yes	-0.0457967	0.132929
P32341	VPH2	No	-0.149952	1.17201
P32342	SRP21	No	-0.033968	0.128136
P32345	PPH3	No	0.103379	0.0647283
P32347	HEM12	No	-0.0212936	0.131167
P32349	RPC82	No	-0.365791	1.31637
P32350	KNS1	No	0.552894	0.957339
P32351	IMP2'	No	0.175706	0.246468
P32352	ERG2	No	0.164031	1.35478
P32353	ERG3	No	0.27334	1.3529
P32356	NTH1	No	0.288102	1.3294
P32361	IRE1	No	0.182536	0.773884
P32364	SMY1	No	0.229056	0.808236
P32366	VMA6	No	-0.246275	1.8642
P32367	TFC1	No	-0.868953	0.564731
P32368	SAC1	No	-0.0190716	0.172256
P32377	MVD1	No	0.00693766	0.0400086
P32378	COQ2	Yes	0.525688	1.24182
P32379	PUP2	No	0.0781269	0.421862
P32380	SPC110	No	0.11827	0.476512
P32381	ARP2	Yes	-0.0253646	0.337459
P32386	YBT1	No	-0.50055	3.20264
P32387	MRP20	Yes	0.24386	1.26874
P32388	MRP49	Yes	-0.314503	1.68874
P32389	MET4	No	1.36739	1.30537
P32419	MDH3	No	0.0575047	0.726938
P32432	SFP1	No	0.24322	0.959625
P32445	RIM1	Yes	0.00475502	0.019889
P32447	ASF1	No	-0.0978381	0.136759
P32449	ARO4	No	-0.254169	1.69345
P32452	PHA2	No	-0.129367	0.595285
P32453	ATP11	Yes	0.218059	0.756075
P32454	APE2	Yes	-0.0605462	0.448215
P32457	CDC3	No	-0.185183	1.37047
P32458	CDC11	No	-0.0811303	0.340759
P32461	DPH2	No	-0.208572	0.187468
P32462	ERG24	No	-0.226519	0.410967
P32463	ACP1	Yes	0.498995	1.86707
P32464	HYM1	No	0.573256	0.400751
P32466	HXT3	No	0.94179	0.349674
P32468	CDC12	No	-0.224756	1.64422
P32469	DPH5	No	0.0428975	0.199434
P32471	EFB1	No	-0.27802	2.35088
P32472	FPR2	No	-0.177007	0.79754
P32473	PDB1	Yes	0.0592206	1.16804
P32474	EUG1	No	-0.642235	2.38074
P32476	ERG1	No	-0.943832	0.839739
P32477	GSH1	No	-1.1829	1.84876
P32478	HSP150	No	0.456251	3.35897
P32481	GCD11	No	-0.0609404	0.661337
P32485	HOG1	No	-0.0866343	0.649115
P32486	KRE6	No	-0.289265	0.888804
P32487	LYP1	No	0.365459	2.15403
P32488	ISF1	No	0.604286	0.517962
P32492	MYO4	Yes	-0.10144	0.262658
P32493	AEP1	Yes	1.06851	0.804037
P32494	NGG1	No	0.00884756	0.0266503
P32495	NHP2	No	0.409071	1.62319
P32496	RPN12	No	0.0405763	0.0882738
P32497	NIP1	No	-0.0102984	0.0643371
P32499	NUP2	No	-0.0374018	0.255992
P32500	NDC1	No	0.3971	0.906173
P32501	GCD6	No	0.0551237	0.129398
P32502	GCD7	No	0.147946	1.05031
P32504	CBF2	No	0.683298	0.402894
P32505	NAB2	No	0.0632057	0.241484
P32521	PAN1	No	-0.360458	1.88645
P32523	PRP19	No	-0.0657234	0.206846
P32524	PRP21	No	-3.64172	1.48436
P32525	ECM25	No	0.0205396	0.144133
P32526	KAR9	No	0.509117	0.267013
P32527	ZUO1	No	-0.0609163	0.424964
P32528	DUR1,2	No	-0.327555	1.93858
P32529	RPA12	No	-0.0100784	0.0264715
P32558	SPT16	No	-0.0690581	0.665027
P32561	RPD3	No	-0.149062	0.645662
P32563	VPH1	No	-0.125165	1.83254
P32564	SCM4	Yes	0.0097332	0.0376193
P32565	RPN2	No	0.0980155	1.28125
P32566	SMI1	No	0.121857	0.376004
P32567	PAH1	No	-0.19116	0.808284
P32568	SNQ2	No	0.0487239	0.111283
P32569	SRB4	No	-0.679338	0.82176
P32571	DOA4	No	-0.46562	1.23034
P32573	SPS19	No	0.0558084	0.230931
P32579	SUA5	Yes	0.108776	0.521494
P32580	SUV3	Yes	-0.0393715	0.0611953
P32582	CYS4	No	-0.134844	1.1207
P32583	SRP40	No	-0.187328	1.45946
P32588	PUB1	No	-0.0948734	0.949587
P32589	SSE1	No	0.433342	3.56026
P32590	SSE2	No	0.531696	2.32023
P32591	SWI3	No	0.217956	0.405318
P32597	STH1	No	-0.0409133	0.133063
P32598	GLC7	No	-0.165153	1.59423
P32599	SAC6	No	-0.106955	0.791465
P32600	TOR2	No	-0.72652	0.923179
P32602	SEC17	No	0.0215785	0.0717628
P32604	FBP26	No	0.0490468	0.193652
P32606	PET127	Yes	0.680225	0.844782
P32607	RTG1	No	0.0936845	0.353382
P32608	RTG2	No	0.166627	2.71783
P32610	VMA8	No	-0.411606	2.0642
P32611	RML2	Yes	0.370169	1.44155
P32614	FRD1	No	0.0787665	0.621848
P32617	IES6	No	-2.65541	0.696331
P32618		No	0.05911	0.0340075
P32621	GDA1	No	-0.381741	1.92156
P32623	UTR2	Yes	0.0191542	0.151872
P32626	UTR4	No	0.437754	0.767927
P32628	RAD23	No	-0.131674	0.872877
P32629	ANP1	No	0.119066	0.585373
P32634	PMD1	No	-0.0983836	0.287654
P32639	BRR2	No	-0.325517	0.205181
P32642	GRX4	No	0.0710157	0.292307
P32643	TMT1	No	0.309651	0.66937
P32644	ECM32	No	1.53773	1.09316
P32656	GCG1	No	-0.967502	1.52271
P32657	CHD1	No	-0.358503	1.08795
P32660	DNF1	No	-0.466757	2.54428
P32767	KAP122	No	0.550773	0.364416
P32769	HBS1	No	-0.0929012	0.470919
P32770	NRP1	No	-0.293241	0.579577
P32771	SFA1	No	0.478788	2.92862
P32772	UGX2	No	0.497788	1.26322
P32773	TOA1	No	-0.0992622	0.097839
P32774	TOA2	No	0.044932	0.133319
P32775	GLC3	No	-0.401087	1.66975
P32776	TFB1	No	-0.529135	0.572764
P32783	ABD1	No	-0.181489	0.179886
P32784	SCT1	No	0.272836	0.941199
P32785	FMT1	Yes	-0.787329	0.850694
P32787	MGM101	Yes	0.0737438	0.650579
P32790	SLA1	No	-0.0162373	0.102093
P32791	FRE1	No	0.0260925	0.0159511
P32792	YSC83	Yes	-0.436579	0.231943
P32793	YSC84	No	-0.13271	0.400383
P32794	AFG2	No	-0.306159	0.384281
P32795	YME1	Yes	0.0942395	0.684915
P32796	CAT2	Yes	0.170354	0.228011
P32798	COT1	No	0.180702	0.390327
P32799	COX13	Yes	-1.95344	3.40986
P32802	EMP70	No	-0.118842	0.242804
P32803	EMP24	No	-0.160604	1.55215
P32804	ZRT1	No	-0.374184	0.0789356
P32805	FZF1	No	0.352402	0.303756
P32829	MRE11	No	0.0550811	0.0585563
P32830	TIM12	Yes	0.664607	1.14291
P32831	NGR1	No	-0.113936	0.203882
P32832	NPL6	No	-0.0285505	0.268963
P32835	GSP1	No	-0.111586	1.66381
P32836	GSP2	No	0.162283	1.13077
P32839	BCS1	Yes	0.0652835	0.302655
P32842	VMA11	No	-0.255712	0.740553
P32843	YME2	Yes	0.231485	2.38434
P32844	SEC6	No	0.265299	0.820052
P32855	SEC8	No	0.964223	1.203
P32857	PTM1	No	-0.140084	0.547636
P32860	NFU1	Yes	-0.0847918	0.401574
P32861	UGP1	No	-0.063818	0.51444
P32864	MRS6	No	-0.421479	0.787215
P32867	SSO1	No	0.034317	0.231721
P32873	BEM3	No	0.0940304	0.445052
P32875	LIP5	Yes	-0.10948	0.29943
P32891	DLD1	Yes	-0.0199312	0.0941128
P32892	DRS1	No	0.0243511	0.0781557
P32893	TRS65	No	-0.862232	0.474843
P32895	PRS1	No	-0.140807	2.45449
P32896	PDC2	No	-0.0353476	0.0291084
P32897	TIM23	Yes	0.284889	1.32295
P32898	CYM1	Yes	0.14123	1.16402
P32899	IMP3	No	0.346267	1.82519
P32901	PTR2	No	-0.857522	0.751169
P32902	MRP4	Yes	0.191779	1.11028
P32904	MRPL6	Yes	0.22627	1.15647
P32905	RPS0A	No	-0.145119	1.32627
P32906	MNS1	No	-0.258204	0.688002
P32907	ATO2	No	-2.36954	1.00871
P32908	SMC1	No	0.0447038	0.104353
P32909	SMY2	No	-0.448888	2.01389
P32910	RPC34	Yes	-0.260631	0.509461
P32911	SUI1	No	0.0454477	0.152731
P32912	VAM7	No	0.0536137	0.111371
P32913	VPS17	No	-0.0262121	0.0368086
P32914	SPT4	No	-0.189461	1.79813
P32915	SEC61	No	-0.342266	1.09606
P32916	SRP101	No	0.0406195	0.125759
P32939	YPT7	No	-0.199893	1.45546
P32944	SWE1	No	0.373083	2.49826
P33201	MRT4	No	-0.078865	0.283182
P33202	UFD4	No	-0.210095	0.365888
P33204	ARC19	No	-0.439423	1.29244
P33296	UBC6	No	0.151741	0.268548
P33297	RPT5	No	0.197426	2.45722
P33298	RPT3	No	-0.0121867	0.133256
P33299	RPT1	No	0.187351	1.2283
P33300	SUR1	No	0.144403	1.22663
P33302	PDR5	No	0.957343	1.65595
P33303	SFC1	Yes	-0.489255	1.83201
P33307	CSE1	No	-0.111041	0.268239
P33308	CSE2	No	-0.196269	0.0932019
P33309	DOM34	No	0.263044	0.709851
P33310	MDL1	Yes	-0.00512886	0.0102241
P33311	MDL2	Yes	0.559274	1.91396
P33312	RIB7	No	0.5699	1.04898
P33313	CNS1	No	0.32758	1.17156
P33314	BUD2	No	-0.0221081	0.0177738
P33315	TKL2	No	1.76397	1.25771
P33317	DUT1	No	-0.167735	0.176452
P33322	CBF5	No	-0.143661	1.19078
P33324		No	-0.229344	0.612212
P33327	GDH2	No	-0.252019	0.902653
P33328	SNC2	No	0.100037	0.170853
P33329	PPZ2	No	0.251352	0.680288
P33330	SER1	No	-0.0248063	0.10425
P33331	NTF2	No	-0.289691	1.31234
P33332	SEC3	No	0.175745	0.40513
P33333	SLC1	No	-0.032608	0.176105
P33334	PRP8	No	0.170861	0.405912
P33336	SKN1	No	-0.393208	0.268442
P33338	SLA2	No	-0.238128	4.60109
P33339	TFC4	No	-0.128223	0.103129
P33399	LHP1	No	-0.0252323	0.296155
P33400	RIM101	No	0.133941	0.681392
P33401	PGM1	No	-0.20695	0.859148
P33416	HSP78	Yes	0.518207	2.79555
P33417	IXR1	No	-0.668601	0.623942
P33418	LOS1	No	0.193522	0.307546
P33421	SDH3	Yes	-0.0704746	0.295932
P33441	MFT1	No	0.098842	0.927367
P33442	RPS1A	No	-0.0506242	0.530308
P33734	HIS7	No	-0.0951106	1.28454
P33748	MSN2	No	-1.43014	2.24751
P33749	MSN4	No	1.76225	1.43465
P33750	SOF1	No	0.00715573	0.0154352
P33753	TRM2	No	0.103891	0.468644
P33754	SEC66	No	-0.491852	1.57809
P33755	NPL4	Yes	-0.0176811	0.0785651
P33759	MRPS5	Yes	0.191917	0.907985
P33760	PEX6	No	-0.0295003	0.0837512
P33767	WBP1	No	-0.0242786	0.129069
P33775	PMT1	No	-0.0163186	0.220857
P33891	TIP20	No	0.0423749	0.163649
P33892	GCN1	No	-0.0655861	0.467631
P33893	PET112	Yes	0.438381	0.904807
P33894	STE13	No	0.334927	0.369006
P34072	MKS1	No	0.312026	0.204035
P34077	NIC96	No	0.0507501	0.254427
P34078	LTV1	No	-0.0153872	0.0215919
P34087	RPB7	No	-0.352303	1.7633
P34110	VPS35	No	-0.0847937	0.455519
P34111	TFC3	No	-0.416655	0.324969
P34160	STO1	No	0.0352357	0.261417
P34162	SRB2	No	0.0290826	0.15471
P34163	TGL1	No	0.0482229	0.307725
P34164	SIP2	No	-0.0275656	0.0895828
P34167	TIF3	No	0.0155366	0.0586971
P34216	EDE1	No	-0.227152	2.10638
P34217	PIN4	No	-0.506963	2.92187
P34219	TOD6	No	0.50279	0.197988
P34220		Yes	-0.112004	0.205873
P34221	PTC3	No	-0.0182762	0.138946
P34222	PTH2	Yes	-0.114127	0.597266
P34223	SHP1	No	-0.14135	0.798754
P34224		Yes	-0.601682	0.87662
P34226	SKT5	No	0.450787	0.557961
P34227	PRX1	Yes	0.466245	2.11203
P34228	SEF1	No	-0.168986	0.27068
P34231		No	-1.33479	1.26459
P34237	COY1	No	0.13502	0.665504
P34239	LST4	No	0.18924	2.4182
P34240	ZRT3	No	-0.474	2.71692
P34241	URB1	No	-0.0854645	0.795626
P34243	HCS1	No	0.20982	0.139489
P34248		No	0.335279	1.72346
P34250	SEG2	No	0.16538	0.751261
P34251		No	0.862785	2.0765
P34253	KTI12	No	-0.469358	0.226098
P34730	BMH2	No	0.052927	1.23212
P34760	TSA1	No	-0.0693963	0.707772
P34761	WHI3	No	-0.136819	0.455874
P34909	MOT2	No	-0.0769208	0.51495
P35056	PEX5	No	0.406216	0.292163
P35127	YUH1	No	0.101733	0.344366
P35169	TOR1	No	-0.0994199	0.563533
P35172	NTH2	No	0.0581996	0.144888
P35176	CPR5	No	0.0838896	0.759568
P35177	SPT7	No	0.309715	0.223759
P35178	RRP1	No	0.115751	0.449111
P35179	SSS1	No	-0.0922941	0.582364
P35180	TOM20	Yes	0.0537662	0.0953526
P35181	APS1	No	-0.617596	3.092
P35182	PTC1	No	0.0764268	0.294636
P35183	AST1	No	-0.464213	1.73292
P35184	SQT1	No	-0.111661	0.373254
P35187	SGS1	No	-0.0641804	0.533575
P35189	TAF14	No	-0.0983378	0.462478
P35191	MDJ1	Yes	0.663365	3.17031
P35193	ATG19	No	-0.654799	2.63489
P35194	UTP20	No	-0.206441	0.590671
P35195	ECM15	No	-0.163014	0.427454
P35196	RER2	No	0.373265	0.176261
P35197	GCS1	No	-0.159445	1.50399
P35202	THI80	No	0.0433846	0.192564
P35206	CSG2	No	0.538458	0.298743
P35207	SKI2	No	0.0317326	0.228423
P35688	LRG1	No	-0.622952	0.419297
P35691	TMA19	Yes	-0.0421403	0.230807
P35718	RPC25	No	0.222537	1.64045
P35719	MRP8	No	-0.0403372	0.621612
P35723	YET1	No	0.119893	0.617299
P35724	MNR2	No	-0.484331	0.564932
P35725		No	0.523242	0.908534
P35728	MPE1	No	-0.0896428	0.4309
P35729	NUP120	No	0.238585	1.4607
P35731	OAR1	Yes	-0.371604	1.86169
P35732	DEF1	No	0.187115	1.07536
P35734	ASK1	No	-0.485468	3.09532
P35817	BDF1	No	0.0493971	0.256104
P35844	KES1	No	0.123892	1.39417
P35845	SWH1	No	-0.0569967	0.364998
P35996	MRPL38	Yes	0.352167	2.62587
P35999	2024-10-01	Yes	0.48713	1.56828
P36000	APL2	No	0.082482	0.21695
P36003	NNK1	No	0.59554	1.59475
P36004	KKQ8	No	0.119165	0.413542
P36006	MYO3	No	-0.0298602	0.0657483
P36007	SRY1	No	-0.855444	3.53077
P36008	TEF4	No	-0.171958	1.97862
P36010	YNK1	Yes	-0.148283	0.651783
P36013	MAE1	Yes	0.329069	1.61862
P36014	GPX1	Yes	-0.755585	2.47678
P36015	YKT6	No	-0.115182	1.08968
P36016	LHS1	No	0.0387605	0.270261
P36017	VPS21	No	-0.101742	0.377264
P36018	YPT52	No	-0.064813	0.943249
P36019	YPT53	No	2.68399	1.28697
P36023	OAF3	No	-0.490372	0.641563
P36024	SIS2	No	0.254073	1.40361
P36027	MID2	No	0.241762	0.779838
P36029	TPO5	No	0.0823123	0.437548
P36035	JEN1	No	-0.752459	2.89376
P36036	YRA2	No	0.257785	1.20132
P36037	DOA1	No	0.00149409	0.0103831
P36038	CBT1	Yes	0.453108	0.363996
P36039	EMC3	No	0.541202	0.331179
P36040	ADD66	No	-0.191675	1.05045
P36041	EAP1	Yes	-0.073513	0.446442
P36046	MIA40	Yes	0.444497	3.80239
P36047	SDS22	No	-0.0751521	0.621038
P36048	SNU114	No	-0.238577	0.907337
P36049	EBP2	No	0.163175	0.480878
P36051	MCD4	No	-0.0425015	0.0827385
P36053	ELF1	No	-0.255381	1.43051
P36054	RCN1	No	-0.0277621	1.43345
P36056	RSM22	Yes	0.304034	1.63605
P36057	SRP102	No	-0.188342	0.314035
P36059	NNR2	No	0.42118	0.73268
P36060	MCR1	Yes	0.582352	2.91639
P36062	AVT3	No	0.278215	0.214279
P36064	CMC1	Yes	0.0935548	0.0856832
P36066		Yes	-0.0489133	0.191439
P36068	SHE2	No	-0.700663	0.740631
P36069	PMU1	No	-0.0491295	0.238693
P36076	CAB3	No	-0.114457	0.956701
P36080	RRP14	No	0.0186609	0.0353783
P36081	PSG1	No	-0.00198364	0.0100219
P36083		No	-0.51027	1.87618
P36084	MUD2	No	0.156947	0.638017
P36088		No	-0.139217	0.590714
P36090	ANR2	No	-1.25884	1.09125
P36091	DCW1	No	0.0507622	0.108765
P36094	SPC42	No	-0.00746791	0.0172176
P36095	VPS24	No	-0.360912	0.999582
P36096	TUL1	No	0.719536	0.610023
P36100	TFA1	No	0.416651	0.155851
P36101	TCD2	Yes	-0.388469	2.3227
P36102	PAN3	No	0.161247	0.542073
P36103		No	-0.265794	0.0961639
P36104	SWD2	No	-0.0692342	0.109548
P36106	BYE1	No	0.0656923	0.135866
P36108	DID4	No	-0.33621	0.910053
P36112	MIC60	Yes	-0.0461006	0.191929
P36114		No	0.363732	3.58075
P36116	VPS51	No	-0.211574	0.223382
P36117	ALY1	No	0.504845	0.402259
P36119	RQT4	No	-0.162396	0.496505
P36120	DBP7	No	-0.674007	1.39136
P36121	RPC37	No	0.374802	2.7003
P36122	BCH2	No	-0.463387	0.585751
P36123	SAP190	No	-0.0348943	0.0675412
P36124	SET3	No	0.477097	0.315894
P36126	SPO14	Yes	-0.588977	1.22699
P36131	SPC34	No	-0.652922	3.49633
P36132	KAE1	No	-0.226342	0.34752
P36135	UTH1	Yes	0.235268	1.48268
P36136	SHB17	No	0.140629	1.5064
P36139	PET10	No	0.0324249	0.156978
P36141	FMP46	Yes	-0.0177123	0.0840792
P36143	GLG1	No	1.69799	2.56667
P36144	UTP30	No	0.26244	0.42196
P36145	TFA2	No	-0.0877056	0.112096
P36147	PAM17	Yes	0.0672665	0.180183
P36148	GPT2	No	0.210759	0.864106
P36149	BET3	No	-0.117107	0.84324
P36150	MET1	No	-0.186743	0.498804
P36151		Yes	-0.068807	0.269729
P36152	DRE2	Yes	1.17213	1.51605
P36154	AIM29	No	-0.346366	4.45464
P36156	ECM4	Yes	0.333982	1.17068
P36159	TRZ1	Yes	-0.236671	0.111867
P36160	RPF2	No	0.132566	0.353274
P36161	NUP133	No	0.0169398	0.0387761
P36163	OMA1	Yes	-0.178034	0.610405
P36166	PXL1	No	0.752502	3.55681
P36169	SKG1	No	0.457427	1.75887
P36421	TYS1	No	-0.118513	0.956192
P36516	MRPL3	Yes	0.26094	1.03761
P36517	MRPL4	Yes	0.343257	1.6036
P36519	MRPL7	Yes	0.355278	1.33683
P36520	MRPL10	Yes	0.369408	1.55924
P36521	MRPL11	Yes	0.32534	0.738899
P36523	MRPL15	Yes	0.176526	0.519755
P36525	MRPL24	Yes	0.434323	1.88843
P36526	MRPL27	Yes	0.251249	1.03972
P36527	MRPL28	Yes	0.557193	1.11962
P36528	MRPL17	Yes	0.445393	1.68135
P36531	MRPL36	Yes	0.496522	1.65799
P36532	MRPL37	Yes	0.134098	0.535106
P36533	MRPL39	Yes	-0.0589097	0.027991
P36534	MRPL40	Yes	0.283414	1.53908
P36775	PIM1	Yes	0.218179	3.47235
P36973	APT2	No	-0.182819	0.406972
P37012	PGM2	No	-0.0682036	0.218838
P37020	GEF1	No	-0.479287	0.937658
P37254	ABZ1	No	0.273403	1.37413
P37262	SOL2	No	-0.201221	1.89323
P37263		No	-1.38253	0.686815
P37267	CBP4	Yes	-0.053613	0.134888
P37291	SHM2	No	0.249376	1.60297
P37292	SHM1	Yes	-0.223282	3.8117
P37293	NAT2	Yes	0.482453	1.49335
P37296	STV1	No	-0.292422	3.67863
P37297	STT4	Yes	0.307732	0.432094
P37298	SDH4	Yes	-0.263444	0.877032
P37299	QCR10	Yes	-1.29393	2.90109
P37302	APE3	No	-0.219016	1.70957
P37303	GLY1	No	-0.15116	0.314646
P37304	PAM1	No	-0.497732	0.85066
P37366	CCL1	No	0.180421	0.530522
P37370	VRP1	No	-0.195448	0.770645
P37838	NOP4	No	-0.810757	1.60529
P37898	AAP1	No	-0.200676	3.07878
P38009	ADE17	No	1.31364	2.4978
P38011	ASC1	No	-0.261257	2.38789
P38013	AHP1	No	1.05378	2.68873
P38041	BOI1	No	-1.98629	1.37056
P38061	RPL32	No	-0.242065	0.511344
P38063	PRS4	No	0.207589	0.412388
P38064	MRPL16	Yes	0.483758	1.04317
P38066	RIB1	No	-0.65294	1.99164
P38067	UGA2	No	0.654927	1.561
P38068	GRX7	No	-0.199567	0.522386
P38069	MNN2	No	-0.601246	1.39567
P38070	YPK3	No	-0.174545	2.12987
P38071	ETR1	Yes	0.00156148	0.00381823
P38072	SCO2	Yes	0.379	2.56269
P38074	HMT1	No	0.518191	0.698268
P38075	PDX3	Yes	-0.279429	2.21396
P38077	ATP3	Yes	-0.238293	0.551096
P38079	YRO2	Yes	0.248284	2.64779
P38080	AKL1	No	-0.165784	0.0822003
P38081		Yes	-0.0265198	0.114345
P38084	BAP2	No	0.368582	0.995212
P38085	TAT1	No	0.446731	0.627809
P38086	RDH54	No	-0.49788	0.715341
P38087	YMC2	Yes	0.142993	0.0693934
P38088	GRS1	Yes	-0.0067323	0.0381553
P38089	PTC4	No	0.197765	0.445273
P38090	AGP2	No	0.185232	0.144562
P38109	ATG42	No	0.107859	0.584884
P38112	MAK5	No	0.547623	1.41444
P38113	ADH5	No	-0.252428	1.3327
P38115	ARA1	No	-0.200029	3.32939
P38116	ARL1	No	-0.146766	1.85406
P38120	MRPS9	Yes	0.261332	1.23099
P38121	POL12	No	-0.0222143	0.238622
P38122	ECM31	Yes	0.511239	1.26973
P38127	RIM2	Yes	0.371637	1.75173
P38129	TAF5	No	-0.0645892	0.309533
P38130	KTR3	No	0.13661	0.669816
P38131	KTR4	No	-0.384503	1.5507
P38132	MCM7	No	-0.03103	0.079193
P38137	PCS60	No	0.262128	1.03429
P38138	ROT2	No	0.00174968	0.00506552
P38139	LDH1	No	0.174446	0.330095
P38142		No	0.05793	0.0826541
P38143	GPX2	Yes	0.228773	0.18493
P38144	ISW1	No	-0.312108	1.59327
P38145	RIB5	No	0.174589	0.630175
P38146	YPT10	No	0.310163	2.56359
P38148	PPS1	No	-0.225981	0.264809
P38149	DUG2	No	0.214305	1.0509
P38151	PBP2	No	0.139554	0.214123
P38152	CTP1	Yes	1.11019	2.04941
P38153	APM3	No	0.124309	0.568819
P38158	MAL32	No	-0.389245	1.79642
P38162	MIX23	Yes	0.455442	2.66984
P38164	SEA4	No	0.547773	0.31574
P38165	RTG3	No	-0.178675	0.220195
P38166	SFT2	No	-0.224843	0.810843
P38167	ECM21	No	-0.169096	0.588131
P38169	BNA4	Yes	-0.0339756	0.0605015
P38172	MRX3	Yes	-0.127295	0.262266
P38174	MAP2	No	0.172105	0.825837
P38175	MRP21	Yes	0.188271	0.420566
P38177		No	-1.22251	0.756174
P38181	NUP170	No	0.0902812	0.438133
P38182	ATG8	No	-0.175134	0.455178
P38187	UBP13	No	-0.108145	0.945751
P38191	MOH1	No	0.177639	0.779031
P38197		No	-0.00973129	0.0291927
P38199	HEK2	No	-0.2924	1.74101
P38202		No	-0.181763	0.303446
P38203	LSM2	No	0.360938	0.789289
P38205	NCL1	No	-0.00736364	0.0378178
P38208	POP8	No	-1.09063	0.498931
P38210	LDB7	No	-0.962852	1.3504
P38212	RCR1	No	-1.08597	0.914167
P38216		No	-0.693546	1.74362
P38217	KAP104	No	0.0480601	0.486424
P38218	POA1	Yes	0.192322	0.433882
P38219	OLA1	No	0.0784359	1.65808
P38221	CDS1	No	-0.0772762	1.2269
P38225	FAT1	No	0.0218493	0.0487148
P38226	CST26	No	0.228868	0.0347285
P38227	QDR3	No	-0.58849	1.71374
P38228	TCM62	Yes	0.454277	2.143
P38230	ZTA1	No	0.0452029	0.312134
P38231	FMP23	Yes	0.00464821	0.00303728
P38234	RFS1	No	-0.45615	2.16353
P38235		No	0.0123863	0.0731712
P38236	MUM2	No	-0.0639292	0.297048
P38237	UBP14	No	0.760402	2.16037
P38238	TRM7	No	-0.509698	2.13249
P38239		No	-1.10347	2.1582
P38241	ECM2	No	-0.201612	1.58033
P38242	ALG14	No	0.567434	0.670181
P38244	PFF1	No	-0.336409	1.25713
P38247	SLM4	No	-0.00884056	0.0155137
P38248	ECM33	No	0.246843	2.33678
P38249	RPG1	No	0.0537084	0.724463
P38250	IST2	No	0.21965	3.33163
P38251	RFC5	Yes	-0.289337	0.849071
P38254	PBY1	No	-0.0507501	0.0966369
P38255	RXT2	No	-0.0371806	0.174113
P38256		No	-0.397263	0.903032
P38260	FES1	No	-0.069732	0.0829046
P38261	EXO84	No	0.0911051	0.249918
P38262	SIF2	No	0.0283235	0.0238744
P38264	PHO88	No	0.343277	1.80794
P38266	AIM3	No	-0.166367	0.379846
P38271	OPY1	No	-0.76668	0.870079
P38272	SHE3	No	-0.353795	1.79148
P38274	HSL7	No	-0.933844	0.996535
P38280	YSW1	No	0.301275	2.28249
P38281	APD1	No	0.0919406	1.71841
P38286	IFA38	No	-0.113453	0.771708
P38288	TOS1	No	0.80992	2.2058
P38293	UMP1	No	0.0529092	0.324758
P38295	EHT1	No	-0.529778	1.85009
P38297	FZO1	Yes	0.179306	0.840094
P38300	MBA1	Yes	0.0470155	0.168269
P38304	MED8	No	-1.03072	1.11412
P38305	AIM4	No	0.626239	0.341099
P38310	FTH1	No	0.15412	0.562217
P38314	SDS24	No	-0.0568625	0.209524
P38319	TDP1	No	-2.0048	0.990022
P38321		No	0.528845	1.6287
P38323	MCX1	Yes	0.55267	1.52747
P38325	OM14	Yes	-0.431206	2.46896
P38328	ARC40	No	-0.0670376	0.48537
P38329	VHC1	No	-1.64369	1.92588
P38331		No	-1.62678	0.620225
P38333	ENP1	No	-0.211611	1.29372
P38336	POP4	No	-0.198029	0.191597
P38339	RGD1	No	0.726847	2.90883
P38340	TAE1	No	-0.883563	1.01443
P38341	MIC12	Yes	-0.204762	0.645636
P38342	TSC10	No	-0.623051	0.734492
P38344	REI1	No	0.386065	0.686389
P38345	SDH8	Yes	0.356107	0.303381
P38348	HSM3	No	-0.266844	2.12277
P38349	UBX7	No	-0.40736	2.63633
P38351	PAF1	No	-0.257437	0.741413
P38352	SAF1	No	0.315151	0.782437
P38353	SSH1	No	-0.10078	0.224372
P38355		No	0.143907	0.251201
P38361	PHO89	No	0.594233	0.503715
P38426	TPS3	No	-0.236265	2.84167
P38427	TSL1	No	0.13228	0.887635
P38428	CUE1	No	-0.330512	2.46931
P38429	SAP30	No	0.245767	0.134717
P38430		No	-0.301271	0.506364
P38431	TIF5	No	0.151734	1.5065
P38439	LEO1	No	0.138156	0.553143
P38523	MGE1	Yes	0.0803528	0.458674
P38555	YPT31	No	-0.223099	1.45734
P38604	ERG7	No	-0.545237	0.744581
P38615	RIM11	No	0.0427049	0.16426
P38616	YGP1	No	0.534883	2.04884
P38620	PRS2	No	-0.635705	0.389713
P38623	RCK2	No	-0.808685	1.16505
P38624	PRE3	No	0.0989068	0.547044
P38625	GUA1	No	0.00527191	0.040796
P38626	CBR1	No	-0.152008	1.53921
P38627	URA8	No	-0.0321891	0.166177
P38628	PCM1	No	-0.0706933	0.345891
P38629	RFC3	No	-0.318572	2.01678
P38630	RFC1	No	0.105877	0.887603
P38631	FKS1	No	-0.221784	0.74236
P38634	SIC1	No	0.433837	0.63716
P38635	HIS2	No	0.850206	0.982763
P38636	ATX1	No	0.427137	0.201233
P38682	GLO3	No	0.110834	0.681844
P38687	SRP68	No	-0.14435	1.18942
P38688	SRP72	No	-0.156457	1.69352
P38689	PRS3	No	-0.36269	0.797502
P38690		No	-0.114436	0.14078
P38691	KSP1	No	1.07703	0.343914
P38693	PHO12	No	-0.213098	0.345358
P38694	MSC7	No	-0.211096	0.81182
P38695	HXT5	No	0.841448	1.65988
P38696	ARP1	No	0.869187	0.472887
P38697	IMD2	No	-0.123652	0.564872
P38698	PPX1	Yes	-0.398197	1.27227
P38701	RPS20	No	-0.16385	2.3943
P38702	LEU5	Yes	-0.777828	1.21415
P38703	LAG1	No	0.82755	2.44072
P38705	DIA4	Yes	0.316973	1.84011
P38707	DED81	No	0.196983	3.28762
P38708		No	-0.134103	0.900218
P38710	INM1	No	0.16246	0.254973
P38711	RPS27B	No	-0.236465	1.92119
P38712	RRP3	No	-0.123252	0.510886
P38713	OSH3	No	-0.458904	0.527305
P38714	MSR1	Yes	-0.0821476	0.343372
P38715	GRE3	No	0.292163	2.09773
P38716		No	0.0302639	0.085751
P38719	DBP8	No	0.000556943	0.00134296
P38720	GND1	No	-0.0406672	0.134653
P38732	EFM1	No	0.0575123	0.652765
P38736	GOS1	No	-0.244378	1.37284
P38737	ECM29	No	0.0655092	0.779455
P38738	OCA5	No	0.143561	0.57311
P38741	RIM4	No	-1.26907	2.65703
P38746	YLF2	Yes	0.410125	0.894757
P38747	OTU2	No	0.0119603	0.0490782
P38749	YAP3	No	-1.8836	1.17008
P38753	HSE1	No	0.210101	2.38963
P38754	RPL14B	No	-0.177224	0.626888
P38755	OSH7	No	0.0852826	0.802028
P38756	TCD1	Yes	-0.0577641	0.09838
P38758	TDA3	No	-0.0796045	0.381902
P38759	VPS29	No	-0.377223	1.05651
P38763		No	0.593279	0.222158
P38764	RPN1	No	0.0873928	0.796922
P38765	YHI9	No	-0.221048	0.986593
P38766	RRM3	No	0.384233	2.50619
P38768	PIH1	No	0.123191	0.289178
P38771	RRF1	Yes	-0.094663	0.186636
P38773	DOG2	No	-0.212414	0.963855
P38775		No	0.00890287	0.0114876
P38777	FSH1	Yes	0.0174936	0.0605924
P38779	CIC1	No	0.0527039	0.404339
P38781	RSC30	No	-0.163138	0.328027
P38782	MED6	No	-0.328976	0.562661
P38784	VMA22	No	-0.242221	0.485589
P38786	RPP1	No	-0.216758	1.03594
P38787	PAN5	Yes	0.169067	0.835013
P38788	SSZ1	No	-0.0919069	1.2882
P38789	SSF1	No	0.0459868	0.276845
P38790	HTD2	Yes	0.295428	1.32036
P38791	DYS1	No	-0.0807056	0.679112
P38792	RRP4	No	-0.107444	0.72191
P38793	TRM5	Yes	-0.222466	0.569127
P38795	QNS1	No	0.0450153	0.210689
P38796	PPE1	Yes	-0.0793629	0.319471
P38797	PTC7	Yes	0.189229	1.22809
P38798	NMD2	No	-0.101529	0.320023
P38800	LAM4	No	1.08882	1.31386
P38801	LRP1	No	-0.111082	0.124928
P38803	IPI1	No	-0.61746	1.37819
P38804	RTC3	No	0.959075	1.66542
P38805	RPF1	No	-0.752556	0.369139
P38809		No	-0.0616589	0.201725
P38810	SFB3	No	-0.0507196	0.275183
P38811	TRA1	No	-0.161696	1.16248
P38812	GEP4	Yes	-0.479853	0.674026
P38814	SBE22	No	-0.651672	1.15515
P38815	YPT35	No	0.755227	0.539395
P38816	TRR2	Yes	0.480288	0.673407
P38817	GGA2	No	-0.0343418	0.121073
P38818	CTM1	No	0.831683	0.878847
P38819	ERP5	No	-0.857824	1.69736
P38820	UBA4	No	0.315137	3.22256
P38821	APE4	No	-0.22735	2.68298
P38822	BZZ1	No	0.201538	0.72806
P38824	COX23	Yes	0.916166	2.67394
P38825	TOM71	Yes	-0.0511538	0.223231
P38828	LSM12	No	-0.359355	0.928179
P38829		No	-0.485797	0.296431
P38833		No	-0.148678	0.258166
P38836	ECM14	No	0.0808239	0.187346
P38837	NSG1	No	-0.0448608	0.283903
P38839	SPL2	No	0.102415	0.0661296
P38840	ARO9	No	-0.152719	0.545171
P38841		No	0.796228	1.36708
P38845	CRP1	No	0.261404	1.72464
P38853	KEL1	No	0.0853405	1.13934
P38854	TDA11	No	0.691513	0.397662
P38856	YAP1801	No	-0.00590642	0.00615845
P38858	SOL3	No	-0.114939	0.642091
P38860	MTG2	Yes	0.51064	2.84736
P38861	NMD3	No	-0.17345	0.869675
P38862	ATG7	No	0.701028	0.561512
P38863	SPC97	No	0.0331472	0.0578428
P38869	SVP26	No	0.623083	0.700366
P38873	KOG1	No	-0.336072	0.288227
P38874	IKI1	No	0.268176	0.375627
P38875	GPI16	No	-0.0831788	0.64775
P38878	LNP1	No	-0.509954	0.786952
P38879	EGD2	No	-0.308193	1.43899
P38881	NVJ1	No	-0.623493	2.19611
P38882	UTP9	No	0.360525	1.12791
P38883	RIX1	No	0.0815144	0.24162
P38884	AIM18	Yes	0.189731	0.401054
P38885	AIM46	Yes	0.210248	0.243069
P38886	RPN10	No	-0.0758991	0.998965
P38887		No	0.538206	0.302665
P38889	SKN7	No	0.0914904	0.402962
P38890	SET5	No	0.122742	0.314218
P38891	BAT1	Yes	0.171549	0.875224
P38892	CRG1	No	-0.116194	0.769895
P38902	RPB11	No	-0.365602	0.693455
P38903	RTS1	No	0.12086	0.359712
P38909	CYC2	Yes	0.931167	0.72231
P38910	HSP10	Yes	0.179183	0.415926
P38911	FPR3	No	-0.121225	1.02646
P38912	TIF11	No	-0.0869617	1.1991
P38913	FAD1	No	1.07208	1.51781
P38915	SPT8	No	-0.135383	1.75881
P38920	MLH1	No	-0.217077	0.108432
P38921	PET8	Yes	0.0470238	0.0959284
P38922	HRB1	No	-0.035909	0.403136
P38927	REV7	Yes	-0.294256	1.07902
P38928	AXL2	No	0.328159	0.266621
P38929	PMC1	No	0.173875	0.857389
P38930	CKB2	No	0.0128237	0.0390174
P38932	VPS45	No	-0.896714	1.49374
P38934	BFR1	No	0.0920919	0.880372
P38961	RRP8	No	-0.267064	1.27729
P38962	TVP23	No	-0.162153	1.08049
P38966	VTC5	No	-0.528004	2.91837
P38968	SEC31	No	-0.109873	1.49436
P38969	PNT1	Yes	0.622021	1.94225
P38970	HAL5	No	-0.0944983	0.292946
P38971	ALP1	No	-0.507534	0.716265
P38972	ADE6	No	0.103969	0.527584
P38985	SRP14	No	0.0897954	0.151617
P38986	ASP1	No	-0.0766207	0.350742
P38988	GGC1	Yes	0.12976	1.14835
P38989	SMC2	No	0.645198	0.444048
P38992	SUR2	No	-0.112758	0.128792
P38993	FET3	No	-0.00315984	0.0040718
P38995	CCC2	No	0.30643	0.971448
P38996	NAB3	No	-0.0963281	0.162408
P38998	LYS1	No	0.182433	2.40528
P38999	LYS9	No	-0.0253448	0.0966998
P39002	FAA3	No	-0.282544	1.55425
P39003	HXT6	No	-0.0396182	0.0239308
P39004	HXT7	No	0.0381718	0.112712
P39006	PSD1	Yes	0.62662	0.847743
P39007	STT3	No	0.132371	1.19997
P39008	POP2	No	-0.262556	0.90664
P39009	DUN1	No	-0.0905832	0.280805
P39010	AKR1	No	-0.249971	1.57614
P39011	BEM4	No	-0.141683	0.326755
P39012	GAA1	No	0.157659	0.280226
P39013	END3	No	0.0151577	0.121893
P39015	STM1	No	-0.106929	1.03465
P39016	MPT5	No	-0.410333	0.335831
P39073	SSN3	No	-0.0790259	0.191152
P39076	CCT2	No	0.0451743	0.700905
P39077	CCT3	No	-0.0114651	0.10016
P39078	CCT4	No	-0.151456	2.09106
P39079	CCT6	No	-0.194383	1.77543
P39081	PCF11	No	0.0957953	0.490835
P39101	CAJ1	No	0.106014	0.536007
P39102	XDJ1	Yes	0.412756	1.18344
P39104	PIK1	No	-0.126639	0.773142
P39105	PLB1	No	0.320269	2.80626
P39106	MNN1	No	0.400941	1.49323
P39107	MNN9	No	-0.231045	0.529205
P39108	PEX7	No	-0.408408	1.33654
P39109	YCF1	No	0.0178502	0.0439181
P39111	VMA7	No	-0.414902	3.40598
P39112	DSS1	Yes	0.404656	0.336223
P39113	CAT8	No	0.371631	2.08669
P39515	TIM17	Yes	0.131425	0.278114
P39516	RPS14B	No	0.133132	1.12986
P39517	DHH1	No	-0.237844	2.47884
P39518	FAA2	No	-0.618226	0.838355
P39520	IFH1	No	-0.380265	1.23282
P39521	FHL1	No	0.092247	0.107807
P39522	ILV3	Yes	-0.406979	2.74375
P39523		No	-0.627843	0.672479
P39524	DRS2	No	0.0839094	0.290986
P39525	CEM1	Yes	0.408553	0.660287
P39526	LAA1	No	-0.56347	1.66351
P39529		No	-0.485909	1.60833
P39531	RCY1	No	-0.182432	0.121703
P39533	ACO2	Yes	-0.618421	2.69904
P39535	PHO90	No	0.905128	1.30546
P39538	UBP12	No	0.55474	1.15253
P39540	ELO1	No	0.173847	0.714446
P39542		No	0.363427	0.305639
P39543	SOP4	No	0.136309	1.03906
P39547	UIP3	No	-0.418833	1.10994
P39676	YHB1	Yes	-0.132215	0.181981
P39677	MEF2	Yes	-0.0774288	0.153927
P39678	MBP1	No	-0.39406	0.533501
P39683	NPT1	No	0.00218455	0.0165147
P39685	POM152	No	0.0970802	0.316036
P39692	MET10	No	-1.28332	3.28133
P39704	ERP2	No	-0.313004	0.288555
P39705	NUP60	No	0.139921	0.440575
P39708	GDH3	No	1.24474	2.67098
P39713	BDH2	No	0.298915	0.276175
P39714	BDH1	No	-0.113141	0.498329
P39715	ECM1	No	-0.644478	0.6036
P39717	GPB2	No	-0.264465	0.239941
P39718	PEX22	No	-0.0911942	0.159451
P39719	FLC2	No	-0.996485	0.866503
P39720	OAF1	No	-0.414704	1.57223
P39721	AIM2	No	0.386232	2.22986
P39722	GEM1	Yes	0.311672	0.651663
P39723	SPC72	No	-1.79696	1.70902
P39724	BOL3	Yes	0.471014	1.53176
P39726	GCV3	Yes	-0.385711	0.561551
P39727	ERV46	No	-0.235303	0.613959
P39729	RBG1	No	0.0162067	0.049624
P39730	FUN12	No	-0.0719516	0.903338
P39732	GIP4	No	0.121288	1.85472
P39742	SEC72	No	0.23759	0.393278
P39743	RVS167	No	-0.169016	2.06911
P39744	NOC2	No	0.0893402	1.43322
P39904	VPS52	No	-0.624298	0.339739
P39923	NPR2	No	-1.25359	0.412913
P39925	AFG3	Yes	0.361532	1.25212
P39926	SSO2	No	0.165368	1.86877
P39927	PTI1	No	-0.0840721	0.0534838
P39928	SLN1	No	1.37778	0.464945
P39929	SNF7	No	0.119394	0.733739
P39931	SSP120	No	-0.24333	2.01273
P39932	STL1	No	-0.0319163	0.0216516
P39933	PZF1	No	-0.378544	0.45119
P39935	TIF4631	No	-0.171378	1.69613
P39936	TIF4632	No	-0.0874863	0.18866
P39939	RPS26B	No	0.0839164	0.798218
P39940	RSP5	No	0.0073541	0.0819308
P39944	UBP5	No	-0.14777	0.0812722
P39945	AST2	No	-0.183708	1.27114
P39952	OXA1	Yes	0.638076	3.07805
P39954	SAH1	No	0.0841649	0.592154
P39955	SAP1	Yes	-0.00117239	0.000318002
P39958	GDI1	No	-0.0798219	0.443646
P39960	BEM2	No	-0.108161	0.668792
P39962	YCK3	No	0.398567	1.31303
P39965	AIM10	Yes	0.267837	0.633735
P39966	PTC2	No	-0.200275	1.97949
P39967	UBP9	No	0.329312	1.59046
P39968	VAC8	No	-0.171026	0.559723
P39969	BOI2	No	0.700902	1.51237
P39976	DLD3	No	-0.138233	0.586862
P39979	HPA3	No	-0.354347	0.74247
P39980	SIT1	No	1.08335	0.8101
P39984	HAT2	No	-0.540684	0.229981
P39985	POL5	No	-0.29822	1.87013
P39986	SPF1	No	-0.145983	0.949242
P39990	SNU13	No	0.0857143	0.330188
P39993	GEA2	No	0.0859788	0.259455
P39994	PXP1	No	-0.111586	0.301472
P39995	EAF5	No	-0.555342	0.978474
P39996	GTT3	No	-0.316543	0.240795
P39998	EDC3	No	0.181676	0.704221
P40002	MIT1	No	-0.371267	0.418977
P40004	YEA4	No	-0.0989253	0.236413
P40005	GIM4	No	0.585854	0.340915
P40006	IRC22	No	-0.707832	1.59338
P40007	NOP16	No	-0.0703653	0.154084
P40008	FMP52	Yes	0.396651	1.09642
P40010	NUG1	No	-0.0202878	0.117046
P40011		No	0.157059	1.2045
P40012	HEM14	Yes	0.195769	0.894071
P40013	BIM1	No	-0.131233	1.02771
P40015	ISC1	Yes	0.0141163	0.0359241
P40016	RPN3	No	0.118436	1.02
P40017	YAT2	No	-0.144045	0.245789
P40018	SMB1	No	0.056907	0.239428
P40019	CHZ1	No	0.171178	0.945909
P40022		No	0.326332	0.619661
P40024	ARB1	No	-0.0649153	0.815237
P40028	YEN1	No	-0.552018	1.01799
P40029	MXR1	No	0.0996704	1.28389
P40030	ERG28	No	-2.4384	1.6041
P40032	TPA1	No	0.0938848	0.652124
P40033	RSM18	Yes	0.273659	0.547567
P40035	PIC2	Yes	-0.161141	1.29722
P40036	GIP2	No	0.370625	1.02058
P40037	HMF1	Yes	0.150079	0.929111
P40038	PCL6	No	-0.617157	0.713634
P40040	THO1	No	-0.188196	1.83377
P40043	RGI1	No	-0.446165	2.7363
P40045	TDA2	No	0.767391	0.904539
P40046	VTC1	No	-0.274918	3.05512
P40047	ALD5	Yes	0.205166	2.45797
P40050	MRX1	Yes	0.479084	0.729256
P40051	ICP55	Yes	0.755924	1.73136
P40052		No	0.251114	0.639449
P40053	AIM9	Yes	0.185507	1.90788
P40054	SER3	No	0.399322	2.16444
P40055	UTP7	No	-0.109129	0.324249
P40056	GET2	No	0.0829627	0.185119
P40059	DOT6	No	0.554937	2.36213
P40064	NUP157	No	0.301814	1.05714
P40066	GLE2	No	0.113526	0.419597
P40069	KAP123	No	-0.185769	1.58805
P40070	LSM4	No	0.126242	0.608303
P40071	TMN3	No	1.39265	0.668056
P40073	SHO1	No	-0.0542145	0.161428
P40074	AVT6	No	-0.720872	0.839769
P40075	SCS2	No	-0.0203145	0.185982
P40078	NSA2	No	0.0728461	0.448414
P40079	LCP5	No	-0.203444	0.374759
P40080	VFA1	No	-0.263234	0.35387
P40081		No	-0.357896	1.48949
P40084	RTR1	No	-0.584431	0.867333
P40086	COX15	Yes	-0.00895818	0.0329586
P40087	DDI1	No	0.171595	1.50399
P40088	FTR1	Yes	0.140622	0.432867
P40089	LSM5	No	0.619567	0.541245
P40091	PEA2	No	0.399502	1.60539
P40093		No	-0.129106	0.719284
P40094	COG3	No	-1.27319	0.564049
P40096	BUR6	No	0.172637	0.566099
P40098	FMP10	Yes	0.317878	2.38898
P40099	FAU1	Yes	-0.122058	0.265512
P40106	GPP2	No	0.374601	3.05466
P40150	SSB2	No	-0.209458	1.28148
P40154	IES2	No	0.236384	0.465895
P40156	RRG9	Yes	-0.919207	0.514804
P40157	VID27	No	0.32519	0.804184
P40159		No	-0.356483	1.95101
P40160	RIO2	No	-0.151261	0.997987
P40161	RTT106	No	-0.495001	0.90168
P40164	PSY2	No	0.0850913	0.110493
P40165	NNR1	No	0.257022	0.441641
P40168		No	1.61786	1.14382
P40169		No	0.649151	0.721396
P40185	MMF1	Yes	0.19552	1.55494
P40188	RGI2	No	0.218629	0.308324
P40202	CCS1	Yes	-0.363681	1.26707
P40207	ERG29	No	-0.0654723	0.280006
P40208	GID8	No	0.217857	0.304777
P40210	SIP5	No	-0.0843805	0.126302
P40212	RPL13B	No	-0.268101	0.854406
P40214	FDO1	No	0.118894	0.029997
P40215	NDE1	Yes	-0.051541	0.226775
P40217	TIF34	No	-0.131167	0.745334
P40218		No	-0.0349344	0.245021
P40219	OSW5	No	-0.070432	0.0940864
P40302	PRE5	No	0.0155106	0.256929
P40303	PRE6	Yes	-0.41173	2.96062
P40309	KHA1	No	-0.0912787	0.53995
P40312	CYB5	No	-0.0127951	0.0338853
P40317	SOK1	No	0.137916	0.625626
P40318	SSM4	No	0.0816962	0.241634
P40319	ELO3	No	-0.2218	0.581573
P40325	HUA1	No	-0.121	0.20604
P40327	RPT2	No	0.0297972	0.326312
P40328	YTA6	No	-0.289432	1.48987
P40335	PEP8	No	0.360177	0.597449
P40339	RFC4	No	-0.128815	0.580804
P40340	YTA7	No	-0.349368	0.775675
P40341	YTA12	Yes	0.511157	3.01024
P40343	VPS27	No	0.0612704	0.186455
P40344	ATG3	No	0.122493	0.734259
P40345	LRO1	No	0.261042	1.09533
P40347	LTP1	No	-0.553755	2.13307
P40348	RFC2	No	0.0437024	0.300758
P40350	ALG5	No	0.320223	0.687228
P40351	ALG8	No	-0.133723	0.548354
P40354	NTA1	Yes	0.371107	1.63086
P40356	PGD1	No	-0.599081	0.300201
P40357	SEC9	No	-0.413472	0.512791
P40358	JEM1	No	-0.879688	1.96349
P40361		No	-0.537722	1.39057
P40362	UTP18	No	0.0848783	0.0976225
P40363		No	-0.231614	1.25974
P40364	MPM1	Yes	0.688044	3.98757
P40366	DLS1	No	0.554815	1.19563
P40368	NUP82	No	-0.325324	0.223841
P40395	RIC1	No	-0.00962067	0.0154607
P40413	CCT5	No	-0.040266	0.477878
P40414	TPM2	No	0.0995032	0.716028
P40416	ATM1	Yes	-0.730604	0.881476
P40422	RPC10	No	-0.0539589	0.026572
P40433	PFK26	No	0.519641	1.37928
P40438	VTH1	No	0.617232	0.231556
P40442	CSS1	No	0.634282	3.05665
P40452	COA1	Yes	-0.455446	0.254216
P40453	UBP7	No	-0.132364	0.272425
P40454	RRD1	No	0.434673	1.61681
P40457	MLP2	No	-0.201844	1.19538
P40459	PAN6	No	-0.423017	0.562055
P40462	TMA108	No	-0.139915	1.39055
P40463	VHS2	No	-0.20367	0.18412
P40466	FKH1	No	1.00871	0.368643
P40467	ASG1	No	-0.303326	0.278745
P40468	TAO3	No	0.149359	0.353483
P40469	MET18	No	-0.239852	1.12458
P40471	AYR1	Yes	-0.200582	0.782588
P40472	SIM1	No	-0.0336011	0.194211
P40477	NUP159	No	-0.0924161	0.369083
P40480	HOS4	No	0.547331	0.395929
P40481	HPM1	No	0.565787	0.420824
P40482	SEC24	No	-0.224606	0.867143
P40483		No	0.218875	1.70564
P40484	MOB1	No	-0.4368	0.545767
P40485	SLM1	No	0.59909	2.07349
P40487	DPH1	No	-0.224274	0.811962
P40489	XBP1	No	-0.479437	2.29722
P40491	FMC1	Yes	0.269199	0.407197
P40492	FYV10	No	0.109924	0.344437
P40493	BMT5	No	-0.00614866	0.0549311
P40494	PRK1	No	-0.200618	0.377136
P40495	LYS12	Yes	0.0941601	0.39317
P40496	RSM25	Yes	0.135747	0.445691
P40498	UTP25	No	0.0130755	0.0459432
P40499	ICE2	No	0.219939	0.455697
P40501	AVT7	No	0.814384	0.733185
P40502	AIM19	Yes	-0.412224	0.427606
P40504	KTR7	No	0.168959	0.999109
P40505	SDS3	No	-1.21487	1.19723
P40506	CAB2	No	-0.120818	1.07682
P40508		Yes	0.710999	1.1443
P40509	SEC28	No	-0.212996	0.627952
P40510	SER33	No	0.0433222	0.265097
P40511	SPO22	No	1.49059	0.527867
P40513	MAM33	Yes	0.570382	1.82386
P40515	FIS1	Yes	-0.160761	2.04985
P40516	EFM4	No	-0.0615209	0.234022
P40517	YRB2	No	-0.311615	1.62896
P40518	ARC15	Yes	-0.483154	1.32403
P40519		Yes	-0.147612	1.43142
P40523		No	0.256804	0.756537
P40525	RPL34B	No	-0.133854	1.95765
P40527	NEO1	No	-0.175414	1.10141
P40529	AGE2	No	-0.225234	0.989365
P40530	PKP1	Yes	0.355841	0.856789
P40531	GVP36	No	0.0685539	0.595285
P40533	TED1	No	-0.0681693	0.675768
P40535	CST6	No	-0.575594	1.38631
P40540	EMC5	No	-0.0604013	0.360389
P40541	IRR1	No	0.411455	0.361403
P40545	HIS6	No	0.131976	0.328562
P40547	VID28	No	0.251958	1.05355
P40548	SNL1	No	-0.89095	1.11831
P40549	MNT3	No	-0.237721	0.323691
P40550	PDR11	No	1.46926	0.465698
P40553	DOT5	No	-0.132924	0.683527
P40555	NAS2	No	-0.0186062	0.0483391
P40557	EPS1	No	0.188457	0.529609
P40559	INP51	No	1.20739	0.720184
P40561	SGN1	No	-0.52135	1.15166
P40563	AIM21	No	0.4284	1.17887
P40564	DJP1	No	0.0303478	0.251139
P40566	EGH1	No	-0.2847	0.323699
P40576	INA22	Yes	-1.17325	2.44709
P40579		No	0.429773	0.532859
P40580	IRC24	No	0.056675	0.305893
P40581	HYR1	Yes	-0.0484015	0.330891
P40582	GTT1	No	0.132128	0.706116
P40693	RLP7	No	-0.411224	0.72089
P40825	ALA1	Yes	-0.0165456	0.171539
P40850	MKT1	No	0.0305258	0.151943
P40856	SAP185	No	1.20998	1.28743
P40857	PHS1	No	-0.719076	0.317802
P40858	MRPL49	Yes	0.930593	1.33345
P40893	REE1	No	-0.271023	2.59772
P40955	CHS6	No	-0.471283	0.184999
P40956	GTS1	No	-0.0304508	0.111022
P40957	MAD1	No	-0.419422	0.188732
P40958	MAD2	No	-0.4025	0.553711
P40959	MVP1	No	0.530457	0.401682
P40961	PHB1	Yes	0.259375	1.57821
P40962	RTS2	No	0.162457	0.237239
[truncated: 1,737 more rows]

## Sheet: Fig 5e
Uniprot ID	gene_symbol	Mito	log2fc	nlog_p
P08525	QCR8	Yes	-6.86066	2.7291
P32799	COX13	Yes	-6.59823	2.99731
P00401	COX1	Yes	-6.35178	3.61654
P25619	HSP30	No	-5.90076	1.94176
P10963	PCK1	No	-5.63657	5.8434
P37299	QCR10	Yes	-5.58192	2.67712
P09201	FBP1	No	-5.35427	6.12141
P0CX81	CUP1-2	No	-5.20064	3.09928
Q2V2P9	COX26	Yes	-4.99959	4.20638
Q12233	ATP20	Yes	-4.87813	2.71118
P34231		No	-4.64276	1.25655
P10174	COX7	Yes	-4.59798	3.88735
P39932	STL1	No	-4.58333	2.89101
P03873	BI2	Yes	-4.55846	3.89815
P37298	SDH4	Yes	-4.46532	1.99674
P11986	INO1	No	-4.46005	6.25176
P21801	SDH2	Yes	-4.4181	3.37477
P33303	SFC1	Yes	-4.01945	5.0192
Q92392	TY1A-OL	No	-3.89427	5.07085
P38172	MRX3	Yes	-3.88676	3.80022
P81450	ATP18	Yes	-3.87231	4.15044
P43567	AGX1	No	-3.74639	5.79598
P41939	IDP2	No	-3.73188	5.78373
P00128	QCR7	Yes	-3.72207	4.04983
P53732	MRPS12	Yes	-3.68234	3.13179
P32316	ACH1	Yes	-3.68082	8.07188
P25613	ADY2	No	-3.65065	4.28745
P40325	HUA1	No	-3.59888	0.806417
P15380	PUT4	No	-3.58887	3.00944
P0CX09	MAN2	No	-3.58617	1.34652
P04039	COX8	Yes	-3.4637	5.1098
P40550	PDR11	No	-3.40666	1.06118
P38429	SAP30	No	-3.37656	0.60699
P39515	TIM17	Yes	-3.35111	0.795572
P40576	INA22	Yes	-3.34692	4.40631
P30775	MRF1	Yes	-3.33411	3.15985
Q00711	SDH1	Yes	-3.32503	4.07302
P35999	2024-10-01	Yes	-3.28066	2.28154
P50947	PHO23	No	-3.27843	1.36497
P21306	ATP15	Yes	-3.25604	3.48358
Q12031	ICL2	Yes	-3.25206	4.33175
P00127	QCR6	Yes	-3.24003	4.28825
Q12405	LPX1	No	-3.23619	3.49513
P07266	MRS1	Yes	-3.20614	4.66344
P04037	COX4	Yes	-3.18999	3.91097
Q06405	ATP17	Yes	-3.17391	3.95446
P23493	MBR1	No	-3.16755	3.33405
P47177		Yes	-3.16669	3.33089
P34224		Yes	-3.14329	2.68897
P00331	ADH2	No	-3.14005	2.34337
P81449	TIM11	Yes	-3.1327	2.79649
Q12349	ATP14	Yes	-3.12855	3.23297
P20967	KGD1	Yes	-3.11991	4.40618
Q12498	PRM4	No	-3.10821	1.71217
P36014	GPX1	Yes	-3.10482	3.43176
Q03430	RSM28	Yes	-3.08854	4.81433
P17157	PHO85	No	-3.06928	2.91116
O13547	CCW14	No	-3.0292	2.95267
P41816	OYE3	No	-3.02528	1.35852
P08067	RIP1	Yes	-3.01302	4.71589
P38690		No	-3.00161	2.82972
P00424	COX5A	Yes	-2.96602	6.03782
P25376	AGP1	No	-2.94451	2.46195
Q2V2P2		Yes	-2.91781	4.44713
P41697	BUD6	No	-2.91413	5.24876
P19262	KGD2	Yes	-2.89897	4.01084
P32794	AFG2	No	-2.89865	2.40888
P53040	TAF6	No	-2.88029	4.05423
P39108	PEX7	No	-2.87389	3.43719
P39677	MEF2	Yes	-2.86295	7.08612
P07143	CYT1	Yes	-2.85101	3.34436
P32190	GUT1	Yes	-2.82175	3.15734
P53159	MPS2	No	-2.81926	3.93885
P02381	VAR1	Yes	-2.80872	3.91939
Q99189	MTR10	No	-2.75187	5.16234
Q03695		No	-2.7427	1.35792
P0CD91	AQY1	No	-2.73558	1.54972
P25573	MGR1	Yes	-2.73448	4.10088
P53086	KIP3	No	-2.72259	1.07124
Q01519	COX12	Yes	-2.71577	3.42132
P39923	NPR2	No	-2.71084	3.20453
Q07923	LOT6	No	-2.69851	1.9736
P22289	QCR9	Yes	-2.69485	0.840077
P28240	ICL1	No	-2.67442	5.87549
P07255	COX9	Yes	-2.6742	1.67633
P36053	ELF1	No	-2.67227	2.87884
P16547	OM45	Yes	-2.63539	2.29225
Q12165	ATP16	Yes	-2.63295	4.41227
P15732	UBC5	No	-2.61004	1.55238
P32340	NDI1	Yes	-2.59771	3.08845
P19955	YMR31	Yes	-2.58065	5.84254
Q02775	SLU7	No	-2.56387	3.70638
P00175	CYB2	Yes	-2.55823	2.05309
P53323	BUD32	No	-2.55726	2.26831
P38325	OM14	Yes	-2.54699	3.01641
Q12482	AGC1	Yes	-2.53735	2.14815
Q12289	CRC1	Yes	-2.52743	2.76466
P22209	KIN3	No	-2.518	2.18844
P07256	COR1	Yes	-2.48565	3.48257
P53968	CRZ1	No	-2.47055	1.46331
P04821	CDC25	No	-2.45642	1.97927
P53107	YRB30	No	-2.45177	2.83082
Q07534	HEM25	Yes	-2.44549	0.993719
P31109	SNC1	No	-2.44469	1.65683
P00890	CIT1	Yes	-2.42609	3.25763
Q07540	YFH1	Yes	-2.41811	1.24921
P33327	GDH2	No	-2.4175	3.29412
P00830	ATP2	Yes	-2.40988	4.58476
Q03557	HER2	Yes	-2.4055	1.79527
Q07500	NDE2	Yes	-2.40349	2.34017
P08417	FUM1	Yes	-2.39677	4.30325
P15938	PRP16	No	-2.38159	1.08854
Q06651	PIB1	No	-2.33981	1.07798
P53298	OKP1	No	-2.32043	3.55928
P17505	MDH1	Yes	-2.30205	4.44994
P40043	RGI1	No	-2.29937	1.10347
P53753	DSE4	No	-2.29229	1.844
Q12359	ATO3	No	-2.28919	3.06257
P32842	VMA11	No	-2.28458	2.00576
P53316		No	-2.28303	5.33721
Q99297	ODC2	Yes	-2.27359	3.20621
P32493	AEP1	Yes	-2.24452	1.88362
P38319	TDP1	No	-2.22514	0.912102
P38191	MOH1	No	-2.22338	1.91949
Q07651	FMP45	No	-2.21994	0.626605
Q02771	PET117	Yes	-2.21537	1.05546
P43635	CIT3	Yes	-2.20902	1.02706
Q05809	COA4	Yes	-2.20744	1.27214
Q03153	ATP25	Yes	-2.19515	3.05255
P47130	CSN12	No	-2.19444	0.926604
P10849	MTF2	Yes	-2.19418	2.03696
P40530	PKP1	Yes	-2.18878	3.49205
Q12204		Yes	-2.17932	2.54944
Q02336	ADA2	No	-2.17505	1.6142
P53266	SHY1	Yes	-2.16347	1.74003
P36112	MIC60	Yes	-2.1585	4.36445
Q12508	RMD5	No	-2.15542	2.00637
P23641	MIR1	Yes	-2.15248	6.85145
P53728	CPR8	No	-2.14718	2.19458
P40561	SGN1	No	-2.14056	2.68167
P48015	GCV1	Yes	-2.12961	3.98823
P10663	MRP2	Yes	-2.12916	1.326
P38137	PCS60	No	-2.12397	3.98076
P80235	YAT1	Yes	-2.1239	5.29988
P38239		No	-2.12197	2.70483
Q04673	SSL1	No	-2.10533	2.63005
P50087	MIC26	Yes	-2.09697	3.64913
Q04602	VBA4	No	-2.09307	0.991645
P30283	CLB5	No	-2.08893	2.45646
P32836	GSP2	No	-2.08591	0.982463
P40502	AIM19	Yes	-2.08328	1.3055
Q01574	ACS1	No	-2.07698	1.37957
P38887		No	-2.07336	0.645902
P28263	UBC8	No	-2.0719	1.99165
P00410	COX2	Yes	-2.05928	8.02624
P40219	OSW5	No	-2.05806	1.0578
P07251	ATP1	Yes	-2.05773	5.19125
P07257	QCR2	Yes	-2.05644	3.41543
P20840	SAG1	No	-2.05352	2.18263
P33311	MDL2	Yes	-2.0518	4.3815
P47052		Yes	-2.04844	1.7721
P32907	ATO2	No	-2.04716	1.60622
P32191	GUT2	Yes	-2.04013	3.36455
P38212	RCR1	No	-2.02529	2.1835
P53918	ESBP6	Yes	-2.0164	2.24872
P39726	GCV3	Yes	-2.0073	2.53034
P53230	TAM41	Yes	-2.00319	3.8277
Q02889	MGR2	Yes	-2.00252	2.25859
P46943	GUF1	Yes	-1.99292	2.91651
Q99325	ATG40	No	-1.97938	1.32185
Q05521	DPP1	No	-1.97742	1.75454
P53980		No	-1.97333	1.4465
P50945	MIC27	Yes	-1.97311	2.67063
P50076	DIE2	No	-1.96814	2.31352
P19414	ACO1	Yes	-1.96745	3.22088
P39006	PSD1	Yes	-1.96721	2.35569
P36010	YNK1	Yes	-1.96056	4.67379
P12684	HMG2	No	-1.95948	3.85725
P41903	TES1	Yes	-1.95074	2.20824
Q04689	AIM32	Yes	-1.95058	3.48282
Q12510	CMR1	No	-1.94548	2.89392
P40508		Yes	-1.93657	1.25343
Q12511	PTC5	Yes	-1.93657	4.54019
Q99220	YOS9	No	-1.93361	2.01978
P36132	KAE1	No	-1.93123	1.45565
Q02205	MEH1	No	-1.92783	2.19594
P47009		No	-1.92477	1.28234
P32461	DPH2	No	-1.92406	2.53646
O13329	FOB1	No	-1.92097	2.89219
Q01329	PTA1	No	-1.91627	1.45634
P05626	ATP4	Yes	-1.91479	3.29892
Q12200	NCR1	No	-1.90682	2.5
P53189	SCW11	No	-1.90122	1.39358
Q02950	MRP51	Yes	-1.89934	3.07592
P22134	MAG1	No	-1.89792	0.566023
P08593	MSS18	Yes	-1.89588	1.61794
Q02207	FOX2	No	-1.88922	2.15458
P24814	GRR1	No	-1.88648	0.840405
Q06592	HPA2	No	-1.88645	2.35671
P46998	FMP33	Yes	-1.88363	1.70037
P39928	SLN1	No	-1.88297	0.728702
P40086	COX15	Yes	-1.88083	3.69445
P18239	PET9	Yes	-1.88065	4.63052
A5Z2X5		Yes	-1.88026	3.1013
P18411	FUN14	Yes	-1.87869	0.737083
P24309	DBR1	No	-1.87623	3.69003
P38971	ALP1	No	-1.86958	2.48634
P14359	SNA3	No	-1.86836	3.9769
P30952	MLS1	No	-1.85563	5.88588
P38741	RIM4	No	-1.85561	3.78591
P38763		No	-1.84868	1.41615
P53904	ALF1	No	-1.84153	0.629871
P40169		No	-1.84108	0.826162
P39518	FAA2	No	-1.81711	1.9303
P22133	MDH2	No	-1.81273	5.82398
O14464	RTC6	Yes	-1.81241	1.146
P38009	ADE17	No	-1.80996	1.91083
Q12412	PNS1	No	-1.80058	1.52273
P39526	LAA1	No	-1.79615	5.52211
P01097	INH1	Yes	-1.79596	4.94494
P33421	SDH3	Yes	-1.78595	3.17844
P53886	APC1	No	-1.78392	1.76157
Q05031	DFG5	No	-1.77895	3.09677
P35206	CSG2	No	-1.77603	2.28247
Q04500	UTP14	No	-1.77314	1.29998
Q12189	RKI1	No	-1.77069	2.70077
Q05998	THI7	No	-1.76631	1.93093
P40516	EFM4	No	-1.76213	1.31297
P40168		No	-1.75892	0.793457
P80967	TOM5	Yes	-1.75073	0.679733
P53721	RCF2	Yes	-1.74907	3.30636
Q12328	TIM22	Yes	-1.74785	1.94121
P30902	ATP7	Yes	-1.74536	3.57234
P04840	POR1	Yes	-1.74506	3.82329
P24521	ERG8	No	-1.74338	3.40072
Q08269	ALR1	No	-1.73236	1.06045
P53855	ATG2	No	-1.73226	1.80361
Q03201	RSM10	Yes	-1.72305	2.81786
P53170	PKP2	Yes	-1.72077	0.929388
Q06892	POS5	Yes	-1.71666	3.12993
P0CT04	PBI2	No	-1.71471	2.74874
P48240	MTR3	No	-1.71134	1.73666
P53082	BOL2	No	-1.71026	1.0753
P38840	ARO9	No	-1.70874	3.90482
P32339	HMX1	No	-1.703	3.08581
Q02873		Yes	-1.70062	0.95177
P38759	VPS29	No	-1.69768	3.66013
P50088	SPG1	Yes	-1.69451	1.08384
Q96VH5	MIC10	Yes	-1.68349	2.85818
P06777	RAD1	No	-1.67705	1.43859
Q12016	VPS68	No	-1.66945	1.2629
P09624	LPD1	Yes	-1.66851	4.3938
P39525	CEM1	Yes	-1.66184	0.906199
Q12178	FCY1	No	-1.65833	4.52461
P0CH09	RPL40B	No	-1.65454	1.38328
P0CX26	RPL43B	No	-1.65058	4.65829
P35731	OAR1	Yes	-1.64023	0.976992
P53982	IDP3	No	-1.63355	0.733055
Q02773	RPM2	Yes	-1.6312	2.26558
P38122	ECM31	Yes	-1.62991	3.45527
Q12292	ATG34	No	-1.62223	0.738062
P53171	GEP7	Yes	-1.62106	1.04853
P53286	BTN2	No	-1.61646	1.17562
P39994	PXP1	No	-1.61183	3.67312
P38811	TRA1	No	-1.60405	6.19265
P40028	YEN1	No	-1.60226	3.51484
P53214	MTL1	No	-1.597	1.74542
P09457	ATP5	Yes	-1.59372	3.24093
Q12205	MNL2	No	-1.59253	2.16733
P43594	MIC19	Yes	-1.58403	3.29131
P40017	YAT2	No	-1.58403	3.90607
P00427	COX6	Yes	-1.58125	2.55627
Q06543	GPN3	No	-1.57621	1.11977
P43611	OSW7	No	-1.56351	0.789553
P32350	KNS1	No	-1.55516	1.24723
P38174	MAP2	No	-1.55366	3.70053
P17119	KAR3	No	-1.55337	0.545107
P38352	SAF1	No	-1.54634	1.33514
Q12158	MCD1	Yes	-1.54516	1.20772
P0CW40	IMA3	No	-1.52874	3.01995
P53960		No	-1.52817	2.7543
Q05015	FSH2	No	-1.52817	0.906571
P53725	MPP6	No	-1.5257	1.18408
Q06170		No	-1.52528	3.64609
P04786	TOP1	No	-1.52212	3.39721
P27680	COQ3	Yes	-1.51656	0.851902
P47083	MPP10	No	-1.50911	5.34464
Q02883	FMP30	Yes	-1.50898	4.26356
P47127	AIM24	Yes	-1.50801	3.46353
P53104	ATG1	No	-1.50022	3.07219
P19658	EXO70	No	-1.49915	1.88478
Q06672	TSR2	No	-1.49297	1.4971
P40547	VID28	No	-1.49133	1.73152
Q03028	ODC1	Yes	-1.46808	4.22293
P13434	HAP3	No	-1.46771	1.29757
P38295	EHT1	No	-1.46733	3.19115
P38341	MIC12	Yes	-1.45676	3.23283
P39003	HXT6	No	-1.45668	1.14445
P40957	MAD1	No	-1.45218	0.758813
Q12333	FRE7	No	-1.45214	2.66742
P42847	MRPS18	Yes	-1.44624	1.55043
P32524	PRP21	No	-1.44521	2.72683
P19956	MRPL44	Yes	-1.44127	2.12569
P40494	PRK1	No	-1.43927	1.14442
Q03829	MME1	Yes	-1.43862	0.817495
P47771	ALD2	No	-1.43481	1.94946
Q07655	WHI4	No	-1.43351	1.14832
Q03323	SDC1	No	-1.43348	0.784746
P40549	MNT3	No	-1.42586	1.21263
Q08162	DIS3	No	-1.41603	5.31623
P16892	FUS3	No	-1.41078	2.84124
Q08268	MCH4	No	-1.40571	0.727547
P41896	TFG2	No	-1.40079	2.70582
Q05498	FCF1	No	-1.39635	0.562558
P53130	GPG1	No	-1.39427	0.465099
P53064	RTF1	No	-1.39064	3.64029
P38208	POP8	No	-1.39053	0.425423
P38627	URA8	No	-1.3864	1.90194
P36035	JEN1	No	-1.38578	3.90493
P34237	COY1	No	-1.37972	2.51306
P40004	YEA4	No	-1.3788	0.915261
P38999	LYS9	No	-1.36226	3.6905
Q08650	DGA1	No	-1.36207	0.647457
Q01217	ARG5,6	Yes	-1.35795	5.31937
P39708	GDH3	No	-1.35443	2.85355
Q05892	COQ11	Yes	-1.35316	2.82114
Q12428	PDH1	Yes	-1.34998	1.95283
P43612	SAP155	No	-1.34666	2.69936
P40480	HOS4	No	-1.34631	0.631019
P40080	VFA1	No	-1.34631	0.736592
P38077	ATP3	Yes	-1.34437	5.25224
Q04772	IRC21	No	-1.34339	1.01763
P22204	DBF2	No	-1.34098	2.52326
P38079	YRO2	Yes	-1.34046	3.62225
P38120	MRPS9	Yes	-1.33807	3.33579
P38280	YSW1	No	-1.33463	0.409688
P11353	HEM13	No	-1.33274	3.09084
P38878	LNP1	No	-1.33116	2.80392
P42826	XKS1	No	-1.33113	3.68517
P38927	REV7	Yes	-1.32888	1.50103
P34251		No	-1.32487	1.11838
P49367	LYS4	Yes	-1.3213	4.30138
Q04951	SCW10	No	-1.31861	0.841844
P81451	ATP19	Yes	-1.31479	1.69106
Q03976	RSM24	Yes	-1.31428	3.9772
P46681	DLD2	Yes	-1.31426	2.93719
Q12345	IES3	No	-1.30728	0.816117
P53538	SSU72	No	-1.29246	2.52254
Q12025	EMC10	No	-1.28582	3.26705
Q08911	FDH1	No	-1.28376	2.54031
P46950	SNG1	No	-1.2832	0.534785
P31334	MRPL9	Yes	-1.28289	3.66845
P53196	RPN14	No	-1.27974	1.90096
P03875	AI1	Yes	-1.27128	0.849867
Q92316	OST5	No	-1.2654	0.670014
Q3E7A4	CMC2	Yes	-1.25346	2.71336
Q3E824		Yes	-1.25115	2.96008
P26725	YUR1	No	-1.2476	0.643193
P08004	CHS1	No	-1.24752	0.656359
Q06510	TAZ1	Yes	-1.24177	0.602438
Q04183	TRS120	No	-1.23998	2.21046
Q03656	SKY1	No	-1.23989	1.47473
Q12046	CWC2	No	-1.23976	0.62537
P43545	SNZ3	No	-1.23879	4.33821
P53878		No	-1.23871	1.81374
P40505	SDS3	No	-1.23072	1.47757
P11709	BIK1	No	-1.22963	1.7043
P53312	LSC2	Yes	-1.22638	2.42031
Q04199	CAC2	No	-1.22416	0.795862
P25369	LSB5	No	-1.22362	2.41604
P43574	GAT1	No	-1.22334	2.57829
Q08438	VHS3	No	-1.22334	0.990598
P14737	RAD9	No	-1.22273	2.37498
Q12206	WTM2	No	-1.22035	0.874726
P22470	SAN1	No	-1.21528	0.689471
P54867	SLG1	No	-1.21344	0.462752
P40364	MPM1	Yes	-1.2129	1.62862
Q03254	FCP1	No	-1.20977	1.10188
P41910	MAF1	No	-1.20921	1.35906
P38064	MRPL16	Yes	-1.20564	2.5871
P33417	IXR1	No	-1.20492	1.61642
Q07505		No	-1.20288	3.24293
P39012	GAA1	No	-1.20252	1.94278
P38819	ERP5	No	-1.19961	2.24732
P43122	QRI7	Yes	-1.19959	2.5568
P38869	SVP26	No	-1.19517	0.401169
P32660	DNF1	No	-1.19494	3.01954
Q12284	ERV2	No	-1.1921	1.79542
P20053	PRP4	No	-1.19146	4.09077
P38790	HTD2	Yes	-1.18864	2.25753
P07275	PUT2	Yes	-1.18837	3.24199
P22136	AEP2	Yes	-1.18706	3.51323
P42951	LSB6	No	-1.18666	1.5202
P25604	STP22	No	-1.18376	1.92369
P04803	MSW1	Yes	-1.18367	0.845266
P28795	PEX3	No	-1.17773	0.735086
P40358	JEM1	No	-1.17314	1.08455
P40468	TAO3	No	-1.17299	1.30173
Q04458	HFD1	Yes	-1.167	1.49399
Q07528	ATG20	No	-1.16644	1.42157
P34228	SEF1	No	-1.16598	1.41443
P53070	MTO1	Yes	-1.16555	2.84175
P09950	HEM1	Yes	-1.16498	0.791033
P43569	CAF16	No	-1.15798	3.65484
Q08581	SLK19	No	-1.15687	0.990122
P37370	VRP1	No	-1.15668	4.69464
P38909	CYC2	Yes	-1.1544	1.16525
P34220		Yes	-1.14888	1.39253
P48016	ATH1	No	-1.14888	1.97277
Q03012	SPP1	No	-1.14743	1.04729
P54964	REX2	Yes	-1.1469	4.18591
P11792	SCH9	No	-1.1457	2.17061
P31755	OCH1	No	-1.14102	2.21069
P07248	ADR1	No	-1.13655	3.36229
P07991	CAR2	No	-1.1365	2.41896
P39722	GEM1	Yes	-1.13624	0.870873
P32796	CAT2	Yes	-1.13485	1.57687
P31385	DEP1	No	-1.13421	1.40144
P23561	STE11	No	-1.13096	1.70797
P39676	YHB1	Yes	-1.12838	3.3905
Q06630	MHR1	Yes	-1.12769	2.38286
P18851	STE4	No	-1.12663	0.683895
P40210	SIP5	No	-1.12575	1.60518
Q12156	AIM7	No	-1.12085	2.62392
P32419	MDH3	No	-1.11895	2.36924
P32606	PET127	Yes	-1.11413	1.97159
Q12010	YPQ1	No	-1.1125	0.644138
Q01448	HPC2	No	-1.11192	1.97358
P40208	GID8	No	-1.10939	1.30771
P08425	MSF1	Yes	-1.10825	1.28799
P47170	IML1	No	-1.10316	3.13938
Q12362	RIB2	No	-1.09941	0.920913
P43598	IGD1	No	-1.09825	1.327
P41909	PXA1	No	-1.09701	0.753994
P53598	LSC1	Yes	-1.0968	3.2383
P28789	HEM3	No	-1.09603	2.6702
Q08886	GPB1	No	-1.09537	1.03162
P37262	SOL2	No	-1.09389	1.94737
P53203	PEX31	No	-1.09345	1.80253
P23595	PPH22	No	-1.09268	3.9253
P40959	MVP1	No	-1.09132	1.36294
P34243	HCS1	No	-1.08977	1.12826
Q08023	FMP25	Yes	-1.08816	2.41867
P25367	RNQ1	No	-1.08707	4.92845
Q04172	SHE9	Yes	-1.08344	1.36144
P43571	BST1	No	-1.07959	0.625893
P38297	FZO1	Yes	-1.07853	1.40611
P25373	GRX1	No	-1.07496	1.0274
Q06408	ARO10	No	-1.0744	4.23053
P53839	GOR1	No	-1.07398	1.95303
Q04307	RPC11	No	-1.07307	1.09116
P53318	COQ6	Yes	-1.07139	1.98817
P38702	LEU5	Yes	-1.07126	0.848475
P36104	SWD2	No	-1.0711	2.18525
Q12343	MED4	No	-1.071	3.02129
P49954	NIT3	Yes	-1.07043	2.98004
P53848	FOL1	Yes	-1.07034	2.11992
P17558	PET123	Yes	-1.07021	2.76214
P38071	ETR1	Yes	-1.06685	2.51966
Q3E756		No	-1.06588	1.57842
P06243	CDC7	No	-1.06062	0.837737
P39533	ACO2	Yes	-1.05973	3.22475
Q08227	INP54	No	-1.05679	2.05097
Q00402	NUM1	No	-1.05335	3.24101
Q02933	RNY1	No	-1.05187	1.44104
Q3E841		No	-1.04845	0.622247
P39713	BDH2	No	-1.04818	0.404355
P25719	CPR3	Yes	-1.04725	3.98161
Q99181	HSH49	No	-1.04403	0.434307
P40548	SNL1	No	-1.04234	0.747699
P19657	PMA2	No	-1.04227	0.901255
P39016	MPT5	No	-1.04088	2.35351
P27882	ERV1	Yes	-1.04025	2.78933
P32336	NUD1	No	-1.03868	1.09752
P38696	ARP1	No	-1.03762	0.723317
P25566	MXR2	Yes	-1.03667	2.91472
P38860	MTG2	Yes	-1.0361	0.779063
Q05584	GLO2	No	-1.03452	2.36318
P53039	YIP1	No	-1.03452	1.41095
P40416	ATM1	Yes	-1.03269	0.727533
Q12191	BUG1	No	-1.03167	2.55242
Q04223		Yes	-1.03034	1.74876
P16639	ATE1	No	-1.02992	1.00346
P43563	MOB2	No	-1.02583	4.28101
P20436	RPB8	No	-1.02448	2.81062
P46995	SET2	No	-1.02354	0.598532
P09620	KEX1	No	-1.02066	3.94572
Q01163	RSM23	Yes	-1.01891	4.97217
P43617		Yes	-1.01676	1.02069
P32378	COQ2	Yes	-1.01657	0.880702
P06778	RAD52	No	-1.01654	1.80512
P39904	VPS52	No	-1.00857	1.3429
P46969	RPE1	No	-1.00804	4.27962
Q00578	SSL2	No	-1.00799	1.40719
Q08822	CIR2	Yes	-1.00605	3.60198
Q07458	RXT3	No	-1.00477	0.316367
P20485	CKI1	No	-1.00454	3.55238
P54781	ERG5	No	-1.00175	1.5913
P18480	SNF5	No	-1.00107	0.127661
Q07549	SNA4	No	-1.0008	2.32755
P53896	PGA1	No	-1.00032	0.527344
P32644	ECM32	No	-0.998449	1.49835
P47110	POL32	No	-0.998437	2.59023
P36520	MRPL10	Yes	-0.997943	4.63265
P32317	AFG1	Yes	-0.997283	2.49081
Q12175	MSH5	No	-0.994833	0.939675
Q08561	IES4	No	-0.991875	1.82553
Q12697	YPK9	No	-0.991434	0.508586
P28817	EHD3	Yes	-0.990089	2.1362
P36056	RSM22	Yes	-0.9882	2.82371
Q03714	USA1	No	-0.987879	0.747425
P38068	GRX7	No	-0.987228	4.24764
P16622	HEM15	Yes	-0.986086	2.03715
P22516	CHL1	No	-0.984763	2.00857
Q12497	FMP16	Yes	-0.984634	0.458944
P80210	ADE12	No	-0.980766	2.29164
P36150	MET1	No	-0.978419	3.36854
Q12221	PUF2	No	-0.97781	1.1136
Q12117	MRH1	No	-0.977555	3.93273
Q12108	RTC5	No	-0.976008	2.00748
P15992	HSP26	No	-0.972845	2.28284
Q12034	SLF1	No	-0.972487	3.9033
P34227	PRX1	Yes	-0.972356	2.02887
P38691	KSP1	No	-0.971272	1.42503
P32775	GLC3	No	-0.968173	1.52747
Q08923	CTI6	No	-0.967182	1.32572
Q04233	GIS4	No	-0.96676	0.537383
P53332	CAB4	No	-0.965498	2.7972
P16965	STF2	No	-0.963925	0.930622
P21954	IDP1	Yes	-0.960525	6.67772
Q04562	TMN2	No	-0.959504	1.11504
P39542		No	-0.95628	0.512012
Q03691	ROT1	No	-0.955701	2.54121
Q12297	TAF3	No	-0.950175	3.04393
P32787	MGM101	Yes	-0.94977	2.56195
P19454	CKA2	No	-0.949618	3.57997
Q12133	SPC3	No	-0.949014	2.78553
P25515	VMA3	No	-0.948936	3.27934
Q04410	GRH1	No	-0.943656	1.99934
Q08223	AIM39	Yes	-0.943353	1.20805
P40994	ARF3	No	-0.939191	1.65856
Q04081	PPM1	No	-0.932231	2.3062
P27796	POT1	Yes	-0.931714	1.72365
Q03330	GCN5	No	-0.931651	1.76238
P53219	IMO32	Yes	-0.929253	3.82392
P54007		No	-0.928757	0.683773
P32839	BCS1	Yes	-0.927263	3.31548
Q08685	CLP1	No	-0.926421	3.24754
Q02872		No	-0.924414	0.81325
P53344	COS6	No	-0.923927	0.637831
P25044	PTP1	No	-0.922475	1.4552
P38998	LYS1	No	-0.920326	2.71721
P40515	FIS1	Yes	-0.913503	1.20444
P47085	MHO1	No	-0.912374	3.09956
P36534	MRPL40	Yes	-0.908333	2.31165
P22354	MRPL20	Yes	-0.907413	4.66241
Q01590	SED5	No	-0.907399	0.807187
P39520	IFH1	No	-0.906359	0.369788
P40580	IRC24	No	-0.905721	2.64648
P36069	PMU1	No	-0.905383	2.77377
P17649	UGA1	No	-0.905264	2.30154
P14843	ARO3	No	-0.903823	5.91291
P21771	MRPS28	Yes	-0.903599	2.91894
P36532	MRPL37	Yes	-0.90049	0.616526
P25654		No	-0.899885	2.57851
P46957	POL31	No	-0.899815	1.54189
P53095	DSD1	No	-0.895694	1.61143
P47131		Yes	-0.894118	0.283259
P14682	CDC34	No	-0.894053	0.935452
Q08199	SIL1	No	-0.892745	1.42366
P50896	PSP1	No	-0.892731	1.00789
P32875	LIP5	Yes	-0.891363	3.64191
Q06152		No	-0.890515	1.56578
Q12044	RCN2	No	-0.88991	2.16995
P40363		No	-0.889332	2.03637
Q03407	PKH1	No	-0.888813	2.21546
P06208	LEU4	Yes	-0.887213	2.77721
P39718	PEX22	No	-0.886614	0.683086
P36525	MRPL24	Yes	-0.886246	2.67041
P38809		No	-0.882812	0.785847
P47165	XPT1	No	-0.880939	1.85336
P40051	ICP55	Yes	-0.880929	1.44168
Q03496	TRM732	No	-0.879699	2.39417
P40035	PIC2	Yes	-0.871502	4.2215
P16467	PDC5	No	-0.870037	0.251927
Q12363	WTM1	No	-0.869455	1.7724
Q08914	HSP33	No	-0.86718	1.94283
P53077	MTC3	Yes	-0.865772	1.40969
P32893	TRS65	No	-0.865529	0.504389
P40357	SEC9	No	-0.864937	1.10458
P25353	NPP1	No	-0.862677	2.81105
Q99296		No	-0.86204	0.759631
P28834	IDH1	Yes	-0.86187	2.68035
P21372	PRP5	No	-0.857245	4.18361
Q04372	TAP42	No	-0.85651	0.32452
P38801	LRP1	No	-0.856145	0.226721
P53954	ALG11	No	-0.853935	0.988203
P18900	COQ1	Yes	-0.853304	2.63704
Q12466	TCB1	No	-0.850796	2.22779
P00431	CCP1	Yes	-0.85025	2.25992
Q07395	SYO1	No	-0.844163	0.292373
P38177		No	-0.841514	0.799075
P53722	ATP23	Yes	-0.841097	1.03792
P38969	PNT1	Yes	-0.837856	1.29354
P22224	SEC15	No	-0.836611	2.24744
P35183	AST1	No	-0.834684	0.496498
P35718	RPC25	No	-0.82934	2.11062
P36060	MCR1	Yes	-0.829086	1.37262
P53215	THG1	No	-0.828977	1.87325
P53895	ASI2	No	-0.827081	2.60891
P36039	EMC3	No	-0.8258	0.60473
P48526	ISM1	Yes	-0.824829	2.34746
P40368	NUP82	No	-0.824147	2.43483
P10363	PRI1	No	-0.823093	1.76451
P35181	APS1	No	-0.821621	1.77007
P40165	NNR1	No	-0.819613	0.726228
P38812	GEP4	Yes	-0.819247	0.648528
Q07589		No	-0.819075	2.85917
P23594	PPH21	No	-0.818021	2.35496
P38821	APE4	No	-0.816821	2.56823
P53507	TOM7	Yes	-0.816718	0.751652
Q12163	NBP2	No	-0.814567	0.82174
P53858	BNI4	No	-0.814412	0.949929
P02992	TUF1	Yes	-0.813911	3.20281
Q3E776		Yes	-0.809743	1.2796
P40081		No	-0.808575	2.37321
P38070	YPK3	No	-0.807981	2.28765
P38758	TDA3	No	-0.806601	2.05052
Q06538	CSC1	No	-0.804199	0.840772
P38331		No	-0.803645	0.282943
Q03266	ABZ2	No	-0.799034	2.28725
P39081	PCF11	No	-0.794182	2.86717
P40052		No	-0.793772	1.23589
Q03281	HEH2	No	-0.79368	1.09193
Q06682	UBX5	No	-0.792346	1.07543
Q04406	EMI1	Yes	-0.786835	1.03314
P09734	TUB3	No	-0.784474	4.55377
Q12509	ARP6	No	-0.783404	2.7822
P24720	MNE1	Yes	-0.781422	0.53634
Q12245	POC4	No	-0.779945	0.55347
P32902	MRP4	Yes	-0.779935	4.06676
P23642	VAN1	No	-0.779678	3.20761
P43616	DUG1	Yes	-0.779096	3.21733
P40496	RSM25	Yes	-0.777964	3.26549
Q03435	NHP10	No	-0.777934	1.60876
P22855	AMS1	No	-0.777306	2.37537
Q08960	TYW1	No	-0.77662	1.63309
Q12093	SLM3	Yes	-0.774855	1.22476
Q06497	ANT1	No	-0.774095	1.08666
P53275		No	-0.773672	0.41809
P38968	SEC31	No	-0.772166	5.19647
P36151		Yes	-0.767785	3.12611
Q03954	SPC19	Yes	-0.767668	0.552464
P40002	MIT1	No	-0.766323	0.577403
Q06675	MCM21	No	-0.765688	0.501249
Q12489		No	-0.7632	0.903846
P38784	VMA22	No	-0.763074	1.36754
Q02608	MRPS16	Yes	-0.763062	2.10179
Q04437	YKU80	No	-0.762835	1.02969
P27466	CMK1	No	-0.762393	1.27552
Q12379	SWM1	No	-0.761953	0.767577
P04710	AAC1	Yes	-0.759951	1.66202
Q99395		No	-0.759726	0.674702
P46675	STU2	No	-0.758697	0.898075
Q3E846	COA6	Yes	-0.757727	2.98688
P53305	RSM27	Yes	-0.756957	4.35313
Q04013	YHM2	Yes	-0.756122	4.23424
P06104	RAD6	No	-0.753279	0.548361
Q07834		No	-0.752397	0.77585
P28003	FUN19	No	-0.752362	0.644875
Q12374	NCA2	Yes	-0.75172	1.60533
P32904	MRPL6	Yes	-0.75068	2.1482
Q12038	SRO7	No	-0.750465	0.756585
Q12003	ENV7	No	-0.749001	0.285652
Q07800	PSR1	No	-0.745144	2.35083
P40343	VPS27	No	-0.744686	3.68209
P53172	SDS23	No	-0.743307	1.6719
P53094	MDS3	No	-0.74226	1.0986
P11433	CDC24	No	-0.742119	2.93984
P53045	ERG25	No	-0.741285	0.585088
P32505	NAB2	No	-0.741199	1.06156
P47084	MRX12	Yes	-0.740103	3.59535
P38080	AKL1	No	-0.739356	1.26967
P38216		No	-0.739051	1.19611
P47016	NIT2	Yes	-0.737477	1.60849
Q03772	CWC15	No	-0.73693	0.686939
P09547	SWI1	No	-0.734979	0.924834
Q12335	PST2	No	-0.734681	1.75938
P38090	AGP2	No	-0.734652	0.919756
P38305	AIM4	No	-0.73425	0.29179
P89105	CTR9	No	-0.734125	1.25063
Q08831	VTS1	No	-0.733605	0.724878
P40559	INP51	No	-0.732039	0.561497
P32319	PEP1	No	-0.731648	3.34207
P22211	NPR1	No	-0.731146	1.72573
P23202	URE2	No	-0.730638	4.57722
Q12386	ARP8	No	-0.729165	2.66909
P48562	CLA4	No	-0.728781	0.437121
P32891	DLD1	Yes	-0.727701	1.40097
P32476	ERG1	No	-0.727428	0.722168
P38235		No	-0.726009	2.08416
Q04235	TRM12	No	-0.725547	0.5437
P53274		No	-0.725498	1.02137
Q12308	TFC8	No	-0.724929	0.252358
P38084	BAP2	No	-0.72427	1.13289
P37292	SHM1	Yes	-0.723667	4.77878
P53313	SDA1	No	-0.721336	0.311264
P32843	YME2	Yes	-0.721165	1.51223
Q12354		Yes	-0.720889	1.35873
P38304	MED8	No	-0.71785	0.857943
Q12055	FAP7	No	-0.71759	2.29407
P38747	OTU2	No	-0.716129	2.98179
P13712	MSI1	No	-0.71578	0.610987
P25358	ELO2	No	-0.715459	1.34966
P40215	NDE1	Yes	-0.715393	3.5101
Q99210		No	-0.714828	2.25771
P33328	SNC2	No	-0.71443	3.10493
P38818	CTM1	No	-0.713902	1.18016
P53917	FAR11	No	-0.712747	0.736977
P49573	CTR1	No	-0.711695	2.9663
Q06058	SEI1	No	-0.710552	0.699518
P40074	AVT6	No	-0.708508	0.493375
Q08686	TUM1	Yes	-0.706996	3.55891
P53952		No	-0.706632	0.32922
P36088		No	-0.704457	1.06359
P40159		No	-0.703593	1.92171
P32642	GRX4	No	-0.702792	2.32171
P43554	SWP82	No	-0.702515	1.01897
P13433	RPO41	Yes	-0.700618	2.68452
P32347	HEM12	No	-0.700509	2.47595
P53220	TIM21	Yes	-0.70034	1.29879
Q08562	ULS1	No	-0.700155	0.48888
P38861	NMD3	No	-0.699533	2.44413
P38962	TVP23	No	-0.699365	2.13536
P53243		No	-0.694945	0.43181
Q05778	PBA1	No	-0.694698	3.26372
Q06485	ATG33	Yes	-0.693773	1.60771
P35734	ASK1	No	-0.692202	2.0389
P53734	DBP6	No	-0.69194	0.336856
Q12402	YOP1	No	-0.689909	2.15937
P42937	YCH1	No	-0.689847	1.74634
Q12427	STB3	No	-0.689715	1.35151
Q06089		Yes	-0.688691	0.591471
Q06188		No	-0.688403	1.99503
P53849	GIS2	No	-0.687192	1.79853
Q02455	MLP1	No	-0.687044	3.4731
Q12124	MED2	No	-0.68451	0.391476
P39952	OXA1	Yes	-0.683358	1.6979
P18962	DAP2	No	-0.683247	1.53111
Q03208		No	-0.682896	2.10243
Q12207	NCE102	No	-0.682826	1.73387
Q12239		No	-0.682516	0.796235
P32486	KRE6	No	-0.682434	0.995631
P22148	MSN1	No	-0.681254	0.900489
Q06146		No	-0.680881	5.24709
Q03233	ADD37	No	-0.680812	0.691521
P28241	IDH2	Yes	-0.67975	2.61851
P33310	MDL1	Yes	-0.679023	1.60724
Q12403	ERP3	No	-0.674133	1.99792
P32598	GLC7	No	-0.670989	3.4084
Q12287	COX17	Yes	-0.670451	1.31556
P32528	DUR1,2	No	-0.669941	2.26027
P34222	PTH2	Yes	-0.669819	3.41459
P27697	COQ8	Yes	-0.668615	1.2522
Q9URQ3	TAD3	No	-0.667513	1.66986
Q3E795		No	-0.667512	3.64351
P32432	SFP1	No	-0.667348	0.553618
P13130	SPS100	No	-0.666759	0.281634
P00924	ENO1	Yes	-0.66668	2.15505
Q3E6R5		Yes	-0.665877	1.18759
P47190	PMT3	No	-0.665438	2.92918
P06245	TPK2	No	-0.665395	1.63875
P12753	RAD50	No	-0.664593	0.35271
P43596	IOC3	No	-0.663858	0.558489
P50089		No	-0.663738	1.26279
Q03690	CLU1	No	-0.662886	4.66181
P47025	MDV1	Yes	-0.662791	3.9736
Q08969	GRE1	No	-0.662114	0.149179
P39522	ILV3	Yes	-0.661636	2.63984
P19097	FAS2	No	-0.661169	3.69205
P37291	SHM2	No	-0.65999	4.30408
Q12272	TPT1	No	-0.658605	2.40163
P32327	PYC2	No	-0.657873	2.12542
P36046	MIA40	Yes	-0.657633	1.86532
P53868	ALG9	No	-0.656895	3.19238
P42844	ZIM17	Yes	-0.655665	0.621258
P38930	CKB2	No	-0.655163	1.77253
Q12404	MPD1	No	-0.654877	1.8249
Q12321	MED1	No	-0.652079	0.772722
P36148	GPT2	No	-0.651533	1.23902
Q07878	VPS13	Yes	-0.649346	3.00422
P07149	FAS1	No	-0.648961	3.02923
P32611	RML2	Yes	-0.646191	2.08796
Q08213	NGL1	Yes	-0.644835	1.93985
Q08818	MSC6	Yes	-0.643703	2.76933
P41338	ERG10	No	-0.642088	4.61892
P00360	TDH1	Yes	-0.641516	1.17502
P19516	COX11	Yes	-0.640251	1.53057
P00812	CAR1	No	-0.639989	2.76219
P40563	AIM21	No	-0.6364	0.661228
P35056	PEX5	No	-0.636222	0.433086
Q08965	BMS1	No	-0.635998	2.00836
P48445	BPL1	No	-0.632327	2.17269
P32901	PTR2	No	-0.63226	0.532356
P32561	RPD3	No	-0.631179	3.74654
P14063	MRPL31	Yes	-0.630003	2.6981
P07807	DFR1	Yes	-0.628187	0.514899
P32803	EMP24	No	-0.624642	2.98998
Q08959	PGC1	Yes	-0.62442	1.61112
Q04779	RCO1	No	-0.620995	0.681584
P53924	DMA2	No	-0.620826	1.97835
P43590		No	-0.620598	2.23683
P48236	GPC1	No	-0.620026	0.536808
P14908	MTF1	Yes	-0.619412	2.24586
Q03306	PKH3	No	-0.619277	0.656296
Q12029	FSF1	Yes	-0.617964	2.08073
Q08732	HRK1	No	-0.616622	3.05922
Q12033	RIM20	No	-0.616425	1.15282
P47818	CCC1	No	-0.61544	2.46853
P35191	MDJ1	Yes	-0.615415	2.37808
Q02792	RAT1	No	-0.615252	2.84842
P53738	TRM112	No	-0.614941	2.74302
P27692	SPT5	No	-0.614302	2.95717
Q06409	DCK1	Yes	-0.613049	1.25135
Q06451	TPO3	No	-0.611371	1.98382
P56508	SNA2	No	-0.60832	1.35099
Q04432	HSP31	No	-0.607847	3.02455
P38234	RFS1	No	-0.607685	1.11924
P36517	MRPL4	Yes	-0.607618	2.42641
P03872	REP2	No	-0.60548	1.53598
P43573	BUD27	No	-0.604132	2.28942
Q03667	MIX17	Yes	-0.603404	4.30016
Q07541	EXP1	No	-0.602563	1.4966
P42839	VNX1	No	-0.599941	1.62729
P53241	VHT1	No	-0.599205	0.624091
P25605	ILV6	Yes	-0.59901	3.52349
Q07716	AIM6	No	-0.598813	0.949701
P47033	PRY3	No	-0.597304	2.20853
P54861	DNM1	Yes	-0.596971	4.57935
P53912		No	-0.594798	1.80069
P47049	UBX6	No	-0.593424	0.29207
P42073	REF2	No	-0.593262	2.43981
P27929	NAM9	Yes	-0.591669	2.53134
P40328	YTA6	No	-0.589227	3.67768
P18562	FUR1	No	-0.589122	2.96321
P40055	UTP7	No	-0.588638	1.17102
P38705	DIA4	Yes	-0.58783	1.46884
Q12480	AIM45	Yes	-0.587153	2.92054
P50077	CCH1	No	-0.586781	0.454911
P38920	MLH1	No	-0.586699	0.312491
P39721	AIM2	No	-0.586376	1.81251
Q06644	PMT7	No	-0.58603	0.138902
P49334	TOM22	Yes	-0.585513	1.1537
P36019	YPT53	No	-0.585307	0.350708
P18634	ART10	No	-0.583616	0.791318
Q12432	EAF3	No	-0.583366	1.52488
P47135	JSN1	Yes	-0.583234	0.75244
Q08970	MMT2	Yes	-0.581781	1.78885
P32388	MRP49	Yes	-0.580108	1.75417
Q03559		No	-0.579927	2.36321
Q12320	GLO4	Yes	-0.579866	1.38453
P35845	SWH1	No	-0.578934	2.63513
P33338	SLA2	No	-0.578886	2.78519
P28742	KIP1	No	-0.578646	0.376234
P53333	CWC22	No	-0.578641	1.10206
P53290	GTR2	No	-0.578073	2.2066
P21182	SPE2	No	-0.577531	2.44599
P48360	ARH1	Yes	-0.576856	1.66931
P18961	YPK2	No	-0.576634	0.80179
P39101	CAJ1	No	-0.573994	1.33117
P05373	HEM2	No	-0.573818	1.97269
P36519	MRPL7	Yes	-0.570941	2.94946
P25293	NAP1	No	-0.57025	3.83258
P47011	GLG2	No	-0.56915	1.65111
Q03327	UGO1	Yes	-0.568523	1.99048
P48563	MON2	No	-0.568059	1.19113
P20604	SIT4	No	-0.566686	2.53635
P33416	HSP78	Yes	-0.565729	1.29304
P35195	ECM15	No	-0.565643	1.49521
Q06344	ESF1	No	-0.565015	2.26368
P36143	GLG1	No	-0.562571	0.325726
Q12305	RDL1	No	-0.560498	2.21485
Q08412	CUE5	No	-0.559349	1.26505
P38929	PMC1	No	-0.557896	1.12496
P36101	TCD2	Yes	-0.556299	1.74361
P47061	VPS53	No	-0.552938	2.55336
P40509	SEC28	No	-0.550575	2.97705
P14164	ABF1	No	-0.550545	1.47829
P38244	PFF1	No	-0.548816	1.26358
Q02046	MTD1	No	-0.548656	1.67768
P24583	PKC1	No	-0.547766	0.955259
P25359	RRP43	No	-0.547685	0.599148
P23503	NAR1	No	-0.547501	1.43501
Q04839	GFD1	No	-0.547023	1.13408
P14020	DPM1	No	-0.546955	4.22628
P32472	FPR2	No	-0.546549	3.12257
P35996	MRPL38	Yes	-0.546452	1.73
P32341	VPH2	No	-0.544662	1.14698
P32639	BRR2	No	-0.544406	0.294472
Q08193	GAS5	No	-0.544164	3.59662
P40217	TIF34	No	-0.543615	3.11679
P50101	UBP15	No	-0.543092	1.37937
Q06177	TMA10	No	-0.540958	0.125354
P38167	ECM21	No	-0.540073	1.28472
P18496	ATP10	Yes	-0.540057	2.99341
Q12229	UBX3	No	-0.538965	1.65105
P03876	AI2	Yes	-0.538182	0.291619
Q04438	SPG4	No	-0.537146	0.16963
P38164	SEA4	No	-0.53642	0.366619
P46680	AIP1	No	-0.535838	2.18398
P39945	AST2	No	-0.535737	2.88777
P38169	BNA4	Yes	-0.535215	1.7935
Q06677	SWA2	No	-0.535069	0.613759
P25808	SPB4	No	-0.534328	1.7629
Q06632	CFT1	No	-0.534276	0.373655
P46944	TRS85	No	-0.533575	0.613765
P53729	ZNG1	No	-0.530539	2.72754
P38205	NCL1	No	-0.530265	3.12988
P40492	FYV10	No	-0.529455	1.2627
P39719	FLC2	No	-0.529345	1.91109
P32767	KAP122	No	-0.528541	0.817126
P20107	ZRC1	No	-0.528066	1.91653
P04802	DPS1	No	-0.527576	4.85306
P37267	CBP4	Yes	-0.526578	0.784154
P33441	MFT1	No	-0.526089	1.32382
P40071	TMN3	No	-0.525783	0.226419
P15436	POL3	No	-0.524886	0.389333
P38892	CRG1	No	-0.524886	1.87582
Q06159	ATG39	No	-0.524347	0.298976
P53140	RMD9	Yes	-0.52419	2.26981
P38351	PAF1	No	-0.524075	2.13706
Q06671	ATG23	No	-0.523652	1.19956
P38228	TCM62	Yes	-0.522981	1.27597
P00445	SOD1	Yes	-0.521688	1.79708
P40579		No	-0.521544	1.16968
P38066	RIB1	No	-0.520959	2.29789
Q03508		No	-0.520925	0.841555
P25344	STE50	No	-0.520641	1.33391
P15496	IDI1	No	-0.519875	3.67753
P25374	NFS1	Yes	-0.51924	2.57547
P25454	RAD51	No	-0.519183	0.955389
P38966	VTC5	No	-0.518405	0.272867
P27637	BUD14	No	-0.517451	2.09217
P18888	SNF6	No	-0.517281	1.06189
P25348	MRPL32	Yes	-0.516116	2.52792
Q00055	GPD1	No	-0.515238	1.36053
Q08601	MCA1	No	-0.515014	3.33051
P27809	KRE2	No	-0.51474	2.40304
Q12060	HFI1	No	-0.513364	1.08602
Q99369	FSH3	No	-0.512601	2.33276
P47160	ENT3	No	-0.512589	1.89155
P38615	RIM11	No	-0.511342	0.432531
P43638	MHP1	No	-0.511183	2.76113
P17709	GLK1	No	-0.511068	0.841685
P21957	OPI1	No	-0.510203	0.102951
P38342	TSC10	No	-0.510021	0.564939
Q06010	STE23	Yes	-0.509375	1.41248
P38217	KAP104	No	-0.508961	2.29862
P40506	CAB2	No	-0.508626	1.95343
Q06107		No	-0.506982	0.363264
Q05776	UPS1	Yes	-0.506683	0.768657
Q06820	MDM36	Yes	-0.506509	1.60414
Q08236	AVO1	No	-0.505327	0.393652
Q08157		No	-0.504727	0.194028
P53885	MDG1	No	-0.50338	1.19772
Q12180	HAL9	No	-0.502423	0.489973
Q05549	HRQ1	No	-0.501855	1.90987
P53599	SSK2	No	-0.501497	0.777506
P53859	CSL4	No	-0.500638	2.59795
P41735	CAT5	Yes	-0.499849	0.430428
Q04964	SML1	No	-0.498037	1.03246
P24482	DPB2	No	-0.496665	0.785161
Q12071	VPS54	No	-0.495787	1.58658
P47068	BBC1	No	-0.493777	1.69555
P39105	PLB1	No	-0.493383	2.4739
Q06991	PUN1	No	-0.493349	2.45737
P24280	SEC14	No	-0.493142	4.17241
P54839	ERG13	No	-0.492706	4.55384
P40188	RGI2	No	-0.492529	0.265834
P23900	FPS1	No	-0.492348	0.343171
P51979	HFM1	No	-0.492105	0.574683
P21269	CCA1	Yes	-0.491995	2.35086
Q12329	HSP42	No	-0.491559	1.37925
P53100		No	-0.490841	2.20447
P53379	MKC7	No	-0.49044	0.206024
P43639	CKB1	No	-0.489285	1.54736
P38755	OSH7	No	-0.487361	2.40907
Q12400	TRM10	No	-0.486945	0.282883
P39732	GIP4	No	-0.486666	3.01688
P32906	MNS1	No	-0.484758	0.662221
P32602	SEC17	No	-0.484625	1.51131
P46948	SKI6	No	-0.483642	0.556583
Q12743	DFM1	No	-0.483276	0.974349
Q12458	YPR1	No	-0.482991	1.05937
P43619	BNA6	No	-0.482817	0.910265
P12962	CAF20	No	-0.482173	2.02088
Q08622	GEP3	Yes	-0.481805	1.49707
P32468	CDC12	No	-0.481146	2.88911
P27614	CPS1	No	-0.480812	2.29197
P36007	SRY1	No	-0.480738	0.533313
P36526	MRPL27	Yes	-0.480626	4.53696
P53011	SEH1	No	-0.480434	1.62726
Q06567	MCP2	Yes	-0.479576	3.65291
P36139	PET10	No	-0.479253	0.690667
P40493	BMT5	No	-0.478983	1.03861
P53119	HUL5	No	-0.478973	2.8197
Q05166	ASM4	No	-0.478833	0.697627
Q05788	PNP1	No	-0.478247	1.90582
P25332	RBK1	No	-0.478066	1.1614
P32566	SMI1	No	-0.477353	2.01446
Q03778	FMN1	Yes	-0.476919	0.969804
P38884	AIM18	Yes	-0.47635	0.546097
P35724	MNR2	No	-0.475255	0.486926
Q08641	ABP140	No	-0.474639	1.85859
P47140	AIM25	Yes	-0.473531	1.45804
Q08001	LAM6	No	-0.473413	0.621407
P40344	ATG3	No	-0.473203	0.782647
P42935	ELP2	Yes	-0.473055	1.23829
Q12331		No	-0.472459	0.278951
P26570	PPZ1	No	-0.472342	2.70337
P07244	ADE57	No	-0.472198	3.73472
Q00776	APM1	No	-0.471512	1.80893
P32910	RPC34	Yes	-0.471416	2.23859
P20447	DBP3	No	-0.471292	1.1678
P36531	MRPL36	Yes	-0.470805	3.23769
P53292	MRPS35	Yes	-0.470585	3.65532
P38628	PCM1	No	-0.469372	1.93089
P32564	SCM4	Yes	-0.468721	1.46071
Q03629		No	-0.468185	2.63227
P36131	SPC34	No	-0.46639	1.28041
P32795	YME1	Yes	-0.466372	4.42377
Q06090	MRPL51	Yes	-0.466256	1.37941
P18899	DDR48	No	-0.465999	1.90054
P38139	LDH1	No	-0.46597	1.29647
P32643	TMT1	No	-0.465541	1.47377
Q12246	LCB4	No	-0.46484	1.41111
Q12199	TIP41	No	-0.463894	0.777
P36029	TPO5	No	-0.46266	2.55052
P05986	TPK3	No	-0.461959	0.466444
P40150	SSB2	No	-0.461811	1.48298
P11914	MAS2	Yes	-0.461433	3.86149
Q08926	UIP4	No	-0.461287	0.960544
Q06523		No	-0.460551	2.49873
Q06168	SFH1	No	-0.459233	2.04906
Q06169	PEX30	No	-0.45871	1.37514
P53733	RSM19	Yes	-0.458577	4.41507
P53043	PPT1	No	-0.457862	1.63811
P38961	RRP8	No	-0.457209	1.47484
Q03441	RMD1	No	-0.457134	0.333665
Q3E7A7		Yes	-0.456626	1.33047
P53552	THO2	No	-0.456503	2.33331
Q99252	ECM3	No	-0.456444	0.227709
Q08422	TMC1	No	-0.45625	1.96719
P08466	NUC1	Yes	-0.455854	1.88801
Q03713	RCF1	Yes	-0.45498	0.909682
P42942		No	-0.454481	3.02271
P38921	PET8	Yes	-0.4541	1.03285
P32331	YMC1	Yes	-0.453444	2.747
P32381	ARP2	Yes	-0.453044	2.0058
Q12001	ALG6	No	-0.451797	0.396804
P53881	MRPL22	Yes	-0.451225	1.58824
P35182	PTC1	No	-0.451097	0.582393
P17629	HPR1	No	-0.45052	0.800048
P53378	TUB4	No	-0.449077	0.775031
Q03799	MRPS8	Yes	-0.448786	2.30501
P40482	SEC24	No	-0.448384	3.13686
P25379	CHA1	Yes	-0.447786	0.32206
P36135	UTH1	Yes	-0.447446	1.22826
Q08179	MDM38	Yes	-0.447366	3.02693
P10622	RPP1B	No	-0.447186	1.56977
P38988	GGC1	Yes	-0.44514	2.12155
P32829	MRE11	No	-0.444155	1.573
P38281	APD1	No	-0.444056	1.49304
Q07349	MRX9	Yes	-0.442078	1.95417
P38241	ECM2	No	-0.442004	3.31469
P28005	POP5	No	-0.441731	0.311168
Q12296	MAM3	No	-0.440587	1.37829
P38254	PBY1	No	-0.439967	4.25045
P38238	TRM7	No	-0.438822	2.28828
Q99321	DDP1	No	-0.438651	1.84434
P39958	GDI1	No	-0.438103	2.25383
Q02733	IRC15	No	-0.436821	1.33284
Q03796	TPP1	No	-0.43604	0.78682
P17898	CPT1	Yes	-0.435525	2.71665
P05694	MET6	No	-0.435313	3.7878
P06700	SIR2	No	-0.435254	0.382304
P28737	MSP1	Yes	-0.434706	1.99948
P07278	BCY1	No	-0.434693	1.36519
P53867	ATG4	No	-0.433991	1.55047
P50107	GLO1	No	-0.432967	0.608442
P53925		No	-0.432816	0.60135
P41056	RPL33B	No	-0.430675	1.86713
Q08245	ZEO1	No	-0.430088	1.64374
Q08977	CUB1	No	-0.429553	3.85175
P32449	ARO4	No	-0.429276	3.59318
P53685	HST1	No	-0.428729	0.650467
Q08726	GPN2	No	-0.428413	0.955602
P29952	PMI40	No	-0.428291	2.95753
P37293	NAT2	Yes	-0.428116	1.1917
Q99186	APM4	No	-0.426017	0.70945
P53437	RRN9	No	-0.425323	1.28429
Q04792	GAD1	No	-0.424454	0.619339
Q03648		No	-0.42264	0.899755
P40309	KHA1	No	-0.421812	1.4516
P32502	GCD7	No	-0.421593	1.92328
P32569	SRB4	No	-0.420579	0.468801
P39933	PZF1	No	-0.420325	0.30757
P25296	CNB1	No	-0.420033	1.47809
Q07979	RSC58	No	-0.419793	1.13493
P53604	MSO1	No	-0.418889	2.09156
Q99312	ISN1	No	-0.418591	1.65744
P53251	SLX9	No	-0.418344	0.183758
P20457	PRI2	No	-0.417763	0.262171
Q08217	PSK2	No	-0.417587	0.873189
P38885	AIM46	Yes	-0.41573	0.474211
P38138	ROT2	No	-0.415178	1.3173
Q04599	MRPL1	Yes	-0.412345	1.90043
P28321	YJU3	No	-0.411335	1.97428
Q05635	RNH202	No	-0.411105	0.316093
P12695	LAT1	Yes	-0.41049	2.31133
Q12018	CDC53	No	-0.408487	1.42445
P43589	SAD1	No	-0.408265	1.8444
P38932	VPS45	No	-0.408037	0.722359
P40038	PCL6	No	-0.407936	0.607453
Q12241	VAM3	No	-0.407609	0.758126
P33296	UBC6	No	-0.405991	0.560863
Q12091	DAP1	No	-0.405373	0.725405
P53890	BNI5	No	-0.40239	1.84356
P40484	MOB1	No	-0.401198	1.04775
Q04201	CUE4	No	-0.401063	0.519454
P14065	GCY1	No	-0.399945	0.563593
P35193	ATG19	No	-0.399043	2.88764
P46982	MNN5	No	-0.398677	2.64829
P34078	LTV1	No	-0.398586	1.73007
P40471	AYR1	Yes	-0.396943	1.19644
P39965	AIM10	Yes	-0.396228	1.45539
P38182	ATG8	No	-0.395931	0.576484
P38262	SIF2	No	-0.395926	0.759552
Q08202	OPI10	No	-0.395878	0.590425
P06182	CYC3	Yes	-0.395601	0.701547
Q12270	RBD2	No	-0.395408	2.52252
P09368	PUT1	Yes	-0.394746	1.39117
P40477	NUP159	No	-0.394344	4.12673
P38314	SDS24	No	-0.394066	1.06318
Q99257	MEX67	No	-0.393981	1.78838
P53090	ARO8	No	-0.393848	3.51018
P40214	FDO1	No	-0.393143	0.141233
P53108	YIP5	No	-0.392849	3.45721
P38775		No	-0.392761	1.09465
P14904	APE1	No	-0.392491	1.0029
P38321		No	-0.392017	0.271481
P06780	RHO1	No	-0.391911	3.02828
Q12524	PCD1	Yes	-0.39183	0.18464
Q06001	FAR10	No	-0.391452	0.529599
Q12339	UTP23	No	-0.391392	0.40594
P17106	CBF1	No	-0.39102	1.70399
Q05029	BCH1	No	-0.390981	3.40626
P42900	SLS1	Yes	-0.390293	1.53467
P53897	IGO1	No	-0.389942	1.03111
Q12355	PST1	No	-0.389566	0.650193
P53250	TWF1	No	-0.389398	1.16044
Q06151	DCS1	No	-0.386889	0.732699
Q07938	MEU1	Yes	-0.386709	0.831835
Q02863	UBP16	Yes	-0.386014	1.20201
P39079	CCT6	No	-0.384342	3.462
P14680	YAK1	No	-0.382582	0.752592
P53889	FMP41	Yes	-0.381801	1.90028
P10962	MAK16	No	-0.381748	0.432146
Q99258	RIB3	Yes	-0.38173	2.91848
P49017	COQ5	Yes	-0.381505	0.838117
P43615	IRC6	No	-0.381117	0.976465
Q12324	YVC1	No	-0.38106	0.369393
P38822	BZZ1	No	-0.380696	1.3433
P25567	SRO9	No	-0.380033	1.02651
P22804	BET1	No	-0.37907	1.37207
P52910	ACS2	No	-0.378648	2.12338
P38798	NMD2	No	-0.378511	0.306697
P41800	MMM1	Yes	-0.378289	0.565622
P33755	NPL4	Yes	-0.378182	1.4609
P40011		No	-0.377748	0.869033
P47108	URB2	No	-0.377654	0.589598
P38144	ISW1	No	-0.377149	1.47403
P06785	CDC21	No	-0.376753	2.09309
P39727	ERV46	No	-0.37667	1.11897
P29366	BEM1	No	-0.376445	0.67702
Q03308	VPS16	No	-0.376226	0.532823
P36528	MRPL17	Yes	-0.375378	1.60324
P53935	NST1	No	-0.374984	0.28999
P22146	GAS1	No	-0.374802	2.91206
P27810	KTR1	No	-0.374744	2.2319
P40066	GLE2	No	-0.373385	1.02123
P43555	EMP47	No	-0.373261	0.683804
P40858	MRPL49	Yes	-0.372524	0.657375
Q05812	MSC3	No	-0.372323	1.07968
Q03769	ENT5	No	-0.372191	1.07236
Q12734	CSR2	No	-0.372007	1.11682
P50278	SOL1	No	-0.371611	1.61864
P04819	CDC9	Yes	-0.371168	0.870314
P40016	RPN3	No	-0.370383	2.68203
P33324		No	-0.370157	0.491344
P23542	AAT2	No	-0.37012	2.65327
P40527	NEO1	No	-0.369982	0.63802
P38800	LAM4	No	-0.368753	0.298443
Q02890	PNG1	No	-0.368383	1.14989
P38816	TRR2	Yes	-0.368132	2.03546
P08679	CIT2	Yes	-0.36672	0.713094
P33298	RPT3	No	-0.366641	0.679518
Q06325	YPS7	Yes	-0.366481	0.186797
P40531	GVP36	No	-0.365922	2.14378
P12611	WHI2	No	-0.365824	3.61156
P05030	PMA1	No	-0.364361	0.678316
P13134	KEX2	No	-0.363792	0.119391
P38328	ARC40	No	-0.362709	2.11787
P38255	RXT2	No	-0.362417	0.769774
P36003	NNK1	No	-0.360504	0.154859
P38148	PPS1	No	-0.360434	0.316552
P29547	CAM1	No	-0.359737	2.52489
P40553	DOT5	No	-0.359674	2.57604
P13517	CAP2	No	-0.35947	1.71633
P43587	YPI1	No	-0.359306	0.631044
P45818	ROK1	No	-0.359257	0.680864
P53152	MMS2	No	-0.358926	1.07906
P28319	CWP1	No	-0.358796	2.08657
P06782	SNF1	No	-0.358747	0.603664
P25045	LCB1	No	-0.358007	2.40481
P07342	ILV2	Yes	-0.35799	1.9369
P51534	SHE4	No	-0.357927	1.27056
P53128	MET13	No	-0.357733	0.68071
P25351		No	-0.357702	2.24094
P38829		No	-0.357013	1.01143
Q06137		No	-0.356663	0.912189
P40361		No	-0.355523	1.55609
P39002	FAA3	No	-0.355491	1.34646
Q12523		No	-0.354977	0.684763
Q12443	RTN2	No	-0.353507	0.23094
Q04935	COX20	Yes	-0.353006	1.92934
P36018	YPT52	No	-0.352463	1.63862
P40970	LCB2	No	-0.352119	1.26339
Q12152		No	-0.351358	0.411968
P36038	CBT1	Yes	-0.351192	0.624494
P53946	ARP5	No	-0.351013	2.04078
P53178	ALG13	No	-0.350936	0.896558
P32454	APE2	Yes	-0.350501	1.79937
P50095	IMD3	No	-0.350424	2.04296
P53972	RCM1	No	-0.349932	0.32325
P32367	TFC1	No	-0.349678	0.384352
Q03063	DIG1	No	-0.349164	1.28062
Q04603	DPB4	No	-0.348306	1.53884
P28495	CAP1	No	-0.348256	2.75242
Q12012		No	-0.348105	0.916287
P36081	PSG1	No	-0.347933	4.34015
P25270	MRM1	Yes	-0.347383	0.903381
P32387	MRP20	Yes	-0.347209	2.25348
P47018	MTC1	No	-0.34702	2.5315
P38928	AXL2	No	-0.346746	0.580651
P48558	BXI1	Yes	-0.346472	2.61528
P10823	GPA2	No	-0.346445	1.30834
Q06678	MRPL35	Yes	-0.34572	2.90601
P32567	PAH1	No	-0.345447	0.663283
P37838	NOP4	No	-0.345325	0.247877
P47054	NUP192	No	-0.345086	1.95506
P43591	YFH7	No	-0.344868	1.55558
Q12017	PLP2	No	-0.34451	1.48984
P32860	NFU1	Yes	-0.344492	1.96821
P32471	EFB1	No	-0.344365	1.66841
P47125	BNA2	No	-0.343977	1.09444
Q06053	DUS3	No	-0.343527	2.28319
Q05515	SVF1	No	-0.342716	2.4028
P33759	MRPS5	Yes	-0.342339	1.32875
P36066		Yes	-0.342265	2.12462
P47082	AVT1	No	-0.341961	0.33285
P42936		No	-0.341693	0.128705
P51401	RPL9B	No	-0.341079	1.78223
P40154	IES2	No	-0.340974	0.440023
P26754	RFA2	No	-0.340555	2.26106
P43582	WWM1	No	-0.340495	1.73828
P16451	PDX1	Yes	-0.34005	1.17956
P46963	CTK3	No	-0.339982	2.5049
P38348	HSM3	No	-0.339956	1.15311
P53845	YIF1	No	-0.339514	3.06951
P52553	YKE2	No	-0.339188	1.39458
Q10740	LAP2	No	-0.33843	0.946457
P53228	NQM1	No	-0.338225	0.285082
P37296	STV1	No	-0.338086	2.14423
P32607	RTG1	No	-0.337711	1.26332
Q06214	JIP5	No	-0.337492	0.468891
P32793	YSC84	No	-0.33615	0.757146
P38833		No	-0.335858	1.49575
Q12030	TAF10	No	-0.334367	0.441156
P32580	SUV3	Yes	-0.333209	1.69054
P38707	DED81	No	-0.332766	2.50161
Q3E834	YOS1	No	-0.331929	1.14982
P19659	GAL11	No	-0.331663	0.668558
P32656	GCG1	No	-0.330266	1.03181
P07284	SES1	No	-0.329568	2.25247
P33336	SKN1	No	-0.329234	0.642194
P38075	PDX3	Yes	-0.329156	3.02572
P35202	THI80	No	-0.328414	1.88186
P38738	OCA5	No	-0.328292	1.84721
P46672	ARC1	No	-0.328283	4.69158
P52286	SKP1	No	-0.328254	2.75799
Q08773	ISW2	No	-0.328042	1.81014
Q06205	FPR4	No	-0.327552	1.73567
P53154	GUP1	No	-0.327542	1.56089
P14306	TFS1	No	-0.32598	0.987709
P45978	SCD6	No	-0.325888	2.14333
P38703	LAG1	No	-0.324699	0.171592
P53193	JAC1	Yes	-0.324432	0.874063
P40495	LYS12	Yes	-0.323285	2.34402
Q02770	CWC27	No	-0.322857	0.305451
P34217	PIN4	No	-0.322826	1.0495
P54000	SUB1	No	-0.32261	0.993834
Q12446	LAS17	No	-0.322517	1.18995
P38828	LSM12	No	-0.322009	0.767412
P47057	SNX4	No	-0.321828	1.90987
P38771	RRF1	Yes	-0.321217	1.30314
Q02821	SRP1	No	-0.32092	2.37091
P38626	CBR1	No	-0.319946	2.10918
Q02959	HOS3	No	-0.319351	0.807765
P38166	SFT2	No	-0.31932	1.27454
Q12753	HAA1	No	-0.318981	0.8793
P29478	SEC65	No	-0.318849	1.58749
P27705	MIG1	No	-0.318822	1.25429
Q8TGJ3	KSH1	No	-0.318178	0.331208
P38272	SHE3	No	-0.317956	3.18574
P38697	IMD2	No	-0.315459	1.52048
P29468	PAP1	No	-0.315449	0.9468
Q02866	MUK1	No	-0.315408	0.636396
P38152	CTP1	Yes	-0.314233	0.45223
P38854	TDA11	No	-0.313157	0.117493
Q04212	ARA2	No	-0.313148	1.55217
P32473	PDB1	Yes	-0.312923	2.35248
P32458	CDC11	No	-0.312558	2.4521
P06244	TPK1	No	-0.312255	1.28263
Q3E762		Yes	-0.311623	1.07005
P53720	SMM1	Yes	-0.310805	0.832643
Q05937	STP3	No	-0.310485	0.231274
P53136	NSA1	Yes	-0.310483	1.1822
Q03102		No	-0.310281	0.622416
Q03219		No	-0.310158	3.08493
P53969	SAM50	Yes	-0.309207	1.6935
P38242	ALG14	No	-0.308894	1.04027
Q12468	RRI1	No	-0.308672	0.102265
P36147	PAM17	Yes	-0.308258	1.48574
P21576	VPS1	No	-0.306658	2.02802
Q02939	TFB2	No	-0.306044	0.0871472
P32573	SPS19	No	-0.305337	1.39316
P38199	HEK2	No	-0.305164	2.58256
P38886	RPN10	No	-0.305155	2.64028
P53265		No	-0.304796	1.02228
P35172	NTH2	No	-0.304597	0.287838
P53853	VPS75	No	-0.304454	1.5367
P38891	BAT1	Yes	-0.30401	1.34454
P42934	PMT6	No	-0.303837	0.286911
Q12514	NOT5	No	-0.303569	0.492914
P07262	GDH1	No	-0.303438	0.434446
P32349	RPC82	No	-0.302397	1.49061
P00729	PRC1	No	-0.302244	0.624259
P33204	ARC19	No	-0.302001	0.547878
P23285	CPR2	No	-0.301982	0.685147
P41940	PSA1	No	-0.30191	3.51775
P09733	TUB1	No	-0.301652	2.95799
P36041	EAP1	Yes	-0.301252	1.54811
P20081	FPR1	No	-0.299519	3.04492
P38985	SRP14	No	-0.299519	0.801707
P38912	TIF11	No	-0.298499	3.05838
Q03921	DOP1	No	-0.298432	1.69386
P38712	RRP3	No	-0.298023	0.95165
P32909	SMY2	No	-0.29796	1.56642
P36122	BCH2	No	-0.297776	0.990954
P25039	MEF1	Yes	-0.297152	0.823558
P02557	TUB2	No	-0.295808	3.46197
P06115	CTT1	No	-0.29578	0.150122
Q01852	TIM44	Yes	-0.295619	2.54503
P40513	MAM33	Yes	-0.295298	1.61114
Q04080	GPI17	No	-0.294792	0.989547
Q06525	URN1	No	-0.294005	0.25268
P40989	GSC2	No	-0.293898	2.36559
O13535	TY1B-H	No	-0.293783	1.26478
P11154	PYC1	No	-0.292522	0.631818
P46367	ALD4	Yes	-0.292415	0.461026
Q06132	SGD1	No	-0.292407	1.1889
P34240	ZRT3	No	-0.291837	0.896143
P32600	TOR2	No	-0.290787	1.49938
P19812	UBR1	No	-0.290693	1.18982
P43123	QRI1	No	-0.290546	3.06097
Q02888	INA17	Yes	-0.290534	0.469193
Q03758	BUL2	No	-0.290046	0.216319
Q12230	LSP1	No	-0.289862	0.561161
P40335	PEP8	No	-0.288648	0.398283
P53253	NNF2	No	-0.288504	0.391976
P53628	SNF12	No	-0.288028	1.17983
P36117	ALY1	No	-0.287669	0.0815494
P38824	COX23	Yes	-0.286008	0.364696
P39944	UBP5	No	-0.285788	0.310173
Q08484	GYP1	No	-0.284866	1.30167
Q99314	SAS5	No	-0.284246	0.202349
P25360	PHO87	No	-0.283944	1.21515
Q04170		No	-0.283837	0.726459
Q12234	RUD3	No	-0.282704	0.844558
P38067	UGA2	No	-0.281748	0.931327
Q06245	SEC10	No	-0.281302	0.482931
Q05567	DPL1	No	-0.28092	0.982478
P38237	UBP14	No	-0.280463	1.6443
P53081	NIF3	Yes	-0.279595	2.73537
P43579	IES1	No	-0.279306	1.09009
Q12122	LYS21	No	-0.278805	1.35285
P32452	PHA2	No	-0.278043	0.770482
P32771	SFA1	No	-0.277671	1.91654
Q06625	GDB1	No	-0.277395	0.34936
P35732	DEF1	No	-0.276599	2.23505
Q12198	HSU1	No	-0.275912	0.712137
P46151	MET12	No	-0.275107	0.839571
P34216	EDE1	No	-0.274317	1.72756
P32785	FMT1	Yes	-0.273559	0.33317
Q01855	RPS15	No	-0.273527	1.75342
P25623	SYP1	No	-0.273367	0.711333
P10080	SBP1	No	-0.273244	1.35354
Q06005	LIP2	Yes	-0.273035	0.696229
P33734	HIS7	No	-0.271736	2.96125
P36775	PIM1	Yes	-0.271247	1.56568
P47137		No	-0.270959	0.547674
P13663	HOM2	No	-0.270892	3.25675
P38115	ARA1	No	-0.270042	4.4971
P53927	NOP15	No	-0.267379	0.641655
P53326		No	-0.267351	0.574965
P38210	LDB7	No	-0.266836	0.250326
P21560	CBP3	Yes	-0.266134	1.04956
P40093		No	-0.265897	1.69002
Q01454	CTF4	No	-0.265834	1.27209
P53168	DUO1	No	-0.265604	0.389227
Q12050	ELG1	No	-0.265484	0.318648
P06781	RHO2	No	-0.264725	0.507396
P12945	NAT1	No	-0.264292	1.85738
Q03010	UME1	No	-0.264167	1.64219
P35719	MRP8	No	-0.263674	0.903326
P15891	ABP1	No	-0.263166	0.969818
P43564	MIL1	No	-0.262974	0.115238
P22214	SEC22	No	-0.261868	1.11446
P40485	SLM1	No	-0.260511	1.02537
P37304	PAM1	No	-0.259086	0.928118
Q03774	TRM82	No	-0.258418	2.43965
P53940	APJ1	No	-0.257591	0.124574
P02400	RPP2B	No	-0.256804	0.739265
P38130	KTR3	No	-0.256669	1.98453
P53981	PYP1	No	-0.256409	2.17613
Q06336	GGA1	No	-0.25635	0.279558
P34219	TOD6	No	-0.255424	0.236625
P24276	SSD1	No	-0.254969	1.46747
P49095	GCV2	Yes	-0.254565	2.3727
P31115	DEG1	Yes	-0.254128	0.355759
P40098	FMP10	Yes	-0.253379	0.607939
P53065	TAD1	No	-0.252747	0.543406
P38634	SIC1	No	-0.252735	0.539346
Q03790	NUP53	No	-0.252545	1.03177
P53125	ITC1	No	-0.252166	0.77709
P47164	STR2	No	-0.252089	0.855904
P07250	ARG82	No	-0.251806	0.148948
P53112	PEX14	No	-0.25175	0.436487
Q12495	RLF2	No	-0.251367	0.1597
Q07896	NOC3	No	-0.251323	0.596389
P38231	FMP23	Yes	-0.250792	0.0515415
P53953	SFB2	No	-0.250222	0.959322
Q04491	SEC13	No	-0.249089	3.17796
Q08925	MRN1	No	-0.248938	1.45196
P22336	RFA1	No	-0.247931	2.59508
P12683	HMG1	No	-0.247708	2.19642
P28707	SBA1	No	-0.247676	1.67
Q12315	GLE1	No	-0.247659	0.104642
Q02887	ATG21	No	-0.247615	1.48492
Q03940	RVB1	No	-0.247501	3.2369
Q12063	NUS1	No	-0.246415	0.813565
Q07653	HBT1	No	-0.245948	0.264448
Q00539	NAM8	No	-0.245947	0.209203
P32447	ASF1	No	-0.245149	2.66945
P39113	CAT8	No	-0.244971	1.18583
P25368	RRP7	No	-0.244893	0.866404
P38616	YGP1	No	-0.244407	0.549115
P49957	TRM9	No	-0.244306	0.272682
P36516	MRPL3	Yes	-0.243918	2.58044
P40487	DPH1	No	-0.243823	1.65479
P39073	SSN3	No	-0.243697	0.559329
P43609	RSC8	No	-0.243003	2.89599
P52867	PMT5	No	-0.24243	0.387232
Q04739	GAL83	No	-0.242215	1.78181
Q02754		No	-0.241989	1.33727
P39968	VAC8	No	-0.24166	1.06858
P51998	YML6	Yes	-0.241549	0.936859
Q01389	BCK1	No	-0.241248	0.538067
P0CX41	RPL23A	No	-0.241081	1.00385
P32377	MVD1	No	-0.241049	1.3526
P20484	MAK11	No	-0.240773	0.420741
P36145	TFA2	No	-0.240708	0.518213
P07213	TOM70	Yes	-0.240293	1.56547
P35177	SPT7	No	-0.238136	0.251006
Q05359	ERP1	No	-0.238119	2.17554
P00635	PHO5	No	-0.238096	0.510218
P46949	FYV8	No	-0.236493	0.281403
P09064	SUI3	No	-0.236361	0.932631
P32657	CHD1	No	-0.23624	0.547459
P47017	LSM1	No	-0.236185	1.29507
P54780	RPL15B	No	-0.236139	1.90684
P53164	NPY1	No	-0.235911	0.473321
Q02892	NOG1	No	-0.235428	0.950493
P11655	SEC12	No	-0.235411	0.904221
P47117	ARP3	No	-0.235409	1.32189
P35723	YET1	No	-0.235354	1.16746
P38862	ATG7	No	-0.235285	0.140864
P32523	PRP19	No	-0.234929	0.545881
P36068	SHE2	No	-0.234525	0.687324
P51402	RPL37B	No	-0.234247	0.77353
P36103		No	-0.233112	0.0656231
Q12171	MDM32	Yes	-0.233004	0.648739
P30657	PRE4	No	-0.232896	2.0269
P07267	PEP4	No	-0.232479	1.13013
P39743	RVS167	No	-0.231775	1.65867
Q03786		No	-0.231749	0.910723
P11076	ARF1	No	-0.231702	2.4526
P00931	TRP5	No	-0.231698	2.49644
Q03835	GRX3	No	-0.231647	1.56324
P00927	ILV1	Yes	-0.231428	1.58534
P32897	TIM23	Yes	-0.231408	1.93997
P08566	ARO1	No	-0.231146	2.48202
P53076	VID30	No	-0.230397	1.47435
P21592	COX10	Yes	-0.22939	0.781923
P06168	ILV5	Yes	-0.228617	1.25671
P33760	PEX6	No	-0.228513	0.994339
P32521	PAN1	No	-0.227953	1.51034
P14742	GFA1	No	-0.227269	3.64855
Q12114	CHS5	No	-0.226446	2.22394
P25345	SLM5	Yes	-0.22516	1.55337
P47096	BNA1	No	-0.225085	0.606752
Q12382	DGK1	No	-0.224869	0.314309
P29496	MCM5	No	-0.22414	0.598447
P40312	CYB5	No	-0.22411	1.25659
P39966	PTC2	No	-0.223941	2.54003
P53212		Yes	-0.22389	0.150858
P40099	FAU1	Yes	-0.223362	0.334292
P07246	ADH3	Yes	-0.223015	1.34343
P47143	ADO1	No	-0.222956	2.4302
P25632	RSC6	No	-0.221574	0.321031
P32599	SAC6	No	-0.221357	2.47965
P37898	AAP1	No	-0.220729	0.917753
P32857	PTM1	No	-0.21963	1.22771
Q05931	SSQ1	Yes	-0.219603	0.685434
P13586	PMR1	No	-0.219291	2.72225
Q07457	BRE1	No	-0.218656	1.61091
P39523		No	-0.218131	0.743992
P36156	ECM4	Yes	-0.218024	0.387865
P23255	TAF2	No	-0.217731	0.20639
P38113	ADH5	No	-0.217534	0.493243
P07703	RPC40	No	-0.217413	1.29745
P31381	FUN26	No	-0.21734	0.588114
Q03497	STE20	No	-0.217093	0.618796
P32356	NTH1	No	-0.216664	1.19069
P32621	GDA1	No	-0.216466	0.848409
Q08649	ESA1	No	-0.216256	1.92608
P21538	REB1	No	-0.216026	1.76539
Q08224	THI20	No	-0.214922	0.48041
P43577	GNA1	No	-0.214837	0.969554
P38146	YPT10	No	-0.214424	0.574123
P38439	LEO1	No	-0.214368	0.169926
Q06505	SPN1	No	-0.214022	2.24001
P20051	URA4	No	-0.212887	0.904813
P49687	NUP145	No	-0.212163	2.30894
P38112	MAK5	No	-0.21207	0.349151
P40469	MET18	No	-0.211049	1.31564
P38131	KTR4	No	-0.210867	1.56292
Q08968	FMP40	Yes	-0.210773	0.782847
P28239	PPA2	Yes	-0.209836	0.919502
P53731	ARC35	No	-0.209376	0.797279
P36016	LHS1	No	-0.207992	0.746842
O13563	RPN13	No	-0.207924	1.34881
P19881	PHO13	No	-0.207789	1.00414
P38695	HXT5	No	-0.207529	1.26362
P53337	ERV29	No	-0.206853	1.2281
P32488	ISF1	No	-0.206533	0.233324
P39925	AFG3	Yes	-0.205943	0.465342
Q06287	EMG1	No	-0.205886	0.718131
P47116	PTK2	No	-0.205466	1.97581
Q02784	GRX5	Yes	-0.204882	0.755719
P32855	SEC8	No	-0.204256	0.107282
P47001	CIS3	Yes	-0.204103	0.867988
P40533	TED1	No	-0.203809	2.02758
P53101	STR3	No	-0.202997	0.2466
P40529	AGE2	No	-0.202785	0.570602
P36040	ADD66	No	-0.202089	1.36718
P34223	SHP1	No	-0.20112	1.42568
Q07825	FRA1	No	-0.200447	0.8064
P53334	SCW4	No	-0.200003	0.671197
P43586	LOC1	No	-0.199718	0.64392
P28778	MRP17	Yes	-0.199642	0.341462
P38248	ECM33	No	-0.199567	2.39088
Q03180	PIR3	No	-0.198854	0.205375
P38836	ECM14	No	-0.19868	1.15153
P10356		No	-0.197126	0.306216
Q06144	ORM2	No	-0.19554	0.182864
P16387	PDA1	Yes	-0.195203	1.47169
P25382	RSA4	No	-0.194754	0.114716
P30402	URA10	No	-0.194659	0.853871
Q08746	RRS1	No	-0.19365	0.27496
P53319	GND2	No	-0.192558	0.108308
P38340	TAE1	No	-0.192396	0.400286
P42840		No	-0.191522	0.102423
P38088	GRS1	Yes	-0.190732	1.93336
P47045	TIM54	Yes	-0.18908	0.429403
P54784	ORC1	No	-0.189069	0.476428
P38711	RPS27B	No	-0.188935	2.11129
Q03034	FDC1	No	-0.188576	1.85018
P53273		No	-0.188506	0.174058
P43561	FET5	No	-0.187679	1.94384
Q03661	ESC1	No	-0.187524	0.294987
P53009	SCY1	No	-0.187497	1.59829
P41807	VMA13	No	-0.18734	2.13173
P28274	URA7	No	-0.187022	0.993947
Q12494	KCS1	No	-0.186818	0.123496
P21147	OLE1	No	-0.186735	0.183884
P25375	PRD1	Yes	-0.186415	2.4069
Q04371		No	-0.185509	1.8634
Q06604	BSP1	No	-0.185074	0.225339
P54113	ADE16	No	-0.184865	2.75575
Q99383	HRP1	No	-0.184701	1.60092
P52893	ALT1	Yes	-0.184662	0.478312
P50263	SIP18	No	-0.184462	0.0618765
Q12028	APL4	No	-0.183908	0.683938
P22696	ESS1	No	-0.183886	1.68979
P23291	YCK1	No	-0.1838	0.502758
P47173		No	-0.183673	1.10192
Q08817	SOG2	No	-0.183266	0.204629
P25349	YCP4	No	-0.183155	0.488146
P0CX40	RPS8B	No	-0.182276	0.771169
Q08747	UAF30	No	-0.182123	0.054548
Q02931	NAN1	No	-0.181999	0.135519
P40053	AIM9	Yes	-0.181863	3.05073
P53865	CNM67	No	-0.181784	0.114599
P40033	RSM18	Yes	-0.181782	0.444334
P32790	SLA1	No	-0.18126	1.16164
Q04947	RTN1	No	-0.181074	2.48194
P40019	CHZ1	No	-0.180474	0.712584
P50106	RPA14	No	-0.180332	0.224738
P34760	TSA1	No	-0.179371	1.02121
P32361	IRE1	No	-0.177978	0.981193
P08518	RPB2	No	-0.17745	1.77442
Q12009	TRM8	No	-0.177276	0.876573
P23060	MAK32	No	-0.177071	0.342899
Q05543	RTT103	No	-0.176858	0.934597
P49955	HSH155	No	-0.176755	0.177434
P38970	HAL5	No	-0.176217	0.476424
P41812	POP1	No	-0.175185	0.462372
P23644	TOM40	Yes	-0.175003	1.24475
P38756	TCD1	Yes	-0.174878	0.288668
P32481	GCD11	No	-0.174445	1.64609
P13382	POL1	No	-0.174093	0.382343
P20448	HCA4	No	-0.173199	0.896596
P22023	KRE5	No	-0.173196	0.303641
P20433	RPB4	No	-0.172773	0.688469
P25336	MSH3	No	-0.172656	0.726645
Q02201	OSH6	No	-0.172112	1.06514
P40535	CST6	No	-0.171806	0.932367
P25386	USO1	No	-0.171673	1.98587
P15703	BGL2	No	-0.171451	2.31765
Q00772	SLT2	Yes	-0.171323	2.21071
P40303	PRE6	Yes	-0.171214	1.45109
Q04228	UBX2	No	-0.170853	1.02259
P10664	RPL4A	No	-0.170802	1.21171
P14747	CMP2	No	-0.170492	0.708491
P32474	EUG1	No	-0.169327	1.10963
Q06815	MRL1	No	-0.169228	0.696803
Q12532	RQC2	No	-0.168249	0.164772
P53973	HDA1	No	-0.167767	0.143901
Q03677	ADI1	No	-0.167518	0.712078
P38881	NVJ1	No	-0.16732	3.95309
Q01476	UBP2	No	-0.167285	0.965995
Q03579	LIP1	No	-0.166666	0.811181
P28007	GAR1	No	-0.16637	0.437328
P25659	FUB1	No	-0.16545	0.339039
P36000	APL2	No	-0.164926	0.356259
Q01976	YSA1	Yes	-0.164756	0.881277
Q02630	NUP116	No	-0.163818	0.740186
P53311	MPC3	Yes	-0.162678	0.0670222
P49018	GPI8	No	-0.162671	1.22793
P38694	MSC7	No	-0.162105	0.701491
P47088	GPI14	No	-0.162059	0.103869
P39529		No	-0.161552	0.416935
Q02795	SWP1	No	-0.161171	0.977191
P38623	RCK2	No	-0.160975	0.318003
P11746	MCM1	No	-0.160188	0.036069
P41696	AZF1	No	-0.160066	0.144605
P53549	RPT4	No	-0.159403	0.923963
P46965	SPC1	No	-0.159364	0.507935
Q03973	HMO1	No	-0.159014	1.73018
P32914	SPT4	No	-0.158822	0.557713
P38714	MSR1	Yes	-0.158765	1.12778
P53295	RBG2	No	-0.157796	1.17031
P43636	ALG2	No	-0.157372	0.899292
P50109	PSP2	No	-0.15643	0.806261
P33299	RPT1	No	-0.156306	1.02416
P32832	NPL6	No	-0.155212	0.718527
P08539	GPA1	No	-0.154716	0.398735
P32912	VAM7	No	-0.154671	0.153762
P43565	RIM15	No	-0.153954	0.514148
P15624	FRS1	No	-0.15357	1.99694
P53067	KAP114	No	-0.153388	0.590858
P41818	GLC8	No	-0.152658	0.838172
P34761	WHI3	No	-0.151842	0.500225
Q08220	GSH2	No	-0.151598	1.31852
Q02199	NUP49	No	-0.151508	0.510614
Q07657	SHS1	No	-0.151349	1.36293
P30656	PRE2	No	-0.151018	0.504568
P09440	MIS1	Yes	-0.150807	2.05743
P50079	HSV2	No	-0.149808	0.665831
P33754	SEC66	No	-0.149689	0.583306
Q99288	DET1	No	-0.149619	1.46896
P53315	SOL4	No	-0.149612	0.156517
Q08225		No	-0.149582	1.26873
Q03195	RLI1	No	-0.149504	0.980072
P43585	VTC2	No	-0.148949	0.45127
Q12090	REX3	No	-0.148378	0.0623605
P53863	JJJ1	No	-0.148011	0.324475
P06103	PRT1	No	-0.147123	0.770725
Q12123	DCS2	No	-0.14705	0.494845
P47150	RSM7	Yes	-0.146786	0.473809
P21375	OSM1	Yes	-0.14672	0.905542
P28273	OXP1	No	-0.1465	0.335772
P38129	TAF5	No	-0.146361	0.663393
P17695	GRX2	Yes	-0.145704	0.373491
P32604	FBP26	No	-0.145574	0.815187
P43558	OTU1	No	-0.144691	0.960535
P40850	MKT1	No	-0.144408	1.24225
P38753	HSE1	No	-0.143623	0.547583
P46964	OST2	No	-0.143588	0.320244
P53735	ZRG17	No	-0.142533	0.206728
Q12251		Yes	-0.142131	0.189167
P38069	MNN2	No	-0.141756	0.419068
P05374	CHO2	No	-0.141196	0.191422
Q03390	VPS60	No	-0.141158	1.23486
P39538	UBP12	No	-0.140561	0.292075
Q02932	KAP120	No	-0.140334	0.392029
P53254	UTP22	No	-0.139994	0.346917
P34087	RPB7	No	-0.139729	0.253311
Q03735	NAB6	No	-0.139142	0.160788
P33894	STE13	No	-0.138833	0.174843
P60010	ACT1	No	-0.138288	2.84065
P80428	ARP4	No	-0.138254	0.258591
P50094	IMD4	No	-0.138215	0.25225
P36124	SET3	No	-0.138056	0.228579
Q06623	HDA3	No	-0.137697	0.401263
P53314	CPD1	No	-0.137574	0.167635
P36027	MID2	No	-0.137426	0.278383
P14681	KSS1	No	-0.136923	0.577815
P10659	SAM1	No	-0.136894	0.945498
P48527	MSY1	Yes	-0.136549	0.786688
Q99247	DUF1	No	-0.136519	0.514727
P25655	CDC39	No	-0.136414	0.754796
Q04179	URH1	No	-0.135641	0.376138
P22108	APA2	No	-0.135331	0.215869
P38336	POP4	No	-0.134395	0.0988797
Q07807	PUF3	Yes	-0.134236	0.440863
P36973	APT2	No	-0.133556	0.161003
P53551	HHO1	No	-0.133076	0.765583
P53075	SHE10	No	-0.133053	1.06552
P06774	HAP2	No	-0.132854	0.0630964
Q01662	MAP1	No	-0.132406	0.527423
P38911	FPR3	No	-0.131662	0.692022
P27999	RPB9	No	-0.131261	0.733123
P53262	VOA1	No	-0.130704	0.0957133
Q06839		No	-0.130121	0.444426
P07560	SEC4	No	-0.129407	1.52019
Q03640	TCB3	No	-0.128443	1.26357
P32478	HSP150	No	-0.127401	0.608992
P38011	ASC1	No	-0.127209	0.640586
Q2V2P4		Yes	-0.126862	0.214328
Q08287	NOP8	No	-0.126512	0.414837
P16550	APA1	No	-0.126506	1.87822
P40317	SOK1	No	-0.126272	0.929934
P48361	ASK10	No	-0.126067	0.483254
P22515	UBA1	No	-0.126005	2.134
P53088	NCS6	Yes	-0.125462	0.0389339
P38903	RTS1	No	-0.124598	0.425564
Q12015	DSC3	No	-0.124551	0.0499207
P53259	PCP1	Yes	-0.122802	0.449832
P53272		No	-0.12253	0.243947
P32485	HOG1	No	-0.122377	2.40071
Q03761	TAF12	No	-0.1221	0.774327
P38825	TOM71	Yes	-0.122061	0.812062
P32469	DPH5	No	-0.12082	1.0359
P53723		No	-0.12069	1.0194
P40545	HIS6	No	-0.120588	1.45157
P53224	ORM1	No	-0.120113	0.760859
Q05934	VID22	No	-0.119272	0.408344
P40958	MAD2	No	-0.118944	0.0666222
P32464	HYM1	No	-0.118788	0.510712
Q05040	FAR8	No	-0.118729	0.696879
P53271	COG2	No	-0.118695	0.114156
P17423	THR1	No	-0.11837	0.817862
P47119	HAM1	No	-0.117983	0.531154
P32457	CDC3	No	-0.117792	1.27462
Q05518	PAL1	No	-0.117404	0.217278
Q06704	IMH1	No	-0.117211	0.490215
P39967	UBP9	No	-0.116762	0.0580338
P53955	SLM2	No	-0.116761	0.0692284
P25342	CDC10	No	-0.11669	0.923043
P38041	BOI1	No	-0.116218	0.0750741
P35179	SSS1	No	-0.115934	0.535115
Q07914	PAM18	Yes	-0.115753	0.575538
P0CS90	SSC1	Yes	-0.115075	0.645462
P40340	YTA7	No	-0.114551	0.350172
P10591	SSA1	No	-0.114246	0.635501
P32864	MRS6	No	-0.114063	2.11294
Q06668	OMS1	Yes	-0.113756	0.322197
P25617		No	-0.113497	0.159265
Q04472	MGR3	Yes	-0.113136	0.17717
P53930	YAF9	No	-0.112308	0.0401972
P41834	UFE1	No	-0.111613	0.730064
Q03649	MGL2	Yes	-0.111053	0.206139
P30619	SEC1	No	-0.11103	0.788584
P22137	CHC1	No	-0.110835	0.713965
P39013	END3	No	-0.110463	0.550048
P38749	YAP3	No	-0.110167	0.044453
P39521	FHL1	No	-0.11001	0.0616956
P54003	SUR7	No	-0.109545	0.991812
P21243	SCL1	No	-0.109434	1.08299
Q12680	GLT1	No	-0.10749	0.594753
P40345	LRO1	No	-0.107376	0.319179
P48237	CCM1	Yes	-0.107271	0.420794
P38993	FET3	No	-0.106415	0.144941
P46655	GUS1	Yes	-0.106126	1.76066
P25451	PUP3	No	-0.105895	1.33393
P20084	MRPL33	Yes	-0.105735	1.77472
P15179	MSD1	Yes	-0.105427	0.209362
Q05533	INM2	No	-0.105059	0.49906
P34909	MOT2	No	-0.10355	1.35372
Q12100	RTK1	No	-0.103239	1.13139
P53852		Yes	-0.103038	1.0331
P10081	TIF1;TIF2	No	-0.103027	1.06325
P17555	SRV2	No	-0.102863	0.777597
P32913	VPS17	No	-0.102799	0.164861
P38266	AIM3	No	-0.102633	0.113006
P53199	ERG26	No	-0.102475	1.77188
Q05871	ECI1	No	-0.102282	0.256612
P17891	CLC1	No	-0.101816	0.357665
P25037	UBP1	No	-0.101774	0.755617
P07264	LEU1	No	-0.1015	0.255131
P21825	SEC62	No	-0.1015	0.770042
P32366	VMA6	No	-0.10128	0.338732
P32588	PUB1	No	-0.101175	0.596058
Q12265	PRS5	No	-0.100705	0.386648
P33331	NTF2	No	-0.100101	0.987937
P40540	EMC5	No	-0.0996106	0.418103
Q03124	RSC9	No	-0.0995871	0.11294
P32895	PRS1	No	-0.0993474	1.26342
P17076	RPL8A	No	-0.0990798	1.02346
P53691	CPR6	No	-0.098985	0.753524
P11938	RAP1	No	-0.0972036	0.423606
Q04847	ROY1	No	-0.0966593	0.815017
Q03104	MSC1	Yes	-0.0965837	0.0702898
P36004	KKQ8	No	-0.0960426	0.60832
Q00362	CDC55	No	-0.0960102	0.22848
P13259	PCT1	No	-0.0959784	0.18349
P48365	GYP7	No	-0.0959085	0.160282
P40452	COA1	Yes	-0.0955461	0.0530284
P38863	SPC97	No	-0.0947367	0.049173
Q02969	PEX25	No	-0.0936724	0.0463313
Q12142	ATG9	Yes	-0.0935008	0.04886
P25040	TSR4	No	-0.0934715	0.29577
P32386	YBT1	No	-0.0930335	0.341077
P87275	AIM11	Yes	-0.0918967	0.360035
P54783	ALO1	Yes	-0.0917702	1.5495
P06839	RAD3	No	-0.0916595	0.0721708
P32445	RIM1	Yes	-0.0916436	1.52269
Q12461	RRD2	No	-0.0914987	0.195532
Q05471	SWR1	No	-0.09143	0.202
P34248		No	-0.091259	0.122589
P38766	RRM3	No	-0.0909913	0.341499
Q12407		No	-0.0909748	0.138232
P38158	MAL32	No	-0.0909684	0.809268
Q03798	AIM36	Yes	-0.0903371	0.222992
P16661	ALG1	No	-0.0902754	0.135013
P54838	DAK1	No	-0.0894305	0.522073
P39936	TIF4632	No	-0.089311	0.980042
P22768	ARG1	No	-0.0888373	1.07009
Q03161		No	-0.0884781	0.47935
P32835	GSP1	No	-0.0881354	1.1125
P38142		No	-0.088075	0.392566
P20676	NUP1	No	-0.0880108	0.595354
Q04347	BUD22	No	-0.087546	0.167201
P01094	PAI3	No	-0.0874977	0.0765576
P49090	ASN2	No	-0.0872529	0.482598
P38845	CRP1	No	-0.0871194	0.805118
P53109	AIM14	No	-0.0869376	0.155951
P27514	PHO91	No	-0.0868047	0.176123
P31539	HSP104	No	-0.0865548	0.295923
P04046	ADE4	No	-0.0849514	0.226459
P40087	DDI1	No	-0.0846589	0.364177
P39683	NPT1	No	-0.0843315	0.948876
P36161	NUP133	No	-0.08402	0.162849
P35691	TMA19	Yes	-0.0832272	2.22129
P38853	KEL1	No	-0.0825863	0.344753
P36024	SIS2	No	-0.0822722	0.319917
P41811	SEC27	No	-0.0821031	2.2488
P11491	PHO8	No	-0.0808271	0.619864
P12612	TCP1	No	-0.0804462	0.428713
P53200	EFM5	No	-0.0800425	0.645803
Q12373	HIF1	No	-0.0791925	0.207161
P53622	COP1	No	-0.0784518	1.94391
P38219	OLA1	No	-0.077994	1.0703
P53959	COG6	No	-0.0777143	0.492566
P52871	SBH2	No	-0.0774784	0.502491
P31116	HOM6	No	-0.0773665	0.549529
Q05506		No	-0.0769774	0.347103
P08678	CYR1	Yes	-0.0768242	0.101298
Q03673	AIM34	Yes	-0.0766048	0.260038
P53158	KXD1	No	-0.0765686	0.0442346
P36114		No	-0.0760492	0.255371
P40047	ALD5	Yes	-0.0759888	0.927626
Q08921	TCO89	No	-0.0756048	0.0447778
P32351	IMP2'	No	-0.0749003	0.108782
P53303	ZPR1	No	-0.0747426	0.432031
P53389	HOL1	No	-0.0741851	0.0289931
P40347	LTP1	No	-0.07389	0.755252
Q07418	PEX19	No	-0.0736389	0.138448
Q07629		No	-0.0717214	0.086704
P34221	PTC3	No	-0.0711861	0.386459
P54858	DOS2	No	-0.0708981	0.364571
P00817	IPP1	No	-0.0703538	1.0044
Q04119	PPN1	No	-0.0682373	0.364625
P35197	GCS1	No	-0.0681807	0.232251
P38791	DYS1	No	-0.0681597	0.76185
Q3E764	TMA7	No	-0.0676613	0.304008
Q05949	BUR2	No	-0.0674705	0.321713
P10507	MAS1	Yes	-0.0674146	0.366213
P53204	NMA2	No	-0.0673612	0.222675
P18409	MDM10	Yes	-0.0672862	0.26155
P15646	NOP1	No	-0.0671527	0.35497
P07260	CDC33	No	-0.0671018	0.454079
P25618	CWH43	No	-0.0667515	0.403861
P35688	LRG1	No	-0.0666504	0.048928
P14906	SEC63	No	-0.0658576	0.336796
P40825	ALA1	Yes	-0.0654793	0.449209
P23293	SGV1	No	-0.0645326	0.11074
Q3E772	LSO2	No	-0.0644735	0.184649
P53066		No	-0.0643889	0.239012
Q07830	GPI13	No	-0.0637169	0.0643725
P33314	BUD2	No	-0.0620174	0.0928126
P53879	RHO5	No	-0.0618261	0.393749
P25443	RPS2	No	-0.0615826	0.664401
P32867	SSO1	No	-0.0613333	0.497677
P08524	ERG20	No	-0.06132	0.391095
P40413	CCT5	No	-0.0605564	0.531176
Q96VH4	HBN1	Yes	-0.0604121	0.200704
Q12255	NYV1	No	-0.0603396	0.304525
P46989	ATG27	Yes	-0.059871	0.193656
P36141	FMP46	Yes	-0.0596809	0.196631
P38271	OPY1	No	-0.058588	0.0402042
P16370	RPB3	No	-0.0583229	0.445446
Q06224	YSH1	No	-0.0578321	0.125946
P45976	FIP1	No	-0.0578289	0.129666
P18759	SEC18	No	-0.0573794	0.510757
P38786	RPP1	No	-0.056469	0.462638
P41318	LST8	No	-0.0564391	0.272406
P53252	PIL1	No	-0.0562649	0.134476
P37012	PGM2	No	-0.0556329	0.077748
Q07362	PBP4	No	-0.0551739	0.560523
P38286	IFA38	No	-0.0548979	0.303274
P32492	MYO4	Yes	-0.0545311	0.0697963
P15303	SEC23	No	-0.0540721	0.740053
Q86ZR7		No	-0.0537281	0.995374
P23180	AIM17	Yes	-0.0532029	0.0595883
P48525	MSE1	Yes	-0.0522931	0.281111
P40414	TPM2	No	-0.0518926	0.231362
P25299	RNA15	No	-0.0514959	0.141947
P23833	SCO1	Yes	-0.0509879	0.0790132
P53270		No	-0.0503845	0.0829503
P33401	PGM1	No	-0.0502853	0.382732
Q06321	ATG26	No	-0.0502466	0.035955
P39678	MBP1	No	-0.0502351	0.023026
P05453	SUP35	No	-0.0499624	0.522677
P40557	EPS1	No	-0.0498816	0.262511
P53633	YIP3	No	-0.0494277	0.351888
P41835	THI6	No	-0.0489152	0.0681017
P11325	NAM2	Yes	-0.0485408	0.131949
P47079	CCT8	No	-0.0482496	0.44218
P38810	SFB3	No	-0.0481243	0.222838
Q08237	REX4	No	-0.0476513	0.14039
Q05050	EIS1	No	-0.0475674	0.202614
Q03048	COF1	No	-0.0474574	0.217442
Q03942	RKM2	No	-0.047128	0.156958
P42938	TDA10	No	-0.0468788	0.190297
P32908	SMC1	No	-0.0468388	0.0700822
P47129	ACF4	No	-0.0468337	0.266144
P36015	YKT6	No	-0.0466887	0.303894
P12687	MRP7	Yes	-0.0466207	0.373476
P36102	PAN3	No	-0.0464109	0.587344
P38187	UBP13	No	-0.046065	0.606452
P35817	BDF1	No	-0.0459048	0.248233
P32905	RPS0A	No	-0.045585	0.177966
P40156	RRG9	Yes	-0.045208	0.137266
P50105	TAF4	No	-0.0451113	0.0727487
P33775	PMT1	No	-0.0450961	0.351937
[truncated: 1,737 more rows]

## Sheet: Fig 5f
Uniprot ID	gene_symbol	Mito	log2fc	nlog_p
A5Z2X5		Yes	-0.768181	3.12487
D6W196	SAL1	Yes	0.656148	1.86709
O13297	CET1	No	-0.053112	0.331078
O13329	FOB1	No	-2.06243	3.0432
O13516	RPS9A	No	0.459161	1.63916
O13525	COQ4	Yes	0.22586	0.298713
O13535	TY1B-H	No	-0.690143	2.24061
O13539	THP2	No	-0.346527	0.439534
O13547	CCW14	No	-2.03105	2.85808
O13563	RPN13	No	-0.106201	0.850012
O13585		No	0.205552	0.473527
O14455	RPL36B	No	0.498131	3.16376
O14464	RTC6	Yes	-3.02992	2.5343
O14467	MBF1	No	0.614516	3.79828
O43137		No	1.42883	1.40458
O60200	MDM35	Yes	-0.0943165	0.520451
O74700	TIM9	Yes	0.504108	2.91663
O94742	SEM1	No	-0.243051	2.21555
P00044	CYC1	Yes	0.354569	2.7979
P00045	CYC7	Yes	1.80859	5.23531
P00127	QCR6	Yes	-1.89554	4.83785
P00128	QCR7	Yes	-1.86157	6.00347
P00175	CYB2	Yes	-1.06988	5.56546
P00330	ADH1	No	0.378438	3.08443
P00331	ADH2	No	-1.43491	5.80521
P00358	TDH2	Yes	0.521864	2.26717
P00359	TDH3	Yes	0.343508	4.89538
P00360	TDH1	Yes	0.390557	1.03598
P00401	COX1	Yes	-5.10421	7.34242
P00410	COX2	Yes	-1.921	5.38063
P00424	COX5A	Yes	-2.4044	4.2592
P00425	COX5B	Yes	0.325987	0.45397
P00427	COX6	Yes	-0.699236	3.69325
P00431	CCP1	Yes	-0.0409953	0.622493
P00445	SOD1	Yes	0.109659	1.93417
P00447	SOD2	Yes	0.136198	1.39478
P00498	HIS1	No	0.409675	5.33851
P00546	CDC28	No	-0.252139	1.88188
P00549	CDC19	No	0.430937	4.16131
P00560	PGK1	Yes	0.458541	3.36894
P00572	CDC8	No	1.20121	1.81088
P00635	PHO5	No	-0.9627	1.89825
P00724	SUC2	No	1.93478	4.76587
P00729	PRC1	No	0.405931	3.41976
P00812	CAR1	No	-0.513142	4.51339
P00815	HIS4	No	0.454934	2.82986
P00817	IPP1	No	-0.0272268	0.185301
P00830	ATP2	Yes	-1.45857	6.10181
P00854	ATP6	Yes	-0.0989335	0.389274
P00890	CIT1	Yes	-1.38851	5.71854
P00899	TRP2	No	-0.245831	2.3006
P00924	ENO1	Yes	0.01065	0.0943688
P00925	ENO2	Yes	0.481436	3.92745
P00927	ILV1	Yes	-0.229129	1.61077
P00931	TRP5	No	-0.194298	2.4294
P00937	TRP3	No	-0.102767	1.88574
P00942	TPI1	Yes	0.427643	4.90361
P00950	GPM1	Yes	0.791262	3.6532
P00958	MES1	No	0.182523	1.41862
P01094	PAI3	No	1.56519	3.54248
P01097	INH1	Yes	-1.14583	4.80024
P01119	RAS1	No	0.557167	1.50907
P01120	RAS2	Yes	0.12731	1.09957
P01123	YPT1	No	-0.0692279	0.861139
P02293	HTB1	No	-0.0916583	0.72865
P02309	HHF1;HHF2	No	1.07075	3.82661
P02381	VAR1	Yes	-2.36499	3.45333
P02400	RPP2B	No	-0.670029	2.67319
P02406	RPL28	No	-0.143332	3.5291
P02557	TUB2	No	-0.30106	2.75181
P02829	HSP82	No	0.708281	6.14518
P02992	TUF1	Yes	-0.514482	3.91697
P02994	TEF1;TEF2	Yes	-0.0376701	1.23544
P03871	REP1	No	0.189126	0.481628
P03872	REP2	No	-1.32018	3.023
P03873	BI2	Yes	-3.04012	1.75779
P03874	CBP2	Yes	0.343067	1.57046
P03875	AI1	Yes	-2.50729	3.22445
P03876	AI2	Yes	-0.767144	0.495634
P03962	URA3	No	0.0532195	0.366825
P03965	CPA2	No	0.758397	2.00684
P04037	COX4	Yes	-1.81279	4.58698
P04039	COX8	Yes	-5.8934	6.6095
P04046	ADE4	No	-0.00392596	0.0109322
P04050	RPO21	No	0.00597509	0.0564206
P04051	RPO31	No	0.0404549	0.16376
P04076	ARG4	No	-0.08332	1.05634
P04147	PAB1	No	-0.217335	2.9333
P04161	ADE8	No	0.772556	1.66044
P04173	LEU2	No	0.0211843	0.269303
P04385	GAL1	No	1.3703	0.663285
P04387	GAL80	No	0.587646	1.86733
P04449	RPL24A	No	-0.0449982	0.30502
P04456	RPL25	No	0.141691	1.39895
P04650	RPL39	No	2.64462	1.93502
P04710	AAC1	Yes	-0.0682716	0.0762769
P04786	TOP1	No	-1.14491	3.22064
P04801	THS1	No	-0.224602	3.32461
P04802	DPS1	No	-0.390724	3.53201
P04803	MSW1	Yes	-1.18528	0.974907
P04806	HXK1	Yes	1.44025	6.27592
P04807	HXK2	Yes	0.0411625	0.282977
P04819	CDC9	Yes	-0.666553	2.21974
P04821	CDC25	No	-0.893832	4.28842
P04840	POR1	Yes	-1.11732	4.5004
P04912	HTA2	No	0.431306	2.13973
P05030	PMA1	No	-0.815268	4.44009
P05150	ARG3	No	2.39683	2.27221
P05317	RPP0	No	-0.228392	1.98927
P05318	RPP1A	No	-0.118107	0.459258
P05319	RPP2A	No	0.216965	0.868268
P05373	HEM2	No	-0.748686	3.15045
P05374	CHO2	No	-0.857482	2.16317
P05375	OPI3	No	-1.34493	1.83131
P05453	SUP35	No	-0.315496	2.07574
P05626	ATP4	Yes	-1.40267	4.70177
P05694	MET6	No	-0.543413	2.64777
P05737	RPL7A	No	0.308575	2.21314
P05738	RPL9A	No	-0.162097	2.84267
P05739	RPL6B	No	0.7602	2.8922
P05740	RPL17A	No	-0.0479234	0.342681
P05743	RPL26A	No	1.08728	6.02334
P05744	RPL33A	No	-0.165578	1.10848
P05745	RPL36A	No	1.02389	1.09428
P05747	RPL29	No	-0.0184491	0.090709
P05748	RPL15A	No	-0.0964489	1.19664
P05749	RPL22A	No	-0.0946039	0.897115
P05750	RPS3	No	-0.0818946	2.14611
P05755	RPS9B	No	0.0231012	0.187007
P05756	RPS13	No	0.145018	1.54872
P05759	RPS31	No	0.199762	2.88026
P05986	TPK3	No	-1.91321	3.6907
P06100	CDC36	No	-0.485977	0.795737
P06101	CDC37	No	0.160232	2.19963
P06102	NOT3	No	-0.208082	0.584526
P06103	PRT1	No	-0.31573	3.23048
P06104	RAD6	No	1.4252	1.46055
P06105	SCP160	No	-0.231645	3.38857
P06106	MET17	No	-0.0477829	0.203406
P06115	CTT1	No	2.67973	3.56592
P06168	ILV5	Yes	-0.077577	0.459279
P06169	PDC1	No	0.551617	4.41159
P06174	HEM4	No	-0.194955	2.59846
P06182	CYC3	Yes	0.108428	0.923004
P06197	PIS1	Yes	0.627539	1.7557
P06208	LEU4	Yes	-0.540593	4.63986
P06242	KIN28	No	-0.16308	0.86266
P06243	CDC7	No	-0.416989	1.39983
P06244	TPK1	No	0.340285	2.29223
P06245	TPK2	No	0.09983	0.594814
P06367	RPS14A	No	0.234156	4.72516
P06633	HIS3	No	0.0219218	0.0955204
P06634	DED1	No	-0.36967	3.13696
P06700	SIR2	No	-0.0706107	0.0539063
P06701	SIR3	No	1.01602	1.08379
P06704	CDC31	No	-0.290204	1.08191
P06738	GPH1	No	0.475023	3.51739
P06773	DCD1	No	0.45991	1.01869
P06774	HAP2	No	-0.332614	0.151327
P06776	PDE2	No	0.247709	1.48198
P06777	RAD1	No	-0.881018	0.694588
P06778	RAD52	No	-0.69258	2.45327
P06780	RHO1	No	-0.371209	3.46208
P06781	RHO2	No	-0.591087	1.48796
P06782	SNF1	No	-0.719334	3.33407
P06783	STE3	No	-1.31758	1.54207
P06784	STE7	No	0.399032	0.473205
P06785	CDC21	No	-2.02371	3.35912
P06786	TOP2	No	-0.518391	2.43602
P06787	CMD1	No	0.297085	2.12128
P06839	RAD3	No	0.869069	0.491738
P06843	SPT2	No	-0.189892	0.140791
P07143	CYT1	Yes	-1.49112	4.37079
P07149	FAS1	No	-0.472453	3.84447
P07170	ADK1	Yes	-0.00709279	0.049381
P07172	HIS5	No	0.0349299	0.0842105
P07213	TOM70	Yes	-0.128876	2.41424
P07236	MST1	Yes	1.45911	4.77216
P07244	ADE57	No	-0.353402	3.52446
P07245	ADE3	No	0.229332	3.15481
P07246	ADH3	Yes	-0.297682	4.06646
P07248	ADR1	No	-1.17965	3.93128
P07250	ARG82	No	-1.26119	0.927622
P07251	ATP1	Yes	-1.27803	6.48637
P07252	CBP1	Yes	0.578334	3.4592
P07253	CBP6	Yes	0.645178	3.20849
P07255	COX9	Yes	-1.62591	2.46685
P07256	COR1	Yes	-1.44905	5.21799
P07257	QCR2	Yes	-1.33881	4.17639
P07258	CPA1	No	0.818069	2.19021
P07259	URA2	No	0.554825	2.83053
P07260	CDC33	No	-0.277709	3.31636
P07262	GDH1	No	-1.79312	5.00216
P07263	HTS1	Yes	-0.206423	1.8585
P07264	LEU1	No	-0.194578	0.841862
P07266	MRS1	Yes	-3.0686	3.07328
P07267	PEP4	No	0.154884	1.85429
P07269	PHO2	No	0.0824229	0.732764
P07273	DST1	No	0.0115356	0.106681
P07274	PFY1	No	-0.0285454	0.0501546
P07275	PUT2	Yes	-0.771951	5.37741
P07277	ERG12	No	-0.00107765	0.00464726
P07278	BCY1	No	0.218905	2.70741
P07280	RPS19A	No	0.0229905	0.386379
P07283	SEC53	No	-0.473566	5.14715
P07284	SES1	No	-0.457969	5.09129
P07285	TRP4	No	0.0635052	0.193694
P07342	ILV2	Yes	-0.14634	1.14135
P07347	ARD1	No	0.0118478	0.0442791
P07560	SEC4	No	-0.245609	2.58723
P07703	RPC40	No	-0.260625	2.01844
P07806	VAS1	Yes	-0.173246	2.23967
P07807	DFR1	Yes	-0.443609	1.05843
P07884	MOD5	Yes	0.09235	0.0706046
P07991	CAR2	No	-0.58139	2.75476
P08004	CHS1	No	-1.75294	1.06946
P08018	PBS2	No	0.244577	0.984648
P08067	RIP1	Yes	-2.17881	7.34139
P08417	FUM1	Yes	-1.63676	4.37828
P08425	MSF1	Yes	-0.387423	1.51822
P08456	CHO1	Yes	-0.120623	0.610565
P08466	NUC1	Yes	-0.471734	2.35947
P08518	RPB2	No	-0.415463	3.42801
P08524	ERG20	No	-0.0717519	1.251
P08525	QCR8	Yes	-3.89004	7.15304
P08536	MET3	No	0.437291	0.947878
P08539	GPA1	No	-0.433615	1.29704
P08566	ARO1	No	-0.292452	2.79694
P08593	MSS18	Yes	-1.67806	2.03498
P08640	FLO11	No	0.120617	0.0353564
P08678	CYR1	Yes	-0.1859	0.764947
P08679	CIT2	Yes	0.45712	1.63247
P09032	GCD1	No	-0.314824	0.841485
P09064	SUI3	No	-0.546279	3.27976
P09201	FBP1	No	-2.97174	5.70917
P09232	PRB1	No	0.259965	1.83489
P09368	PUT1	Yes	-0.232304	1.04537
P09435	SSA3	No	2.52444	5.20164
P09436	ILS1	No	0.0755634	1.13068
P09440	MIS1	Yes	-0.121908	1.15935
P09457	ATP5	Yes	-0.968121	4.86743
P09547	SWI1	No	-0.967382	3.85571
P09620	KEX1	No	-0.717435	2.95522
P09624	LPD1	Yes	-1.12208	9.10095
P09733	TUB1	No	-0.326839	2.94898
P09734	TUB3	No	-0.465825	2.50947
P09880	TRL1	No	0.1173	0.055965
P09932	HO	No	2.01388	3.70707
P09938	RNR2	No	0.507463	2.96344
P09950	HEM1	Yes	-1.89785	6.80003
P09959	SWI6	No	0.214131	0.159746
P0C0V8	RPS21A	No	0.0669994	0.714184
P0C268		Yes	1.21793	2.19389
P0C2H6	RPL27A	No	-0.14669	1.87818
P0C2H8	RPL31A	No	0.456322	2.42489
P0C2H9	RPL31B	No	0.542447	2.94595
P0CD91	AQY1	No	-2.14535	1.61849
P0CE41	HAP1	Yes	0.0782636	0.386226
P0CH09	RPL40B	No	-0.799292	0.549666
P0CS90	SSC1	Yes	0.0348117	0.836082
P0CT04	PBI2	No	-0.49729	1.80177
P0CW40	IMA3	No	-1.55423	1.75601
P0CX09	MAN2	No	-0.51218	1.51781
P0CX10	ERR1	No	3.38677	2.21938
P0CX14	YRF1-3	No	-1.83116	1.22294
P0CX18		No	-0.618175	0.201786
P0CX24	RPL20B	No	0.00128174	0.0112801
P0CX26	RPL43B	No	-1.39651	5.08255
P0CX27	RPL42A	No	0.466589	0.564117
P0CX30	RPS23B	No	-0.157894	3.14782
P0CX31	RPS24A	No	-0.0386499	0.877774
P0CX34	RPS30B	No	0.285392	2.04605
P0CX35	RPS4A	No	-0.0207507	0.213281
P0CX38	RPS6B	No	-0.26093	2.53866
P0CX40	RPS8B	No	-0.379062	3.18563
P0CX41	RPL23A	No	-0.349045	3.6525
P0CX43	RPL1A	No	0.349592	3.51442
P0CX46	RPL2B	No	0.112544	1.86165
P0CX48	RPS11B	No	-0.126001	2.39519
P0CX49	RPL18A	No	-0.0266883	0.158827
P0CX52	RPS16B	No	0.326841	2.18076
P0CX53	RPL12A	No	0.353489	3.10448
P0CX55	RPS18A	No	0.588643	3.90853
P0CX76	TY1A-ML2	No	-0.124395	0.683236
P0CX81	CUP1-2	No	-3.95389	2.60699
P0CX83	RPL19B	No	-0.0305589	0.398568
P0CX85	RPL35B	No	1.36609	4.14676
P10080	SBP1	No	-0.0582638	0.760085
P10081	TIF1;TIF2	No	-0.207357	4.31996
P10174	COX7	Yes	-3.32945	2.68789
P10356		No	-0.0665544	0.3511
P10363	PRI1	No	-1.28712	2.32371
P10507	MAS1	Yes	-0.311295	1.93299
P10591	SSA1	No	0.0571143	1.67543
P10592	SSA2	Yes	0.451494	3.39562
P10614	ERG11	No	-1.0841	6.18015
P10622	RPP1B	No	-0.648403	2.48669
P10659	SAM1	No	-0.489644	3.33787
P10662	MRP1	Yes	-0.0366154	0.283239
P10663	MRP2	Yes	-1.63434	2.75257
P10664	RPL4A	No	-0.215868	3.17701
P10823	GPA2	No	0.357695	2.1352
P10834	PET54	Yes	-0.74238	1.60451
P10849	MTF2	Yes	-1.3514	2.59767
P10862	RAD18	No	0.99746	0.277812
P10869	HOM3	No	0.120134	1.97692
P10962	MAK16	No	-0.978557	2.50093
P10963	PCK1	No	-2.38173	5.78598
P10964	RPA190	No	-0.128885	0.707401
P11075	SEC7	No	-0.266209	1.52827
P11076	ARF1	No	-0.398163	3.57171
P11154	PYC1	No	0.021822	0.0705797
P11325	NAM2	Yes	-0.0914129	0.928072
P11353	HEM13	No	-1.61077	4.73738
P11412	ZWF1	No	0.640481	4.50368
P11433	CDC24	No	-0.403348	1.89694
P11484	SSB1	No	-0.318483	4.39383
P11491	PHO8	No	-0.101608	0.97147
P11632	NHP6A	No	0.450609	2.436
P11633	NHP6B	No	0.348786	2.10906
P11655	SEC12	No	-0.414078	2.43499
P11709	BIK1	No	-1.78573	1.24174
P11745	RNA1	No	-0.293632	2.77558
P11746	MCM1	No	1.9904	0.742976
P11792	SCH9	No	-0.557345	0.75707
P11914	MAS2	Yes	-0.423688	2.02161
P11938	RAP1	No	-0.18404	0.66886
P11978	SIR4	No	0.390133	2.75241
P11986	INO1	No	-0.968914	3.67483
P12383	PDR1	No	-0.16792	0.245109
P12385	SUP45	No	-0.17423	1.90282
P12611	WHI2	No	-0.612274	3.82113
P12612	TCP1	No	-0.261862	2.39922
P12683	HMG1	No	-0.248	2.25798
P12684	HMG2	No	-1.67876	2.941
P12686	MRP13	Yes	0.19561	2.49624
P12687	MRP7	Yes	-0.17219	1.89943
P12688	YPK1	No	0.0749461	0.45066
P12695	LAT1	Yes	-0.199736	3.80113
P12709	PGI1	Yes	0.264207	3.14947
P12753	RAD50	No	-0.093413	0.0347749
P12754	GCD2	No	-0.343192	3.42933
P12868	PEP5	No	0.891434	2.00786
P12887	UNG1	Yes	-0.278184	0.0731422
P12904	SNF4	No	0.191311	2.96818
P12945	NAT1	No	-0.458167	2.6204
P12962	CAF20	No	-0.275707	0.453435
P13130	SPS100	No	5.55053	4.00883
P13134	KEX2	No	-1.07184	0.308078
P13185	KIN1	No	0.214456	0.901549
P13186	KIN2	No	0.357738	0.883223
P13188	GLN4	Yes	0.560916	3.39912
P13259	PCT1	No	-0.694155	1.0283
P13298	URA5	No	0.0257371	0.157007
P13382	POL1	No	-0.679867	1.70449
P13393	SPT15	No	0.991818	4.22211
P13433	RPO41	Yes	-0.629313	3.02398
P13434	HAP3	No	-0.795839	1.18631
P13483	DAT1	No	-0.0141958	0.0111701
P13517	CAP2	No	-0.288476	1.03781
P13574	STE12	No	0.542153	1.4752
P13586	PMR1	No	-0.242485	2.16782
P13587	ENA1	No	0.113991	1.06498
P13663	HOM2	No	-0.375852	3.98314
P13711	POX1	No	0.217634	2.19825
P13712	MSI1	No	-1.28179	3.09655
P13856	RSR1	No	0.637868	1.18999
P14020	DPM1	No	-0.401719	3.10591
P14063	MRPL31	Yes	-0.538214	2.8988
P14065	GCY1	No	0.342731	1.97552
P14120	RPL30	No	0.1759	0.757906
P14126	RPL3	No	-0.12936	0.922727
P14127	RPS17B	No	0.18369	2.50466
P14164	ABF1	No	-0.374154	1.14655
P14306	TFS1	No	0.235728	2.02386
P14359	SNA3	No	-0.846615	2.31738
P14540	FBA1	Yes	0.0809835	0.927687
P14680	YAK1	No	0.40212	0.813107
P14681	KSS1	No	-0.901408	2.96268
P14682	CDC34	No	-3.19533	2.15519
P14693	SAM35	Yes	0.0702534	0.121433
P14737	RAD9	No	1.4646	2.83852
P14741	GCN3	No	-0.184992	1.6674
P14742	GFA1	No	-0.207534	3.06571
P14743	NMT1	No	0.150632	1.67017
P14747	CMP2	No	-0.113796	0.639584
P14772	BPT1	No	0.690911	3.51571
P14832	CPR1	Yes	0.35479	4.50428
P14843	ARO3	No	-0.43892	5.39323
P14904	APE1	No	0.100203	1.7413
P14905	CBS2	Yes	0.339699	0.234041
P14906	SEC63	No	-0.328147	2.66299
P14907	NSP1	No	-0.132026	2.46782
P14908	MTF1	Yes	-0.548804	3.67399
P14922	CYC8	No	-0.120911	1.42667
P15019	TAL1	No	0.149445	2.3781
P15108	HSC82	No	0.216578	3.14164
P15179	MSD1	Yes	-0.319199	2.22018
P15180	KRS1	No	-0.0705566	0.979913
P15202	CTA1	Yes	0.164151	1.46422
P15274	AMD1	No	0.230071	2.17606
P15303	SEC23	No	-0.184931	2.41191
P15365	DAL5	No	0.368502	0.715623
P15367	SEC11	No	0.125044	0.468237
P15380	PUT4	No	-3.34671	2.5777
P15424	MSS116	Yes	0.185637	3.53817
P15436	POL3	No	-0.886419	0.728551
P15442	GCN2	No	-0.247527	0.119387
P15454	GUK1	No	-0.127289	0.664394
P15496	IDI1	No	-0.704395	4.90508
P15565	TRM1	Yes	-0.276775	2.65758
P15624	FRS1	No	-0.333127	3.84924
P15625	FRS2	No	-0.114611	1.87854
P15646	NOP1	No	-0.204727	2.21865
P15700	URA6	No	0.347631	3.25659
P15703	BGL2	No	-0.028197	0.509398
P15705	STI1	No	0.326245	3.32481
P15731	UBC4	No	0.00142352	0.0106938
P15732	UBC5	No	-0.466703	0.406888
P15790	CKA1	No	0.443441	0.711345
P15807	MET8	No	-0.786392	0.449172
P15873	POL30	No	-0.0875594	1.53147
P15891	ABP1	No	-0.278983	1.8847
P15938	PRP16	No	-2.45206	2.23578
P15992	HSP26	No	1.6041	3.36549
P16120	THR4	No	0.107126	0.95041
P16140	VMA2	No	0.376824	4.64324
P16370	RPB3	No	-0.0284894	0.161775
P16387	PDA1	Yes	-0.0766786	1.31028
P16451	PDX1	Yes	-0.11454	0.456289
P16467	PDC5	No	-0.715298	0.201709
P16474	KAR2	No	-0.0324631	0.409002
P16521	YEF3	No	-0.398204	3.24834
P16547	OM45	Yes	-0.647441	4.37263
P16550	APA1	No	-0.193898	2.33454
P16603	NCP1	No	0.291523	1.63045
P16622	HEM15	Yes	-0.299525	1.47188
P16639	ATE1	No	0.364082	1.13567
P16649	TUP1	No	-0.0696799	1.14624
P16661	ALG1	No	-0.410491	0.866257
P16664	RGP1	No	0.160475	0.593671
P16861	PFK1	Yes	0.202511	3.25612
P16862	PFK2	Yes	0.315876	1.36213
P16892	FUS3	No	-1.88249	3.12786
P16965	STF2	No	-0.448719	1.91959
P17065	SEC2	No	0.177783	0.461299
P17076	RPL8A	No	-0.282277	1.30975
P17106	CBF1	No	-0.56141	3.65735
P17119	KAR3	No	-1.39213	0.53028
P17121	SAC7	No	0.00948779	0.0164517
P17157	PHO85	No	-2.68397	2.38403
P17255	VMA1	No	-0.0211684	0.334347
P17423	THR1	No	-0.25519	2.26162
P17442	PHO81	No	-0.307528	1.30479
P17505	MDH1	Yes	-1.30694	6.16667
P17536	TPM1	No	-0.00753403	0.0535691
P17555	SRV2	No	-0.0875047	0.462522
P17558	PET123	Yes	-1.16859	3.55715
P17629	HPR1	No	-1.75863	1.59195
P17649	UGA1	No	-0.336239	2.73035
P17695	GRX2	Yes	-0.0269852	0.226588
P17709	GLK1	No	0.0356884	0.427373
P17883	SKI3	No	0.158257	2.22939
P17890	RPC31	No	0.572231	3.0862
P17891	CLC1	No	0.0573635	0.325152
P17898	CPT1	Yes	-0.60552	2.95087
P17967	PDI1	No	0.0439301	0.624345
P18239	PET9	Yes	-1.38638	6.37783
P18409	MDM10	Yes	0.217724	0.727086
P18411	FUN14	Yes	-1.15537	0.821417
P18414	ERD2	No	0.647275	3.1368
P18480	SNF5	No	1.36099	0.203808
P18494	GLN3	No	1.90781	1.52607
P18496	ATP10	Yes	-0.681198	5.2706
P18544	ARG8	Yes	2.06925	5.28752
P18562	FUR1	No	-0.576213	4.51489
P18634	ART10	No	-0.443132	0.476316
P18759	SEC18	No	-0.0353692	0.341853
P18851	STE4	No	-0.827279	3.47342
P18888	SNF6	No	-0.947304	1.99687
P18899	DDR48	No	0.120879	0.723032
P18900	COQ1	Yes	-0.768263	5.00996
P18961	YPK2	No	0.068072	0.139898
P18962	DAP2	No	-0.395452	2.29452
P18963	IRA1	No	-0.0280469	0.043958
P19073	CDC42	No	-0.0810528	0.590897
P19097	FAS2	No	-0.499479	3.28792
P19145	GAP1	No	-0.16338	1.87026
P19146	ARF2	No	0.143805	4.10755
P19158	IRA2	Yes	0.247715	0.503932
P19262	KGD2	Yes	-1.43957	5.24978
P19263	RGR1	No	1.20456	2.34295
P19358	SAM2	No	-0.186817	2.83048
P19414	ACO1	Yes	-1.70752	6.45493
P19454	CKA2	No	-1.09257	5.65622
P19516	COX11	Yes	-0.427405	1.44172
P19524	MYO2	No	-0.132388	1.12411
P19541	RDS2	No	-0.0918096	0.316444
P19657	PMA2	No	3.64848	4.77005
P19658	EXO70	No	-0.689777	1.34734
P19659	GAL11	No	-0.132753	0.227251
P19735	PRP6	No	0.78055	0.244385
P19812	UBR1	No	-0.475304	2.59025
P19881	PHO13	No	-0.527829	2.04971
P19882	HSP60	Yes	0.0486151	0.403591
P19955	YMR31	Yes	-1.70031	6.48916
P19956	MRPL44	Yes	-2.87536	1.57802
P20049	TYR1	No	0.45981	3.68736
P20051	URA4	No	-0.0906061	0.351094
P20053	PRP4	No	-0.995214	3.0887
P20081	FPR1	No	-0.323632	4.87533
P20084	MRPL33	Yes	-0.192877	3.11921
P20107	ZRC1	No	-1.4983	3.26557
P20133	BET2	No	0.292568	1.32536
P20134	SFL1	No	-0.017917	0.0708898
P20424	SRP54	No	-0.147945	0.376021
P20433	RPB4	No	-0.377589	4.26185
P20434	RPB5	No	0.00244077	0.0105308
P20435	RPO26	No	0.105806	0.572245
P20436	RPB8	No	-0.876691	1.49408
P20447	DBP3	No	-0.780875	2.5144
P20448	HCA4	No	-0.181609	1.34839
P20449	DBP5	No	-0.0663357	1.25321
P20457	PRI2	No	0.201099	0.211519
P20459	SUI2	No	0.406656	3.68332
P20484	MAK11	No	-0.535563	2.52972
P20485	CKI1	No	-0.805995	3.16734
P20486	CKS1	No	-0.258053	0.718224
P20604	SIT4	No	-0.499088	2.31608
P20606	SAR1	No	0.250931	1.48447
P20676	NUP1	No	-0.433617	0.560729
P20795	VPS33	No	0.223712	1.39459
P20840	SAG1	No	-2.60418	1.7833
P20967	KGD1	Yes	-1.77078	7.13001
P21147	OLE1	No	-0.621697	3.24691
P21182	SPE2	No	-0.798991	3.82008
P21242	PRE10	No	-0.0103556	0.151507
P21243	SCL1	No	-0.00311534	0.0377548
P21269	CCA1	Yes	-1.19776	4.2517
P21304	PWP1	No	-0.122319	0.373108
P21306	ATP15	Yes	-2.64838	3.9399
P21339	MSB1	No	0.206887	0.832057
P21372	PRP5	No	-0.604558	3.26682
P21373	UTR1	No	-0.092954	0.101927
P21375	OSM1	Yes	-0.138906	1.4948
P21524	RNR1	No	-1.0619	4.47898
P21538	REB1	No	-0.262931	1.18435
P21560	CBP3	Yes	-0.112459	1.04936
P21576	VPS1	No	-0.125842	2.56595
P21592	COX10	Yes	-0.381364	1.34052
P21734	UBC1	No	0.00463295	0.0283396
P21771	MRPS28	Yes	-0.890258	3.17979
P21801	SDH2	Yes	-2.85221	6.27532
P21825	SEC62	No	-0.306839	1.85054
P21827	SRM1	No	-0.25422	1.11123
P21951	POL2	No	-0.604597	0.70839
P21954	IDP1	Yes	-0.915147	5.00526
P21957	OPI1	No	-3.51939	1.54918
P21965	MCK1	No	-0.249763	3.74599
P22007	RAM1	No	-0.355124	0.442351
P22023	KRE5	No	0.531527	1.96416
P22082	SNF2	No	0.816479	2.56791
P22108	APA2	No	-0.0314496	0.0349689
P22133	MDH2	No	-1.55622	4.47879
P22134	MAG1	No	-0.0882721	0.266824
P22135	ATP12	Yes	0.330119	2.48297
P22136	AEP2	Yes	-1.74428	4.93672
P22137	CHC1	No	-0.0203597	0.914126
P22138	RPA135	No	-0.120134	0.557435
P22139	RPB10	No	0.16883	0.399069
P22141	PRE1	No	0.184939	1.09087
P22146	GAS1	No	-0.54649	3.8742
P22147	XRN1	No	-0.0784747	1.14255
P22148	MSN1	No	-0.27668	0.590952
P22202	SSA4	No	0.467265	2.97943
P22203	VMA4	No	0.532086	2.33906
P22204	DBF2	No	-2.1174	2.36552
P22209	KIN3	No	-0.667854	2.9993
P22211	NPR1	No	-0.395878	1.29377
P22213	SLY1	No	-0.292719	1.19552
P22214	SEC22	No	-0.380756	1.6723
P22216	RAD53	No	0.598969	0.587776
P22217	TRX1	Yes	0.383404	2.36804
P22224	SEC15	No	-1.09698	0.978781
P22276	RET1	No	-0.387075	1.39026
P22289	QCR9	Yes	-1.03466	1.23968
P22336	RFA1	No	-0.163712	1.19493
P22353	MRPL8	Yes	0.208639	0.892907
P22354	MRPL20	Yes	-0.536277	2.77425
P22434	PDE1	No	0.795191	2.66637
P22438	MSM1	Yes	0.325054	0.535418
P22470	SAN1	No	-2.7387	1.39904
P22515	UBA1	No	-0.19989	4.25826
P22516	CHL1	No	0.0520439	0.0417835
P22517	CMK2	No	0.723834	4.02498
P22543	VPS34	No	-0.181065	1.87303
P22579	SIN3	No	0.223242	1.39468
P22696	ESS1	No	-0.255048	2.85913
P22768	ARG1	No	0.106142	0.450514
P22803	TRX2	No	0.622645	6.09144
P22804	BET1	No	-1.3889	1.91552
P22855	AMS1	No	0.143741	2.29609
P22936	APN1	Yes	0.28893	0.501833
P22943	HSP12	No	1.53977	3.41639
P23060	MAK32	No	-1.6313	1.26004
P23180	AIM17	Yes	0.914062	4.51133
P23201	SPA2	No	-1.30657	2.27224
P23202	URE2	No	-0.473887	4.1633
P23248	RPS1B	No	-0.15375	2.33286
P23254	TKL1	No	-0.334175	3.45705
P23255	TAF2	No	-0.692016	0.607478
P23285	CPR2	No	-1.65893	0.743827
P23287	CNA1	No	0.320695	0.968929
P23291	YCK1	No	-0.363234	1.2145
P23292	YCK2	No	0.0110556	0.0520791
P23293	SGV1	No	-0.366176	0.812835
P23301	HYP2	No	0.269679	2.41504
P23337	GSY1	No	1.09965	2.855
P23369	MRPL25	Yes	0.0718975	0.571705
P23394	PRP28	No	0.184722	0.262957
P23493	MBR1	No	-1.34971	2.68287
P23500	MRS4	Yes	-0.258294	1.44308
P23501	YSR3	No	-0.591684	0.274486
P23503	NAR1	No	-1.83218	2.79905
P23542	AAT2	No	-0.264551	3.75248
P23561	STE11	No	-1.1041	1.2202
P23585	HXT2	No	2.61622	1.58354
P23594	PPH21	No	-0.158293	0.560144
P23595	PPH22	No	-1.07863	3.42141
P23615	SPT6	No	0.111717	1.38976
P23638	PRE9	No	0.0662689	0.950637
P23639	PRE8	No	0.103282	2.11151
P23641	MIR1	Yes	-1.34111	5.88696
P23642	VAN1	No	-0.668053	2.50336
P23644	TOM40	Yes	-0.0251331	0.301876
P23724	PRE7	No	0.406148	3.18205
P23776	EXG1	No	-0.0997105	0.562946
P23796	RIT1	No	-0.105363	0.119159
P23797	GPI12	No	0.206881	1.00795
P23833	SCO1	Yes	0.310222	1.02959
P23900	FPS1	No	-0.584649	0.670558
P24000	RPL24B	No	0.0997378	1.37563
P24004	PEX1	No	-0.662481	0.403647
P24031	PHO3	No	1.29592	4.11949
P24276	SSD1	No	-1.32186	3.29498
P24279	MCM3	No	0.107854	0.237264
P24280	SEC14	No	-0.363845	3.46347
P24309	DBR1	No	-1.39584	3.85496
P24482	DPB2	No	-0.244498	0.617103
P24521	ERG8	No	-1.11039	2.53749
P24583	PKC1	No	-0.652986	2.99006
P24720	MNE1	Yes	-0.384635	0.403828
P24783	DBP2	No	0.136598	0.257988
P24784	DBP1	No	2.32661	3.6898
P24814	GRR1	No	-0.0422999	0.0260711
P25037	UBP1	No	0.0101357	0.0867777
P25038	IFM1	Yes	-0.0743179	0.72545
P25039	MEF1	Yes	-0.0414747	0.328398
P25040	TSR4	No	-0.0960255	0.509606
P25042	ROX1	No	1.4086	2.88779
P25043	PUP1	No	-0.0296249	0.0528101
P25044	PTP1	No	-1.449	1.30099
P25045	LCB1	No	-0.577984	2.30696
P25087	ERG6	No	-0.00471878	0.0594627
P25270	MRM1	Yes	-0.00904846	0.0132072
P25293	NAP1	No	-0.469489	2.79296
P25294	SIS1	No	0.446883	4.10179
P25296	CNB1	No	-0.515629	3.11779
P25297	PHO84	No	-2.477	2.68644
P25298	RNA14	Yes	0.219454	0.530617
P25299	RNA15	No	-0.630934	2.14284
P25302	SWI4	No	0.339612	1.39337
P25303	SCJ1	No	-0.306192	0.453849
P25332	RBK1	No	-0.482403	1.22133
P25335	DAL2	No	0.0353718	0.0135128
P25336	MSH3	No	-0.0809326	0.518086
P25337	BUD31	No	0.0510623	0.0273906
P25338	MPO1	No	0.0292918	0.0165711
P25339	PUF4	No	-0.143389	1.52223
P25340	ERG4	No	-0.0251579	0.0446899
P25342	CDC10	No	-0.162369	1.03785
P25343	RVS161	No	0.310604	2.22714
P25344	STE50	No	-0.678754	1.68087
P25345	SLM5	Yes	-0.147778	1.09918
P25346	GIT1	No	0.33465	1.21796
P25348	MRPL32	Yes	-0.635096	3.27187
P25349	YCP4	No	0.102919	2.50593
P25351		No	-0.508902	3.931
P25353	NPP1	No	-0.900499	2.10066
P25355	CTR86	No	-0.711017	0.831526
P25357	SNT1	No	0.524621	0.530657
P25358	ELO2	No	-1.26011	5.0083
P25359	RRP43	No	-0.667206	1.8122
P25360	PHO87	No	-0.163474	1.3292
P25361		No	-1.18161	2.95766
P25365	SED4	No	0.549522	1.59073
P25367	RNQ1	No	-0.574127	3.69084
P25368	RRP7	No	-0.564196	1.8114
P25369	LSB5	No	-0.835449	3.03343
P25371	ADP1	No	0.471601	2.56263
P25372	TRX3	Yes	0.573109	2.886
P25373	GRX1	No	0.301144	0.915397
P25374	NFS1	Yes	-0.372456	2.1339
P25375	PRD1	Yes	-0.244587	1.06039
P25376	AGP1	No	-2.41243	2.79506
P25378	RHB1	No	0.00162188	0.00365164
P25379	CHA1	Yes	-0.224978	0.251724
P25382	RSA4	No	-0.91367	0.892225
P25383	TY2A-C	No	0.681463	1.76633
P25385	BOS1	No	-0.134562	0.1473
P25386	USO1	No	-0.146945	1.88687
P25389	KCC4	No	-1.28625	0.912425
P25441	RPC53	No	0.252724	0.925746
P25443	RPS2	No	-0.143226	1.512
P25451	PUP3	No	-0.0587304	0.574674
P25454	RAD51	No	-1.76195	2.00354
P25491	YDJ1	No	-0.00992966	0.180101
P25515	VMA3	No	-1.15861	2.62843
P25554	SGF29	No	-0.755567	2.63017
P25555	GBP2	No	0.0579929	0.101065
P25558	BUD3	No	0.00323614	0.0183421
P25560	RER1	No	-0.472323	0.644559
P25566	MXR2	Yes	-1.3293	3.56437
P25567	SRO9	No	-1.07105	6.11424
P25569	GID7	No	0.315979	0.894372
P25572		No	0.421374	4.23319
P25573	MGR1	Yes	-2.2003	3.93875
P25574	EMC1	No	0.0430164	0.264599
P25576	POF1	Yes	0.775632	2.73601
P25578	PGS1	Yes	0.165405	0.149761
P25579	LRE1	No	0.23955	0.293271
P25580	PBN1	No	-0.118321	0.503963
P25582	SPB1	No	-0.0179183	0.0231929
P25586	KRR1	No	-0.765383	2.21305
P25604	STP22	No	-0.833005	0.789706
P25605	ILV6	Yes	-0.247868	2.00491
P25613	ADY2	No	-0.403589	1.09152
P25616	CTO1	No	0.972253	3.53346
P25617		No	-0.506877	0.948895
P25618	CWH43	No	-0.324099	1.51583
P25619	HSP30	No	1.75709	3.29275
P25623	SYP1	No	0.0982246	0.989309
P25626	IMG1	Yes	0.132291	0.415585
P25627	BUD23	No	-1.42932	1.16229
P25631		No	0.397782	1.73474
P25632	RSC6	No	-0.00134722	0.00172582
P25635	PWP2	No	0.205856	2.25641
P25638	TAH1	No	0.483919	2.8309
P25639		No	0.465918	0.814519
P25641	ATG15	No	0.0652828	0.0417395
P25642	IMG2	Yes	-0.19345	0.21184
P25644	PAT1	No	0.147341	0.494964
P25651	CSM1	No	-0.204492	0.597178
P25654		No	-0.780799	3.22369
P25655	CDC39	No	-0.425911	2.49826
P25659	FUB1	No	1.12799	1.73639
P25694	CDC48	Yes	0.158049	2.66894
P25719	CPR3	Yes	-0.910198	4.59678
P25808	SPB4	No	-0.989307	2.78853
P25847	MSH2	No	-0.896147	2.55709
P26263	PDC6	Yes	1.77403	4.29873
P26321	RPL5	No	-0.102139	1.06098
P26570	PPZ1	No	-0.590074	2.12611
P26637	CDC60	No	-0.197491	3.44038
P26725	YUR1	No	0.0371933	0.0300105
P26754	RFA2	No	-0.295692	2.48505
P26755	RFA3	No	2.03669	0.978555
P26783	RPS5	No	-0.108517	1.25982
P26784	RPL16A	No	0.334562	4.57009
P26785	RPL16B	No	0.417028	2.73408
P26786	RPS7A	No	0.384345	2.68995
P26793	RAD27	Yes	-0.0606321	0.190057
P27351	APL1	No	-1.06189	3.63862
P27466	CMK1	No	0.137461	0.930117
P27472	GSY2	No	0.295995	2.86838
P27476	NSR1	No	0.355317	0.94007
P27514	PHO91	No	-0.104267	0.807142
P27614	CPS1	No	-0.184071	2.03758
P27616	ADE1	No	0.206268	2.66721
P27637	BUD14	No	-1.62426	1.70444
P27680	COQ3	Yes	-0.801764	0.902415
P27692	SPT5	No	-0.616948	4.19809
P27697	COQ8	Yes	-0.260969	0.513667
P27705	MIG1	No	-0.254048	1.36348
P27796	POT1	Yes	0.511044	2.91928
P27801	PEP3	No	0.247052	1.29246
P27809	KRE2	No	-0.905154	2.68619
P27810	KTR1	No	-0.732695	3.80494
P27882	ERV1	Yes	-0.771581	2.87138
P27929	NAM9	Yes	-0.939727	4.29142
P27999	RPB9	No	-0.497288	2.87087
P28000	RPC19	No	-0.609718	2.578
P28003	FUN19	No	0.760894	1.09016
P28005	POP5	No	-0.830966	0.640941
P28006	GAC1	No	0.327754	0.217679
P28007	GAR1	No	-0.183322	1.19526
P28239	PPA2	Yes	-0.252377	1.65718
P28240	ICL1	No	-2.18863	4.35808
P28241	IDH2	Yes	-0.73244	5.44086
P28263	UBC8	No	-0.359023	0.720834
P28272	URA1	No	0.424254	1.86349
P28273	OXP1	No	0.213708	1.15358
P28274	URA7	No	-0.047816	0.672518
P28319	CWP1	No	-0.977075	1.97049
P28321	YJU3	No	-0.0721499	0.631005
P28495	CAP1	No	-0.286743	3.07968
P28496	LAC1	No	0.624177	3.09496
P28519	RAD14	No	0.284974	0.908524
P28625	YIM1	No	0.334262	2.08053
P28707	SBA1	No	-0.03114	0.259583
P28708	PRR1	No	-0.178295	0.168893
P28737	MSP1	Yes	1.26692	3.85925
P28742	KIP1	No	-1.3677	0.64294
P28777	ARO2	No	-0.0749963	1.25016
P28778	MRP17	Yes	-0.287848	3.02806
P28789	HEM3	No	-0.851092	5.89696
P28791	SEC20	No	0.511545	1.87288
P28795	PEX3	No	0.645257	0.974422
P28817	EHD3	Yes	-0.639968	2.31599
P28834	IDH1	Yes	-0.798682	4.09269
P29029	CTS1	No	-0.583613	3.09637
P29055	SUA7	No	-0.454913	1.23001
P29295	HRR25	No	-0.0654036	1.24822
P29311	BMH1	No	0.243937	3.17399
P29366	BEM1	No	-0.779576	1.01307
P29453	RPL8B	No	0.159401	1.52665
P29465	CHS3	No	0.318054	0.197837
P29468	PAP1	No	-0.421739	2.60172
P29469	MCM2	No	0.123409	0.852715
P29478	SEC65	No	-0.706812	3.17475
P29496	MCM5	No	-1.27873	2.8892
P29509	TRR1	Yes	-0.0448748	0.950438
P29547	CAM1	No	0.669132	3.32415
P29703	RAM2	No	0.0436052	0.176565
P29704	ERG9	No	-0.188048	1.18602
P29952	PMI40	No	-0.42336	4.92084
P30283	CLB5	No	-0.905771	2.03048
P30402	URA10	No	0.0909354	0.444051
P30605	ITR1	No	-0.557276	0.329474
P30619	SEC1	No	-0.562115	2.84538
P30624	FAA1	No	0.954905	3.19629
P30656	PRE2	No	0.0822926	0.363118
P30657	PRE4	No	0.0159601	0.067291
P30665	MCM4	No	0.129985	0.464926
P30771	NAM7	No	0.1568	1.19856
P30775	MRF1	Yes	-2.45405	2.67606
P30822	CRM1	No	0.380846	2.72505
P30902	ATP7	Yes	-1.19409	3.95532
P30952	MLS1	No	-1.24116	5.04693
P31109	SNC1	No	-1.18009	2.19375
P31115	DEG1	Yes	-0.242072	0.607257
P31116	HOM6	No	-0.173857	2.24864
P31334	MRPL9	Yes	-0.876715	1.88793
P31373	CYS3	No	0.0905037	0.864041
P31374	PSK1	No	0.52156	2.33902
P31377	SYN8	No	-0.294394	0.128752
P31380	FUN30	No	0.865447	2.20699
P31381	FUN26	No	-0.559343	0.693695
P31382	PMT2	No	-0.391429	2.6676
P31383	TPD3	No	0.243835	0.91954
P31384	CCR4	No	0.126099	0.764348
P31385	DEP1	No	-0.994387	1.30853
P31412	VMA5	No	0.876565	0.89571
P31539	HSP104	No	0.650418	3.39005
P31688	TPS2	No	0.0993487	0.850177
P31755	OCH1	No	-1.04446	2.51939
P31787	ACB1	No	0.647987	1.64475
P32048	MSK1	Yes	-0.370003	0.173634
P32074	SEC21	No	0.111081	1.91958
P32178	ARO7	No	0.454552	1.48068
P32179	MET22	No	0.168735	1.51518
P32190	GUT1	Yes	-1.69691	4.73723
P32191	GUT2	Yes	-1.16813	5.15178
P32259	SIN4	No	0.0215855	0.0607839
P32263	PRO3	No	0.750274	0.678015
P32264	PRO1	No	-0.326855	3.17667
P32266	MGM1	Yes	0.34315	0.797077
P32288	GLN1	No	0.275888	3.14422
P32316	ACH1	Yes	-2.06377	6.86221
P32317	AFG1	Yes	-0.618361	2.50355
P32319	PEP1	No	-0.635319	3.29143
P32324	EFT1;EFT2	No	-0.20999	2.62828
P32327	PYC2	No	-0.372794	1.90094
P32329	YPS1	No	0.406555	1.54837
P32331	YMC1	Yes	-0.663576	3.55844
P32332	OAC1	Yes	0.690863	2.48274
P32333	MOT1	No	-0.723557	2.69633
P32335	MSS51	Yes	-0.11496	2.80081
P32336	NUD1	No	-0.577983	0.322454
P32337	PSE1	No	0.182231	1.58229
P32339	HMX1	No	-2.87841	3.05335
P32340	NDI1	Yes	-1.37673	5.62861
P32341	VPH2	No	-0.871482	1.39076
P32342	SRP21	No	-0.0146001	0.0395268
P32345	PPH3	No	0.0997467	0.0784037
P32347	HEM12	No	-0.513282	3.43267
P32349	RPC82	No	-0.142474	1.54645
P32350	KNS1	No	-0.769274	1.83195
P32351	IMP2'	No	0.358185	1.01377
P32352	ERG2	No	0.0924288	1.14385
P32353	ERG3	No	-0.75517	2.26527
P32356	NTH1	No	0.0790062	0.395527
P32361	IRE1	No	-0.531971	1.66834
P32364	SMY1	No	-0.138469	0.3765
P32366	VMA6	No	-0.318729	2.44817
P32367	TFC1	No	-0.596749	0.498701
P32368	SAC1	No	0.182121	3.77345
P32377	MVD1	No	-0.314651	2.60718
P32378	COQ2	Yes	-0.296044	0.632797
P32379	PUP2	No	0.0603085	0.897449
P32380	SPC110	No	0.126519	1.19533
P32381	ARP2	Yes	-0.419037	3.22654
P32386	YBT1	No	-0.361326	1.73841
P32387	MRP20	Yes	-0.459203	2.72149
P32388	MRP49	Yes	-0.834947	2.15652
P32389	MET4	No	2.12601	3.18352
P32419	MDH3	No	-0.304411	4.07307
P32432	SFP1	No	-0.501046	1.2088
P32445	RIM1	Yes	-0.152643	1.55054
P32447	ASF1	No	-0.112479	0.328308
P32449	ARO4	No	-0.508994	4.20536
P32452	PHA2	No	-0.375517	0.756685
P32453	ATP11	Yes	0.14588	0.877363
P32454	APE2	Yes	-0.126364	1.84245
P32457	CDC3	No	-0.181137	1.48815
P32458	CDC11	No	-0.422286	3.21585
P32461	DPH2	No	-2.62799	1.43018
P32462	ERG24	No	0.226763	1.15002
P32463	ACP1	Yes	0.921525	3.4573
P32464	HYM1	No	0.132631	0.0683946
P32466	HXT3	No	0.433294	0.149765
P32468	CDC12	No	-0.421371	2.71763
P32469	DPH5	No	-0.125629	1.11803
P32471	EFB1	No	-0.3496	2.71655
P32472	FPR2	No	-0.662099	3.74584
P32473	PDB1	Yes	-0.138217	1.49638
P32474	EUG1	No	-0.36486	0.57288
P32476	ERG1	No	-3.22382	3.81826
P32477	GSH1	No	-0.975192	2.24053
P32478	HSP150	No	0.00897916	0.0392295
P32481	GCD11	No	-0.299217	3.49011
P32485	HOG1	No	-0.407263	3.65855
P32486	KRE6	No	-2.70371	3.47864
P32487	LYP1	No	-0.335795	1.68895
P32488	ISF1	No	-0.642609	0.568129
P32492	MYO4	Yes	-0.330729	1.08728
P32493	AEP1	Yes	-0.536559	1.91556
P32494	NGG1	No	-0.034029	0.10149
P32495	NHP2	No	0.742145	3.82784
P32496	RPN12	No	0.775382	3.77843
P32497	NIP1	No	0.00977198	0.113388
P32499	NUP2	No	0.00478808	0.0487377
P32500	NDC1	No	0.243265	0.88808
P32501	GCD6	No	-0.0746689	0.208527
P32502	GCD7	No	-0.294862	1.38736
P32504	CBF2	No	-0.0430304	0.0490725
P32505	NAB2	No	-0.919174	1.55838
P32521	PAN1	No	-0.401461	1.65142
P32523	PRP19	No	0.00181135	0.00160361
P32524	PRP21	No	-2.1837	2.28298
P32525	ECM25	No	-0.296523	2.36987
P32526	KAR9	No	-0.212941	0.111199
P32527	ZUO1	No	-0.0520776	0.674486
P32528	DUR1,2	No	-1.08243	3.44514
P32529	RPA12	No	0.417056	1.68316
P32558	SPT16	No	-0.088157	0.743299
P32561	RPD3	No	-0.66761	1.9916
P32563	VPH1	No	0.0549475	1.52592
P32564	SCM4	Yes	-0.179104	0.920607
P32565	RPN2	No	0.0927849	2.13634
P32566	SMI1	No	-0.377286	1.78212
P32567	PAH1	No	0.0716667	0.222861
P32568	SNQ2	No	-0.273001	0.709823
P32569	SRB4	No	-0.669786	0.71907
P32571	DOA4	No	0.797398	5.62321
P32573	SPS19	No	-0.035176	0.183001
P32579	SUA5	Yes	0.0202599	0.0938654
P32580	SUV3	Yes	-0.367732	0.643981
P32582	CYS4	No	-0.246477	3.48192
P32583	SRP40	No	0.412519	0.486389
P32588	PUB1	No	-0.166994	1.90318
P32589	SSE1	No	0.437505	4.93996
P32590	SSE2	No	0.800411	4.78872
P32591	SWI3	No	-0.0305583	0.150398
P32597	STH1	No	-0.278943	1.36802
P32598	GLC7	No	-0.416896	2.47956
P32599	SAC6	No	-0.103143	2.28259
P32600	TOR2	No	0.301707	0.338763
P32602	SEC17	No	-0.048165	0.61757
P32604	FBP26	No	0.0914275	1.12548
P32606	PET127	Yes	-0.801727	1.80704
P32607	RTG1	No	-0.730268	2.16043
P32608	RTG2	No	-0.132159	1.39449
P32610	VMA8	No	0.143504	1.3437
P32611	RML2	Yes	-0.408185	2.51071
P32614	FRD1	No	0.300318	2.71748
P32617	IES6	No	0.516822	0.22912
P32618		No	1.38336	3.56494
P32621	GDA1	No	-1.07463	3.54839
P32623	UTR2	Yes	-0.109984	0.540397
P32626	UTR4	No	0.512579	2.59035
P32628	RAD23	No	-0.298981	1.41467
P32629	ANP1	No	-0.128187	0.722762
P32634	PMD1	No	-0.148146	0.977612
P32639	BRR2	No	-0.66869	0.358196
P32642	GRX4	No	-0.519292	1.97918
P32643	TMT1	No	0.0685571	0.147133
P32644	ECM32	No	-1.19404	1.65098
P32656	GCG1	No	-3.64924	3.04343
P32657	CHD1	No	-1.23293	2.44879
P32660	DNF1	No	-1.8974	2.67321
P32767	KAP122	No	-0.533864	0.947011
P32769	HBS1	No	-0.0794849	0.13223
P32770	NRP1	No	-0.327991	0.509928
P32771	SFA1	No	-0.0341771	0.328973
P32772	UGX2	No	-0.142268	0.404481
P32773	TOA1	No	0.112775	0.271092
P32774	TOA2	No	0.514507	0.987055
P32775	GLC3	No	-0.0825837	0.887679
P32776	TFB1	No	-1.18369	0.731315
P32783	ABD1	No	-0.482718	1.67367
P32784	SCT1	No	0.68796	3.91378
P32785	FMT1	Yes	-0.853519	1.03319
P32787	MGM101	Yes	-0.574382	4.98401
P32790	SLA1	No	-0.258067	1.88117
P32791	FRE1	No	-1.59924	3.12771
P32792	YSC83	Yes	0.981018	0.337424
P32793	YSC84	No	0.275679	0.819189
P32794	AFG2	No	-1.21927	6.36873
P32795	YME1	Yes	-0.596178	2.8299
P32796	CAT2	Yes	-0.0007267	0.00535313
P32798	COT1	No	-0.202604	0.857352
P32799	COX13	Yes	-3.80089	3.33671
P32802	EMP70	No	-0.0828991	0.193061
P32803	EMP24	No	-0.634069	4.17558
P32804	ZRT1	No	1.99431	2.84158
P32805	FZF1	No	0.648277	0.434547
P32829	MRE11	No	-1.23429	1.48842
P32830	TIM12	Yes	0.0855859	0.100153
P32831	NGR1	No	0.545078	1.66904
P32832	NPL6	No	-0.285984	3.46596
P32835	GSP1	No	-0.154299	2.15808
P32836	GSP2	No	-0.0214246	0.0761451
P32839	BCS1	Yes	-0.646435	4.37791
P32842	VMA11	No	-2.21082	4.3527
P32843	YME2	Yes	-0.331654	1.22608
P32844	SEC6	No	0.16039	0.280484
P32855	SEC8	No	0.0491505	0.0655642
P32857	PTM1	No	-0.390904	1.97183
P32860	NFU1	Yes	-0.271362	1.56891
P32861	UGP1	No	0.664996	4.40953
P32864	MRS6	No	-0.745363	2.46764
P32867	SSO1	No	-0.252117	2.18244
P32873	BEM3	No	0.0603797	0.713411
P32875	LIP5	Yes	-1.51677	4.38972
P32891	DLD1	Yes	-0.0425886	0.886269
P32892	DRS1	No	-0.0692361	0.514962
P32893	TRS65	No	-0.182715	0.450566
P32895	PRS1	No	-0.206096	2.81518
P32896	PDC2	No	0.653851	1.63328
P32897	TIM23	Yes	-0.138398	0.779377
P32898	CYM1	Yes	0.0407314	0.465257
P32899	IMP3	No	0.446959	1.01861
P32901	PTR2	No	-1.8949	2.10432
P32902	MRP4	Yes	-1.32148	4.95335
P32904	MRPL6	Yes	-0.357092	1.90483
P32905	RPS0A	No	-0.277604	3.95644
P32906	MNS1	No	-0.0916036	0.22827
P32907	ATO2	No	-1.7782	1.44122
P32908	SMC1	No	-0.372628	0.486398
P32909	SMY2	No	-0.539438	2.37362
P32910	RPC34	Yes	-0.807976	2.28852
P32911	SUI1	No	1.20632	3.12733
P32912	VAM7	No	0.106505	0.293737
P32913	VPS17	No	-0.287409	0.884703
P32914	SPT4	No	-0.608047	1.56687
P32915	SEC61	No	-0.164889	0.171415
P32916	SRP101	No	0.0722752	0.511481
P32939	YPT7	No	0.215316	2.03242
P32944	SWE1	No	0.285468	2.52161
P33201	MRT4	No	0.035965	0.180739
P33202	UFD4	No	-0.274523	2.15425
P33204	ARC19	No	0.0245965	0.101841
P33296	UBC6	No	-1.62508	0.889828
P33297	RPT5	No	0.281622	3.3756
P33298	RPT3	No	-0.223164	0.379949
P33299	RPT1	No	-0.112153	1.02121
P33300	SUR1	No	0.207213	0.324054
P33302	PDR5	No	0.00383885	0.0122396
P33303	SFC1	Yes	-2.68753	6.39213
P33307	CSE1	No	0.369883	1.77464
P33308	CSE2	No	0.761255	1.84972
P33309	DOM34	No	0.0507927	0.281522
P33310	MDL1	Yes	-0.318931	0.742871
P33311	MDL2	Yes	-0.180901	1.14171
P33312	RIB7	No	0.38779	0.713005
P33313	CNS1	No	0.264648	0.630753
P33314	BUD2	No	-0.114641	0.266161
P33315	TKL2	No	2.96798	4.99056
P33317	DUT1	No	-0.207758	0.259388
P33322	CBF5	No	-0.152171	0.90167
P33324		No	0.00562604	0.0884265
P33327	GDH2	No	-1.05598	5.17166
P33328	SNC2	No	-0.621827	3.68814
P33329	PPZ2	No	0.137267	0.35113
P33330	SER1	No	0.0552292	0.213486
P33331	NTF2	No	0.0115973	0.057534
P33332	SEC3	No	0.484441	0.91578
P33333	SLC1	No	-0.168781	1.17292
P33334	PRP8	No	-0.048783	0.124802
P33336	SKN1	No	-0.0412731	0.0407264
P33338	SLA2	No	-0.700383	3.13009
P33339	TFC4	No	-0.111451	0.091624
P33399	LHP1	No	-0.134845	3.06344
P33400	RIM101	No	-0.0244815	0.063952
P33401	PGM1	No	-0.145777	2.00407
P33416	HSP78	Yes	0.217216	1.57155
P33417	IXR1	No	-1.26061	1.40242
P33418	LOS1	No	0.602722	0.330866
P33421	SDH3	Yes	-1.52627	4.93791
P33441	MFT1	No	-0.195749	0.995303
P33442	RPS1A	No	-0.0593745	0.88189
P33734	HIS7	No	-0.379226	3.73439
P33748	MSN2	No	-1.28499	1.02067
P33749	MSN4	No	1.5017	3.68854
P33750	SOF1	No	0.0318394	0.113796
P33753	TRM2	No	-0.451877	0.685378
P33754	SEC66	No	-0.525187	1.86559
P33755	NPL4	Yes	-0.209358	0.849574
P33759	MRPS5	Yes	-0.406705	1.70309
P33760	PEX6	No	-0.393595	0.892358
P33767	WBP1	No	-0.0203756	0.271312
P33775	PMT1	No	-0.111876	1.68589
P33891	TIP20	No	0.0900154	0.264014
P33892	GCN1	No	0.0935192	0.882857
P33893	PET112	Yes	0.983014	1.32225
P33894	STE13	No	0.724062	1.23812
P34072	MKS1	No	1.06858	1.6372
P34077	NIC96	No	0.121527	1.53843
P34078	LTV1	No	-0.63246	2.62628
P34087	RPB7	No	-0.253888	0.62168
P34110	VPS35	No	-0.100295	0.156344
P34111	TFC3	No	0.365077	0.380943
P34160	STO1	No	0.0535164	1.46527
P34162	SRB2	No	0.872496	1.60907
P34163	TGL1	No	0.135708	1.06441
P34164	SIP2	No	0.702556	3.35776
P34167	TIF3	No	0.0942249	0.383458
P34216	EDE1	No	-0.261499	2.10068
P34217	PIN4	No	-0.796502	3.26797
P34219	TOD6	No	-0.246893	0.154145
P34220		Yes	-1.23813	2.12416
P34221	PTC3	No	0.0742461	0.357643
P34222	PTH2	Yes	-0.741417	2.73188
P34223	SHP1	No	-0.144449	0.749998
P34224		Yes	-2.10857	1.74028
P34226	SKT5	No	2.09421	3.5054
P34227	PRX1	Yes	0.0261084	1.14951
P34228	SEF1	No	-1.39925	1.28381
P34231		No	-1.71917	3.47528
P34237	COY1	No	-0.53631	2.56063
P34239	LST4	No	0.778544	2.87726
P34240	ZRT3	No	-0.915064	1.98434
P34241	URB1	No	-0.0297858	0.145027
P34243	HCS1	No	0.0478446	0.19563
P34248		No	0.671601	3.00065
P34250	SEG2	No	0.363956	2.97376
P34251		No	0.759034	3.75435
P34253	KTI12	No	0.212575	0.0681816
P34730	BMH2	No	0.415956	3.51936
P34760	TSA1	No	-0.0458762	0.419966
P34761	WHI3	No	-1.45077	2.37019
P34909	MOT2	No	-0.260649	2.59204
P35056	PEX5	No	-2.17168	1.79514
P35127	YUH1	No	0.0916284	0.261374
P35169	TOR1	No	0.201075	0.47911
P35172	NTH2	No	-0.283195	0.340815
P35176	CPR5	No	0.163795	1.13112
P35177	SPT7	No	-0.646147	0.259225
P35178	RRP1	No	0.299922	1.29857
P35179	SSS1	No	0.00664393	0.0224443
P35180	TOM20	Yes	0.61285	1.94742
P35181	APS1	No	-0.536272	2.12299
P35182	PTC1	No	-0.357819	0.476853
P35183	AST1	No	-1.48322	1.51652
P35184	SQT1	No	-0.455457	1.42938
P35187	SGS1	No	-0.0962556	0.540418
P35189	TAF14	No	-0.239788	1.07742
P35191	MDJ1	Yes	-0.162953	0.786574
P35193	ATG19	No	-0.760257	2.93029
P35194	UTP20	No	-0.189244	2.04432
P35195	ECM15	No	0.00269317	0.00754836
P35196	RER2	No	0.561742	1.59595
P35197	GCS1	No	-0.501819	4.17204
P35202	THI80	No	-0.454011	2.11227
P35206	CSG2	No	-2.09222	1.67851
P35207	SKI2	No	0.150136	0.713852
P35688	LRG1	No	-0.0113646	0.00805839
P35691	TMA19	Yes	-0.236848	1.88618
P35718	RPC25	No	-0.188533	0.598547
P35719	MRP8	No	0.059653	0.791142
P35723	YET1	No	-0.212121	1.38572
P35724	MNR2	No	-0.353614	0.53365
P35725		No	0.170993	0.82645
P35728	MPE1	No	-0.384144	1.94301
P35729	NUP120	No	0.131675	1.8387
P35731	OAR1	Yes	-1.21722	1.42393
P35732	DEF1	No	0.200269	3.57734
P35734	ASK1	No	-0.654879	2.73711
P35817	BDF1	No	-0.175299	1.8745
P35844	KES1	No	0.0162875	0.194957
P35845	SWH1	No	-0.403302	2.24038
P35996	MRPL38	Yes	-0.377293	4.22409
P35999	OCT1	Yes	-1.93583	2.98148
P36000	APL2	No	-0.09504	0.217723
P36003	NNK1	No	-0.204762	0.248014
P36004	KKQ8	No	-0.174064	1.59254
P36006	MYO3	No	0.094382	1.77903
P36007	SRY1	No	-0.965514	0.939069
P36008	TEF4	No	-0.27315	3.34508
P36010	YNK1	Yes	-1.39638	5.98561
P36013	MAE1	Yes	-0.0371901	0.340538
P36014	GPX1	Yes	-0.648951	0.884814
P36015	YKT6	No	-0.0704943	0.678706
P36016	LHS1	No	0.0121409	0.16404
P36017	VPS21	No	0.197785	1.0477
P36018	YPT52	No	-0.168508	2.04511
P36019	YPT53	No	3.25031	2.17011
P36023	OAF3	No	0.323317	0.727479
P36024	SIS2	No	-0.0663408	0.316104
P36027	MID2	No	-0.644492	1.67398
P36029	TPO5	No	-0.501581	3.59753
P36035	JEN1	No	-1.41286	5.40553
P36036	YRA2	No	-0.0751991	0.0903337
P36037	DOA1	No	0.0618814	0.544194
P36038	CBT1	Yes	-0.558053	0.524282
P36039	EMC3	No	-0.528967	1.71865
P36040	ADD66	No	-0.463511	2.1827
P36041	EAP1	Yes	-0.249681	1.10222
P36046	MIA40	Yes	-0.280991	4.38384
P36047	SDS22	No	0.359438	1.8605
P36048	SNU114	No	0.329305	2.24638
P36049	EBP2	No	0.345678	1.40879
P36051	MCD4	No	-0.430628	1.96654
P36053	ELF1	No	-1.13709	4.51014
P36054	RCN1	No	0.109089	0.590026
P36056	RSM22	Yes	-0.973424	2.80479
P36057	SRP102	No	0.227764	0.381401
P36059	NNR2	No	0.950939	3.04776
P36060	MCR1	Yes	0.132862	1.96942
P36062	AVT3	No	-1.13758	0.867838
P36064	CMC1	Yes	-1.4328	1.96603
P36066		Yes	-0.578363	3.33405
P36068	SHE2	No	-0.525815	1.83928
P36069	PMU1	No	-0.12859	0.775689
P36076	CAB3	No	-0.0424875	0.38151
P36080	RRP14	No	-0.62791	0.582244
P36081	PSG1	No	-0.371019	3.28048
P36083		No	-0.795794	0.73751
P36084	MUD2	No	0.853008	2.54511
P36088		No	-0.400464	0.959081
P36090	ANR2	No	1.05667	0.825645
P36091	DCW1	No	-0.800445	1.49302
P36094	SPC42	No	-0.0811233	0.237176
P36095	VPS24	No	-0.0537421	0.19131
P36096	TUL1	No	0.0896854	0.0407276
P36100	TFA1	No	-0.181481	0.220627
P36101	TCD2	Yes	-0.775024	2.98593
P36102	PAN3	No	-0.0678641	0.593456
P36103		No	1.36832	0.365235
P36104	SWD2	No	-1.01636	2.59464
P36106	BYE1	No	0.573768	1.27208
P36108	DID4	No	-0.121434	0.318837
P36112	MIC60	Yes	-1.48328	5.63822
P36114		No	0.298175	3.00697
P36116	VPS51	No	-0.820313	0.668735
P36117	ALY1	No	3.02873	5.13916
P36119	RQT4	No	0.0186996	0.0652281
P36120	DBP7	No	-0.178076	0.347141
P36121	RPC37	No	-0.143752	0.424872
P36122	BCH2	No	-0.0602614	0.0801504
P36123	SAP190	No	0.212031	1.28819
P36124	SET3	No	-1.35227	0.782552
P36126	SPO14	Yes	0.143194	0.374925
P36131	SPC34	No	-0.764522	2.24894
P36132	KAE1	No	0.201026	0.0706338
P36135	UTH1	Yes	-0.228022	1.6811
P36136	SHB17	No	0.142396	2.37161
P36139	PET10	No	0.049764	0.256262
P36141	FMP46	Yes	0.345793	1.81511
P36143	GLG1	No	1.39676	1.73071
P36144	UTP30	No	-0.225893	0.573468
P36145	TFA2	No	-0.369493	0.988237
P36147	PAM17	Yes	-0.0340449	0.183613
P36148	GPT2	No	-0.132151	1.09678
P36149	BET3	No	0.0346902	0.365207
P36150	MET1	No	-1.07478	3.71377
P36151		Yes	-0.439984	1.51544
P36152	DRE2	Yes	1.21039	2.10983
P36154	AIM29	No	0.0193017	0.151219
P36156	ECM4	Yes	0.73715	4.58358
P36159	TRZ1	Yes	0.645296	0.474957
P36160	RPF2	No	-0.0909602	0.222708
P36161	NUP133	No	-0.0752691	0.466315
P36163	OMA1	Yes	0.326603	2.02831
P36166	PXL1	No	1.09194	3.66435
P36169	SKG1	No	-0.104098	0.436121
P36421	TYS1	No	0.0554924	1.05136
P36516	MRPL3	Yes	-0.253869	2.69038
P36517	MRPL4	Yes	-0.611862	3.74481
P36519	MRPL7	Yes	-0.394999	2.3274
P36520	MRPL10	Yes	-0.585288	3.53233
P36521	MRPL11	Yes	0.418477	2.65591
P36523	MRPL15	Yes	0.191329	1.71261
P36525	MRPL24	Yes	-0.749371	5.05555
P36526	MRPL27	Yes	-0.3678	3.21451
P36527	MRPL28	Yes	0.650583	1.41182
P36528	MRPL17	Yes	-0.3502	1.58983
P36531	MRPL36	Yes	-0.397724	1.78424
P36532	MRPL37	Yes	-0.364986	0.928627
P36533	MRPL39	Yes	-0.145874	0.0422872
P36534	MRPL40	Yes	-0.6057	3.03443
P36775	PIM1	Yes	-0.051047	0.760426
P36973	APT2	No	-0.191328	0.338206
P37012	PGM2	No	0.522856	3.58992
P37020	GEF1	No	-0.786395	0.919375
P37254	ABZ1	No	0.370464	1.18713
P37262	SOL2	No	-0.562928	1.91873
P37263		No	-2.51287	1.49627
P37267	CBP4	Yes	-0.0241381	0.0719362
P37291	SHM2	No	-0.218787	3.27019
P37292	SHM1	Yes	-0.703259	5.00595
P37293	NAT2	Yes	-0.336955	1.00277
P37296	STV1	No	-0.344839	2.45838
P37297	STT4	Yes	-0.248373	0.764016
P37298	SDH4	Yes	-2.49538	4.62877
P37299	QCR10	Yes	-3.47305	5.11081
P37302	APE3	No	0.195396	2.24791
P37303	GLY1	No	-1.52342	5.07204
P37304	PAM1	No	-1.58057	3.7575
P37366	CCL1	No	-0.0480353	0.0953099
P37370	VRP1	No	-0.968262	2.11731
P37838	NOP4	No	-1.18294	2.45968
P37898	AAP1	No	-0.145899	1.24186
P38009	ADE17	No	-0.904043	2.69381
P38011	ASC1	No	-0.356106	3.96491
P38013	AHP1	No	1.86422	5.32959
P38041	BOI1	No	-0.877031	0.425599
P38061	RPL32	No	1.00863	5.39799
P38063	PRS4	No	0.500099	2.32009
P38064	MRPL16	Yes	-0.490753	1.04042
P38066	RIB1	No	-1.63899	5.02086
P38067	UGA2	No	0.236913	2.44179
P38068	GRX7	No	-1.49447	2.88858
P38069	MNN2	No	-0.527775	2.21786
P38070	YPK3	No	-0.322578	1.69459
P38071	ETR1	Yes	-0.322711	2.14838
P38072	SCO2	Yes	-0.210162	0.894845
P38074	HMT1	No	0.398052	0.717649
P38075	PDX3	Yes	-0.571266	4.10393
P38077	ATP3	Yes	-0.779637	3.91819
P38079	YRO2	Yes	-0.174273	1.35095
P38080	AKL1	No	-0.715906	0.905463
P38081		Yes	0.539389	3.66899
P38084	BAP2	No	-1.66973	3.18058
P38085	TAT1	No	0.0829989	0.259074
P38086	RDH54	No	-1.21747	0.807646
P38087	YMC2	Yes	0.662009	0.951328
P38088	GRS1	Yes	-0.256839	4.25569
P38089	PTC4	No	0.040657	0.116389
P38090	AGP2	No	-0.580912	0.473042
P38109	ATG42	No	0.0700957	1.0739
P38112	MAK5	No	-0.337752	0.308921
P38113	ADH5	No	-0.136642	0.242978
P38115	ARA1	No	-0.146285	1.15072
P38116	ARL1	No	0.00226974	0.0108208
P38120	MRPS9	Yes	-1.30406	3.83591
P38121	POL12	No	-0.199998	0.819936
P38122	ECM31	Yes	-0.812531	3.25585
P38127	RIM2	Yes	-0.177806	1.22289
P38129	TAF5	No	-0.247112	1.13032
P38130	KTR3	No	-0.29996	1.93761
P38131	KTR4	No	-0.735079	3.00048
P38132	MCM7	No	-0.269219	2.15688
P38137	PCS60	No	-1.48825	5.09099
P38138	ROT2	No	-0.434977	1.80619
P38139	LDH1	No	-0.188345	0.473776
P38142		No	-0.192869	0.347343
P38143	GPX2	Yes	1.84215	1.9522
P38144	ISW1	No	-0.639538	1.86972
P38145	RIB5	No	0.418744	1.34327
P38146	YPT10	No	0.0709394	0.767871
P38148	PPS1	No	-1.13309	1.59931
P38149	DUG2	No	0.319086	2.36158
P38151	PBP2	No	0.143127	0.723339
P38152	CTP1	Yes	0.0426852	0.0215129
P38153	APM3	No	-0.379114	0.75357
P38158	MAL32	No	-1.26782	4.69712
P38162	MIX23	Yes	0.0621001	0.360689
P38164	SEA4	No	-0.716935	0.550078
P38165	RTG3	No	0.277076	0.271083
P38166	SFT2	No	-0.258642	1.97983
P38167	ECM21	No	-0.439064	1.04761
P38169	BNA4	Yes	-0.29888	2.69459
P38172	MRX3	Yes	-1.50199	1.64467
P38174	MAP2	No	-1.02336	4.86603
P38175	MRP21	Yes	-0.355237	1.45589
P38177		No	-0.471948	0.43076
P38181	NUP170	No	0.1528	0.571818
P38182	ATG8	No	1.01454	3.70485
P38187	UBP13	No	-0.288324	1.79498
P38191	MOH1	No	-1.36929	1.40031
P38197		No	0.295213	2.12219
P38199	HEK2	No	-0.35764	2.70446
P38202		No	-0.649255	0.98043
P38203	LSM2	No	0.780794	1.38716
P38205	NCL1	No	-0.26528	2.69068
P38208	POP8	No	-2.13427	1.78745
P38210	LDB7	No	-0.478869	0.658597
P38212	RCR1	No	-0.576541	0.427018
P38216		No	-1.28226	3.19802
P38217	KAP104	No	-0.0765006	0.502112
P38218	POA1	Yes	-0.0584374	0.109346
P38219	OLA1	No	-0.0378787	0.895425
P38221	CDS1	No	0.201274	1.88941
P38225	FAT1	No	0.04625	0.146493
P38226	CST26	No	1.32317	0.34723
P38227	QDR3	No	0.124386	0.199158
P38228	TCM62	Yes	-0.443583	1.32794
P38230	ZTA1	No	-0.208492	0.983291
P38231	FMP23	Yes	1.98543	3.40793
P38234	RFS1	No	-0.631009	3.03996
P38235		No	-0.462388	2.92047
P38236	MUM2	No	-0.057483	0.32183
P38237	UBP14	No	0.329749	1.32541
P38238	TRM7	No	-0.864541	2.1486
P38239		No	-2.86836	1.27826
P38241	ECM2	No	-0.567404	3.83197
P38242	ALG14	No	-0.31596	0.667377
P38244	PFF1	No	-0.870049	5.04875
P38247	SLM4	No	0.0134773	0.0757536
P38248	ECM33	No	-0.232768	2.37086
P38249	RPG1	No	0.0360355	0.523662
P38250	IST2	No	0.194555	1.5477
P38251	RFC5	Yes	-0.044419	0.186809
P38254	PBY1	No	-0.462802	3.45632
P38255	RXT2	No	-0.344535	3.20819
P38256		No	0.653795	2.53465
P38260	FES1	No	0.777042	1.83775
P38261	EXO84	No	-0.008166	0.0288572
P38262	SIF2	No	-0.765757	0.67745
P38264	PHO88	No	0.294892	2.76786
P38266	AIM3	No	0.058658	0.162234
P38271	OPY1	No	-0.12033	0.0794157
P38272	SHE3	No	-0.572838	3.78865
P38274	HSL7	No	0.165684	0.122781
P38280	YSW1	No	-0.723072	0.302535
P38281	APD1	No	-0.435082	1.711
P38286	IFA38	No	0.0596059	0.903076
P38288	TOS1	No	0.189067	0.417168
P38293	UMP1	No	-0.101417	0.756624
P38295	EHT1	No	-1.96246	5.21838
P38297	FZO1	Yes	-0.815661	2.13976
P38300	MBA1	Yes	0.532892	2.43503
P38304	MED8	No	-0.611832	0.666797
P38305	AIM4	No	0.200783	0.0865942
P38310	FTH1	No	-0.45967	1.48386
P38314	SDS24	No	0.132121	1.51789
P38319	TDP1	No	-0.856683	0.269696
P38321		No	-0.216168	0.429092
P38323	MCX1	Yes	0.629095	2.13035
P38325	OM14	Yes	-1.46061	4.15607
P38328	ARC40	No	-0.285805	2.34527
P38329	VHC1	No	0.746866	0.382755
P38331		No	-1.72022	0.813803
P38333	ENP1	No	-0.142778	1.22446
P38336	POP4	No	0.179251	0.105299
P38339	RGD1	No	-0.0828025	0.117723
P38340	TAE1	No	-0.335726	0.467146
P38341	MIC12	Yes	-1.52236	3.44644
P38342	TSC10	No	-1.98427	1.51982
P38344	REI1	No	-0.63364	1.67441
P38345	SDH8	Yes	0.961169	1.22792
P38348	HSM3	No	-0.195313	0.385379
P38349	UBX7	No	-0.364178	1.9426
P38351	PAF1	No	-0.340179	1.76318
P38352	SAF1	No	0.19127	0.251364
P38353	SSH1	No	-0.310784	1.27229
P38355		No	-0.0689856	0.249125
P38361	PHO89	No	-0.231716	0.21223
P38426	TPS3	No	-0.00420697	0.0398444
P38427	TSL1	No	0.505102	3.51182
P38428	CUE1	No	-0.511952	3.63181
P38429	SAP30	No	-0.153193	0.0491471
P38430		No	2.34828	2.33151
P38431	TIF5	No	-0.203435	1.44176
P38439	LEO1	No	0.166179	0.221488
P38523	MGE1	Yes	0.0370782	0.298721
P38555	YPT31	No	0.00592105	0.0552502
P38604	ERG7	No	-1.07138	3.24225
P38615	RIM11	No	0.110018	0.366576
P38616	YGP1	No	0.580898	3.48835
P38620	PRS2	No	1.51996	2.17471
P38623	RCK2	No	-1.24288	1.79393
P38624	PRE3	No	-0.141416	1.21186
P38625	GUA1	No	-0.0184631	0.139388
P38626	CBR1	No	-0.479155	3.38522
P38627	URA8	No	-0.218807	1.51696
P38628	PCM1	No	-0.617009	3.46229
P38629	RFC3	No	-0.196482	0.578347
P38630	RFC1	No	-0.0176652	0.0718438
P38631	FKS1	No	-1.02367	6.71829
P38634	SIC1	No	0.065279	0.161224
P38635	HIS2	No	0.0810642	0.0628165
P38636	ATX1	No	0.11385	0.0642558
P38682	GLO3	No	-0.060559	0.2546
P38687	SRP68	No	-0.00103887	0.00641008
P38688	SRP72	No	-0.224219	1.33844
P38689	PRS3	No	0.319518	1.80283
P38690		No	-2.60075	6.84866
P38691	KSP1	No	-1.62053	2.09591
P38693	PHO12	No	0.459724	1.43266
P38694	MSC7	No	-0.333348	1.26759
P38695	HXT5	No	1.23583	4.00966
P38696	ARP1	No	0.400104	0.322632
P38697	IMD2	No	-0.311068	1.21243
P38698	PPX1	Yes	-0.245653	1.14886
P38701	RPS20	No	-0.231346	3.8197
P38702	LEU5	Yes	-0.47409	0.42842
P38703	LAG1	No	0.534105	2.82151
P38705	DIA4	Yes	0.0484765	0.113143
P38707	DED81	No	0.117349	2.2284
P38708		No	-0.209192	2.45982
P38710	INM1	No	-3.91985	1.77372
P38711	RPS27B	No	-0.413071	3.72688
P38712	RRP3	No	-0.358123	1.75357
P38713	OSH3	No	-0.436161	0.941356
P38714	MSR1	Yes	-0.603513	3.48166
P38715	GRE3	No	0.973718	2.94098
P38716		No	0.397056	2.17265
P38719	DBP8	No	-0.000151317	0.00018817
P38720	GND1	No	0.20646	3.43739
P38732	EFM1	No	-0.130287	0.446528
P38736	GOS1	No	-0.281554	1.01189
P38737	ECM29	No	0.0958455	0.643938
P38738	OCA5	No	-0.251006	1.21812
P38741	RIM4	No	-2.04549	3.35734
P38746	YLF2	Yes	0.284069	0.665398
P38747	OTU2	No	-0.647629	5.97258
P38749	YAP3	No	-0.208585	0.0623703
P38753	HSE1	No	-0.0926781	1.05235
P38754	RPL14B	No	0.467585	3.98589
P38755	OSH7	No	-0.0490913	0.380691
P38756	TCD1	Yes	-0.823559	1.23328
P38758	TDA3	No	-0.460623	2.3099
P38759	VPS29	No	-1.58237	4.20357
P38763		No	-1.8578	0.850153
P38764	RPN1	No	0.228284	2.94064
P38765	YHI9	No	0.0910784	1.00227
P38766	RRM3	No	-0.111888	0.858894
P38768	PIH1	No	-0.175586	0.51991
P38771	RRF1	Yes	-0.253182	1.48137
P38773	DOG2	No	0.0242373	0.554468
P38775		No	-0.272789	0.625838
P38777	FSH1	Yes	-0.270957	2.77252
P38779	CIC1	No	0.362253	3.01341
P38781	RSC30	No	-0.339448	0.737802
P38782	MED6	No	-0.741723	0.504394
P38784	VMA22	No	-1.8939	0.628737
P38786	RPP1	No	-0.314854	1.64322
P38787	PAN5	Yes	-0.00600179	0.0458532
P38788	SSZ1	No	-0.0536931	1.91235
P38789	SSF1	No	0.0522347	0.176912
P38790	HTD2	Yes	-0.705365	0.709822
P38791	DYS1	No	-0.246162	2.02133
P38792	RRP4	No	0.205608	1.27278
P38793	TRM5	Yes	-0.389935	1.38246
P38795	QNS1	No	0.170881	1.3025
P38796	PPE1	Yes	0.120897	0.594284
P38797	PTC7	Yes	0.769471	3.66579
P38798	NMD2	No	0.0901337	0.480572
P38800	LAM4	No	-0.135942	0.0781987
P38801	LRP1	No	-0.145405	0.230534
P38803	IPI1	No	-0.102161	0.0430653
P38804	RTC3	No	2.15932	4.91265
P38805	RPF1	No	-0.144171	1.11063
P38809		No	0.577072	1.44566
P38810	SFB3	No	-0.158374	2.0753
P38811	TRA1	No	-1.10396	5.9223
P38812	GEP4	Yes	-0.940589	0.904112
P38814	SBE22	No	0.790613	0.517193
P38815	YPT35	No	-0.0977796	0.071226
P38816	TRR2	Yes	0.281251	1.83376
P38817	GGA2	No	-0.220787	4.10468
P38818	CTM1	No	0.0456905	0.0637833
P38819	ERP5	No	-2.02408	3.16814
P38820	UBA4	No	-0.1724	1.1838
P38821	APE4	No	-0.413988	2.78423
P38822	BZZ1	No	-0.0466563	0.105983
P38824	COX23	Yes	0.30608	1.51331
P38825	TOM71	Yes	-0.0123952	0.0919519
P38828	LSM12	No	-0.472609	3.01498
P38829		No	-0.696318	1.86076
P38833		No	-0.956559	2.33302
P38836	ECM14	No	-0.108493	0.901417
P38837	NSG1	No	-0.0780029	0.623032
P38839	SPL2	No	0.289173	0.183408
P38840	ARO9	No	-2.1354	4.73058
P38841		No	1.70859	4.12588
P38845	CRP1	No	0.2438	2.0372
P38853	KEL1	No	-0.136545	0.609958
P38854	TDA11	No	0.26878	0.0931788
P38856	YAP1801	No	0.319862	1.05536
P38858	SOL3	No	-0.0406723	0.160105
P38860	MTG2	Yes	-2.02279	1.04774
P38861	NMD3	No	-0.178655	1.48847
P38862	ATG7	No	0.651541	0.597212
P38863	SPC97	No	-0.31791	0.243851
P38869	SVP26	No	-0.133383	0.270263
P38873	KOG1	No	0.0802314	0.0717879
P38874	IKI1	No	-0.62488	2.14767
P38875	GPI16	No	-0.205946	1.12033
P38878	LNP1	No	-1.10316	1.50418
P38879	EGD2	No	0.0178108	0.175127
P38881	NVJ1	No	-0.286305	1.68311
P38882	UTP9	No	0.746704	3.42459
P38883	RIX1	No	0.153727	0.649676
P38884	AIM18	Yes	0.00620397	0.0171186
P38885	AIM46	Yes	-0.118642	0.119848
P38886	RPN10	No	-0.258807	3.75087
P38887		No	-1.27544	1.00315
P38889	SKN7	No	-0.0507558	0.134495
P38890	SET5	No	0.0398668	0.431074
P38891	BAT1	Yes	0.0603212	0.231763
P38892	CRG1	No	-0.239251	1.12815
P38902	RPB11	No	0.804373	1.86966
P38903	RTS1	No	-0.19511	0.826684
P38909	CYC2	Yes	-1.16844	1.16751
P38910	HSP10	Yes	0.741935	2.3395
P38911	FPR3	No	-0.271807	1.40652
P38912	TIF11	No	-0.377772	3.01436
P38913	FAD1	No	-0.0733935	0.0874064
P38915	SPT8	No	-0.0781225	0.897255
P38920	MLH1	No	-0.576011	0.520957
P38921	PET8	Yes	-0.17721	0.651532
P38922	HRB1	No	-0.153883	0.449979
P38927	REV7	Yes	-1.53229	2.75582
P38928	AXL2	No	0.169718	0.448219
P38929	PMC1	No	-0.100898	0.688909
P38930	CKB2	No	-0.721621	2.34235
P38932	VPS45	No	-0.301004	0.670321
P38934	BFR1	No	0.15152	2.83313
P38961	RRP8	No	-0.979677	4.21225
P38962	TVP23	No	-0.514748	2.65289
P38966	VTC5	No	-0.641709	0.479362
P38968	SEC31	No	-0.572808	4.72698
P38969	PNT1	Yes	-0.607873	0.994216
P38970	HAL5	No	-0.0142326	0.0554132
P38971	ALP1	No	-0.854863	1.00042
P38972	ADE6	No	0.512562	3.33629
P38985	SRP14	No	-0.418069	1.11605
P38986	ASP1	No	0.106817	0.934446
P38988	GGC1	Yes	-0.61319	3.01802
P38989	SMC2	No	-0.321248	0.217844
P38992	SUR2	No	-1.04063	1.12437
P38993	FET3	No	-1.15449	3.45673
P38995	CCC2	No	0.182529	2.8587
P38996	NAB3	No	0.265826	2.05768
P38998	LYS1	No	-0.204801	1.7614
P38999	LYS9	No	-0.90052	4.3547
P39002	FAA3	No	-0.395472	0.908885
P39003	HXT6	No	-0.471283	0.999429
P39004	HXT7	No	1.21874	3.93626
P39006	PSD1	Yes	-1.59643	1.46513
P39007	STT3	No	-0.0265713	0.545912
P39008	POP2	No	-0.0239347	0.0281777
P39009	DUN1	No	-0.473256	2.76546
P39010	AKR1	No	-0.0129121	0.0488765
P39011	BEM4	No	0.450378	1.23156
P39012	GAA1	No	-0.694683	2.96576
P39013	END3	No	-0.182168	1.88527
P39015	STM1	No	-0.180466	2.00749
P39016	MPT5	No	-0.708593	0.995629
P39073	SSN3	No	-0.3043	0.933161
P39076	CCT2	No	0.0148322	0.117994
P39077	CCT3	No	-0.174472	2.35648
P39078	CCT4	No	-0.197399	2.46019
P39079	CCT6	No	-0.491219	3.91523
P39081	PCF11	No	-1.1957	3.82212
P39101	CAJ1	No	0.0063432	0.12178
P39102	XDJ1	Yes	0.402179	1.17016
P39104	PIK1	No	-0.0298691	0.381078
P39105	PLB1	No	0.00941594	0.071916
P39106	MNN1	No	0.701071	2.46711
P39107	MNN9	No	-0.0611909	0.583876
P39108	PEX7	No	-2.44033	2.91484
P39109	YCF1	No	0.0862694	0.565197
P39111	VMA7	No	0.588259	1.98127
P39112	DSS1	Yes	0.452755	0.250619
P39113	CAT8	No	0.303459	1.22137
P39515	TIM17	Yes	-0.266279	2.01708
P39516	RPS14B	No	0.245581	1.50804
P39517	DHH1	No	-0.123948	1.84596
P39518	FAA2	No	-0.889635	2.39433
P39520	IFH1	No	-0.665665	0.412814
P39521	FHL1	No	-0.204602	0.0583264
P39522	ILV3	Yes	-0.701228	3.41448
P39523		No	-0.804441	1.01106
P39524	DRS2	No	0.252405	0.817368
P39525	CEM1	Yes	0.362734	0.824564
P39526	LAA1	No	-1.67004	3.70142
P39529		No	-1.08135	2.67509
P39531	RCY1	No	-0.108323	0.0563554
P39533	ACO2	Yes	-1.47874	4.09008
P39535	PHO90	No	0.238406	0.0971193
P39538	UBP12	No	0.16062	0.447438
P39540	ELO1	No	0.176251	0.871394
P39542		No	-0.959849	1.30066
P39543	SOP4	No	0.0426553	0.210683
P39547	UIP3	No	-0.652126	0.961607
P39676	YHB1	Yes	-0.929738	5.28405
P39677	MEF2	Yes	-2.59946	5.06072
P39678	MBP1	No	-0.165179	0.0701572
P39683	NPT1	No	-0.104973	2.10582
P39685	POM152	No	0.43868	1.53272
P39692	MET10	No	-0.714749	2.4001
P39704	ERP2	No	-0.314131	0.385476
P39705	NUP60	No	-0.0297674	0.0586777
P39708	GDH3	No	0.858927	3.48476
P39713	BDH2	No	2.11632	3.15345
P39714	BDH1	No	0.42554	2.21697
P39715	ECM1	No	-0.468996	0.34479
P39717	GPB2	No	-0.279272	0.210589
P39718	PEX22	No	-1.04885	0.885761
P39719	FLC2	No	-2.37838	3.48522
P39720	OAF1	No	0.673834	0.754508
P39721	AIM2	No	0.254656	1.81812
P39722	GEM1	Yes	-0.117575	0.129432
P39723	SPC72	No	1.1247	1.50651
P39724	BOL3	Yes	0.512716	0.761098
P39726	GCV3	Yes	-0.946373	3.12643
P39727	ERV46	No	-0.624067	2.03938
P39729	RBG1	No	-0.194787	1.4902
P39730	FUN12	No	-0.0852229	1.88574
P39732	GIP4	No	-0.508651	1.83416
P39742	SEC72	No	0.729365	0.308553
P39743	RVS167	No	-0.0605659	0.390252
P39744	NOC2	No	-0.0744934	0.238991
P39904	VPS52	No	-1.80309	1.25791
P39923	NPR2	No	-1.65523	0.726327
P39925	AFG3	Yes	0.027022	0.163623
P39926	SSO2	No	0.082386	1.01047
P39927	PTI1	No	-0.241568	0.32808
P39928	SLN1	No	0.321014	0.08079
P39929	SNF7	No	0.0142466	0.0908862
P39931	SSP120	No	0.0247052	0.133278
P39932	STL1	No	-4.98767	3.69385
P39933	PZF1	No	-0.792166	0.70123
P39935	TIF4631	No	-0.223711	2.31394
P39936	TIF4632	No	-0.286443	1.25767
P39939	RPS26B	No	0.441127	3.60601
P39940	RSP5	No	-0.146461	2.10802
P39944	UBP5	No	-1.52661	1.76214
P39945	AST2	No	-0.754038	3.18293
P39952	OXA1	Yes	-0.396745	1.59645
P39954	SAH1	No	-0.00953865	0.0695814
P39955	SAP1	Yes	-1.06745	0.67906
P39958	GDI1	No	-0.229326	3.09523
P39960	BEM2	No	0.00708453	0.0222055
P39962	YCK3	No	0.464738	1.68431
P39965	AIM10	Yes	-0.693628	2.33695
P39966	PTC2	No	-0.312971	4.37716
P39967	UBP9	No	0.309602	0.718355
P39968	VAC8	No	-0.03066	0.132265
P39969	BOI2	No	0.729284	2.0815
P39976	DLD3	No	0.69046	3.36418
P39979	HPA3	No	0.272851	0.592139
P39980	SIT1	No	0.190922	0.310804
P39984	HAT2	No	0.0453326	0.227863
P39985	POL5	No	-0.312693	0.613271
P39986	SPF1	No	-0.141116	1.09031
P39990	SNU13	No	0.738262	4.35935
P39993	GEA2	No	0.0268485	0.150157
P39994	PXP1	No	-1.22853	2.41477
P39995	EAF5	No	-0.0882193	0.128511
P39996	GTT3	No	1.08712	0.80325
P39998	EDC3	No	-0.147758	0.476747
P40002	MIT1	No	0.204752	0.440097
P40004	YEA4	No	-0.211412	0.709732
P40005	GIM4	No	3.62605	2.5589
P40006	IRC22	No	-1.30965	3.09981
P40007	NOP16	No	-0.282365	0.40322
P40008	FMP52	Yes	0.120425	1.25188
P40010	NUG1	No	-0.655993	2.723
P40011		No	-0.153672	2.77635
P40012	HEM14	Yes	0.225222	0.566815
P40013	BIM1	No	-0.037447	0.544325
P40015	ISC1	Yes	0.236242	0.609424
P40016	RPN3	No	-0.229311	1.66593
P40017	YAT2	No	-0.881961	3.58875
P40018	SMB1	No	-0.0791963	0.213215
P40019	CHZ1	No	-0.108765	0.366605
P40022		No	0.0493132	0.0356835
P40024	ARB1	No	0.0275275	0.196323
P40028	YEN1	No	-0.984718	1.55028
P40029	MXR1	No	0.399758	2.75108
P40030	ERG28	No	0.787474	2.98998
P40032	TPA1	No	0.728418	4.41151
P40033	RSM18	Yes	-0.284903	0.668318
P40035	PIC2	Yes	-0.546513	1.7238
P40036	GIP2	No	1.41501	3.35533
P40037	HMF1	Yes	0.836716	3.09726
P40038	PCL6	No	-2.73648	0.843385
P40040	THO1	No	-0.00761159	0.10951
P40043	RGI1	No	-0.10836	1.10104
P40045	TDA2	No	-0.00972494	0.00747101
P40046	VTC1	No	-0.252288	1.61312
P40047	ALD5	Yes	-0.0293763	0.299988
P40050	MRX1	Yes	0.777774	1.1633
P40051	ICP55	Yes	-0.427729	0.48964
P40052		No	0.274824	1.17868
P40053	AIM9	Yes	0.0729097	1.03354
P40054	SER3	No	1.24433	4.58408
P40055	UTP7	No	-0.82457	2.29572
P40056	GET2	No	0.659753	1.06159
P40059	DOT6	No	0.141064	1.63542
P40064	NUP157	No	0.237503	1.23803
P40066	GLE2	No	-0.463662	1.55391
P40069	KAP123	No	-0.112108	1.05129
P40070	LSM4	No	-0.178007	1.03158
P40071	TMN3	No	0.352075	0.1064
P40073	SHO1	No	-0.0902017	0.67904
P40074	AVT6	No	-0.354233	0.244138
P40075	SCS2	No	-0.0531985	1.35059
P40078	NSA2	No	-0.453489	1.94036
P40079	LCP5	No	0.169504	3.2254
P40080	VFA1	No	-1.03334	0.512073
P40081		No	-0.930576	2.92741
P40084	RTR1	No	0.48921	2.66774
P40086	COX15	Yes	-1.18933	4.25463
P40087	DDI1	No	0.129051	0.830673
P40088	FTR1	Yes	-0.95189	3.37574
P40089	LSM5	No	2.07047	2.61052
P40091	PEA2	No	0.0913817	0.425432
P40093		No	-0.379834	3.45237
P40094	COG3	No	-0.631006	0.472082
P40096	BUR6	No	0.5628	1.66629
P40098	FMP10	Yes	0.103958	0.687985
P40099	FAU1	Yes	-0.0809739	0.126523
P40106	GPP2	No	0.731729	3.22962
P40150	SSB2	No	-0.638724	2.47382
P40154	IES2	No	-0.441469	0.808795
P40156	RRG9	Yes	-0.333721	0.408933
P40157	VID27	No	0.045379	0.139031
P40159		No	-0.827241	3.42074
P40160	RIO2	No	0.17008	1.0411
P40161	RTT106	No	0.458216	0.543082
P40164	PSY2	No	-0.347565	0.953092
P40165	NNR1	No	0.598125	1.22857
P40168		No	2.59998	3.69822
P40169		No	1.78827	4.27293
P40185	MMF1	Yes	0.503403	3.08408
P40188	RGI2	No	1.96945	5.24661
P40202	CCS1	Yes	-0.184969	1.43839
P40207	ERG29	No	0.0412114	0.556752
P40208	GID8	No	-0.551165	0.632369
P40210	SIP5	No	-0.669198	1.73607
P40212	RPL13B	No	0.248585	2.51516
P40214	FDO1	No	2.68298	2.9957
P40215	NDE1	Yes	-0.578551	3.61755
P40217	TIF34	No	-0.319434	0.491631
P40218		No	0.225673	1.78259
P40219	OSW5	No	-0.900078	0.914723
P40302	PRE5	No	-0.0188135	0.200719
P40303	PRE6	Yes	-0.227392	0.857076
P40309	KHA1	No	-0.530237	0.755431
P40312	CYB5	No	-0.330379	2.81207
P40317	SOK1	No	-0.229581	1.68151
P40318	SSM4	No	0.106642	0.673112
P40319	ELO3	No	0.0691071	0.319882
P40325	HUA1	No	-1.61068	0.326921
P40327	RPT2	No	0.316032	2.44178
P40328	YTA6	No	-0.571424	3.87995
P40335	PEP8	No	0.365878	0.969993
P40339	RFC4	No	0.515317	1.53437
P40340	YTA7	No	-1.37486	2.22384
P40341	YTA12	Yes	-0.00929324	0.059461
P40343	VPS27	No	-0.687172	3.28526
P40344	ATG3	No	0.100507	0.568568
P40345	LRO1	No	0.197562	0.572655
P40347	LTP1	No	-1.19335	2.55517
P40348	RFC2	No	0.10351	0.592369
P40350	ALG5	No	0.225084	0.885411
P40351	ALG8	No	-0.0114123	0.0260666
P40354	NTA1	Yes	0.307034	2.70261
P40356	PGD1	No	-0.0173289	0.0165403
P40357	SEC9	No	-1.13507	2.21168
P40358	JEM1	No	-1.36673	0.798757
P40361		No	-1.31563	1.38182
P40362	UTP18	No	-0.373125	0.782261
P40363		No	-0.265019	2.15616
P40364	MPM1	Yes	0.133947	1.46917
P40366	DLS1	No	0.25177	0.745964
P40368	NUP82	No	-0.713401	1.27508
P40395	RIC1	No	0.105494	0.240618
P40413	CCT5	No	-0.0707925	0.817727
P40414	TPM2	No	-0.0475248	0.231884
P40416	ATM1	Yes	-1.16389	0.958879
P40422	RPC10	No	-1.57415	0.901911
P40433	PFK26	No	0.754048	3.19531
P40438	VTH1	No	0.363156	0.349687
P40442	CSS1	No	1.60262	3.62758
P40452	COA1	Yes	-0.632599	0.453711
P40453	UBP7	No	0.676311	0.834464
P40454	RRD1	No	0.1649	0.329808
P40457	MLP2	No	-0.358916	1.66464
P40459	PAN6	No	-0.382629	0.351575
P40462	TMA108	No	-0.135157	1.00723
P40463	VHS2	No	-0.246672	0.205169
P40466	FKH1	No	0.401257	0.583335
P40467	ASG1	No	-2.093	2.25661
P40468	TAO3	No	-0.812143	2.05855
P40469	MET18	No	-0.00727018	0.0318178
P40471	AYR1	Yes	-0.071708	2.17831
P40472	SIM1	No	-0.56827	1.51715
P40477	NUP159	No	-0.404905	3.21112
P40480	HOS4	No	-1.92552	0.744891
P40481	HPM1	No	-0.132408	0.0864887
P40482	SEC24	No	-0.39476	2.72504
P40483		No	-0.11787	1.61089
P40484	MOB1	No	-0.949996	2.10997
P40485	SLM1	No	0.446606	2.19236
P40487	DPH1	No	-2.56465	2.52128
P40489	XBP1	No	-0.0329227	0.177551
P40491	FMC1	Yes	1.52423	3.92457
P40492	FYV10	No	0.0523701	0.237995
P40493	BMT5	No	-0.420601	1.83626
P40494	PRK1	No	-1.96334	1.28321
P40495	LYS12	Yes	-0.0924765	0.885348
P40496	RSM25	Yes	-1.13127	3.56269
P40498	UTP25	No	-0.150681	0.425487
P40499	ICE2	No	0.113152	0.233466
P40501	AVT7	No	0.692991	0.469896
P40502	AIM19	Yes	-0.250842	0.287102
P40504	KTR7	No	0.0456549	0.454057
P40505	SDS3	No	-0.79302	0.68955
P40506	CAB2	No	-0.156719	1.65637
P40508		Yes	-0.908322	1.06277
P40509	SEC28	No	-0.230506	1.20954
P40510	SER33	No	0.558694	3.18885
P40511	SPO22	No	2.21867	0.800665
P40513	MAM33	Yes	-0.113979	1.45958
P40515	FIS1	Yes	-0.48583	1.14843
P40516	EFM4	No	-1.66919	1.35163
P40517	YRB2	No	0.237579	1.99819
P40518	ARC15	Yes	0.169081	0.460022
P40519		Yes	0.273701	1.51268
P40523		No	0.648897	1.94101
P40525	RPL34B	No	-0.0582504	0.43602
P40527	NEO1	No	-0.44106	0.571566
P40529	AGE2	No	-0.291215	0.759982
P40530	PKP1	Yes	-2.05917	1.42381
P40531	GVP36	No	-0.011247	0.117016
P40533	TED1	No	-0.379651	1.67941
P40535	CST6	No	-0.865182	2.42795
P40540	EMC5	No	-0.238993	2.17108
P40541	IRR1	No	-0.253888	0.368401
P40545	HIS6	No	0.0481733	0.26205
P40547	VID28	No	-0.64501	1.00468
P40548	SNL1	No	-0.483273	1.92103
P40549	MNT3	No	-1.95253	4.09319
P40550	PDR11	No	-1.6694	0.384962
P40553	DOT5	No	-0.425674	2.93898
P40555	NAS2	No	0.683729	1.4937
P40557	EPS1	No	-0.0687141	0.974958
P40559	INP51	No	0.333058	0.19205
P40561	SGN1	No	-1.46578	2.04417
P40563	AIM21	No	-0.0212536	0.0292263
P40564	DJP1	No	0.150123	1.41005
P40566	EGH1	No	-0.420215	0.221665
P40576	INA22	Yes	-3.01656	3.054
P40579		No	-0.289728	0.300916
P40580	IRC24	No	-0.151917	1.19542
P40581	HYR1	Yes	0.240887	1.8115
P40582	GTT1	No	0.628121	3.11722
P40693	RLP7	No	-0.570047	1.63761
P40825	ALA1	Yes	-0.199432	4.43558
P40850	MKT1	No	-0.184843	0.876255
P40856	SAP185	No	0.0155468	0.00694452
P40857	PHS1	No	0.591497	0.544242
P40858	MRPL49	Yes	-0.215314	0.426064
P40893	REE1	No	-0.263983	2.18275
P40955	CHS6	No	0.621812	0.14522
P40956	GTS1	No	-0.409547	2.70446
P40957	MAD1	No	0.421385	0.142898
P40958	MAD2	No	-0.168074	0.0971549
P40959	MVP1	No	-0.719223	2.74329
P40961	PHB1	Yes	0.308879	2.46461
P40962	RTS2	No	-0.380992	0.122977
[truncated: 1,737 more rows]

## Sheet: Fig 5g
Strain	Timepoint	Number of Decreased Mito proteins	Expected Number of Decreased Mito proteins	Enrichment	p-value Fisher Exact
WT	1	181	94	1.92553	1.68e-23
WT	2	25	19	1.31579	0.07
tglΔΔΔ	1	211	98	2.15306	1.06e-36
tglΔΔΔ	2	188	110	1.70909	2.8e-17
