# Supplementary material for: Triacylglycerol mobilization underpins mitochondrial stress recovery
Source: Nat Cell Biol. 2025 Jan 8;27(2):298–308. doi: 10.1038/s41556-024-01586-6 (PMC11821527; doi:10.1038/s41556-024-01586-6)
Supplement: Supplementary file 9 — Statistical source data. [file 41556_2024_1586_MOESM9_ESM.xlsx]

## Sheet: Fig 6a
HAP1 Cell Count
Day	WT + vehicle			WT + 10 uM DOX			ATGL KO + vehicle			ATGL KO + 10 uM DOX
-1	400000	400000	400000	400000	400000	400000	400000	400000	400000	400000	400000	400000
0	1510000	1720000	1630000	1460000	1470000	1350000	1240000	1310000	1430000	1270000	1320000	1260000
1	3210000	3500000	3300000	2220000	2190000	2040000	2530000	2170000	2510000	1330000	1080000	1200000
2	6800000	6200000	6120000	2830000	2560000	2800000	3550000	3540000	3790000	599000	512000	599000
3	8220000	9480000	9640000	3380000	3100000	3840000	5900000	6150000	6550000	539000	403000	474000
4	14200000	13140000	14760000	4330000	4530000	4310000	8380000	9100000	9440000	555000	447000	327000
5				6120000	5300000	7100000	11800000	10890000	10980000	452000	338000	452000
6				9940000	10480000	10120000				724000	953000	1010000
7										1080000	822000	948000

## Sheet: Fig 6b
gene_names	log2fc	nlog_p	Mito
A2M	0.427775	1.44559	No
PRPSAP1	0.59918	1.48725	No
PRPS1	-0.129651	1.46169	No
PRPF8	0.00899697	0.290339	No
PRPF6	-0.087038	1.50127	No
PRPF4B	-0.341081	2.04908	No
PRPF40A	0.229127	3.39992	No
PRPF4	0.088857	0.483587	No
PRPF39	0.218628	1.81838	No
PRPF38B	-0.00738653	0.0905975	No
PRPF38A	-0.0304082	0.0249665	No
PRPF31	0.173026	1.39115	No
PRPF3	0.0727615	0.531384	No
PRPF19	-0.0416018	3.09717	No
PRPF18	-0.118836	0.101204	No
PROM1	-1.35443	0.92807	No
PRMT9	0.388069	0.586108	No
PRMT7	-0.334566	0.333093	No
PRMT6	0.381955	0.845146	No
PRPS2	-0.269601	1.76418	No
PRPSAP2	0.000467937	0.00470388	No
PSMB1	0.0565961	1.53204	No
PRR12	-0.595581	0.211756	No
PSMA6	-0.109352	2.2284	No
PSMA5	-0.127728	3.2819	No
PSMA4	-0.00797145	0.0365384	No
PSMA3	-0.150894	1.41791	No
PSMA2	-0.0600878	0.772946	No
PSMA1	-0.0851809	1.10692	No
PSIP1	0.60333	2.57583	No
PSEN1	-0.63895	1.0913	No
PSAT1	0.236248	2.37079	No
PSAP	-0.340655	0.483035	No
PRUNE1	-0.216743	0.766613	No
PRTFDC1	-0.157466	0.426674	No
PRRC2C	0.137636	0.211981	No
PRRC2B	0.115766	0.319037	No
PRRC2A	0.142922	1.24251	No
PRRC1	0.232724	1.21355	No
PRR3	0.064003	0.374294	No
PRMT5	0.115784	0.81036	No
PRMT3	-0.0720965	1.09922	No
PRMT1	0.0942834	1.03567	No
PRKRA	0.34783	3.21024	No
PRDM13	-0.443415	0.374959	No
PRDM10	-0.707296	0.820552	No
PRCP	-0.262732	1.86973	No
PRCC	0.448177	4.94075	No
PRC1	-0.0958068	0.60988	No
PRAMEF2	-0.433517	1.08004	No
PQBP1	-0.0643851	0.994248	No
PPWD1	0.0770308	0.328228	No
PPT2	-0.135059	1.06071	No
PPT1	-0.161592	1.24972	No
PPP6R3	-0.12349	0.858062	No
PPP6R2	0.148405	0.178103	No
PPP6C	-0.0825348	1.04756	No
PPP5C	-0.221645	1.85044	No
PPP4R3B	-0.553824	0.733332	No
PPP4R3A	0.125996	0.423369	No
PPP4R2	0.0980066	0.388873	No
PRDX1	-0.134483	2.35037	No
PREB	0.27424	0.432699	No
PREP	0.0726058	0.610738	No
PRKCA	-0.950116	0.674355	No
PRKDC	0.142314	2.90439	No
PRKD3	0.053079	0.0434071	No
PRKD2	-0.538513	0.405439	No
PRKD1	1.05645	1.89193	No
PRKCSH	0.212015	1.46532	No
PRKCI	0.134918	0.930849	No
PRKCD	0.258344	0.651301	No
PRKAR2A	0.147317	1.09149	No
PRIM1	-0.40149	4.99219	No
PRKAR1A	-0.0583515	0.290771	No
PRKAG1	-0.165554	0.748244	No
PRKACB	0.260231	0.919213	No
PRKAB1	-0.873348	1.05921	No
PRKAA2	-0.535961	0.483105	No
PRKAA1	0.259654	0.514358	No
PRIM2	0.155963	0.613928	No
PSMA7	-0.0466512	0.736418	No
PSMB2	-0.0646324	1.15944	No
PPP4C	0.0291576	0.0223716	No
PTPN13	0.209513	1.20158	No
PTPN11	-0.0965621	2.58999	No
PTPN1	-0.987874	3.08873	No
PTPA	-0.107115	0.65241	No
PTP4A1	-0.217577	1.29391	No
PTOV1	0.134905	1.31331	No
PTMS	-0.153964	2.23002	No
PTMA	-1.48214	3.04179	No
PTK7	0.238079	0.923668	No
PTK2	-0.785651	0.743493	No
PTGR3	0.333527	0.283696	No
PTGR2	0.0383498	0.0679342	No
PTGR1	0.486802	1.53537	No
PTGFRN	0.0664775	0.161192	No
PTGES3	-0.672078	1.43261	No
PTER	0.485576	2.20386	No
PTDSS1	-0.426104	1.48396	No
PTBP3	0.416491	1.57814	No
PTPN12	-0.111201	0.463393	No
PTPN2	0.0924307	0.138995	No
PSMB3	-0.206364	1.32196	No
PTPN23	0.0502389	0.727391	No
PWP1	-0.198878	1.52973	No
PVR	-0.163956	1.64149	No
PUS7	-0.0290419	0.547491	No
PURB	0.404965	0.996944	No
PURA	0.385614	1.02204	No
PUM3	0.133462	1.28105	No
PUM2	0.133662	0.475799	No
PUM1	-0.332706	0.400047	No
PUF60	-0.0645364	0.503848	No
PUDP	-0.312545	1.55443	No
PTS	0.226444	0.97227	No
PTRHD1	0.282641	0.225902	No
PTPRS	0.964429	0.807407	No
PTPRK	-0.493153	0.500901	No
PTPRG	-0.534861	0.266867	No
PTPRF	0.157867	0.222939	No
PTPN9	0.0700804	0.0779891	No
PTBP2	-0.984444	1.66522	No
PTBP1	0.0393683	0.952374	No
PTAR1	-0.218217	0.146529	No
PSTPIP2	0.505226	1.79697	No
PSMD14	-0.143573	1.28906	No
PSMD13	-0.187803	1.37922	No
PSMD12	-0.0289434	0.390815	No
PSMD11	0.0237738	0.312292	No
PSMD10	-0.130377	0.961463	No
PSMD1	-0.0970618	1.51017	No
PSMC6	-0.0493952	0.759529	No
PSMC5	-0.150248	2.06661	No
PSMC4	-0.243517	2.8208	No
PSMC3	-0.185034	2.7463	No
PSMC2	-0.115479	1.82852	No
PSMC1	-0.0244096	0.267267	No
PSMB8	0.841366	0.755963	No
PSMB7	-0.193453	2.74187	No
PSMB6	-0.134937	1.40953	No
PSMB5	-0.18525	2.73099	No
PSMB4	-0.0417614	0.848612	No
PSMD2	-0.114656	2.07561	No
PSMD3	0.0342096	1.2092	No
PSMD4	-0.167933	0.997798	No
PSMF1	-0.329082	3.94107	No
PSRC1	0.666141	0.79358	No
PSPH	0.221355	2.60518	No
PSPC1	-0.0188859	0.139082	No
PSMG4	-0.430477	0.630392	No
PSMG3	-0.240567	1.28019	No
PSMG2	-0.390455	4.23464	No
PSMG1	-0.0642598	0.156736	No
PSME4	-0.144341	0.295714	No
PSMD6	-0.075037	1.2387	No
PSME3IP1	-0.0655855	0.144275	No
PSME3	-0.138777	1.42753	No
PSME2	0.413909	1.90915	No
PSME1	-0.262679	2.92488	No
PSMD9	-0.455139	0.774286	No
PSMD8	-0.373866	1.80316	No
PSMD7	0.156062	1.18743	No
PPP4R1	-0.127358	0.886553	No
PPP3CA	-0.0166874	0.0478777	No
PIK3CA	-0.0130043	0.0395326	No
PNP	-0.231852	0.887652	No
PNN	0.0704314	0.725436	No
PNISR	-0.01629	0.0484005	No
PMVK	0.0153433	0.0471984	No
PMS2	-0.570152	1.67627	No
PMS1	-0.989704	0.615872	No
PMM2	-0.281734	1.48569	No
PML	-0.0972188	0.039316	No
PM20D2	-0.264277	1.35554	No
PLXNB2	0.0689189	0.18528	No
PLXNA1	0.368247	2.19094	No
PLS3	-0.563027	3.5437	No
PLS1	-0.548288	0.91666	No
PLRG1	-0.0776825	1.84294	No
PLP2	-0.29281	2.93585	No
PLOD3	-0.522049	1.00079	No
PLOD2	0.613314	0.519034	No
PLOD1	-0.509052	1.07687	No
PNO1	0.032498	0.72033	No
PNPLA6	0.83086	0.585036	No
POLR1B	-0.0215594	0.518304	No
PODXL	-0.271023	1.34562	No
POLE4	0.107238	0.146954	No
POLE3	0.0698109	0.373105	No
POLE2	1.13552	0.519162	No
POLE	-0.369398	0.858456	No
POLDIP3	0.203409	1.60775	No
POLD3	0.164722	0.4259	No
POLD2	-0.221892	2.40359	No
POLD1	0.124418	1.07294	No
POLA2	0.245955	0.323121	No
POLA1	0.0254777	0.160839	No
POGZ	0.000191373	0.000983438	No
POGLUT3	0.20516	2.29335	No
POGLUT2	0.0846564	0.289736	No
POGLUT1	-0.38379	1.68535	No
POGK	1.03893	1.57576	No
POFUT2	-0.046936	0.402063	No
POFUT1	-0.241563	1.80167	No
PLK1	-0.250856	3.66258	No
PLIN3	-0.295511	1.08002	No
PLIN2	-0.509321	2.19629	No
PLEKHH2	-0.273167	1.47451	No
PKM	-0.00802803	0.206589	No
PKDREJ	0.446905	0.448011	No
PKD2	0.892903	0.596248	No
PJA1	-0.097276	0.062728	No
PITPNB	0.0428085	0.691859	No
PITPNA	0.755341	3.93507	No
PITHD1	-0.4113	1.48741	No
PIR	-0.535968	2.31475	No
PIP5K1A	-0.49478	0.327066	No
PIP4P1	-1.33932	0.461003	No
PIP4K2C	0.1891	0.166311	No
PIP4K2A	0.0515219	0.481663	No
PINX1	-0.259808	0.307984	No
PIN4	0.313083	3.98331	No
PIN1	0.0198288	0.152857	No
PIMREG	0.419589	0.461851	No
PIK3R4	-0.381248	0.303851	No
PKMYT1	-0.100808	0.209318	No
PKN1	0.180352	0.38238	No
PKN2	0.131289	0.743907	No
PLCH1	-0.0310809	0.0812328	No
PLEKHF2	0.573282	0.75266	No
PLEKHB2	-0.712561	1.73608	No
PLEKHA7	0.81213	1.99188	No
PLEKHA5	-0.166264	1.86063	No
PLEC	-0.230602	2.27095	No
PLD3	0.00780551	0.141313	No
PLCL2	-0.0363248	0.0585802	No
PLCG2	0.0200202	0.0340254	No
PKP4	0.777697	0.379653	No
PLCG1	0.115761	0.452488	No
PLCD1	0.3299	2.02407	No
PLCB3	-0.0547918	0.353771	No
PLBD2	-0.521314	1.79589	No
PLAAT3	-1.17725	0.48495	No
PLAA	-0.307732	2.13997	No
PLA2G4A	0.0287596	0.113319	No
POLR1A	-0.0587266	0.567226	No
POLR1C	-0.0684535	0.618938	No
PPP2R5E	-0.136882	0.903023	No
PPME1	-0.138625	0.990137	No
PPM1G	-0.132434	1.67076	No
PPM1F	0.426898	1.7812	No
PPM1E	-0.58202	0.520144	No
PPM1B	-0.116785	0.23274	No
PPM1A	0.591457	0.503274	No
PPL	0.0905209	0.81232	No
PPIP5K2	-0.033865	0.0264991	No
PPIL4	0.0959543	0.499546	No
PPIL3	-0.224578	2.14331	No
PPIL2	0.0414073	0.0214551	No
PPIL1	0.0938918	0.678626	No
PPIH	-0.140259	2.43866	No
PPIG	0.292953	1.3755	No
PPIE	-0.00714874	0.0116956	No
PPID	-0.275103	3.7927	No
PPIC	0.0394166	0.224306	No
PPIB	0.522121	4.65061	No
PPM1L	0.477917	0.442602	No
PPP1CA	0.0693137	0.24978	No
POLR1D	0.190885	0.267126	No
PPP1CB	0.181279	2.45917	No
PPP2R5D	-0.0147622	0.0451859	No
PPP2R5C	0.959088	3.00855	No
PPP2R5A	-0.284206	2.41699	No
PPP2R2D	-0.0905107	0.0194198	No
PPP2R2A	0.125279	1.32735	No
PPP2R1B	-0.278138	0.649617	No
PPP2R1A	0.0526028	0.352795	No
PPP2CB	-0.156363	1.03942	No
PPP1R9B	0.499463	0.697424	No
PPP1R9A	-0.327885	0.968753	No
PPP1R8	-0.083264	0.26273	No
PPP1R7	-0.0566463	1.24401	No
PPP1R2	-0.601452	2.33793	No
PPP1R14B	0.677282	1.21092	No
PPP1R12A	0.0873133	0.467432	No
PPP1R10	-0.013923	0.0312777	No
PPP1CC	0.0990664	1.2279	No
PPIA	0.0755132	0.998018	No
PPHLN1	0.262451	0.642264	No
PPFIBP1	0.197088	1.26726	No
PPFIA1	-0.0700989	0.82685	No
POLR3C	-0.124779	0.479321	No
POLR3B	0.165964	0.80105	No
POLR3A	0.475249	0.773816	No
POLR2L	-0.0427615	0.232842	No
POLR2K	-0.00888125	0.0565486	No
POLR2J	-0.396737	1.98111	No
POLR2H	-0.426245	3.33576	No
POLR2G	-0.351099	4.44879	No
POLR2E	-0.0661049	0.447391	No
POLR2D	-0.520912	1.48782	No
POLR2C	0.276593	3.62232	No
POLR2B	0.152802	1.62932	No
POLR2A	0.00256221	0.0114297	No
POLR1G	-0.452674	0.880224	No
POLR1F	0.0234718	0.253997	No
POLR1E	-0.485898	1.9018	No
POLR1D	0.64222	0.846518	No
POLR3D	0.459787	1.05747	No
POLR3E	-0.417608	0.90237	No
POLR3F	-0.119747	0.24009	No
POR	-0.166874	2.7396	No
PPCS	0.336416	0.911535	No
PPCDC	-0.59097	1.20684	No
PPAT	0.198678	2.13181	No
PPAN	0.00172424	0.0104266	No
PPA1	0.0441469	0.780443	No
POU5F1	0.27619	1.21798	No
POU2F1	0.321681	0.45107	No
POP7	-0.688393	0.455777	No
POLR3G	-1.33719	0.91698	No
POP4	0.209684	0.181348	No
POP1	0.0701523	0.46218	No
PON2	-0.349958	1.60144	No
POMK	-0.527168	2.63134	No
POM121C	-0.182494	0.375485	No
POLR3K	0.0431728	0.0212124	No
POLR3H	0.0615311	0.0203331	No
PWP2	-0.0497945	0.394026	No
PWWP2B	0.820333	0.617809	No
PXDC1	-0.278053	1.09076	No
RNASET2	-0.346044	0.406232	No
RNASEH2B	0.125504	0.599593	No
RNASEH2A	-0.172549	1.84888	No
RMND5A	0.745531	0.601523	No
RMI2	-0.488709	0.184053	No
RMI1	-0.355827	0.292331	No
RMC1	-0.161044	0.120857	No
RLIG1	-0.246749	0.66348	No
RIT1	-0.077769	0.167626	No
RIPOR1	1.51931	1.04832	No
RIPK1	0.0581265	0.255999	No
RIOX2	-0.0234178	0.133963	No
RIOX1	0.316202	0.443899	No
RIOK3	-0.0866083	0.195058	No
RIOK2	0.0588042	0.235877	No
RIOK1	-0.0808735	0.754454	No
RINT1	0.21573	0.177848	No
RING1	1.07542	1.17657	No
RNASEH2C	0.0192693	0.119993	No
RNF113A	1.18487	1.9517	No
RNPEP	0.124145	1.19606	No
RNF114	0.178185	0.0407031	No
RNH1	0.0664164	0.783126	No
RNGTT	-0.0107517	0.0152919	No
RNF5	-0.0574328	0.504905	No
RNF40	-0.289156	1.28949	No
RNF25	0.164281	0.0838915	No
RNF220	1.10738	0.472228	No
RNF214	0.348997	1.5655	No
RNF213	0.344481	2.35624	No
RNF20	0.487594	1.36233	No
RNF2	0.368221	1.66635	No
RNF187	-0.940903	2.77049	No
RNF185	-0.608247	2.2077	No
RNF169	0.121201	0.671085	No
RNF168	-0.298676	0.0961291	No
RNF149	-0.320354	0.274182	No
RNF14	-0.787932	1.08332	No
RNF138	-0.502977	0.43302	No
RIMOC1	0.116796	0.0983013	No
RILPL1	-0.399107	0.225144	No
RIF1	0.0159435	0.0884495	No
RICTOR	0.58039	1.18165	No
RETREG3	0.259192	0.552366	No
RER1	-0.176315	1.36129	No
REPS1	0.0882219	0.168491	No
REPIN1	1.50559	1.27482	No
REP15	-0.353017	0.25042	No
RENBP	0.139831	0.945429	No
RELCH	0.138648	1.34983	No
RELA	0.0655104	0.317798	No
REEP6	-0.128217	1.47588	No
REEP5	-0.525854	0.798938	No
REEP4	0.0468744	0.0706954	No
RECQL	-0.160729	0.728959	No
RDX	0.0333684	0.433193	No
RDH11	0.225988	0.616311	No
RCOR3	0.443544	0.563674	No
RCOR2	0.00964991	0.0163065	No
RCOR1	-0.155844	0.352894	No
RETSAT	1.39394	0.879709	No
REV3L	0.49169	0.120002	No
REXO4	1.49166	1.74693	No
RFX7	0.500489	0.357839	No
RIC8A	-0.275979	1.24932	No
RHOG	0.587633	0.362839	No
RHOA	0.032547	0.124634	No
RHEB	-0.190859	0.956025	No
RHBDD2	-0.735457	0.387432	No
RGS10	0.0898126	0.554438	No
RFXAP	-0.391176	0.550957	No
RFX5	-0.324383	1.72727	No
RFC1	0.129146	0.466106	No
RFX2	0.0894483	0.186304	No
RFWD3	0.0590731	0.12442	No
RFT1	-0.477517	0.586302	No
RFC5	0.227769	1.68768	No
RFC4	0.00666046	0.512804	No
RFC3	0.167946	1.20553	No
RFC2	-0.0607217	0.111033	No
RNMT	0.191808	3.74557	No
RNPS1	0.113852	0.530144	No
PXN	0.264083	0.466854	No
RPL8	-0.0542494	0.546169	No
RPL7A	-0.0601279	1.85951	No
RPL7	-0.0597693	1.46618	No
RPL6	-0.0339235	0.331973	No
RPL5	-0.0479018	0.512903	No
RPL4	-0.0289682	1.55633	No
RPL3L	-0.202528	2.75833	No
RPL39	0.262304	0.735566	No
RPL38	-0.0201232	0.0821686	No
RPL37A	0.179411	0.43086	No
RPL36AL	-0.361869	1.62713	No
RPL36A	-0.284552	1.07693	No
RPL36	-0.0720603	1.0305	No
RPL35A	-0.145007	3.16342	No
RPL35	-0.0500507	0.678173	No
RPL34	-0.164043	2.12179	No
RPL32	-0.0446733	0.266318	No
RPL31	-0.0500209	0.876964	No
RPL7L1	-0.0235303	0.342072	No
RPL9;RPL9P7;RPL9P8;RPL9P9	-0.00402387	0.0366971	No
RO60	0.447485	4.21673	No
RPLP0	-0.198716	2.4906	No
RPS12	-0.323846	2.46197	No
RPS11	-0.117251	2.14768	No
RPS10	-0.0740255	0.971618	No
RPRD2	-0.103687	0.77408	No
RPRD1B	0.387021	2.90565	No
RPRD1A	0.132868	1.4341	No
RPP40	0.543278	0.608531	No
RPP38	0.333315	0.95918	No
RPP30	0.139805	1.19652	No
RPP25L	0.0523084	0.229181	No
RPP25	0.258252	2.5557	No
RPP14	-0.497557	0.275057	No
RPN2	-0.166457	2.89694	No
RPN1	0.0629679	0.949426	No
RPLP2	-1.58567	3.29628	No
RPLP1	-0.989998	1.72419	No
RPLP0P6	-0.622899	2.34348	No
RPL30	-0.235833	2.7594	No
RPL3	-0.0399456	0.238322	No
RPL29	-0.0367552	0.52282	No
RPL28	-0.136435	1.05407	No
RPL10A	-0.0702095	1.31448	No
RPL10	-0.0363528	0.778506	No
RPGRIP1L	-0.109359	0.117392	No
RPF2	0.0843646	0.820612	No
RPF1	0.31815	0.685884	No
RPE	-0.385743	1.24052	No
RPAP3	0.204718	1.63308	No
RPAP2	0.897681	1.06394	No
RPAP1	-0.255575	1.59432	No
RPA3	-0.344269	3.62379	No
RPA2	-0.518919	2.67613	No
RPA1	-0.227407	2.76987	No
RP9	0.48991	1.77133	No
RP2	-0.0962238	1.81767	No
ROCK2	0.441238	1.71161	No
ROCK1	0.157609	1.51916	No
ROBO1	-0.832201	0.347175	No
RPL11	-0.0549437	0.986109	No
RPL12	-0.146675	1.91098	No
RPL13	-0.0275167	0.10707	No
RPL22L1	-0.196227	1.95261	No
RPL27A	-0.0656236	0.87319	No
RPL27	-0.034132	0.597633	No
RPL26L1	0.208627	1.32019	No
RPL26	-0.154013	1.07573	No
RPL24	-0.0123304	0.31944	No
RPL23A	-0.0876687	1.56509	No
RPL23	-0.0112896	0.0819089	No
RPL22	-0.196168	2.90995	No
RPL13A	-0.056743	1.93697	No
RPL21	-0.0847568	1.59294	No
RPL19	-0.0706374	1.43052	No
RPL18A	-0.0828171	1.20279	No
RPL18	0.00174459	0.0263001	No
RPL17	-0.0776825	2.22904	No
RPL15	-0.126673	2.10545	No
RPL14	-0.00730451	0.0484824	No
RCN2	0.396993	2.65873	No
RCN1	0.995599	4.97511	No
RCL1	0.107539	0.591247	No
RABGAP1L	-0.265781	0.785383	No
RABGAP1	0.321302	0.488908	No
RABEPK	-0.145678	0.187298	No
RABEP1	-0.00522995	0.00923872	No
RABAC1	-0.927723	0.921275	No
RAB9A	0.00359726	0.0112149	No
RAB8B	0.447351	0.839315	No
RAB8A	-0.045269	0.994851	No
RAB7A	0.12947	4.14855	No
RAB6D	0.871419	0.938574	No
RAB6A	0.233367	3.38879	No
RAB5C	-0.0895354	1.63461	No
RAB5B	0.755285	6.00477	No
RAB5A	0.164384	0.716486	No
RAB4A	0.201584	0.156654	No
RAB41	0.471897	1.05887	No
RAB40C	-0.361666	1.51254	No
RAB3GAP2	0.067428	0.425685	No
RABGAP1L	-0.236264	0.195254	No
RABGEF1	0.0899461	1.26654	No
RCHY1	-1.05878	0.662664	No
RABGGTA	-0.286353	1.68109	No
RADX	1.16402	0.794595	No
RAD9A	-0.38911	0.772365	No
RAD51C	-0.674502	0.467903	No
RAD50	0.103834	1.34924	No
RAD23B	-0.200766	4.37147	No
RAD23A	-0.296672	1.4448	No
RAD21	-0.0995375	0.51259	No
RAD18	-0.0671927	0.535964	No
RAD1	-0.0159709	0.0304947	No
RACK1	-0.154046	1.92887	No
RACGAP1	-0.352579	1.55619	No
RAC3	0.822232	0.3802	No
RAC1	0.34465	2.02118	No
RABL6	0.10832	1.27103	No
RABL3	-0.149498	1.24938	No
RABIF	0.0132713	0.0438552	No
RABGGTB	-0.0908216	0.557982	No
RAB3GAP1	0.244646	1.68628	No
RAB3D	0.00571251	0.0129036	No
RAB3A	-0.174818	0.0653871	No
RAB35	-0.110249	0.742906	No
R3HDM1	-0.0282536	0.0969378	No
R3HCC1	-0.0782687	0.156548	No
QTRT2	0.461921	1.39413	No
QSOX2	0.000111897	0.000138382	No
QSER1	-0.000735597	0.00112376	No
QRICH1	0.0934925	0.296255	No
QPRT	-0.272409	0.169944	No
QPCTL	0.39113	0.394498	No
QKI	0.437747	3.08503	No
QARS1	-0.0808557	0.822877	No
PZP	-1.82783	1.44984	No
PYM1	0.189749	0.329058	No
PYGM	-0.00814628	0.0174731	No
PYGL	0.649101	6.48449	No
PYGB	0.127623	1.05598	No
PYCR3	-0.289124	0.824608	No
PYCARD	-0.0539157	0.141226	No
R3HDM4	-0.834117	0.823867	No
RAB10	-0.0414289	0.690505	No
RAB11A	1.75563	1.09166	No
RAB21	0.0797857	0.989441	No
RAB33B	0.118278	0.816562	No
RAB31	0.156658	0.673524	No
RAB2B	1.15695	0.937955	No
RAB2A	0.15097	1.32636	No
RAB28	0.90672	0.397321	No
RAB27A	-0.0496731	0.019342	No
RAB23	-0.416206	1.00478	No
RAB1B	0.0250346	0.387797	No
RAB11B	-0.16677	1.79618	No
RAB1A	0.0579834	0.590194	No
RAB18	0.0256538	0.0780698	No
RAB15	-0.150429	0.514848	No
RAB14	0.127796	2.53343	No
RAB13	-1.02699	1.2853	No
RAB12	0.318438	1.32502	No
RAB11FIP1	0.416328	0.484285	No
RAE1	0.14764	1.6588	No
RAET1G	-0.461802	0.232475	No
RAF1	0.690379	0.369379	No
RBIS	0.0261726	0.010737	No
RBM39	0.313515	3.60767	No
RBM34	-0.0197468	0.0270816	No
RBM33	0.25322	1.23691	No
RBM3	0.204901	1.56957	No
RBM28	-0.0896753	0.539992	No
RBM27	-0.0882988	0.190223	No
RBM26	-0.0572561	0.563326	No
RBM25	-0.0518786	0.707037	No
RBM24	-1.36136	0.493211	No
RBM22	-0.117307	0.819999	No
RBM19	0.0734177	0.137726	No
RBM17	-0.248389	1.26106	No
RBM15B	-0.100746	0.0856671	No
RBM15	0.130404	0.638783	No
RBM14	0.1702	1.95596	No
RBM12B	0.142891	1.21219	No
RBM12	-0.13453	1.69429	No
RBM4	0.0524324	1.49595	No
RBM42	0.111498	1.45066	No
RBM45	-0.686251	0.38585	No
RBPJ	0.584335	0.563242	No
RCC2	0.360498	2.85942	No
RCC1	-0.163273	2.15424	No
RC3H1	0.569853	0.30158	No
RBX1	-0.127467	0.928085	No
RBSN	0.0600643	0.0651524	No
RBPMS2	0.103889	0.541027	No
RBPMS	-0.493614	1.1101	No
RBP1	1.14943	3.99953	No
RBM5	0.0372613	0.120828	No
RBMXL1	-0.458421	3.62982	No
RBMX2	-1.10263	0.565546	No
RBMX	0.164293	2.74832	No
RBMS1	-0.208407	0.922981	No
RBM8A	-0.0174274	0.192316	No
RBM7	0.407043	2.23824	No
RBM6	0.0835845	0.0463263	No
RBM10	-0.0418612	0.744427	No
RBFOX2	0.0372937	0.410814	No
RAI1	1.32465	1.01131	No
RBBP9	1.51108	1.19779	No
RAP1A	0.205421	0.617724	No
RANGAP1	-0.315576	3.00745	No
RANBP9	0.124074	0.0944042	No
RANBP6	-0.112197	0.334672	No
RANBP3	-0.178761	2.63006	No
RANBP2	-0.0832036	0.427302	No
RANBP10	0.691568	2.16936	No
RANBP1	0.363494	3.03795	No
RAN	-0.0179399	0.39856	No
RAMAC	-0.134529	1.11527	No
RALY	0.0116685	0.202575	No
RALGAPB	1.48085	1.42693	No
RALGAPA2	-0.346364	0.499736	No
RALGAPA1	0.176823	0.209262	No
RALBP1	0.24205	0.607168	No
RALA	0.25256	1.83443	No
RAI14	-0.102681	0.318753	No
RAP1B	0.00265376	0.0292704	No
RAP1GDS1	0.115092	1.49308	No
RAP2B	0.441008	3.24132	No
RAVER2	-0.0819937	0.107954	No
RBBP8	-0.167117	2.27838	No
RBBP7	-0.0658913	0.533251	No
RBBP6	0.100627	0.299687	No
RBBP5	-0.0369918	0.253426	No
RBBP4	-0.160546	2.66397	No
RB1	-0.0933088	0.648409	No
RAX2	0.102262	0.534817	No
RAVER1	0.160824	1.65509	No
RAPGEF6	0.309961	0.961526	No
RASSF7	0.800001	0.464969	No
RASSF6	0.321416	0.441271	No
RASAL2	-0.192918	0.154996	No
RASAL1	0.235303	0.309941	No
RASA1	1.05609	0.769897	No
RARS1	0.156495	2.99352	No
RAPH1	-0.549161	0.756912	No
PIK3R1	1.33924	1.88112	No
PIK3C3	0.283687	0.553209	No
RPS14	-0.0849368	1.22177	No
NBN	0.00704829	0.0505118	No
NAV1	0.0748552	0.590424	No
NAT14	0.142911	0.111453	No
NAT10	-0.0368932	0.592971	No
NASP	-0.82781	4.70536	No
NARS1	0.252059	3.06791	No
NAPSA	-0.122276	0.174919	No
NAPRT	0.335973	0.426098	No
NAPG	0.238424	1.06971	No
NAPA	-0.199793	1.23367	No
NAP1L5	-0.163036	0.0659825	No
NAP1L4	0.0122369	0.132902	No
NAP1L1	-0.0223001	0.521863	No
NANS	0.0891558	1.1185	No
NAMPT	0.0522976	0.656779	No
NAGK	-0.223979	0.825185	No
NAF1	-0.136372	0.292638	No
NAE1	0.0814164	1.36895	No
NBAS	-0.309787	0.661807	No
NCAPD2	-0.0293223	0.485039	No
NCOR1	-0.204563	2.38638	No
NCAPD3	-0.13369	0.549723	No
NCOA5	-0.495495	0.497016	No
NCOA3	-0.821759	0.3828	No
NCOA2	0.790257	0.690349	No
NCLN	-0.00918579	0.093915	No
NCL	0.0133718	0.227013	No
NCKAP1	-0.0568587	0.338601	No
NCK1	0.306816	1.73729	No
NCEH1	0.14299	0.131841	No
NCDN	-0.0742995	0.344681	No
NCBP3	0.32741	0.660091	No
NCBP2AS2	-0.537342	1.94373	No
NCBP2	0.0824369	0.619284	No
NCBP1	0.0977484	1.50477	No
NCAPH2	0.128819	0.359184	No
NCAPH	-0.0764815	0.759765	No
NCAPG2	0.0099074	0.0288565	No
NCAPG	-0.0468966	0.596761	No
NADSYN1	0.238091	0.28899	No
NADK	-0.131315	0.27651	No
NACC1	-0.882634	0.742926	No
NACA2	-0.0799955	0.0297385	No
MYO5A	0.808427	1.63146	No
MYO1E	-0.83999	3.04714	No
MYO1C	-0.0697339	0.906036	No
MYO1B	0.145519	1.95582	No
MYO1A	0.15977	0.0846422	No
MYO18A	0.505098	1.76361	No
MYO10	0.333001	0.399041	No
MYL6	-1.01983	3.55311	No
MYL12B	-0.0734069	0.803869	No
MYH9	-0.150422	3.13878	No
MYH14	-0.336356	2.16882	No
MYH13	-0.0754306	0.0979097	No
MYH11	-0.459436	2.28948	No
MYH10	0.193518	3.14277	No
MYEF2	0.851266	2.92303	No
MYDGF	0.195705	1.68706	No
MYD88	0.178293	0.115328	No
MYO5B	0.295036	2.77633	No
MYO5C	-0.145039	0.729599	No
MYO6	0.18586	2.0371	No
NAA25	0.273919	3.17785	No
NACA	-0.0967382	1.06834	No
NABP2	0.0631727	0.0777901	No
NAAA	-0.232471	1.2068	No
NAA50	-0.0830205	1.02458	No
NAA40	0.58518	1.76432	No
NAA35	0.105951	0.157631	No
NAA30	0.0984313	1.0011	No
NAA20	-0.0899391	0.922663	No
MYO7A	0.116099	0.512023	No
NAA16	3.18145	0.991041	No
NAA15	-0.183989	2.89741	No
NAA10	-0.261166	2.99916	No
N4BP2	0.166437	0.0763557	No
N4BP1	0.584917	1.23892	No
MZT2B	-0.0235964	0.0764084	No
MYO9B	0.177026	0.522403	No
NCOA7	0.185763	1.25489	No
NCR3LG1	0.28231	0.118641	No
MYBBP1A	-0.0281296	0.428019	No
NKRF	-0.0378666	0.207674	No
NKAP	-0.00258954	0.00916514	No
NISCH	-0.0252425	0.0947558	No
NIPBL	-0.0260887	0.229463	No
NIP7	0.155909	0.29588	No
NIN	-0.487856	2.84701	No
NIFK	0.0357978	0.129009	No
NIBAN2	-0.0862439	0.146203	No
NIBAN1	1.09078	4.01186	No
NHSL1	-0.589212	0.467772	No
NHP2	0.281437	2.4659	No
NHLRC2	0.235852	2.50885	No
NHERF1	-0.209565	0.975722	No
NHEJ1	0.0397059	0.0918319	No
NGLY1	-0.0865618	0.103795	No
NGDN	-0.160753	0.696211	No
NFYC	-0.358242	1.54686	No
NFYB	-0.910046	0.272494	No
NKIRAS2	2.70098	2.7161	No
NKTR	0.634929	0.91939	No
NCSTN	-0.391474	3.03891	No
NLE1	-0.0633202	0.979073	No
NOL7	0.0175451	0.0563755	No
NOL6	0.00843811	0.0792459	No
NOL11	-0.159707	1.75422	No
NOL10	0.231019	1.50515	No
NODAL	0.0879415	0.965378	No
NOC4L	-0.188063	1.41906	No
NOC3L	-0.0255057	0.0725698	No
NOC2L	-0.0798143	0.341282	No
NOB1	0.241049	2.41964	No
NMT1	0.00119591	0.00877977	No
NMNAT1	0.238908	0.637779	No
NME7	-1.02415	0.403181	No
NME2P1	-0.611173	1.8439	No
NME2	-0.226769	2.2523	No
NME1	-0.230241	2.61104	No
NMD3	0.126738	0.439889	No
NLRP13	0.488766	2.96661	No
NFYA	-0.222878	0.183592	No
NFXL1	1.67612	1.2885	No
NFX1	-0.0332445	0.0340931	No
NFKBIE	-0.882209	0.540879	No
NEK7	0.0451997	0.35671	No
NEDD8	-0.432148	3.06542	No
NEDD4L	1.32183	0.969094	No
NEDD4	0.543902	1.09586	No
NEDD1	0.470051	0.476988	No
NECTIN2	-0.0412833	0.0729957	No
NECAP2	-0.826576	2.82437	No
NECAP1	-0.877214	3.1739	No
NECAB2	-0.190962	0.247997	No
NDUFV1-DT	-1.70094	0.765225	No
NDRG3	-0.69035	2.19467	No
NDRG2	-1.95245	0.677896	No
NDFIP2	-0.0913111	0.498477	No
NDFIP1	0.23469	0.1522	No
NDE1	-0.497242	0.799825	No
NDC80	0.0827185	1.03334	No
NDC1	-0.249515	0.724986	No
NEK9	0.147694	0.424264	No
NELFA	0.3807	0.797129	No
NELFB	-0.00134341	0.00813926	No
NF2	0.32645	2.64944	No
NFKB2	1.30941	0.744462	No
NFKB1	0.868285	0.895422	No
NFIC	0.50939	1.40265	No
NFIB	-0.0103817	0.0609429	No
NFATC2IP	0.199755	0.22177	No
NFATC1	-0.730143	0.438837	No
NFAT5	0.257273	0.321068	No
NF1	-0.0405464	0.0436405	No
NELFCD	0.456527	2.24817	No
NET1	-0.325328	0.288852	No
NES	0.0462888	0.513213	No
NEPRO	0.604211	0.725259	No
NEO1	-1.00779	1.31232	No
NENF	-1.59596	0.93395	No
NEMF	0.0211678	0.0752787	No
NELFE	-0.0919189	0.3992	No
MYCBP2	-0.176466	0.18877	No
MYADM	0.0759659	0.208947	No
PIK3C2A	-0.156	1.29952	No
MGST2	-2.41701	1.09532	No
MGMT	0.0336177	0.090279	No
MGAT2	0.774954	2.07979	No
MGAT1	1.37105	1.80899	No
MGA	-0.468004	0.479462	No
MFSD10	0.842639	0.765637	No
MFGE8	-1.30628	1.03682	No
MFAP1	0.38302	1.06467	No
MEX3B	-0.547899	1.48417	No
MEX3A	0.0788879	1.83143	No
METTL3	0.213534	2.0939	No
METTL2B	-0.842491	1.99426	No
METTL2A	-0.422363	2.32071	No
METTL16	-0.259605	1.90988	No
METTL14	-0.254124	0.0567313	No
METTL13	-0.126982	0.585097	No
METTL1	0.355668	0.701644	No
METAP2	0.139823	0.900957	No
MGRN1	0.213787	1.04517	No
MIA2	0.447505	0.949542	No
MKI67	-0.335564	2.64944	No
MIA3	0.463464	1.71455	No
MITD1	0.46469	0.679573	No
MISFA	1.11257	0.886696	No
MIS18BP1	-0.295238	2.63263	No
MIS18A	-0.359409	0.944311	No
MIOS	-0.412323	1.24497	No
MINPP1	1.22867	1.52065	No
MIF	0.204918	0.710736	No
MIER3	0.22725	0.181894	No
MIER1	0.393617	0.403868	No
MIEN1	-0.197839	0.784661	No
MIDEAS	1.67478	0.557252	No
MID1IP1	0.0813281	0.280636	No
MID1	-0.00932058	0.0389027	No
MICAL3	0.581116	1.13743	No
MICAL2	-0.00758616	0.028102	No
MICAL1	1.85896	2.78284	No
MIB1	0.489007	0.462306	No
METAP1	-0.0572796	0.993635	No
MET	0.37184	0.194405	No
MESD	0.116581	1.00189	No
MEPCE	0.244256	0.669532	No
MECP2	0.233293	0.208331	No
MECOM	0.637489	0.619715	No
MEAK7	0.925378	1.25117	No
MEAF6	0.197423	1.30756	No
ME1	-0.122882	0.892474	No
MDN1	0.0766595	0.329603	No
MDH1	0.170281	2.84619	No
MDC1	-0.0148582	0.0765616	No
MCTS1	-0.0680396	0.374665	No
MCRS1	-0.492071	0.634547	No
MCRIP1	-0.598278	0.296049	No
MCMBP	-0.330199	2.38077	No
MCM7	-0.0251236	0.173604	No
MCM6	-0.178565	3.33374	No
MCM5	0.064607	1.12573	No
MCM4	-0.12585	2.20478	No
MCM3	-0.142417	1.95632	No
MED1	-0.253813	1.59882	No
MED12	-0.19858	0.782533	No
MED13	-0.630522	1.25102	No
MED24	0.778827	0.528113	No
MEN1	0.942031	0.639042	No
MEMO1	0.00714366	0.0536682	No
MELK	-0.0679963	0.0969008	No
MEIS2	0.279346	2.18315	No
MEF2C	0.156319	0.383223	No
MED6	0.0255191	0.0419865	No
MED4	0.0523739	0.0704869	No
MED23	-0.197162	0.349402	No
MED14	-0.490554	1.79786	No
MED22	0.2024	0.647603	No
MED20	-0.769971	1.38209	No
MED19	-0.0766328	0.119153	No
MED18	-0.409349	1.06553	No
MED17	0.230648	0.610289	No
MED16	0.78998	1.88323	No
MED15	0.175274	0.141889	No
MIX23	-0.52641	4.08148	No
MKLN1	-0.301702	0.125816	No
MVK	0.569715	1.48256	No
MTAP	0.400523	3.39376	No
MTA2	0.173037	2.28379	No
MTA1	0.178993	0.749582	No
MSTO1	-0.745017	2.55285	No
MSN	-0.0587559	1.46837	No
MSMO1	0.354877	0.540201	No
MSL3	-0.336655	0.913456	No
MSL1	-0.0627556	0.0538725	No
MSI2	0.226411	0.446482	No
MSI1	0.0317974	0.135415	No
MSH6	-0.0405928	0.20415	No
MSH3	-0.173735	0.164947	No
MSH2	-0.108327	0.94838	No
MRTO4	-0.164738	2.08818	No
MRTFB	0.969549	0.988592	No
MRTFA	-0.0375824	0.0620678	No
AAAS	-0.168732	0.548018	No
MRI1	-0.380323	2.47418	No
MTA3	-0.117784	0.765876	No
MTDH	0.0965093	2.01323	No
MKRN2	-0.436935	2.24442	No
MTF2	-0.280668	0.694062	No
MVD	0.840627	1.52386	No
MVB12A	0.15056	0.0500351	No
MUC16	-0.24417	1.62877	No
MTRR	-0.421325	0.511949	No
MTREX	-0.00666428	0.0762007	No
MTR	0.254196	0.841545	No
MTPN	-0.457839	0.256772	No
MTOR	-0.0156409	0.185935	No
MTMR9	0.263912	1.73916	No
MTMR6	-0.168903	0.128378	No
MTMR3	0.160641	0.156526	No
MTMR2	-0.00343196	0.00638138	No
MTMR14	0.409609	1.25973	No
MTMR12	0.0221424	0.0133004	No
MTMR1	0.816383	2.81231	No
MTM1	0.0453192	0.054758	No
MTHFD1	0.0764408	0.944946	No
MRGBP	0.00936826	0.00762739	No
MRFAP1	-0.153962	0.920279	No
MRE11	0.448788	2.76372	No
MPZL1	-0.196191	1.52059	No
MOB1B	-0.156858	1.33531	No
MOB1A	0.254045	0.612124	No
MNX1	1.04656	0.740134	No
MNS1	1.3709	0.862203	No
MNAT1	-0.456376	0.352666	No
MMTAG2	0.31295	0.601525	No
MMS22L	-0.972406	2.37063	No
MMS19	0.288042	1.19007	No
MMGT1	0.116915	0.446193	No
MME	1.43895	2.86037	No
MLST8	0.147102	0.278037	No
MLLT6	2.35628	0.764514	No
MLLT1	0.204513	1.93726	No
MLH1	-0.201729	0.388838	No
MLF2	1.23386	0.936771	No
MLEC	0.230448	2.00358	No
MKRN3	-1.65335	0.902511	No
MOB2	-0.118857	0.326267	No
MOB4	0.166808	1.09155	No
MOCS2	-0.0644423	0.0834893	No
MPG	-0.365506	0.72579	No
MPRIP	0.660236	4.20064	No
MPP2	0.172749	0.652036	No
MPP1	0.423548	1.11422	No
MPI	-0.215862	0.406313	No
MPHOSPH8	-0.152257	0.437384	No
MPHOSPH6	-0.00475184	0.0112319	No
MPHOSPH10	0.266802	0.938672	No
MPDU1	-0.144353	0.886546	No
MOCS3	0.522248	0.46629	No
MOV10	-0.19043	2.34731	No
MORF4L2	0.839231	1.70789	No
MORF4L1	-0.191458	0.385243	No
MORC3	0.0899022	0.127259	No
MORC2	0.149539	0.328252	No
MON2	-0.01157	0.0559915	No
MOGS	-0.214595	0.933175	No
NOL8	0.0264295	0.0579072	No
NOL9	0.2278	0.965081	No
NOLC1	0.158502	1.27351	No
PCNT	-0.390665	2.70339	No
PCNA	-0.168966	1.60389	No
PCMT1	-0.046882	0.47258	No
PCM1	-0.00707753	0.0526671	No
PCLAF	0.687973	2.50338	No
PCIF1	0.446516	0.474647	No
PCID2	-0.0198065	0.062022	No
PCGF6	-0.24445	0.224241	No
PCGF5	-0.712964	0.661233	No
PCF11	-0.146037	0.714155	No
PCDHGA12	-0.0824426	0.368385	No
PCDH11X	-0.705991	1.69472	No
PCBP2	-0.25239	2.43521	No
PCBP1	-0.162424	1.54272	No
PCBD1	-0.776334	2.81429	No
PBXIP1	-0.0255661	0.0340645	No
PBX2	0.484667	3.1633	No
PBX1	1.8665	1.49356	No
PCNP	0.193575	0.667981	No
PCYOX1	-0.000815077	0.00109608	No
PDIA3	0.698599	4.989	No
PCYOX1L	0.526855	0.365715	No
PDE8A	0.0209611	0.0551247	No
PDE6D	1.0454	0.897463	No
PDE6C	0.376019	0.316958	No
PDE4DIP	1.44399	1.29745	No
PDCL3	0.0502815	0.141559	No
PDCL	-0.370871	0.53888	No
PDCD6IP	-0.235111	3.77869	No
PDCD6	-0.170977	0.275464	No
PDCD5	-0.744163	4.27823	No
PDCD4	0.198488	1.17218	No
PDCD2L	-0.260616	0.759544	No
PDCD2	-0.274031	2.78634	No
PDCD11	-0.0743097	0.69581	No
PDCD10	-0.131055	0.729146	No
PDAP1	0.014342	0.237684	No
PCYT2	0.608307	1.76066	No
PCYT1A	-0.347344	1.04382	No
PBRM1	0.400852	3.18592	No
PBK	-0.306013	2.46248	No
PBDC1	-0.160199	1.91972	No
PAXX	0.765807	0.630478	No
PAN2	-0.614684	0.214084	No
PALS2	0.493975	0.988331	No
PALM3	-0.553143	2.37553	No
PALM	-1.88088	1.15266	No
PALLD	0.553968	1.93216	No
PALD1	0.0177727	0.0512548	No
PAK4	0.107432	0.313116	No
PAK2	0.1223	1.23627	No
PAK1IP1	-0.38709	1.65781	No
PAK1	0.0905577	0.408045	No
PAIP1	-0.0517	0.406189	No
PAFAH1B3	0.112065	1.53734	No
PAFAH1B2	-0.106662	0.789282	No
PAFAH1B1	-0.0872898	1.27513	No
PAF1	0.0179431	0.0357441	No
PACSIN3	0.243611	1.43083	No
PACSIN2	-0.0275281	0.178026	No
PAN3	-0.630906	3.18629	No
PANK4	-0.350512	0.543488	No
PANX1	1.07276	1.00875	No
PARP2	-0.395979	0.240736	No
PAXIP1	1.83324	0.704689	No
PAXBP1	-0.213071	1.78925	No
PAWR	0.079113	0.31184	No
PATZ1	-0.0989761	0.10515	No
PATL1	0.0746339	0.125801	No
PARVB	0.0369581	0.0583581	No
PARP4	0.0540009	0.157132	No
PARP14	1.63038	1.35097	No
PAPOLG	-0.255231	0.171606	No
PARP1	0.294195	3.11448	No
PARN	-0.208728	1.88103	No
PARG	1.08347	0.427783	No
PARD6B	-0.194657	0.0957244	No
PARD3	0.399371	1.0049	No
PAPSS2	0.350999	0.807446	No
PAPSS1	0.393471	1.92788	No
PDGFRA	-1.23651	0.820163	No
PDIA4	0.472986	4.57582	No
NOM1	-0.658613	0.538986	No
PHF6	0.0491028	0.494012	No
PHF3	0.432493	2.90188	No
PHF23	0.323874	0.345995	No
PHF21A	0.0928148	0.0462477	No
PHF20	-0.211036	0.810157	No
PHF2	0.198718	0.245736	No
PHF14	0.531316	1.92467	No
PHF10	0.280362	2.45774	No
PHC2	0.128583	0.425409	No
PHB1	-0.0693436	1.16166	No
PHAX	-0.441409	1.74421	No
PHACTR4	-0.162999	1.01204	No
PGRMC2	0.0152709	0.0869322	No
PGRMC1	-0.434502	3.59373	No
PGP	0.00417264	0.0318681	No
PGM3	-0.0164998	0.199969	No
PGM2L1	-0.494759	0.20431	No
PGM2	-0.155312	2.34609	No
PHF5A	-0.170343	0.848911	No
PHF8	0.532891	0.998139	No
PDIA5	2.09608	2.42092	No
PHGDH	0.572621	4.40702	No
PIH1D1	0.408141	1.97351	No
PIGU	0.00219345	0.0121467	No
PIGT	-0.474965	1.46763	No
PIGS	-0.21887	0.545977	No
PIGK	-0.4569	0.994751	No
PICALM	0.170472	1.56224	No
PIAS1	0.266893	1.59932	No
PI4KB	-0.3302	0.915174	No
PI4KA	-0.403251	0.627188	No
PI4K2B	0.100236	0.6333	No
PI4K2A	-0.201371	2.99224	No
PHRF1	0.284197	0.646057	No
PHPT1	0.479562	2.48022	No
PHKG2	1.11839	0.484949	No
PHKB	0.0518977	0.0342079	No
PHKA1	-0.291758	0.90031	No
PHIP	-0.154062	0.741635	No
PGM1	0.262647	2.83389	No
PGLS	0.37108	3.47958	No
PGK1	-0.0324516	0.88009	No
PGGT1B	0.0628084	0.175439	No
PEG10	-0.17252	0.33964	No
PEF1	-0.551489	0.56083	No
PEBP1	0.0739123	2.17855	No
PEA15	-0.872941	1.79722	No
PDZD11	0.751653	3.3967	No
PDXP	0.150246	0.37996	No
PDXK	-0.148621	0.234602	No
PDXDC2P	-0.157174	1.91066	No
PDXDC1	0.0790049	0.170025	No
PDS5B	-0.222766	1.04795	No
PDS5A	0.1834	1.29008	No
PDRG1	-0.123001	0.0743555	No
PDPK1	-0.74353	2.27939	No
PDLIM7	-0.151524	1.53974	No
PDLIM5	-0.212784	3.65295	No
PDLIM1	-0.364828	2.65103	No
PDIA6	0.504601	4.53171	No
PELO	0.26381	1.01525	No
PELP1	0.1081	0.570203	No
PEPD	0.293494	3.08674	No
PFDN6	0.109522	0.138018	No
PGD	0.119499	3.0451	No
PGAM1	-0.207127	3.20134	No
PFN2	-0.273114	1.61072	No
PFN1	-0.176514	2.10282	No
PFKP	-0.0611763	0.709053	No
PFKM	0.380115	4.15756	No
PFKL	0.0650762	0.851168	No
PFDN2	-0.250676	1.71682	No
PES1	0.0820084	1.16385	No
PFDN1	0.00416947	0.0117384	No
PFAS	-0.200972	2.1173	No
PEX6	0.841352	2.0876	No
PEX5	0.03777	0.0684305	No
PEX3	1.14823	0.862149	No
PEX16	0.167391	0.702796	No
PEX14	-0.12704	0.322425	No
PACS1	0.200386	0.164739	No
PABPN1	0.216099	2.74834	No
PABPC4	-0.0776825	0.745229	No
NTMT1	-0.482158	2.35809	No
NT5C3B	0.24955	1.97033	No
NT5C3A	7.37533e-05	0.000135281	No
NT5C2	-0.0665665	0.19069	No
NT5C	0.327769	1.49129	No
NSUN6	-0.247087	0.19473	No
NSUN5	-0.0562763	0.476858	No
NSRP1	0.230996	0.218189	No
NSMCE4A	0.0168502	0.0381312	No
NSMCE3	0.03932	0.140982	No
NSMCE1	-0.0909621	0.839271	No
NSMAF	0.717192	2.38454	No
NSL1	1.95569	0.887444	No
NSG1	0.0590789	0.307743	No
NSFL1C	-0.0282669	0.597374	No
NSF	0.16936	0.771869	No
NSDHL	0.303728	0.681842	No
NSD3	0.680482	0.875234	No
NT5DC1	-0.231464	0.960674	No
NTMT2	-1.09745	0.482442	No
PABPC1	-0.0129871	0.270016	No
NTPCR	0.126288	1.85505	No
NUDT16L1	-0.405324	1.05371	No
NUDT16	-0.0739854	0.547588	No
NUDT15	-0.0766665	0.336906	No
NUDT12	-0.753148	0.732726	No
NUDT11	0.193664	1.41842	No
NUDT10	-1.10688	1.55206	No
NUDT1	-0.179834	1.59261	No
NUDCD3	-0.275974	1.41501	No
NUDCD2	-0.147729	2.0799	No
NUDCD1	0.197947	0.761214	No
NUDC	-0.11862	1.53696	No
NUCKS1	0.779019	2.62677	No
NUCB2	0.1511	0.118376	No
NUCB1	-2.56486	1.69868	No
NUBP2	0.0993748	0.0814558	No
NUBP1	-0.494786	1.268	No
NUB1	-0.00042661	0.00100629	No
NSD2	-0.035277	0.179261	No
NSA2	0.124969	0.821509	No
NRP2	-0.304257	0.147126	No
NRP1	0.181129	0.138088	No
NPAS2	-0.252266	2.49861	No
NOVA1	0.0507965	0.0423549	No
NOTCH4	0.367336	1.64927	No
NOTCH2	-0.296119	0.195098	No
NOSIP	0.152939	1.24441	No
NOPCHAP1	0.427039	1.4392	No
NOP9	0.115263	0.563415	No
NOP58	0.0306638	0.530597	No
NOP56	0.119986	2.10189	No
NOP53	-0.0147457	0.0250989	No
NOP2	0.0443618	0.561658	No
NOP16	-0.0849196	0.700228	No
NOP14	0.165325	1.27825	No
NOP10	1.11565	1.37518	No
NONO	0.155251	1.87844	No
NOMO2	-0.222263	1.84346	No
NOMO1	-0.0433877	0.130828	No
NPC1	-0.0591354	0.116459	No
NPC2	0.494756	2.24596	No
NPEPL1	0.968798	0.875251	No
NR2C2AP	-0.575669	0.675881	No
NRM	-0.252413	0.33539	No
NRF1	0.0639362	0.404445	No
NRDE2	-0.329901	1.12753	No
NRBP1	-0.153735	0.464593	No
NRAS	0.179971	0.843244	No
NR2F6	0.483508	0.248695	No
NR2F2	0.765792	0.858993	No
NR2C2	1.15495	2.17881	No
NPEPPS	-0.1309	2.66695	No
NR2C1	-0.591869	0.281839	No
NQO1	-0.459563	3.75125	No
NPTN	-0.329595	1.07227	No
NPRL3	0.402835	0.974857	No
NPM3	0.0382862	0.0919198	No
NPM1	0.0240421	1.0284	No
NPLOC4	-0.142475	0.783614	No
NUDT21	0.0518341	0.714945	No
NUDT3	0.312963	0.212205	No
NUDT4	-0.259811	0.737446	No
OIP5	-0.953686	0.332257	No
OSBPL9	0.111283	0.906648	No
OSBPL8	0.422016	0.972194	No
OSBPL6	0.208647	0.141946	No
OSBPL3	0.0940768	0.592551	No
OSBPL2	0.111457	0.0808527	No
OSBPL11	0.175577	1.52299	No
OSBP	0.0218601	0.143675	No
ORMDL3	-0.0544942	0.150572	No
ORMDL1	-0.110701	0.500158	No
ORC6	0.986053	0.694156	No
ORC5	-0.0541127	0.756733	No
ORC4	0.24969	0.262435	No
ORC3	-0.24949	3.54739	No
ORC2	0.247853	1.71312	No
OR51A4	0.0143579	0.0439333	No
OR2F2	-0.273092	0.772578	No
OPLAH	0.209002	1.71521	No
OSGEP	-0.0886052	0.181944	No
OSTC	0.988514	2.24992	No
OSTF1	-0.244333	0.0560041	No
P3H1	-0.600683	1.31227	No
PAAF1	-0.0917765	0.964503	No
PA2G4	-0.205966	3.39915	No
P4HB	0.123298	1.79497	No
P4HA2	1.57682	1.78209	No
P4HA1	0.518279	1.66594	No
P3H4	-1.12656	0.74921	No
P3H3	0.475189	1.22184	No
OXSR1	-0.104225	1.73607	No
OSTM1	0.24317	0.122945	No
OVCA2	-0.64466	1.07409	No
OTX2	-0.0145359	0.184746	No
OTULIN	-0.151856	0.68102	No
OTUD7B	-0.0137806	0.0421298	No
OTUD6B	0.351756	1.02022	No
OTUD5	-0.482291	0.174007	No
OTUB1	0.0698102	0.884504	No
OLA1	0.184616	3.70068	No
OGT	0.153175	2.25981	No
NUDT4B	0.395823	3.11429	No
OGFR	0.0489629	0.115316	No
NUP43	-0.4969	2.65068	No
NUP42	-0.142846	0.350157	No
NUP37	-0.205374	0.26171	No
NUP35	-0.105309	0.178933	No
NUP214	-0.138338	1.08901	No
NUP210L	0.0403512	0.435243	No
NUP210	0.0188929	0.0721841	No
NUP205	-0.0465069	0.979681	No
NUP188	-0.0995903	0.639946	No
NUP160	0.0721696	1.6775	No
NUP155	-0.170495	2.06497	No
NUP153	0.631138	2.27382	No
NUP133	0.0908546	1.01535	No
NUP107	-0.102577	0.337418	No
NUMA1	0.0733115	0.996523	No
NUFIP2	0.143325	1.10831	No
NUF2	-0.721125	2.12783	No
NUP50	0.0329005	0.472924	No
NUP54	-0.0257778	0.283854	No
NUP58	-0.179394	0.486194	No
NXN	-0.105771	0.636512	No
OGFOD1	0.0306485	0.0806565	No
OGA	-0.331893	2.21706	No
ODR4	0.63191	0.541603	No
OCRL	-0.178678	0.7504	No
OCLN	-0.634773	0.497544	No
OARD1	-1.19374	0.574339	No
NXT1	-1.32833	0.705773	No
NXF1	-0.0513687	0.203305	No
NUP62	-1.19785	2.96863	No
NVL	0.146056	0.23095	No
NUTF2	-0.296834	2.98312	No
NUSAP1	-0.187905	0.962038	No
NUP98	-0.248788	1.76197	No
NUP93	-0.32161	3.47994	No
NUP88	-0.545422	1.31374	No
NUP85	-0.233879	2.6813	No
RPS13	-0.0121015	0.246642	No
RPS15	0.107693	0.66732	No
MCF2L2	-0.122463	0.550139	No
TTLL12	0.0177784	0.50193	No
TTK	0.331671	0.571192	No
TTI2	-0.675985	1.58101	No
TTF2	-0.111781	0.840621	No
TTF1	-0.543398	0.785902	No
TTC9C	0.440639	0.682964	No
TTC5	0.820333	0.781469	No
TTC4	-0.998735	1.85106	No
TTC38	0.482981	1.88061	No
TTC33	-0.116114	0.156987	No
TTC32	-0.0664469	0.433256	No
TTC29	-0.354759	0.170054	No
TTC28	0.0853023	0.894243	No
TTC27	-0.623636	1.02557	No
TTC17	-0.457864	0.230234	No
TTC1	-2.26401	2.09499	No
TSSC4	-0.0963891	0.222675	No
TSR3	-1.18968	0.535796	No
TTL	-0.198485	0.161723	No
TTLL8	-0.653625	0.293809	No
TWF2	-0.25767	1.92357	No
TTN	-0.148547	0.352269	No
TUT4	0.226489	1.25708	No
TUT1	-0.484966	1.77124	No
TUBGCP4	0.217492	0.13597	No
TUBGCP3	0.118853	0.228964	No
TUBGCP2	0.319286	0.823124	No
TUBG1	-0.0407289	0.563681	No
TUBB6	-0.0177212	0.0695148	No
TUBB4B	0.0530249	0.39039	No
TUBB4A	0.0627422	0.222728	No
TUBB3	-0.0741749	0.527676	No
TUBB2B	0.0803	1.20925	No
TUBB2A	0.255718	1.00933	No
TUBB	0.116294	1.82899	No
TUBA4A	-0.276908	1.59461	No
TUBA1C	0.0166105	0.234455	No
TUBA1A	0.416728	1.58604	No
TTYH1	1.88044	1.51655	No
TSR2	-0.631631	0.875685	No
TSR1	-0.127401	1.96583	No
TSPAN6	-1.06339	0.450082	No
TSPAN3	0.866416	1.69774	No
TRIP6	0.101898	0.251614	No
TRIP4	-0.343021	2.36345	No
TRIP13	-0.219419	1.52221	No
TRIP12	-0.331617	1.75239	No
TRIP11	1.04893	2.85949	No
TRIP10	-0.352346	0.808321	No
TRIO	0.0270882	0.0162161	No
TRIM9	0.120885	0.386833	No
TRIM77	0.107206	0.438279	No
TRIM75	0.362176	0.284029	No
TRIM65	-0.0907071	0.408645	No
TRIM58	-1.72726	1.30685	No
TRIM5	-0.0450389	0.0802048	No
TRIM47	0.577281	1.41076	No
TRIM4	-0.225313	1.19385	No
TRIM33	0.0833963	1.33043	No
TRIM32	-0.173867	0.372625	No
TRIR	-0.570451	1.28165	No
TRMT10A	0.203139	0.150697	No
TRMT11	0.180264	0.80078	No
TSC2	1.05076	0.742734	No
TSNAXIP1	0.575366	0.894963	No
TSNAX	-0.212718	2.47456	No
TSN	-0.197566	1.76304	No
TSG101	-0.142177	1.37802	No
TSEN54	0.943986	1.01144	No
TSEN34	-0.387212	1.69211	No
TSEN15	1.25632	0.862226	No
TRUB1	-0.00605964	0.00681962	No
TRMT112	-0.338217	2.90477	No
TRRAP	-0.0448259	0.384449	No
TRPS1	0.289344	0.594098	No
TRMT61A	-0.119644	1.38801	No
TRMT6	-0.0180117	0.272272	No
TRMT2A	0.69518	2.16712	No
TRMT1L	-0.175654	0.435854	No
TRMT13	-0.0572974	0.0345796	No
TWF1	-0.326511	1.10396	No
TWSG1	0.337002	1.01849	No
TRIM27	0.0815099	0.302293	No
UBQLN2	-1.18526	1.64556	No
UBLCP1	0.206636	1.30272	No
UBL5	-0.215995	1.0042	No
UBL4A	-0.073005	0.997477	No
UBL3	-0.0245228	0.0315046	No
UBIAD1	-1.11261	0.275123	No
UBFD1	0.21947	1.23367	No
UBE4B	0.138566	1.73372	No
UBE4A	0.116915	0.467398	No
UBE3C	-0.0104752	0.00796471	No
UBE3A	0.0318616	0.0559411	No
UBE2Z	0.0869401	0.543039	No
UBE2V2	-0.0646146	0.608713	No
UBE2V1	-0.106367	0.938389	No
UBE2T	0.341927	2.75984	No
UBE2S	-0.457521	0.835763	No
UBE2R2	-0.528392	0.464788	No
UBE2Q1	-0.147963	0.446699	No
UBP1	0.377192	0.101561	No
UBR4	-0.111338	1.08685	No
TXLNA	-0.427038	2.27939	No
UBR5	-0.219472	1.68746	No
UFSP2	0.450855	0.983002	No
UFM1	-0.381769	2.51052	No
UFL1	0.314012	2.60322	No
UFD1	0.00188001	0.00385952	No
UFC1	-0.0574799	0.545521	No
UCKL1	1.15005	1.17519	No
UCK2	0.148839	0.678101	No
UCHL5	-0.402693	2.80402	No
UCHL3	-0.294478	1.08371	No
UCHL1	0.131484	2.08627	No
UBXN7	-0.0788555	0.981247	No
UBXN6	1.18932	1.48523	No
UBXN4	1.24017	1.35939	No
UBXN1	0.241968	1.72981	No
UBTF	0.112827	1.12996	No
UBTD2	-0.814945	0.813678	No
UBR7	-0.293995	0.690249	No
UBE2O	0.388508	1.83854	No
UBE2N	-0.0543435	1.15023	No
UBE2M	0.0821546	1.3069	No
UBE2L3	0.183791	0.946805	No
UAP1L1	0.545489	3.17358	No
UAP1	-0.191248	0.706303	No
UACA	0.377155	0.183437	No
U2SURP	0.043787	0.404475	No
U2AF2	0.0706673	0.523263	No
U2AF1	0.382475	2.73332	No
TYW3	0.343025	0.121362	No
TYSND1	-0.00564321	0.0131851	No
TYMS	-0.326856	1.38141	No
TXNL4A	-0.468829	1.86656	No
TXNL1	-0.335258	2.36644	No
TXNDC9	0.0773284	0.275885	No
TXNDC5	-0.00678571	0.0414432	No
TXNDC17	-0.326926	3.53632	No
TXNDC12	-0.288286	0.695008	No
TXN	-0.0947653	0.707968	No
TXLNG	-0.232052	0.969495	No
UBA1	0.142347	2.68051	No
UBA2	0.0357202	0.564736	No
UBA3	0.0789337	0.427333	No
UBE2E2	-0.0455265	0.293178	No
UBE2K	-0.208685	2.03469	No
UBE2J2	-0.326482	0.588169	No
UBE2J1	0.510078	0.658171	No
UBE2I	0.0476309	0.599876	No
UBE2H	-0.0504977	0.159873	No
UBE2G2	-0.523398	2.41705	No
UBE2G1	0.139228	0.397578	No
UBE2D3	-0.256912	2.42761	No
UBA5	0.194103	0.984768	No
UBE2D1	-1.66055	0.897913	No
UBE2A	-0.324415	2.37103	No
UBAP2L	0.0397263	0.434799	No
UBAP2	-0.356927	1.19009	No
UBAC2	0.172532	1.01945	No
UBAC1	-1.50133	1.10227	No
UBA6	0.0488637	0.482039	No
TRIM28	-0.0729701	1.83702	No
TRIM26	0.243085	0.446601	No
TGFBI	-0.837034	0.639022	No
TMEM181	0.650557	1.66199	No
TMEM161A	-0.240724	0.770205	No
TMEM160	0.0658506	0.169359	No
TMEM128	-0.699092	0.50913	No
TMEM127	-0.341849	0.352575	No
TMEM109	0.00597508	0.0453628	No
TMEM106B	-0.0480404	0.202531	No
TMED9	0.261494	3.43115	No
TMED7	0.489536	2.00148	No
TMED5	-0.452597	2.96799	No
TMED4	0.230079	0.874266	No
TMED3	0.349187	0.4716	No
TMED2	0.483011	1.93275	No
TMED10	0.299435	3.07654	No
TMED1	0.513202	0.934153	No
TMCO1	0.00804074	0.0772276	No
TMBIM6	-0.00734711	0.0219351	No
TMA7	-0.103681	0.939917	No
TMEM165	0.283484	1.31727	No
TMEM192	-0.219437	2.23287	No
TMEM68	-0.280083	1.83445	No
TMEM201	0.358374	2.67996	No
TMEM59	0.180719	0.0652312	No
TMEM50B	0.13299	0.101066	No
TMEM50A	-0.519959	0.857959	No
TMEM43	-0.348986	3.2295	No
TMEM41B	-0.0907275	0.763537	No
TMEM41A	-1.09707	1.30083	No
TMEM33	0.0425797	0.506854	No
TMEM30A	0.788129	2.82423	No
TMEM263	0.221038	1.50613	No
TMEM258	0.235375	1.22472	No
TMEM256	0.0407035	0.21403	No
TMEM245	-0.252381	0.672715	No
TMEM230	0.329341	1.75041	No
TMEM223	-0.494761	2.22266	No
TMEM222	-0.236263	1.26557	No
TMEM214	-0.206254	1.28881	No
TMEM209	-0.961428	1.1503	No
TMA16	0.326743	2.7313	No
TM9SF4	-0.0382563	0.742226	No
TM9SF3	0.257119	1.58834	No
TM9SF2	0.0180689	0.0688715	No
THUMPD1	0.0480219	0.416564	No
THRAP3	0.185071	2.85199	No
THOP1	-0.11602	2.12503	No
THOC7	-0.330684	0.222317	No
THOC6	-0.0909074	0.514889	No
THOC5	0.153362	0.35224	No
THOC3	-0.146522	1.37395	No
THOC2	0.0583204	0.614377	No
THOC1	-0.0924962	0.353985	No
THEM6	-0.302595	0.1232	No
THBS2	0.187361	0.870479	No
THAP12	-0.547675	0.321442	No
THAP11	0.200803	1.01506	No
THADA	-1.85006	1.87441	No
TGS1	-0.109205	0.384707	No
TGOLN2	-0.112134	0.59536	No
TGFBRAP1	-0.153544	1.51353	No
THUMPD3	-0.179803	1.82769	No
THYN1	-0.0271645	0.114528	No
TIA1	0.15384	0.35841	No
TK1	1.63004	2.82153	No
TM9SF1	-0.0824464	0.813535	No
TLN2	-0.245529	1.30957	No
TLN1	0.0110302	0.226908	No
TLE3	0.0833378	0.44106	No
TLE1	0.666922	2.10571	No
TKT	-0.0240517	0.51968	No
TKFC	0.104343	1.19869	No
TJP2	0.149026	0.462761	No
TIAL1	-0.0597439	0.721878	No
TJP1	0.115227	1.00058	No
TIPRL	0.115093	1.01272	No
TIPIN	0.0602137	0.349409	No
TINCR	0.301307	0.306767	No
TIMELESS	0.0399774	0.181065	No
TIGAR	-0.217627	0.231292	No
TICAM2	-0.0291901	0.137144	No
TMEM59L	1.23053	0.765973	No
TMEM87A	0.364835	0.820963	No
TRIM25	0.326633	3.0842	No
TRAF6	0.126134	0.657367	No
TRAF2	-0.22884	1.07768	No
TRABD	0.103032	0.714096	No
TRA2B	0.227024	1.78469	No
TRA2A	0.145	1.67992	No
TPX2	-0.167728	1.11812	No
TPT1	-0.534941	3.40413	No
TPRKB	-0.172122	0.340149	No
TPR	0.00028165	0.00396381	No
TPP2	-0.0526136	0.276165	No
TPP1	-0.242823	1.54034	No
TPMT	-0.133167	0.0493025	No
TPM4	-2.20224	3.85133	No
TPM3	-0.481044	4.40114	No
TPM1	-2.89437	1.26603	No
TPI1	0.0199324	0.366727	No
TPD52L2	-0.0379766	0.50495	No
TPD52	-0.315754	1.38405	No
TRAF3IP1	-0.368144	1.70911	No
TRAFD1	0.110964	0.766266	No
TMEM97	0.109791	0.96343	No
TRAM1	0.419233	0.853747	No
TRIM24	-0.514093	1.6262	No
TRIM23	0.0779546	0.264329	No
TRIM22	-0.0926297	0.955497	No
TRIM2	-0.0468604	0.0310218	No
TRIM11	-0.157859	0.867374	No
TRDMT1	-0.430605	0.574665	No
TRBJ2-5	-0.606372	1.7914	No
TRAPPC9	0.337385	0.386733	No
TRAPPC8	-0.376308	0.502269	No
TRAPPC6B	0.0241674	0.0144235	No
TRAPPC5	0.0420411	0.268146	No
TRAPPC4	-0.386539	1.27544	No
TRAPPC3	0.0537841	0.439293	No
TRAPPC2	5.13704	0.729834	No
TRAPPC12	-1.06006	1.13077	No
TRAPPC11	0.215627	0.39502	No
TRAPPC1	0.331364	0.381241	No
TPBG	-0.667414	1.30314	No
TP53RK	0.267321	1.48043	No
TP53I3	1.27288	1.3987	No
TP53BP2	-0.340792	0.153683	No
TNRC18	-0.378547	0.204234	No
TNPO3	-0.281337	2.13189	No
TNPO2	0.0742079	0.187856	No
TNPO1	-0.004076	0.0535879	No
TNKS1BP1	0.160875	0.314023	No
TNFRSF10B	0.540327	0.565433	No
TNFRSF10A	0.411776	0.246867	No
TMX3	0.222736	2.09365	No
TMX2	0.0450624	0.105997	No
TMX1	0.304591	4.53145	No
TMTC3	-0.0551758	0.0247407	No
TMT1A	-0.401095	1.17495	No
TMPO	0.0616646	1.74753	No
TMPO	0.236613	2.43311	No
TMOD3	-0.182011	1.13879	No
TMOD2	-0.198862	0.197045	No
TMF1	-0.180927	0.091744	No
TNRC6A	-0.392526	0.714441	No
TNRC6B	0.586378	1.12894	No
TNS3	-0.317796	0.531231	No
TOR1A	0.269489	0.131639	No
TP53BP1	0.216683	0.510542	No
TP53	-0.156137	0.452013	No
TOX4	0.0250098	0.0622809	No
TOR3A	-0.359624	0.154523	No
TOR1B	0.0510559	0.248696	No
TOR1AIP2	-0.492327	0.842803	No
TOR1AIP1	0.0432555	0.125224	No
TOPBP1	0.590321	0.891761	No
TOE1	1.54766	0.573791	No
TOP2B	0.334505	2.19461	No
TOP2A	-0.279131	3.01043	No
TOP1	0.174509	2.14926	No
TONSL	0.067009	0.220104	No
TOM1L1	0.489937	1.21205	No
TOM1	-0.0834859	0.204576	No
TOLLIP	0.0304457	0.185588	No
UGCG	-0.170131	0.132245	No
UGDH	0.437317	3.44979	No
UGGT1	0.316765	1.56916	No
ZBTB10	0.502514	0.211434	No
YY1	0.0817655	0.757762	No
YWHAZ	-0.0377954	1.63678	No
YWHAQ	-0.104328	1.81134	No
YWHAH	-0.149003	1.30808	No
YWHAG	-0.0396334	0.315124	No
YWHAE	-0.139931	3.0487	No
YWHAB	-0.0215899	0.467548	No
YTHDF3	0.00530116	0.0647025	No
YTHDF2	0.264241	1.5209	No
YTHDF1	-0.0331821	0.0103527	No
YTHDC2	0.158401	0.0636799	No
YTHDC1	0.354188	2.06301	No
YPEL5	-0.88317	0.369902	No
YLPM1	0.333216	0.919005	No
YKT6	-0.129724	1.50075	No
YJU2	0.129611	0.138125	No
YIPF6	0.10236	0.520268	No
ZBED1	-0.359015	0.708818	No
ZBTB33	0.351779	0.253019	No
ZDHHC13	0.253274	0.240559	No
ZBTB8OS	-0.136497	0.947093	No
ZCCHC9	-0.195515	1.73821	No
ZCCHC8	0.0647526	0.384371	No
ZCCHC3	0.0563285	0.279354	No
ZCCHC17	1.19064	0.454558	No
ZC3HC1	-0.823059	3.60828	No
ZC3HAV1L	-0.132986	0.611612	No
ZC3HAV1	-0.143754	0.411423	No
ZC3H8	-0.413552	1.89339	No
ZC3H7B	-0.9531	0.288835	No
ZC3H7A	-0.317387	1.22187	No
ZC3H4	0.506643	1.10817	No
ZC3H18	0.154154	1.53998	No
ZC3H15	-0.0531756	0.560934	No
ZC3H14	0.0757097	0.525173	No
ZC3H13	0.357696	1.16239	No
ZC3H11A	0.240885	2.01712	No
ZC2HC1A	0.462177	0.557355	No
YIPF5	-0.00576337	0.0306856	No
YIPF4	-0.0467688	0.203417	No
YIPF3	-0.318441	1.56465	No
YIF1B	0.282994	0.163854	No
XPO4	0.251724	0.657985	No
XPO1	-0.135085	1.3446	No
XPNPEP1	0.116149	1.24915	No
XPC	-0.530844	0.525431	No
XIAP	-0.440368	0.787636	No
XAB2	0.00271479	0.00997731	No
WWP1	-0.692305	0.963424	No
WTAP	-0.242119	2.12008	No
WRNIP1	1.15176	2.44161	No
WRN	-0.114243	0.042188	No
WRAP53	-0.239524	1.09983	No
WNK2	0.973383	3.01999	No
WNK1	-0.0648276	0.167629	No
WLS	0.179609	0.26773	No
WIZ	0.48035	2.67898	No
WIPF3	0.736327	0.44989	No
WFS1	0.099418	0.35469	No
XPO5	-0.241971	1.32444	No
XPO6	0.200572	0.327584	No
XPO7	-0.0505047	0.684407	No
YAE1	-0.4148	1.73924	No
YES1	0.188883	0.0722879	No
YEATS4	0.293742	0.249022	No
YBX3	0.0843086	0.840551	No
YBX2	-0.120466	0.573449	No
YBX1	0.0825297	0.861876	No
YARS1	0.303598	4.569	No
YAF2	0.0225175	0.12402	No
XYLT1	1.06746	0.704247	No
XPOT	0.321056	3.59574	No
XYLB	0.487636	0.519899	No
XRN2	0.061828	0.337692	No
XRN1	-0.127113	0.258164	No
XRCC6	0.0563297	2.36509	No
XRCC5	-0.0470238	0.712224	No
XRCC4	0.536012	0.43877	No
XRCC1	0.332529	2.55739	No
ZCRB1	0.404936	1.25543	No
ZDHHC17	0.29326	1.83579	No
UGP2	0.198386	3.7891	No
ZNF711	-0.222625	0.43578	No
ZNF668	0.239905	0.131285	No
ZNF638	0.205643	1.3515	No
ZNF629	1.88058	1.78334	No
ZNF622	0.0477231	0.241959	No
ZNF610	0.21065	0.703941	No
ZNF598	0.434196	2.77917	No
ZNF593	-0.132849	0.889604	No
ZNF592	0.50977	0.631079	No
ZNF581	0.0532176	0.175127	No
ZNF579	0.271744	0.145174	No
ZNF546	-0.282545	0.664813	No
ZNF536	-1.31314	1.40477	No
ZNF516	1.10746	0.8712	No
ZNF512B	0.893577	1.40847	No
ZNF512	0.317191	1.26328	No
ZNF462	0.76527	0.817674	No
ZNF460	0.0256576	0.0412855	No
ZNF687	1.03406	1.11615	No
ZNF768	0.840491	1.29302	No
ZEB1	0.197098	0.792994	No
ZNF800	1.12138	0.874756	No
	0.380248	1.87353	No
	0.0114975	0.0179057	No
ZZEF1	1.41886	0.855005	No
ZYX	-1.73248	2.20471	No
ZYG11B	-0.066129	0.45811	No
ZWILCH	-0.226984	0.646656	No
ZW10	-0.0855522	1.51589	No
ZUP1	1.21564	2.06254	No
ZSCAN22	0.102762	0.25858	No
ZSCAN2	-0.305568	1.22127	No
ZRSR2	-1.72285	3.25457	No
ZRANB2	0.0413284	0.279785	No
ZPR1	-0.282631	1.50602	No
ZNHIT6	0.200762	1.91048	No
ZNHIT3	-0.567518	1.45627	No
ZNHIT2	-0.0103105	0.0180997	No
ZNF830	0.0339419	0.123643	No
ZNF451	-0.1049	0.0338636	No
ZNF428	-0.0572904	0.236184	No
ZNF385B	-0.0230354	0.00590577	No
ZNF384	0.96322	3.63592	No
ZMYM3	-0.0689042	0.497489	No
ZMYM2	1.72115	1.44882	No
ZMYM1	-0.1507	0.112333	No
ZMPSTE24	-0.10118	2.35903	No
ZMIZ2	-0.0753409	0.178661	No
ZMAT2	-0.172706	1.2	No
ZKSCAN8	-0.0757554	0.445116	No
ZKSCAN1	0.690247	0.61588	No
ZFYVE21	-0.0133095	0.0294259	No
ZFYVE1	-2.11282	0.398362	No
ZFR	0.161714	2.13923	No
ZFPL1	0.0254885	0.105041	No
ZFP91	-1.37437	2.46027	No
ZFC3H1	0.104183	0.18217	No
ZFAND6	-0.446646	1.33722	No
ZFAND5	0.749723	0.419075	No
ZEB2	0.2989	0.38946	No
ZMYM4	-0.0619481	0.398973	No
ZMYND8	0.343767	1.82326	No
ZNF10	-0.539088	0.165754	No
ZNF24	-0.000666303	0.00164731	No
ZNF362	1.25491	0.968	No
ZNF346	0.481152	0.644632	No
ZNF326	0.243863	2.76734	No
ZNF318	0.217525	0.932389	No
ZNF287	-0.341345	0.41288	No
ZNF281	0.977322	0.498498	No
ZNF280C	-0.0210705	0.0951504	No
ZNF22	0.093099	1.03233	No
ZNF121	0.234062	0.550252	No
ZNF219	0.220372	0.916661	No
ZNF217	0.0429471	0.148958	No
ZNF207	0.0494467	1.62998	No
ZNF148	0.122618	0.48346	No
ZNF146	-0.0867437	0.376485	No
ZNF143	0.26064	0.661434	No
ZNF131	-0.657754	0.382017	No
WEE1	-0.389498	3.90598	No
WDSUB1	0.160937	0.209249	No
WDR91	0.0512505	0.735695	No
VAMP3	0.223146	0.829056	No
VAC14	0.378899	0.227303	No
UXT	-0.276637	0.796787	No
UVRAG	0.381006	0.222736	No
UTRN	0.0207767	0.0367862	No
UTP6	0.0359141	0.213433	No
UTP4	-0.0551707	0.259032	No
UTP3	-0.0709483	0.125668	No
UTP25	-0.0870667	0.502674	No
UTP23	-0.107057	0.209096	No
UTP20	-0.172742	2.09366	No
UTP18	0.0226688	0.107998	No
UTP15	-0.169845	0.780608	No
UTP14A	-0.044618	0.319	No
UTP11	0.0070095	0.0218151	No
USPL1	-0.0718517	0.507975	No
USP9X	-0.0900014	1.99486	No
USP8	0.150471	0.145225	No
VAMP2	0.32258	1.04938	No
VAMP4	-0.281521	0.284205	No
WDR89	-0.820459	1.01273	No
VAMP7	0.0464541	0.69435	No
VLDLR	-0.718747	0.297882	No
VKORC1L1	0.28978	0.413494	No
VIRMA	-0.0368398	0.461093	No
VIPAS39	0.166004	0.172623	No
VIM	-0.146161	2.69647	No
VEZT	-0.0945079	0.431555	No
VCPIP1	0.369418	0.636855	No
VCP	-0.0431328	1.94995	No
VCL	-0.419305	3.56135	No
VBP1	-0.00122897	0.00833363	No
VAV2	0.308993	0.563177	No
VAT1	0.138563	0.759685	No
VASP	-0.0779826	0.451595	No
VARS1	0.0786362	3.90382	No
VAPB	0.25214	1.47819	No
VAPA	0.0752157	1.66509	No
VANGL2	-0.549387	0.664496	No
USP7	0.0183767	0.152325	No
USP5	0.0622381	0.986427	No
USP48	0.0356331	0.0865056	No
USP47	-0.22323	1.74725	No
URGCP	-0.505376	0.43755	No
URB2	-0.383251	1.63845	No
URB1	-0.173379	1.44791	No
UPF3B	0.0347099	0.156227	No
UPF2	-0.285583	0.44543	No
UPF1	0.0867844	2.91988	No
UNK	-0.071928	0.249337	No
UNC80	-0.940903	2.77049	No
UNC45A	-0.270847	2.89127	No
UNC13B	0.841176	1.17301	No
UNC119B	0.0231374	0.0297819	No
UMPS	-0.38431	2.94551	No
ULK4	0.0375354	0.05383	No
ULK3	0.748812	1.24358	No
ULBP1	0.0564562	0.0795921	No
UHRF1	0.0592829	0.484103	No
UGT2B17	-0.0328528	0.350132	No
UROD	0.0226657	0.272596	No
USE1	0.0809892	0.191876	No
USO1	0.106761	0.439319	No
USP28	-0.281144	2.6318	No
USP46	0.245077	0.482582	No
USP4	-0.271992	0.283411	No
USP39	-0.113536	1.88278	No
USP36	-0.0659103	0.140897	No
USP34	-0.509698	0.634641	No
USP32	0.124687	0.217483	No
USP3	0.0417894	0.0974224	No
USP24	-0.0444088	0.132463	No
USP10	0.11631	1.05817	No
USP22	0.457469	1.60051	No
USP19	1.17128	0.92465	No
USP16	-0.312524	0.195912	No
USP15	0.0309079	0.2342	No
USP14	-0.0398744	0.226853	No
USP13	-0.605802	0.26227	No
USP11	0.170934	0.38708	No
VMA21	-0.298991	1.55477	No
VMP1	-0.409512	0.699925	No
VPS11	0.158883	0.606886	No
WASH6P	-0.297565	0.213194	No
WDR33	0.169636	0.399279	No
WDR3	-0.161839	0.477407	No
WDR26	-0.119663	0.370623	No
WDR18	-0.0446383	0.499932	No
WDR13	-0.189595	0.262359	No
WDR12	-0.0479024	0.326076	No
WDR11	0.301771	0.416469	No
WDR1	-0.277657	1.8801	No
WDHD1	-0.201024	3.43035	No
WDFY1	1.54406	1.07373	No
WBP4	2.23681	2.46438	No
WBP2	0.171347	0.134441	No
WBP11	0.198267	1.97691	No
WASL	0.308143	3.32305	No
WASHC5	0.375807	0.795824	No
WASHC4	0.00903829	0.0459682	No
WASHC3	-0.204768	0.226329	No
WDR36	0.0297763	0.188147	No
WDR4	0.117812	0.202759	No
WDR41	0.185327	0.908514	No
WDR70	-0.152784	1.27492	No
WDR82	-0.0726967	0.552046	No
WDR81	0.25189	0.244103	No
WDR77	-0.123622	0.710889	No
WDR76	0.351036	1.7661	No
WDR75	0.0302938	0.730687	No
WDR74	-0.122836	0.440289	No
WDR73	-0.847469	1.41684	No
WDR7	0.00668271	0.0128057	No
WDR43	-0.175204	1.10594	No
WDR6	-0.363939	0.683222	No
WDR5	0.21955	2.1879	No
WDR48	-0.519349	0.67075	No
WDR47	-1.0891	0.845923	No
WDR46	0.339874	1.46206	No
WDR45B	-0.390025	1.42654	No
WDR44	0.109924	0.756031	No
WASHC2A	0.149996	0.148254	No
WASH4P	0.488468	2.43138	No
VPS13A	-0.585857	0.280431	No
WASH2P	-0.000323617	0.000740332	No
VPS45	0.357159	4.05579	No
VPS39	0.984146	1.0405	No
VPS37B	-0.673819	0.664995	No
VPS36	0.220991	0.530074	No
VPS35L	0.111527	0.417654	No
VPS35	-0.0272611	0.437553	No
VPS33B	-0.0844491	0.170431	No
VPS33A	0.486366	0.777121	No
VPS29	-0.113279	1.1799	No
VPS28	-0.189734	0.37718	No
VPS26C	0.447734	0.309422	No
VPS26B	-0.109194	0.152456	No
VPS26A	0.08568	0.663041	No
VPS25	0.00712586	0.0430004	No
VPS18	0.264773	0.469699	No
VPS16	0.239872	1.26555	No
VPS13C	0.43155	3.08232	No
VPS4A	0.289823	0.907459	No
VPS4B	0.0171947	0.106725	No
VPS50	0.0196374	0.12227	No
VTI1B	-0.016641	0.0155973	No
WASF2	0.0473448	0.176886	No
WASF1	0.0938619	0.900419	No
WARS1	0.807241	4.68504	No
WAPL	0.0242392	0.388121	No
WAC	0.018027	0.0146386	No
VWA5B2	-0.0504545	0.0905744	No
VTN	1.49084	5.39562	No
VTI1A	-0.304864	1.81727	No
VPS51	-0.879876	1.8365	No
VTA1	0.178534	1.64787	No
VRK3	-0.614269	0.834074	No
VRK2	0.0751095	0.0508513	No
VRK1	0.0450706	1.26066	No
VPS72	0.64201	1.19666	No
VPS53	-0.0327021	0.0588648	No
VPS52	0.266415	0.58326	No
TGFBR1	-0.266416	0.262446	No
TFRC	-0.252075	3.61754	No
RPS15A	-0.105481	1.79553	No
SH3GL1	-0.192179	1.38607	No
SH3BGRL3	0.314405	2.46693	No
SH3BGRL2	-0.120106	0.199513	No
SH3BGRL	0.481318	3.27713	No
SH2D3A	0.158206	0.698822	No
SGTA	-0.640685	2.47372	No
SGSH	0.273799	0.231294	No
SGPL1	-0.0206153	0.169143	No
SGO2	-1.98839	0.808674	No
[truncated: 3,711 more rows]

## Sheet: Fig 6c
Identification	LipidClass	log2fc	n_pvalue
TG 54:8	TG	-5.0395	1.24415
TG 20:4_22:5_22:5	TG	-4.27878	2.45765
Cer[NDS] d18:0_22:0	Cer[NDS]	-4.17919	3.82877
TG 20:3_22:5_22:4	TG	-4.08513	3.25445
Alkenyl-TG P-49:0	Alkenyl-TG	-3.86152	3.65643
TG 64:15	TG	-3.82819	4.57308
TG 64:13	TG	-3.59776	2.68589
TG 60:10	TG	-3.59327	1.96668
TG 20:4_20:4_22:5	TG	-3.58627	3.51136
TG 62:12	TG	-3.52395	2.78929
Alkenyl-TG P-58:4	Alkenyl-TG	-3.43589	5.00597
Alkenyl-TG P-58:8	Alkenyl-TG	-3.40253	2.14812
TG 60:11	TG	-3.38532	3.87973
TG 20:4_20:4_22:6	TG	-3.36673	3.368
Alkenyl-TG P-52:4	Alkenyl-TG	-3.04698	2.17855
TG 66:14	TG	-2.96334	1.9177
TG 64:11	TG	-2.86499	3.13561
TG 56:8	TG	-2.81445	3.58918
Alkanyl-TG O-58:7	Alkanyl-TG	-2.69912	3.35995
Alkanyl-TG O-58:8	Alkanyl-TG	-2.69576	2.33476
CE 22:5	CE	-2.64098	2.86925
TG 54:7	TG	-2.63721	2.10221
Alkenyl-TG P-54:3	Alkenyl-TG	-2.59475	2.72157
Cer[NDS] d18:0_24:0	Cer[NDS]	-2.59354	5.33441
TG 56:3	TG	-2.58828	2.61121
CE 20:4	CE	-2.56945	3.77029
Alkanyl-TG O-60:9	Alkanyl-TG	-2.54264	2.17636
TG 58:10	TG	-2.48292	4.37096
TG 62:11	TG	-2.45559	1.85873
Cer[NDS] d42:1	Cer[NDS]	-2.4321	3.8435
Alkenyl-TG P-60:8	Alkenyl-TG	-2.37747	2.57313
TG 58:9	TG	-2.37024	4.3069
TG 56:9	TG	-2.34872	2.97352
TG 58:11	TG	-2.33953	2.87174
TG 62:10	TG	-2.3131	3.32168
Alkenyl-TG P-54:4	Alkenyl-TG	-2.28011	3.61302
TG 64:6	TG	-2.23099	3.17668
Alkanyl-TG O-56:4	Alkanyl-TG	-2.20054	3.98908
TG 62:5	TG	-2.17524	2.06085
TG 47:0	TG	-2.16115	2.21144
TG 58:8	TG	-2.15656	2.74866
Alkanyl-TG O-60:8	Alkanyl-TG	-2.15422	2.83108
TG 22:5_22:4_22:4	TG	-2.12296	1.51152
TG 52:6	TG	-2.10548	1.84652
Alkenyl-TG P-51:1	Alkenyl-TG	-2.09076	3.53232
TG 56:7	TG	-2.02111	2.02482
TG 56:10	TG	-2.00052	2.67942
Alkenyl-TG P-56:4	Alkenyl-TG	-1.99176	3.81412
Cer[NDS] d44:3	Cer[NDS]	-1.95348	2.84499
PI 17:1_20:4	PI	-1.9433	2.26319
Alkenyl-TG P-62:9	Alkenyl-TG	-1.92542	1.84172
Alkenyl-TG P-52:0	Alkenyl-TG	-1.89577	4.79173
TG 52:5	TG	-1.86703	3.40938
Alkenyl-TG P-50:0	Alkenyl-TG	-1.85579	4.8785
CE 22:4	CE	-1.83706	3.45577
TG 55:6	TG	-1.83314	2.54057
DG 38:3	DG	-1.83301	2.58403
Alkenyl-TG P-51:0	Alkenyl-TG	-1.82861	3.8035
Alkenyl-TG P-56:5	Alkenyl-TG	-1.80687	2.57015
TG 53:5	TG	-1.8004	2.66484
TG 62:7	TG	-1.78616	1.78821
PC[OH] OH-37:1	PC[OH]	-1.77594	1.23678
Alkenyl-TG P-56:2	Alkenyl-TG	-1.77374	2.86189
Alkanyl-TG O-58:4	Alkanyl-TG	-1.74934	2.46694
PI 36:3	PI	-1.73648	3.35403
Alkenyl-TG P-56:6	Alkenyl-TG	-1.71789	2.16503
TG 62:9	TG	-1.70693	3.86456
Alkanyl-TG O-16:0_14:0_16:0	Alkanyl-TG	-1.68597	3.80074
Cer[NDS] d18:1_26:0	Cer[NDS]	-1.67527	3.97032
TG 58:7	TG	-1.67181	2.87871
PC 42:9	PC	-1.65097	5.23925
TG 53:4	TG	-1.64604	1.94768
Alkenyl-TG P-54:0	Alkenyl-TG	-1.61955	4.58003
TG 58:4	TG	-1.60817	2.22739
Alkenyl-TG P-14:0_16:1_16:0	Alkenyl-TG	-1.59202	2.63924
CE 22:6	CE	-1.5871	3.25925
TG 52:0	TG	-1.57293	4.61085
TG 60:4	TG	-1.56912	4.77605
Alkenyl-TG P-48:0	Alkenyl-TG	-1.56832	3.39629
Cer[NS] d44:1	Cer[NS]	-1.53771	4.7239
Alkenyl-TG P-56:3	Alkenyl-TG	-1.5359	2.52671
TG 56:5	TG	-1.52164	3.89644
TG 60:6	TG	-1.52088	1.08
TG 54:1	TG	-1.50197	5.07422
Alkenyl-TG P-18:0_16:0_18:1	Alkenyl-TG	-1.49693	4.34361
TG 62:6	TG	-1.49664	4.67534
TG 50:0	TG	-1.49131	3.62723
Alkenyl-TG P-54:2	Alkenyl-TG	-1.46476	4.58842
TG 52:4	TG	-1.45745	3.5614
TG 53:1	TG	-1.44669	4.6014
TG 60:7	TG	-1.43518	1.33392
TG 55:4	TG	-1.42488	1.67388
TG 52:1	TG	-1.41567	5.10088
TG 56:2	TG	-1.41293	4.57931
Alkenyl-TG P-50:1	Alkenyl-TG	-1.40876	4.24992
TG 50:4	TG	-1.40173	3.63521
TG 56:6	TG	-1.39787	2.75782
PC 40:7	PC	-1.38628	4.01988
Alkanyl-TG O-54:4	Alkanyl-TG	-1.38084	4.15516
TG 50:3	TG	-1.37831	3.01279
TG 58:3	TG	-1.37047	4.58033
TG 60:8	TG	-1.36531	2.47238
TG 62:8	TG	-1.36487	1.67842
Plasmenyl-PE P-42:3	Plasmenyl-PE	-1.36251	1.28776
Alkenyl-TG P-54:1	Alkenyl-TG	-1.34668	4.59567
Plasmanyl-PC O-40:3	Plasmanyl-PC	-1.33521	0.581556
Alkenyl-TG P-46:0	Alkenyl-TG	-1.33425	2.66545
TG 54:5	TG	-1.33066	3.47998
TG 58:6	TG	-1.31789	2.94335
TG 51:1	TG	-1.31625	3.44965
CL 70:6	CL	-1.31417	1.1804
DG 18:0_22:3	DG	-1.3069	1.2713
Alkenyl-TG P-58:5	Alkenyl-TG	-1.30363	3.73087
PE 38:3	PE	-1.28703	0.524975
TG 56:4	TG	-1.27985	3.76011
TG 60:5	TG	-1.25059	1.13964
TG 54:4	TG	-1.22042	3.64821
TG 53:2	TG	-1.21584	3.68443
TG 51:2	TG	-1.21202	3.64697
TG 57:6	TG	-1.21099	1.0679
TG 50:1	TG	-1.20863	4.83467
TG 52:3	TG	-1.17638	3.03769
TG 55:2	TG	-1.1692	4.2633
Plasmanyl-PC O-35:2	Plasmanyl-PC	-1.16338	3.88217
TG 48:0	TG	-1.15076	4.86001
TG 51:3	TG	-1.11346	3.37541
TG 50:2	TG	-1.10904	4.00047
TG 54:2	TG	-1.10328	4.53108
Cer[NS] d44:2	Cer[NS]	-1.09763	3.01567
TG 55:5	TG	-1.08333	3.88396
TG 49:2	TG	-1.06128	2.91991
Cer[NS] d44:3	Cer[NS]	-1.05746	3.37987
TG 55:3	TG	-1.05583	3.20555
TG 52:2	TG	-1.0551	4.31966
TG 58:5	TG	-1.05395	2.51005
PC 40:8	PC	-1.04929	4.09004
CL 74:6	CL	-1.04175	0.827371
Alkanyl-TG O-18:0_16:0_20:3	Alkanyl-TG	-1.02421	3.29221
PE 40:4	PE	-1.01969	0.600194
PC 40:6	PC	-1.00564	2.27885
HexCer[NS] d44:2	HexCer[NS]	-1.00122	3.09067
TG 48:1	TG	-0.965685	4.05128
PG 16:0_16:0	PG	-0.961129	1.79183
Cer[NDS] d44:2	Cer[NDS]	-0.953826	3.84316
TG 53:3	TG	-0.946019	2.28416
TG 49:1	TG	-0.942407	4.02007
Cer[NDS] d43:1	Cer[NDS]	-0.92785	4.06876
TG 48:2	TG	-0.926533	3.26017
TG 54:3	TG	-0.924449	3.16961
Plasmenyl-PE P-18:0_16:0	Plasmenyl-PE	-0.902395	3.95067
Cer[NS] d43:1	Cer[NS]	-0.889965	4.32689
Plasmanyl-PC O-40:2	Plasmanyl-PC	-0.879844	1.96144
TG 46:2	TG	-0.860389	0.537177
PC 36:3	PC	-0.855051	1.21329
Plasmenyl-PE P-20:0_16:0	Plasmenyl-PE	-0.850034	1.41946
PC 42:8	PC	-0.846167	3.73771
PE 20:4_22:0	PE	-0.831385	1.00078
TG 47:1	TG	-0.816318	2.90862
PI 32:0	PI	-0.804383	1.24122
CL 72:6	CL	-0.793142	1.01562
TG 46:0	TG	-0.775449	4.33046
PC 35:0	PC	-0.766121	0.680512
Plasmanyl-PC O-42:2	Plasmanyl-PC	-0.75971	1.40125
TG 18:2_18:2_18:2	TG	-0.724754	2.68995
PS 38:3	PS	-0.696425	0.437551
PI 20:4_22:4	PI	-0.693894	1.51236
PG 20:4_22:5	PG	-0.654358	2.35379
PI 38:3	PI	-0.651957	2.93041
Cer[NS] d41:2	Cer[NS]	-0.642813	3.78325
PE 38:1	PE	-0.640736	0.641472
PC 36:6	PC	-0.627386	1.74035
Cer[NS] d18:1_24:0	Cer[NS]	-0.626231	3.23851
Cer[NDS] d43:2	Cer[NDS]	-0.617078	3.10657
GlcCer[NDS] d42:1	GlcCer[NDS]	-0.616749	2.58461
PC 42:7	PC	-0.608036	0.560057
TG 46:1	TG	-0.600337	2.8753
PC 40:9	PC	-0.586288	0.463344
PE 39:3	PE	-0.582454	1.88507
PG 36:3	PG	-0.579483	0.765939
PC 15:0_20:4	PC	-0.571909	0.0837314
PI 18:1_20:3	PI	-0.532163	1.21885
PC 44:9	PC	-0.524717	1.66712
PC 38:6	PC	-0.522628	4.23477
Cer[NDS] d41:1	Cer[NDS]	-0.509483	2.64661
Plasmenyl-PE P-16:0_20:5	Plasmenyl-PE	-0.501819	2.08377
Cer[ADS] d42:1	Cer[ADS]	-0.498509	0.530645
HexCer[NS] d42:1	HexCer[NS]	-0.496578	2.82136
PG 18:2_20:4	PG	-0.489546	0.378537
Plasmenyl-PE P-38:1	Plasmenyl-PE	-0.480148	3.07728
Plasmenyl-PE P-36:3	Plasmenyl-PE	-0.471425	3.09371
PS 36:2	PS	-0.465735	0.678116
Plasmenyl-PE P-40:2	Plasmenyl-PE	-0.450551	3.43534
Plasmenyl-PC P-16:0_20:5	Plasmenyl-PC	-0.445513	0.804903
Plasmanyl-PC O-33:0	Plasmanyl-PC	-0.438223	0.896952
Cer[NS] d42:3	Cer[NS]	-0.415276	3.57045
Plasmanyl-PC O-38:0	Plasmanyl-PC	-0.402957	2.41026
Plasmanyl-PC O-36:4	Plasmanyl-PC	-0.397347	2.80445
PI 16:1_20:4	PI	-0.397205	1.1792
PG 16:0_18:1	PG	-0.394609	2.57502
Cer[NDS] d42:3	Cer[NDS]	-0.379017	2.0427
Cer[NDS] d39:1	Cer[NDS]	-0.376198	1.98653
Cer[NS] d41:1	Cer[NS]	-0.373291	2.80811
PG 38:4	PG	-0.372549	0.660996
Plasmanyl-PC O-34:3	Plasmanyl-PC	-0.35894	0.163576
Plasmenyl-PC P-36:3	Plasmenyl-PC	-0.358306	1.57141
Plasmenyl-PE P-38:2	Plasmenyl-PE	-0.353307	1.92451
Cer[ADS] d40:1	Cer[ADS]	-0.326545	1.40574
Cer[NDS] d18:2_18:0	Cer[NDS]	-0.32334	1.73902
TG 44:0	TG	-0.32127	1.3646
Plasmenyl-PE P-32:0	Plasmenyl-PE	-0.321179	2.70142
PC 33:0	PC	-0.313596	0.8416
Plasmanyl-PC O-18:0_16:0	Plasmanyl-PC	-0.309457	0.775746
Plasmanyl-PC O-38:4	Plasmanyl-PC	-0.307194	1.27872
TG 48:3	TG	-0.304685	0.423288
PE 38:6	PE	-0.283509	1.54624
SM d34:1	SM	-0.276754	0.652178
DG 16:0_16:0	DG	-0.274517	0.394761
SM d44:2	SM	-0.266527	1.80912
Plasmanyl-PC O-16:0_16:0	Plasmanyl-PC	-0.254388	2.86014
PE-NMe2 30:0	PE-NMe2	-0.252481	1.90116
Plasmanyl-PC O-36:0	Plasmanyl-PC	-0.252453	2.68627
Cer[NDS] d18:1_22:0	Cer[NDS]	-0.245064	1.7096
Plasmenyl-PE P-18:1_22:5	Plasmenyl-PE	-0.245009	0.541799
PC 37:5	PC	-0.244176	1.13837
PC 44:11	PC	-0.241869	0.143749
Plasmanyl-PC O-36:1	Plasmanyl-PC	-0.240588	0.992368
CL 18:1_18:1_18:2_18:1	CL	-0.227033	0.672173
PE O-34:0	PE	-0.225323	0.23245
DG 18:1_20:1	DG	-0.22502	0.27152
PS 18:1_18:0	PS	-0.217794	0.158054
Cer[NDS] d42:2	Cer[NDS]	-0.209243	1.47846
Cer[NDS] d35:1	Cer[NDS]	-0.194763	1.5581
PC O-40:5	PC	-0.191703	0.64035
DG 18:1_22:4	DG	-0.182778	1.52407
Plasmenyl-PE P-38:6	Plasmenyl-PE	-0.181556	1.53956
Cer[NDS] d37:1	Cer[NDS]	-0.175084	0.543036
PI 38:6	PI	-0.166949	1.61456
Cer[NS] d18:1_24:1	Cer[NS]	-0.164833	1.51598
Plasmanyl-PC O-36:3	Plasmanyl-PC	-0.16332	0.327154
Cer[NDS] d41:2	Cer[NDS]	-0.160173	1.03141
Cer[NS] d18:1_22:0	Cer[NS]	-0.149298	1.54868
CL 70:5	CL	-0.148826	0.37544
PE 30:0	PE	-0.140331	1.10371
PC 36:4	PC	-0.140274	1.40462
PI 16:0_18:0	PI	-0.139382	0.170803
PI 33:1	PI	-0.134167	0.151107
CL 68:5	CL	-0.131677	0.120102
Plasmenyl-PE P-36:1	Plasmenyl-PE	-0.127144	1.85518
PI 16:0_18:1	PI	-0.125313	0.56318
Plasmenyl-PC P-40:3	Plasmenyl-PC	-0.120047	0.245659
SM d32:1	SM	-0.118401	0.0867119
PS 18:0_22:6	PS	-0.118103	0.253011
Cer[NDS] d33:1	Cer[NDS]	-0.110624	0.721355
PE 38:2	PE	-0.109223	0.681811
LysoPC 18:0	LysoPC	-0.108668	0.409506
PC 40:2	PC	-0.103372	0.36582
Cer[NDS] d40:2	Cer[NDS]	-0.0935177	0.424696
SM d40:1	SM	-0.0815075	0.0742175
Cer[NS] d40:2	Cer[NS]	-0.072992	0.311194
Plasmenyl-PC P-36:1	Plasmenyl-PC	-0.0718672	0.037529
PE 32:1	PE	-0.0710506	0.613052
Cer[NDS] d38:1	Cer[NDS]	-0.0666402	0.401995
PC 36:5	PC	-0.0634921	0.735881
DG 16:0_18:0	DG	-0.0612354	0.13087
Plasmanyl-PC O-40:1	Plasmanyl-PC	-0.0594228	0.0543613
PE 38:4	PE	-0.0584862	0.0926012
PI 18:1_18:0	PI	-0.0583304	0.798839
PE-NMe2 32:0	PE-NMe2	-0.0573838	0.258493
DG 32:1	DG	-0.0563718	0.108609
Cer[NS] d38:1	Cer[NS]	-0.0562254	0.150216
BMP 42:9	BMP	-0.0525505	0.120453
Plasmenyl-PC P-32:0	Plasmenyl-PC	-0.046978	0.0624393
PS 36:0	PS	-0.0381173	0.0598958
PC 42:6	PC	-0.0301245	0.0637049
Plasmanyl-PC O-38:1	Plasmanyl-PC	-0.0274917	0.0543394
PC 38:5	PC	-0.0251944	0.0346666
PC 42:10	PC	-0.0221544	0.0273426
PE 36:3	PE	-0.021605	0.0194992
Plasmenyl-PC P-38:1	Plasmenyl-PC	-0.021443	0.0116116
PE 17:0_20:4	PE	-0.0180848	0.0733444
Cer[NDS] d38:2	Cer[NDS]	-0.0113784	0.0301093
PI 38:2	PI	-0.00814182	0.00520831
Plasmanyl-PC O-38:5	Plasmanyl-PC	-0.00388551	0.0186631
PC 37:4	PC	-0.00239739	0.00416185
PE 39:6	PE	-0.00110408	0.00124376
Cer[NDS] d18:1_18:0	Cer[NDS]	-0.000594444	0.00342406
PC 40:3	PC	0.000572069	0.000231365
PC O-32:3	PC	0.0010729	0.00800077
PG 18:1_20:4	PG	0.00569262	0.0062402
Plasmenyl-PC P-36:0	Plasmenyl-PC	0.00627532	0.0199949
PS 40:5	PS	0.00900566	0.00376246
PI 35:1	PI	0.00910642	0.0366476
PC 44:10	PC	0.00994379	0.0178371
PE 34:1	PE	0.0127066	0.125784
PC[OH] OH-37:2	PC[OH]	0.0158021	0.0042886
Plasmanyl-PC O-28:0	Plasmanyl-PC	0.020027	0.0932655
PI 40:5	PI	0.0201711	0.0375241
Plasmanyl-PC O-32:1	Plasmanyl-PC	0.0208359	0.1671
PE 34:2	PE	0.0222368	0.0368588
Plasmenyl-PC P-38:4	Plasmenyl-PC	0.0229728	0.111616
GlcCer[NDS] d41:1	GlcCer[NDS]	0.0255592	0.134487
PE 44:5	PE	0.0284847	0.303132
PC 38:3	PC	0.0299919	0.0573466
Plasmanyl-PC O-42:6	Plasmanyl-PC	0.0301091	0.0287524
PC 20:4_24:1	PC	0.0319367	0.0704538
DG 36:1	DG	0.0323663	0.0922265
Cer[NDS] d18:1_16:0	Cer[NDS]	0.033797	0.208838
Plasmenyl-PC P-40:6	Plasmenyl-PC	0.0431079	0.0858944
PC 16:0_18:0	PC	0.0453986	0.363482
Cer[NS] d18:1_18:0	Cer[NS]	0.0464239	0.185227
PC 31:0	PC	0.0475874	0.289012
Plasmenyl-PE P-34:1	Plasmenyl-PE	0.0496012	0.744152
PC 16:0_16:0	PC	0.0521707	0.258737
SM d42:2	SM	0.0524058	0.78683
DG 16:0_18:1	DG	0.058095	0.301923
DG 16:0_22:4	DG	0.059607	0.298464
PE 40:5	PE	0.0610032	0.0344415
PI 32:1	PI	0.0616631	0.0727028
PG 40:6	PG	0.0645866	0.163054
PI 16:1_18:1	PI	0.0678285	0.311322
PI 36:2	PI	0.0730131	0.520119
PI 36:4	PI	0.0742677	0.393842
Plasmenyl-PE P-20:0_22:5	Plasmenyl-PE	0.0758049	0.357797
PE 36:4	PE	0.0777481	0.599674
PE 36:2	PE	0.0804143	2.12774
CL 18:1_18:1_18:1_18:1	CL	0.085809	0.226509
Plasmenyl-PC P-40:4	Plasmenyl-PC	0.0862373	0.237229
CL 16:1_18:1_16:1_16:1	CL	0.0874258	0.175982
HexCer[NS] d41:1	HexCer[NS]	0.0953371	0.572181
SM d41:1	SM	0.0967115	0.289127
CL 18:1_18:1_16:1_18:1	CL	0.0994032	0.307997
Plasmenyl-PE P-38:3	Plasmenyl-PE	0.113048	0.351234
PG 40:8	PG	0.115263	0.452393
Plasmanyl-PC O-38:3	Plasmanyl-PC	0.118666	0.111107
PC 33:1	PC	0.118858	1.1097
PE 40:6	PE	0.123751	0.174279
PC 39:4	PC	0.129679	0.0811267
PE 40:2	PE	0.136934	0.867308
PC 36:1	PC	0.143602	2.33741
PG 32:1	PG	0.143771	0.172296
Plasmanyl-PC O-36:5	Plasmanyl-PC	0.164552	1.38026
PE 36:1	PE	0.174034	3.06954
Plasmenyl-PC P-34:0	Plasmenyl-PC	0.177355	2.46892
PE-NMe 36:2	PE-NMe	0.179403	1.24746
SM d43:2	SM	0.186693	0.858199
PS 38:4	PS	0.191995	0.1745
Plasmenyl-PC P-38:3	Plasmenyl-PC	0.192073	0.286698
CL 68:4	CL	0.199116	0.733242
PE 42:3	PE	0.213756	0.543658
PC 17:0_22:5	PC	0.217167	0.506254
PC 34:4	PC	0.21793	2.07633
PC 38:7	PC	0.221246	0.948941
PE 35:2	PE	0.222832	0.438851
PC 32:1	PC	0.223366	2.28572
Plasmanyl-PC O-40:4	Plasmanyl-PC	0.226508	0.327557
Plasmenyl-PE P-40:3	Plasmenyl-PE	0.230116	0.461023
PC 35:1	PC	0.239034	0.834646
HexCer[NS] d42:2	HexCer[NS]	0.239403	3.49327
CL 70:3	CL	0.240711	0.802468
DG 18:0_22:4	DG	0.248646	1.24786
Plasmanyl-PC O-38:6	Plasmanyl-PC	0.250037	1.81275
PC O-34:5	PC	0.252291	0.828077
DG 18:1_18:1	DG	0.26024	1.54325
PI 18:1_20:4	PI	0.261833	1.75453
PI 39:3	PI	0.263307	1.47963
PC 37:1	PC	0.264949	0.152571
PE 38:5	PE	0.267935	0.886718
Plasmenyl-PC P-16:0_20:4	Plasmenyl-PC	0.269402	2.31318
PC 34:2	PC	0.271398	2.71994
PG 18:1_18:1	PG	0.272291	1.81956
Plasmanyl-PC O-40:6	Plasmanyl-PC	0.275591	2.14023
PC O-28:0	PC	0.280811	1.86178
PC 34:1	PC	0.289899	1.12716
PI 37:4	PI	0.292464	2.19089
BMP 40:7	BMP	0.293425	0.75606
PC 36:2	PC	0.295559	3.57857
Plasmenyl-PE P-36:2	Plasmenyl-PE	0.301847	4.0937
PC 33:2	PC	0.30185	2.95286
Plasmenyl-PC P-38:5	Plasmenyl-PC	0.303653	1.164
Plasmanyl-PC O-31:1	Plasmanyl-PC	0.315188	0.480813
PC 38:2	PC	0.323113	2.1773
PC 31:1	PC	0.326633	2.76398
PC 38:4	PC	0.327012	0.953152
Plasmenyl-PE P-34:2	Plasmenyl-PE	0.328776	1.92553
TG 60:9	TG	0.345752	1.53476
PI 40:3	PI	0.346728	0.439756
Plasmenyl-PE P-32:1	Plasmenyl-PE	0.347179	1.72049
PG 22:6_22:5	PG	0.352041	2.89235
PG 16:1_18:1	PG	0.353747	0.239826
Plasmanyl-PC O-42:5	Plasmanyl-PC	0.358961	1.72659
PC 35:2	PC	0.36895	2.41633
PE 40:3	PE	0.37124	1.54259
Plasmenyl-PE P-33:1	Plasmenyl-PE	0.375795	0.450761
PI 19:0_20:4	PI	0.387228	1.87606
Plasmenyl-PE P-40:4	Plasmenyl-PE	0.387248	2.30364
BMP 44:11	BMP	0.393371	1.65007
PI 40:6	PI	0.393762	2.31259
Plasmenyl-PE P-38:4	Plasmenyl-PE	0.416767	3.6921
GlcCer[NDS] d40:1	GlcCer[NDS]	0.418268	3.57706
PC 32:4	PC	0.418271	2.2211
CL 69:4	CL	0.4199	0.776889
PG 40:7	PG	0.420295	1.37951
PC[OH] OH-43:7	PC[OH]	0.422421	0.916353
SM d41:2	SM	0.424768	1.70247
Plasmenyl-PE P-42:4	Plasmenyl-PE	0.435969	0.853836
Plasmenyl-PC P-40:5	Plasmenyl-PC	0.440646	1.15451
PC 32:2	PC	0.454172	3.19362
PE 32:2	PE	0.463303	2.92579
Plasmanyl-PC O-34:4	Plasmanyl-PC	0.463636	2.52927
PG 20:4_22:6	PG	0.464231	1.41077
PC[OH] OH-39:1	PC[OH]	0.473123	2.04582
Plasmenyl-PC P-16:0_14:0	Plasmenyl-PC	0.479123	2.09792
GlcCer[NDS] d34:1	GlcCer[NDS]	0.47967	1.83285
PE 17:1_20:4	PE	0.479805	1.72868
Plasmanyl-PC O-42:4	Plasmanyl-PC	0.494857	0.757818
Plasmenyl-PE P-18:1_22:6	Plasmenyl-PE	0.495664	5.02257
PC 42:5	PC	0.499296	2.15691
LysoPE 18:0	LysoPE	0.502334	2.12907
PG 18:1_20:2	PG	0.50505	1.1015
Plasmanyl-PC O-38:2	Plasmanyl-PC	0.51308	1.30934
BMP 42:10	BMP	0.515696	3.39555
Plasmenyl-PE P-14:0_20:4	Plasmenyl-PE	0.517284	2.69654
PC[OH] OH-31:1	PC[OH]	0.539086	1.00017
PC 17:1_20:1	PC	0.552177	3.62067
DG 16:1_18:1	DG	0.553887	1.74369
Plasmenyl-PC P-34:1	Plasmenyl-PC	0.569011	0.663194
Plasmanyl-PC O-34:1	Plasmanyl-PC	0.571187	0.644755
PC 37:3	PC	0.577944	2.07647
PC 40:4	PC	0.592381	4.00816
Plasmanyl-PC O-30:0	Plasmanyl-PC	0.649913	1.3424
PG 42:8	PG	0.654069	0.970665
CL 66:3	CL	0.656459	0.622868
PC 14:0_16:0	PC	0.675801	2.57503
PC 29:0	PC	0.681373	3.32128
SM d36:1	SM	0.702097	2.52389
Plasmanyl-PC O-40:5	Plasmanyl-PC	0.753519	3.09625
PC 28:1	PC	0.770362	1.40158
Plasmanyl-PC O-36:2	Plasmanyl-PC	0.784386	4.46603
Alkenyl-TG P-52:2	Alkenyl-TG	0.785229	2.84247
Cer[NS] d18:2_18:0	Cer[NS]	0.796849	0.677464
Plasmenyl-PC P-18:1_22:6	Plasmenyl-PC	0.800183	2.34417
PC 30:2	PC	0.802984	1.06061
PG 40:5	PG	0.813505	3.84242
PG 16:1_22:6	PG	0.853726	2.91647
Plasmenyl-PE P-36:4	Plasmenyl-PE	0.861798	1.20544
PI 18:0_22:4	PI	0.868838	1.33521
Plasmanyl-PC O-34:2	Plasmanyl-PC	0.875486	3.45187
GlcCer[NDS] d38:1	GlcCer[NDS]	0.883557	0.648708
Plasmenyl-PE P-18:1_22:4	Plasmenyl-PE	0.887604	3.67887
PC 30:1	PC	0.912515	4.75961
Plasmenyl-PC P-16:0_22:6	Plasmenyl-PC	0.920574	0.545693
PG 40:4	PG	0.922153	1.71049
PE 42:8	PE	0.932369	0.433766
BMP 44:12	BMP	0.945607	3.0728
Plasmenyl-PC P-32:1	Plasmenyl-PC	0.968131	3.30052
PG 22:6_22:6	PG	0.97002	3.60659
PS 34:1	PS	1.02107	1.25178
CL 72:7	CL	1.08058	1.50954
PG 44:10	PG	1.18682	2.98517
Plasmenyl-PE P-34:3	Plasmenyl-PE	1.19139	0.941539
PI 17:0_20:3	PI	1.22617	0.803835
PG 42:7	PG	1.22867	2.33334
PI 40:7	PI	1.30913	3.45936
PE 36:5	PE	1.31492	4.38848
Plasmenyl-PC P-36:2	Plasmenyl-PC	1.33591	0.49505
HexCer[NS] d40:1	HexCer[NS]	1.35512	0.291491
Plasmanyl-PC O-30:1	Plasmanyl-PC	1.40053	5.42034
CL 68:3	CL	1.41075	0.545045
BMP 44:10	BMP	1.41804	3.23662
PE 14:0_20:4	PE	1.51447	1.15257
PE 39:4	PE	1.68927	1.40581
PG 44:8	PG	1.84843	2.71334
PG 44:9	PG	1.87609	4.30431
Plasmanyl-PC O-33:1	Plasmanyl-PC	1.92822	1.64561
PC 36:0	PC	2.06326	0.709894
Plasmenyl-PE P-38:5	Plasmenyl-PE	2.5051	4.22626

## Sheet: Fig 6d
Identification	LipidClass	log2fc	n_pvalue
PI 16:1_20:4	PI	-5.8115	7.59351
PC 28:1	PC	-4.32855	5.23166
PI 39:3	PI	-4.10046	3.70704
PI 40:3	PI	-3.82318	5.20629
PE 36:5	PE	-3.70549	2.34233
PC 29:1	PC	-3.09923	3.07737
PC 30:2	PC	-2.96809	4.14898
Plasmanyl-PC O-40:3	Plasmanyl-PC	-2.94513	1.87549
TG 58:9	TG	-2.5113	3.59541
PG 40:4	PG	-2.44836	2.63448
Plasmanyl-PC O-38:3	Plasmanyl-PC	-2.409	2.26212
PC 42:6	PC	-2.06899	1.22674
Plasmanyl-PC O-40:1	Plasmanyl-PC	-1.99288	2.1242
PC 42:7	PC	-1.91923	1.55635
LysoPC 20:2	LysoPC	-1.91598	1.37988
PE 34:4	PE	-1.87873	3.37939
PE 42:10	PE	-1.79877	0.365901
PI 40:7	PI	-1.77203	4.20974
PG 34:3	PG	-1.75926	1.86495
PE 17:1_20:4	PE	-1.7319	0.384571
PE 37:3	PE	-1.72119	2.16002
PE O-42:6	PE	-1.64133	3.07292
Cer[NDS] d44:3	Cer[NDS]	-1.63411	2.39854
Plasmanyl-PC O-38:2	Plasmanyl-PC	-1.63162	1.62313
PC 42:4	PC	-1.58334	0.633556
PC 39:4	PC	-1.55573	0.878059
PE 30:0	PE	-1.55341	1.85058
PC 36:6	PC	-1.49819	4.96407
Plasmanyl-PC O-38:0	Plasmanyl-PC	-1.492	3.18527
PC 40:3	PC	-1.46656	1.85285
PC 44:11	PC	-1.44503	1.18616
PC 42:11	PC	-1.43812	2.49408
Plasmenyl-PE P-40:3	Plasmenyl-PE	-1.38144	2.92497
PC 37:3	PC	-1.34864	1.80386
Plasmenyl-PE P-38:5	Plasmenyl-PE	-1.30221	1.55454
Plasmanyl-PC O-34:3	Plasmanyl-PC	-1.28141	0.268163
PC 44:5	PC	-1.25059	1.04388
HexCer[NS] d42:1	HexCer[NS]	-1.24694	3.17479
PE 34:3	PE	-1.24449	1.64513
GlcCer[NDS] d42:1	GlcCer[NDS]	-1.22153	3.03177
Plasmanyl-PC O-40:2	Plasmanyl-PC	-1.21702	2.85727
PS 38:3	PS	-1.17362	0.493573
PC 36:0	PC	-1.12847	1.40562
DG 18:1_18:1	DG	-1.12423	2.53296
PE 17:0_20:4	PE	-1.11561	0.468102
TG 62:12	TG	-1.10477	0.631325
Plasmanyl-PC O-42:6	Plasmanyl-PC	-1.0792	3.00388
PC 35:1	PC	-1.07725	0.826485
Plasmanyl-PC O-36:0	Plasmanyl-PC	-1.06847	3.09925
PC 42:10	PC	-1.06516	4.01269
PI 40:4	PI	-1.05702	2.20153
Plasmenyl-PC P-38:1	Plasmenyl-PC	-1.05649	1.39492
PE 32:2	PE	-1.05457	4.58351
Plasmenyl-PE P-38:3	Plasmenyl-PE	-1.03436	3.90212
DG 18:0_22:4	DG	-1.01468	2.81612
PG 18:1_20:2	PG	-1.0146	1.66392
PC 14:0_16:0	PC	-1.01257	4.15574
Plasmanyl-PC O-42:2	Plasmanyl-PC	-1.00762	1.53281
PI 38:6	PI	-0.979851	3.04478
PC 35:3	PC	-0.931489	2.28294
PS 18:0_22:6	PS	-0.886678	3.45875
Plasmanyl-PC O-42:5	Plasmanyl-PC	-0.882864	1.59089
PG 16:0_16:0	PG	-0.88045	1.71778
PC 38:7	PC	-0.878191	2.95291
PC 33:3	PC	-0.875306	2.8777
DG 18:1_20:1	DG	-0.873223	1.5769
Cer[ADS] d42:1	Cer[ADS]	-0.870641	2.02729
PC 39:7	PC	-0.845112	4.6986
Plasmanyl-PC O-35:2	Plasmanyl-PC	-0.845093	0.46822
PI 40:6	PI	-0.839922	4.86711
BMP 44:9	BMP	-0.834974	2.0721
PC 42:8	PC	-0.831961	0.495063
Plasmenyl-PC P-18:1_22:6	Plasmenyl-PC	-0.826307	3.68282
PG 32:1	PG	-0.808682	1.59987
HexCer[NS] d42:2	HexCer[NS]	-0.802997	3.33592
Plasmenyl-PC P-36:3	Plasmenyl-PC	-0.795224	1.09393
Plasmenyl-PC P-40:3	Plasmenyl-PC	-0.795115	2.46786
Plasmenyl-PE P-18:1_22:5	Plasmenyl-PE	-0.76704	1.65983
PE 40:5	PE	-0.766411	2.4477
PC 38:6	PC	-0.736619	1.48613
PG 22:6_22:6	PG	-0.732599	2.43968
BMP 44:12	BMP	-0.728491	3.53298
Plasmanyl-PC O-16:0_16:0	Plasmanyl-PC	-0.725441	5.22728
PG 17:1_22:6	PG	-0.716909	0.312796
PI 32:0	PI	-0.71278	1.48019
PC 39:6	PC	-0.706861	0.574359
Plasmanyl-PC O-38:1	Plasmanyl-PC	-0.685942	0.500238
SM d42:1	SM	-0.664053	2.51479
Plasmanyl-PC O-40:4	Plasmanyl-PC	-0.651052	1.01128
CE 22:6	CE	-0.649691	2.01532
DG 36:1	DG	-0.643042	2.29425
DG 18:1_22:4	DG	-0.641951	1.33868
Plasmenyl-PE P-40:2	Plasmenyl-PE	-0.624474	2.13109
Cer[NS] d18:1_24:0	Cer[NS]	-0.610815	2.42317
PE 32:0	PE	-0.60552	3.08498
PC 44:10	PC	-0.601974	3.417
Plasmenyl-PC P-40:5	Plasmenyl-PC	-0.598334	0.623776
PC 40:9	PC	-0.593451	0.964658
PC 40:8	PC	-0.58985	2.33749
HexCer[NS] d44:2	HexCer[NS]	-0.58472	0.3014
DG 16:0_18:1	DG	-0.576143	2.15621
PI 32:1	PI	-0.575045	2.67133
PC 17:1_20:1	PC	-0.573208	1.59351
DG 16:0_22:4	DG	-0.573066	0.743125
PI 38:3	PI	-0.572638	2.003
PG 42:7	PG	-0.571931	0.958888
PE 20:4_22:0	PE	-0.564742	0.651631
PI 37:3	PI	-0.560304	1.41859
SM d42:2	SM	-0.533426	2.89917
PC 38:2	PC	-0.52433	2.21677
Plasmenyl-PE P-18:1_22:6	Plasmenyl-PE	-0.522051	4.38573
PI 16:1_18:1	PI	-0.507908	1.97869
PI 18:1_18:1	PI	-0.506184	1.31074
Plasmenyl-PC P-34:1	Plasmenyl-PC	-0.505233	1.46488
Plasmanyl-PC O-18:0_16:0	Plasmanyl-PC	-0.505153	2.27369
Cer[NDS] d44:2	Cer[NDS]	-0.501836	1.56922
Plasmenyl-PC P-34:0	Plasmenyl-PC	-0.496298	2.32019
Plasmenyl-PC P-36:1	Plasmenyl-PC	-0.479737	1.65338
PI 16:0_18:1	PI	-0.475227	3.26566
SM d32:1	SM	-0.472604	1.52033
PE 18:1_24:2	PE	-0.469066	1.72939
PC 34:2	PC	-0.466752	1.37806
PI 18:1_20:4	PI	-0.466432	4.18885
GlcCer[NDS] d41:1	GlcCer[NDS]	-0.465087	2.08483
HexCer[NS] d40:1	HexCer[NS]	-0.465039	0.506311
Plasmenyl-PC P-40:4	Plasmenyl-PC	-0.454108	1.56168
PC 16:0_16:0	PC	-0.449712	2.35931
PS 36:2	PS	-0.445046	0.305595
PE 44:5	PE	-0.444257	1.81292
Cer[NDS] d18:1_26:0	Cer[NDS]	-0.440132	0.914971
PC 44:12	PC	-0.439011	2.77621
PC 36:4	PC	-0.430155	1.0023
PC 38:3	PC	-0.425046	0.773134
PE 39:4	PE	-0.416538	0.207462
Cer[NS] d44:2	Cer[NS]	-0.414345	2.75348
PE 34:2	PE	-0.400552	2.43064
SM d40:1	SM	-0.400265	2.38396
GlcCer[NDS] d40:1	GlcCer[NDS]	-0.389631	1.82258
PC 42:5	PC	-0.381148	1.89021
PC 40:4	PC	-0.379133	2.25878
BMP 40:7	BMP	-0.3779	2.05035
PG 16:1_22:6	PG	-0.3743	1.53078
PC 35:0	PC	-0.37407	0.25807
Cer[NS] d44:1	Cer[NS]	-0.362588	1.00516
Plasmanyl-PC O-36:1	Plasmanyl-PC	-0.361603	1.37282
CL 68:3	CL	-0.352433	0.319818
Plasmanyl-PC O-34:1	Plasmanyl-PC	-0.352377	2.34623
PC 42:9	PC	-0.336972	2.35861
SM d41:1	SM	-0.33489	1.26534
Plasmanyl-PC O-34:2	Plasmanyl-PC	-0.334156	2.15238
Plasmenyl-PE P-38:1	Plasmenyl-PE	-0.334042	1.64437
PE 40:3	PE	-0.332403	0.861854
PE 36:4	PE	-0.331659	0.0413833
Plasmenyl-PC P-38:4	Plasmenyl-PC	-0.32686	2.0274
PE 38:5	PE	-0.316383	0.998972
TG 56:9	TG	-0.311208	0.985958
PE 38:2	PE	-0.302936	1.63411
Cer[NDS] d42:2	Cer[NDS]	-0.300477	0.993821
Plasmanyl-PC O-32:1	Plasmanyl-PC	-0.294938	2.65435
PE 42:8	PE	-0.28762	0.39772
PG 40:7	PG	-0.28418	0.876798
CL 70:4	CL	-0.281715	2.5089
PC 34:1	PC	-0.278018	0.646324
SM d43:2	SM	-0.277099	0.444908
PC[OH] OH-34:1	PC[OH]	-0.268044	0.734944
PE 32:1	PE	-0.267075	1.61075
PI 36:3	PI	-0.266311	1.90643
GlcCer[NDS] d34:1	GlcCer[NDS]	-0.265457	1.39221
SM d44:2	SM	-0.259428	1.36178
TG 20:4_20:4_22:6	TG	-0.253676	1.07068
Cer[NDS] d32:1	Cer[NDS]	-0.250132	1.75403
Plasmanyl-PC O-31:1	Plasmanyl-PC	-0.247469	0.120872
Cer[NS] d18:1_24:1	Cer[NS]	-0.247373	1.37277
Plasmanyl-PC O-30:0	Plasmanyl-PC	-0.242808	2.17219
Plasmanyl-PC O-40:5	Plasmanyl-PC	-0.238326	0.790074
Cer[NDS] d18:0_24:0	Cer[NDS]	-0.236558	0.34826
PC 33:2	PC	-0.234876	1.37616
Plasmanyl-PC O-38:4	Plasmanyl-PC	-0.234014	0.944237
Plasmenyl-PC P-40:6	Plasmenyl-PC	-0.230581	0.952156
Cer[NDS] d43:1	Cer[NDS]	-0.229698	0.546775
PC 36:5	PC	-0.222704	1.33511
SM d41:2	SM	-0.218451	2.00752
TG 58:7	TG	-0.217702	0.0812813
Plasmenyl-PC P-36:0	Plasmenyl-PC	-0.216531	0.626806
PE 38:4	PE	-0.210114	0.719455
Plasmanyl-PC O-33:0	Plasmanyl-PC	-0.202853	0.165818
PE 35:1	PE	-0.202643	0.541974
LysoPC 18:0	LysoPC	-0.199542	0.783479
PE-NMe2 36:5	PE-NMe2	-0.193547	0.546129
Cer[NS] d43:1	Cer[NS]	-0.193038	0.517256
Plasmanyl-PC O-38:6	Plasmanyl-PC	-0.193003	1.17203
PC 37:4	PC	-0.191499	0.533677
SM d34:1	SM	-0.184651	1.93125
PC 38:5	PC	-0.17806	0.484535
PC 38:4	PC	-0.177321	1.29539
PC 40:7	PC	-0.163065	0.409192
Plasmanyl-PC O-36:4	Plasmanyl-PC	-0.161945	0.511666
PE 18:1_18:1	PE	-0.158464	1.19065
PC 36:3	PC	-0.15551	0.418078
PC 37:1	PC	-0.152337	0.222848
Cer[NDS] d17:1_26:1	Cer[NDS]	-0.146473	0.541728
PE 38:3	PE	-0.145498	1.31911
Plasmanyl-PC O-36:2	Plasmanyl-PC	-0.144873	0.792036
PE-NMe2 32:0	PE-NMe2	-0.141023	1.8219
PC 16:0_18:0	PC	-0.129664	0.794551
PE 35:2	PE	-0.125521	0.548144
PG 34:2	PG	-0.124017	0.312668
Cer[ADS] d40:1	Cer[ADS]	-0.118366	0.613819
TG 60:6	TG	-0.116284	0.0638497
PI 39:4	PI	-0.114682	0.0550803
PC 17:0_22:5	PC	-0.110727	0.143415
LysoPC 17:0	LysoPC	-0.103169	0.469875
Cer[NDS] d18:0_16:0	Cer[NDS]	-0.101654	0.253687
Plasmenyl-PC P-32:1	Plasmenyl-PC	-0.0984363	0.941438
Plasmanyl-PC O-38:5	Plasmanyl-PC	-0.0910641	0.518039
Cer[NDS] d42:1	Cer[NDS]	-0.0889022	0.117723
PC 18:1_22:4	PC	-0.0839636	0.631474
CL 68:4	CL	-0.0818212	0.0696104
LysoPE 18:0	LysoPE	-0.0781417	0.230545
PC 31:1	PC	-0.0776014	0.31848
PC 35:2	PC	-0.077555	0.494543
Plasmanyl-PC O-33:1	Plasmanyl-PC	-0.0764236	0.426211
SM d42:3	SM	-0.0624199	0.135306
PG 18:1_18:1	PG	-0.0517899	0.154613
Plasmenyl-PE P-34:3	Plasmenyl-PE	-0.0478699	0.0337029
Plasmenyl-PC P-38:5	Plasmenyl-PC	-0.0475446	0.661939
HexCer[NS] d41:1	HexCer[NS]	-0.0445277	0.0427945
PC 37:5	PC	-0.0431741	0.502222
Plasmenyl-PE P-36:3	Plasmenyl-PE	-0.0391292	0.010462
PC 36:1	PC	-0.0383123	0.28824
Plasmenyl-PC P-32:0	Plasmenyl-PC	-0.0377326	0.0503356
Cer[NS] d41:1	Cer[NS]	-0.0368995	0.186148
Plasmenyl-PC P-33:0	Plasmenyl-PC	-0.0331802	0.0278776
Cer[NDS] d41:1	Cer[NDS]	-0.0261889	0.0615749
PC 33:0	PC	-0.0116864	0.0679654
Plasmenyl-PE P-38:2	Plasmenyl-PE	6.54767e-05	0.000157485
PI 40:5	PI	6.68618e-05	9.60619e-05
PS 36:1	PS	0.00588033	0.00167398
TG 18:2_18:2_18:2	TG	0.0210653	0.0938813
PC 15:0_20:4	PC	0.0308323	0.0213892
PI 38:4	PI	0.0334882	0.440863
TG 60:10	TG	0.0336359	0.00769893
Plasmanyl-PC O-36:3	Plasmanyl-PC	0.0395888	0.0742867
Cer[NDS] d18:1_22:0	Cer[NDS]	0.0411992	0.167005
PE 38:6	PE	0.0434536	0.309498
PC O-36:2	PC	0.0481291	0.0187363
CL 18:1_18:1_18:1_18:1	CL	0.0559311	0.0939451
Cer[NS] d18:1_22:0	Cer[NS]	0.0607708	0.232771
Plasmanyl-PC O-31:0	Plasmanyl-PC	0.073989	0.119919
SM d36:1	SM	0.0776351	0.240577
PI 16:0_20:4	PI	0.0798634	1.51434
SM d38:1	SM	0.0877184	0.760479
Cer[NDS] d18:2_14:0	Cer[NDS]	0.089179	0.170759
Plasmenyl-PC P-16:0_20:4	Plasmenyl-PC	0.0892134	0.41924
SM d33:1	SM	0.090147	0.537144
SM d34:2	SM	0.0925168	0.362372
PI 18:1_18:0	PI	0.103383	0.464053
Plasmenyl-PE P-16:0_20:4	Plasmenyl-PE	0.103859	1.42308
Cer[NDS] d41:2	Cer[NDS]	0.108739	0.795212
CL 70:5	CL	0.108921	0.413886
Cer[NDS] d42:3	Cer[NDS]	0.112004	0.30657
PE 36:1	PE	0.114537	0.877006
PC 44:9	PC	0.117694	0.107041
PE 34:1	PE	0.12554	0.904684
PC 40:6	PC	0.129457	0.180188
PG 38:4	PG	0.136629	0.127206
PG 36:3	PG	0.148116	0.467578
Plasmenyl-PE P-32:1	Plasmenyl-PE	0.160275	1.24218
PE-NMe 36:2	PE-NMe	0.183879	0.230899
PE 40:2	PE	0.183977	0.810664
Plasmenyl-PE P-34:2	Plasmenyl-PE	0.193575	1.29738
Plasmenyl-PC P-38:3	Plasmenyl-PC	0.196248	0.498348
Plasmenyl-PE P-32:0	Plasmenyl-PE	0.198424	1.63097
Cer[NS] d42:3	Cer[NS]	0.230236	1.03882
PS 38:4	PS	0.24684	0.201201
BMP 44:10	BMP	0.248304	1.29259
PI 35:1	PI	0.255898	0.570335
Cer[NDS] d18:1_16:0	Cer[NDS]	0.262875	1.50585
Plasmenyl-PE P-16:0_20:5	Plasmenyl-PE	0.272773	2.13239
PG 42:8	PG	0.273233	0.80853
Plasmenyl-PC P-16:0_22:6	Plasmenyl-PC	0.278377	0.300923
PS 34:1	PS	0.288405	0.222229
Plasmanyl-PC O-42:4	Plasmanyl-PC	0.301576	0.488053
Plasmenyl-PE P-18:1_22:4	Plasmenyl-PE	0.30379	1.12473
Plasmanyl-PC O-40:6	Plasmanyl-PC	0.306257	0.285586
PC 31:0	PC	0.309934	2.14656
PC 33:1	PC	0.315356	2.86128
PE 38:1	PE	0.317931	1.89483
PE-NMe2 38:5	PE-NMe2	0.318036	1.59477
CL 18:1_18:1_18:2_18:1	CL	0.326248	1.49276
Alkenyl-TG P-56:3	Alkenyl-TG	0.334384	0.593292
Plasmenyl-PE P-36:1	Plasmenyl-PE	0.33498	2.43558
Cer[NDS] d40:2	Cer[NDS]	0.338152	1.55811
Plasmenyl-PE P-42:4	Plasmenyl-PE	0.341385	1.15983
Plasmanyl-PC O-35:0	Plasmanyl-PC	0.342128	0.178516
Cer[NDS] d33:1	Cer[NDS]	0.344168	1.7248
Plasmenyl-PE P-36:2	Plasmenyl-PE	0.349663	2.6591
Plasmenyl-PE P-38:4	Plasmenyl-PE	0.350188	2.01621
Plasmenyl-PE P-18:0_16:0	Plasmenyl-PE	0.36605	1.50128
Plasmenyl-PE P-34:1	Plasmenyl-PE	0.369041	3.05515
BMP 38:5	BMP	0.370594	2.22359
PI 17:0_20:4	PI	0.392342	1.13976
Plasmenyl-PE P-33:1	Plasmenyl-PE	0.392698	2.2306
PI 33:1	PI	0.413195	0.499637
PG 16:0_18:1	PG	0.414998	1.41283
Plasmenyl-PC P-36:2	Plasmenyl-PC	0.417988	1.50439
TG 54:8	TG	0.41904	1.03748
Plasmenyl-PE P-40:4	Plasmenyl-PE	0.447433	1.95882
BMP 42:8	BMP	0.447984	0.628363
Cer[NDS] d18:2_16:0	Cer[NDS]	0.448537	1.86936
Cer[NDS] d39:1	Cer[NDS]	0.45157	2.09198
SP d17:0	SP	0.454377	2.09689
Cer[NS] d40:2	Cer[NS]	0.477065	3.09232
Cer[NDS] d38:1	Cer[NDS]	0.506088	1.89311
PG 44:10	PG	0.523663	1.45535
SM d34:0	SM	0.524546	2.97248
Plasmanyl-PC O-29:0	Plasmanyl-PC	0.530098	1.96524
PC O-32:1	PC	0.569199	1.44559
TG 64:14	TG	0.573674	0.939395
BMP 40:5	BMP	0.574072	1.3153
PC O-32:4	PC	0.585441	1.56847
SP d19:0	SP	0.648238	2.3601
PE 36:3	PE	0.657568	2.6035
Cer[NDS] d18:1_18:0	Cer[NDS]	0.679672	4.43395
PC O-34:5	PC	0.693246	2.94137
TG 64:12	TG	0.698557	0.38984
TG 55:5	TG	0.701591	0.369957
Cer[NDS] d18:2_18:0	Cer[NDS]	0.704711	2.73166
PG 18:2_20:4	PG	0.706657	2.19379
Cer[NS] d18:1_18:0	Cer[NS]	0.719857	3.5851
TG 53:5	TG	0.724089	0.233819
Cer[NS] d38:1	Cer[NS]	0.726615	2.66376
PG 18:1_22:4	PG	0.727489	2.5775
Plasmanyl-PE O-36:1	Plasmanyl-PE	0.730058	2.19727
PE O-34:0	PE	0.73096	0.890014
PG 36:4	PG	0.756679	2.29603
AC 16:0	AC	0.758046	0.98761
Plasmanyl-PC O-26:0	Plasmanyl-PC	0.792378	2.78039
TG 60:8	TG	0.793833	1.31259
Plasmanyl-PE O-18:0_16:0	Plasmanyl-PE	0.804464	2.68868
TG 18:1_18:1_22:3	TG	0.812918	0.838841
Cer[NDS] d35:1	Cer[NDS]	0.813435	2.96528
TG 60:12	TG	0.818894	1.43916
Plasmanyl-PC O-30:1	Plasmanyl-PC	0.843986	3.3258
Plasmenyl-PC P-30:0	Plasmenyl-PC	0.855946	4.02709
Plasmenyl-PE P-18:1_20:5	Plasmenyl-PE	0.856202	0.989557
Cer[NDS] d17:1_24:2	Cer[NDS]	0.873149	1.07406
PG 22:6_22:5	PG	0.876833	2.21647
PE 40:6	PE	0.877448	1.20509
BMP 42:10	BMP	0.907139	2.6919
TG 57:6	TG	0.909565	0.695744
TG 18:2_20:4_22:5	TG	0.911055	0.507903
PG 18:1_20:4	PG	0.933662	2.94438
TG 60:9	TG	0.944076	0.582048
TG 16:1_20:4_22:6	TG	0.965029	0.545498
TG 52:0	TG	0.971502	0.686994
PI 38:2	PI	0.975307	0.426492
PC O-28:0	PC	0.980312	2.87639
Plasmanyl-PC O-36:5	Plasmanyl-PC	0.985521	0.481219
Alkanyl-TG O-54:3	Alkanyl-TG	0.990917	2.37633
BMP 40:8	BMP	0.993451	2.58211
PG 20:4_22:6	PG	0.993617	2.72902
PG 17:1_20:4	PG	1.0008	1.94201
Plasmanyl-PC O-28:0	Plasmanyl-PC	1.03433	3.87004
PG 20:4_22:5	PG	1.05583	3.2791
Cer[NDS] d18:2_20:0	Cer[NDS]	1.07649	3.53892
PG 40:6	PG	1.08461	2.75725
BMP 44:11	BMP	1.11592	2.18284
TG 46:0	TG	1.12231	1.4823
Plasmenyl-PE P-14:0_20:4	Plasmenyl-PE	1.12994	4.07796
TG 48:0	TG	1.162	1.30654
Plasmenyl-PC P-16:0_20:5	Plasmenyl-PC	1.16785	1.21655
TG 50:0	TG	1.18408	1.12478
TG 58:6	TG	1.18736	3.46635
PI 17:1_20:4	PI	1.23801	0.713285
PG 40:8	PG	1.24897	3.67357
GlcCer[NDS] d36:1	GlcCer[NDS]	1.2544	1.37523
TG 62:9	TG	1.26166	1.14088
TG 56:4	TG	1.29183	2.78389
TG 58:8	TG	1.30555	1.85712
TG 54:7	TG	1.30921	0.783309
PG 16:1_20:4	PG	1.3395	1.05677
TG 64:13	TG	1.35639	2.00151
PC O-32:3	PC	1.35897	3.42313
BMP 40:6	BMP	1.36404	1.78934
TG 60:7	TG	1.39168	1.07483
TG 54:4	TG	1.41126	1.48861
TG 62:10	TG	1.4348	2.88827
TG 44:0	TG	1.4622	2.7492
PE O-40:4	PE	1.48028	1.87445
TG 60:3	TG	1.48543	2.9448
Plasmenyl-PE P-14:0_22:6	Plasmenyl-PE	1.49152	1.47917
SM d40:2	SM	1.4973	0.778797
Alkenyl-TG P-56:1	Alkenyl-TG	1.50677	2.45494
TG 54:5	TG	1.51877	2.26338
Cer[NDS] d37:1	Cer[NDS]	1.53022	3.4227
Alkenyl-TG P-18:0_18:1_22:4	Alkenyl-TG	1.57531	1.95995
TG 56:3	TG	1.59798	3.48561
TG 56:5	TG	1.6009	3.97079
Alkenyl-TG P-56:6	Alkenyl-TG	1.61372	2.45108
Plasmanyl-PC O-27:0	Plasmanyl-PC	1.64722	4.07526
TG 56:6	TG	1.65386	2.69422
PC O-32:2	PC	1.65739	1.82192
TG 44:1	TG	1.66261	1.67033
Cer[NDS] d18:0_22:0	Cer[NDS]	1.68623	0.796917
Alkenyl-TG P-56:2	Alkenyl-TG	1.69551	2.59791
Alkenyl-TG P-56:4	Alkenyl-TG	1.71075	3.59883
TG 60:4	TG	1.71106	3.19004
TG 54:3	TG	1.73047	5.14854
Alkenyl-TG P-60:8	Alkenyl-TG	1.73659	1.0277
TG 20:4_20:4_22:5	TG	1.74089	1.24713
TG 58:3	TG	1.75358	3.84583
TG 49:1	TG	1.77888	4.24882
Plasmanyl-PC O-34:4	Plasmanyl-PC	1.80032	4.7296
PG 40:9	PG	1.81868	3.00722
TG 62:4	TG	1.82342	2.10869
TG 55:4	TG	1.92476	2.39266
PC O-34:4	PC	1.9278	3.608
Alkenyl-TG P-54:3	Alkenyl-TG	1.95213	2.04326
TG 56:2	TG	1.95565	4.03277
PC O-29:0	PC	1.964	1.24991
TG 54:2	TG	1.97886	4.27389
PG 22:4_22:4	PG	1.98042	2.60579
BMP 42:9	BMP	1.98862	2.30768
GlcCer[NDS] d38:1	GlcCer[NDS]	1.9924	0.943586
TG 52:2	TG	2.0695	5.3653
Alkanyl-TG O-58:6	Alkanyl-TG	2.0745	1.71764
TG 52:1	TG	2.11069	0.6048
PC O-30:1	PC	2.11563	3.3371
Alkanyl-TG O-56:4	Alkanyl-TG	2.11984	1.59369
TG 54:1	TG	2.13778	3.92115
TG 51:1	TG	2.14964	3.48919
TG 52:4	TG	2.14999	4.04479
Alkenyl-TG P-54:1	Alkenyl-TG	2.15109	4.17095
TG 46:1	TG	2.16216	4.94179
TG 56:7	TG	2.17359	1.81843
TG 50:1	TG	2.1748	4.88684
TG 52:5	TG	2.1865	2.39278
TG 46:2	TG	2.20765	2.56014
Alkenyl-TG P-50:0	Alkenyl-TG	2.21382	4.46923
Alkenyl-TG P-54:4	Alkenyl-TG	2.229	2.01347
PC O-34:3	PC	2.24259	2.09054
Alkenyl-TG P-52:0	Alkenyl-TG	2.24296	4.54482
TG 50:4	TG	2.25549	2.12727
TG 58:10	TG	2.25568	1.48195
TG 55:2	TG	2.27958	4.78944
TG 62:8	TG	2.30441	0.940626
TG 48:1	TG	2.31313	4.91645
TG 53:3	TG	2.35477	4.39081
Alkenyl-TG P-52:1	Alkenyl-TG	2.35644	4.54344
Alkenyl-TG P-50:1	Alkenyl-TG	2.37035	4.74807
TG 53:2	TG	2.39183	4.47855
TG 53:1	TG	2.41034	3.7969
TG 52:3	TG	2.41817	4.60357
TG 55:3	TG	2.45557	4.20269
TG 56:8	TG	2.52881	0.884173
TG 50:2	TG	2.5532	4.87976
TG 48:2	TG	2.63543	5.05807
TG 62:11	TG	2.66243	2.16179
Alkenyl-TG P-48:0	Alkenyl-TG	2.67364	3.62224
Alkenyl-TG P-56:5	Alkenyl-TG	2.67786	2.82109
PG 22:5_22:4	PG	2.69065	3.45153
TG 51:3	TG	2.74019	4.25412
SM d36:2	SM	2.78161	4.4008
TG 50:3	TG	2.79429	4.87392
Alkenyl-TG P-58:8	Alkenyl-TG	2.83145	2.66592
Alkenyl-TG P-51:0	Alkenyl-TG	2.8458	4.74678
TG 51:2	TG	2.88689	5.22799
TG 62:7	TG	2.88798	2.47826
TG 47:0	TG	2.89771	2.53258
Alkenyl-TG P-52:3	Alkenyl-TG	2.94368	2.21152
TG 50:5	TG	3.0481	4.81588
TG 53:4	TG	3.05479	3.94344
TG 49:2	TG	3.08096	4.85567
TG 57:2	TG	3.08757	1.76567
PI 20:4_22:4	PI	3.27021	2.35873
TG 55:6	TG	3.28646	3.12999
TG 48:3	TG	3.44333	1.84686
TG 45:1	TG	3.47184	2.84263
SM d35:1	SM	3.50869	2.30725
Alkanyl-TG O-16:0_14:0_16:0	Alkanyl-TG	3.51634	5.21151
Alkanyl-TG O-52:3	Alkanyl-TG	3.52906	1.23209
Alkenyl-TG P-51:1	Alkenyl-TG	3.5814	2.22161
Plasmanyl-PC O-35:1	Plasmanyl-PC	3.68944	2.2679
TG 52:6	TG	3.72658	2.71715
Alkenyl-TG P-48:1	Alkenyl-TG	3.74241	5.36882
Alkenyl-TG P-58:4	Alkenyl-TG	3.75187	3.48692
TG 58:4	TG	3.81309	3.75064
TG 47:1	TG	3.85897	3.76846
Alkenyl-TG P-14:0_16:0_16:0	Alkenyl-TG	3.90822	5.8468
Alkenyl-TG P-14:0_16:0_20:4	Alkenyl-TG	4.00495	4.79998
Alkenyl-TG P-14:0_16:1_16:0	Alkenyl-TG	4.21942	4.68409
Alkenyl-TG P-14:0_14:0_16:0	Alkenyl-TG	4.49352	5.23878
Alkenyl-TG P-14:0_15:0_16:0	Alkenyl-TG	5.35137	3.82177

## Sheet: Fig 6e
HAP1 Cell Count
Day	CPT2 KO + vehicle			CPT2 KO + 10 uM DOX
-1	400000	400000	400000	400000	400000	400000
0	1180000	1010000	1230000	1120000	915000	920000
1	3240000	3360000	3430000	1790000	1780000	1650000
2	6140000	6390000	6740000	2440000	2720000	2550000
3	10180000	11540000	8840000	3670000	3230000	3780000
4	12700000	11250000	13860000	4860000	4230000	4590000
5				6210000	6400000	6830000
6				12420000	13240000	12020000

## Sheet: Fig 6f
Population Doublings by Day 5
Treatment	WT			ATGL KO			CPT2 KO
Vehicle	5.14975	5.03782	5.20555	4.38888	4.50779	4.56071	4.98868	4.81378	5.11478
10 uM DOX	3.4363	3.50144	3.42962	0.472488	0.160275	-0.290709	3.60288	3.40259	3.52042
