# Supplementary material for: Triacylglycerol mobilization underpins mitochondrial stress recovery
Source: Nat Cell Biol. 2025 Jan 8;27(2):298–308. doi: 10.1038/s41556-024-01586-6 (PMC11821527; doi:10.1038/s41556-024-01586-6)
Supplement: Supplementary file 10 — Statistical source data. [file 41556_2024_1586_MOESM10_ESM.xlsx]

## Sheet: ED Fig 1a
Strain	WT	WT	WT	Yme1	Yme2	Yme3	Mas1	Mas2	Mas3	Hsp78	Hsp78	Hsp78	COXIV	COXIV	COXIV	mDHFR	mDHFR	mDHFR
Replicate	1	2	3	1	2	3	1	2	3	1	2	3	1	2	3	1	2	3
Time (hrs)
0.166667	0.141	0.14	0.135	0.135	0.134	0.145	0.13	0.136	0.136	0.133	0.132	0.134	0.134	0.14	0.147	0.141	0.14	0.144
0.333333	0.14	0.141	0.135	0.135	0.132	0.144	0.13	0.134	0.135	0.132	0.132	0.133	0.136	0.141	0.149	0.139	0.14	0.143
0.5	0.139	0.139	0.134	0.134	0.133	0.144	0.13	0.133	0.133	0.132	0.132	0.133	0.136	0.142	0.148	0.14	0.14	0.143
0.666667	0.14	0.14	0.133	0.134	0.133	0.144	0.129	0.135	0.135	0.131	0.132	0.132	0.138	0.143	0.152	0.139	0.14	0.143
0.833333	0.139	0.139	0.134	0.134	0.131	0.143	0.13	0.134	0.134	0.131	0.132	0.133	0.141	0.145	0.153	0.14	0.141	0.143
1	0.14	0.138	0.134	0.135	0.132	0.144	0.13	0.134	0.134	0.132	0.133	0.134	0.142	0.147	0.156	0.14	0.141	0.143
1.16667	0.141	0.141	0.134	0.136	0.133	0.144	0.131	0.135	0.135	0.133	0.133	0.134	0.145	0.149	0.156	0.141	0.142	0.145
1.33333	0.141	0.142	0.136	0.137	0.133	0.145	0.132	0.136	0.136	0.133	0.134	0.135	0.147	0.154	0.162	0.143	0.143	0.146
1.5	0.143	0.141	0.136	0.137	0.135	0.146	0.132	0.135	0.136	0.134	0.136	0.138	0.151	0.157	0.165	0.145	0.144	0.147
1.66667	0.143	0.144	0.137	0.14	0.136	0.148	0.134	0.138	0.138	0.137	0.137	0.139	0.152	0.161	0.168	0.145	0.146	0.151
1.83333	0.146	0.147	0.139	0.142	0.138	0.149	0.136	0.14	0.139	0.138	0.138	0.142	0.158	0.164	0.173	0.148	0.148	0.152
2	0.149	0.149	0.141	0.144	0.139	0.149	0.138	0.142	0.141	0.139	0.141	0.141	0.161	0.17	0.18	0.149	0.151	0.154
2.16667	0.151	0.15	0.141	0.146	0.14	0.152	0.138	0.143	0.142	0.142	0.141	0.147	0.167	0.174	0.183	0.152	0.152	0.158
2.33333	0.152	0.154	0.146	0.148	0.141	0.153	0.14	0.145	0.144	0.143	0.144	0.146	0.172	0.179	0.191	0.154	0.157	0.161
2.5	0.156	0.157	0.147	0.151	0.143	0.153	0.141	0.147	0.145	0.145	0.144	0.149	0.177	0.188	0.199	0.158	0.162	0.163
2.66667	0.157	0.159	0.149	0.152	0.146	0.155	0.143	0.148	0.147	0.147	0.147	0.152	0.183	0.193	0.202	0.16	0.162	0.167
2.83333	0.161	0.163	0.152	0.155	0.146	0.158	0.146	0.151	0.15	0.151	0.15	0.155	0.19	0.199	0.209	0.165	0.166	0.171
3	0.163	0.167	0.155	0.159	0.149	0.159	0.149	0.153	0.152	0.153	0.152	0.158	0.194	0.208	0.219	0.169	0.17	0.175
3.16667	0.168	0.169	0.157	0.161	0.152	0.166	0.151	0.155	0.154	0.155	0.155	0.162	0.202	0.211	0.221	0.172	0.175	0.181
3.33333	0.172	0.175	0.16	0.166	0.155	0.166	0.154	0.159	0.158	0.159	0.157	0.165	0.207	0.219	0.229	0.178	0.181	0.185
3.5	0.175	0.177	0.163	0.168	0.158	0.168	0.156	0.165	0.16	0.162	0.162	0.172	0.212	0.226	0.231	0.183	0.186	0.19
3.66667	0.18	0.184	0.169	0.173	0.159	0.173	0.16	0.166	0.164	0.166	0.165	0.174	0.219	0.229	0.238	0.187	0.192	0.198
3.83333	0.184	0.188	0.172	0.179	0.164	0.175	0.165	0.169	0.167	0.169	0.17	0.18	0.22	0.233	0.239	0.194	0.196	0.203
4	0.192	0.195	0.177	0.183	0.169	0.179	0.169	0.173	0.171	0.175	0.173	0.184	0.227	0.239	0.244	0.2	0.203	0.21
4.16667	0.195	0.202	0.181	0.188	0.171	0.181	0.176	0.177	0.176	0.178	0.178	0.192	0.23	0.241	0.248	0.208	0.21	0.216
4.33333	0.202	0.207	0.186	0.191	0.176	0.187	0.178	0.184	0.181	0.185	0.18	0.198	0.235	0.245	0.252	0.214	0.217	0.225
4.5	0.204	0.21	0.19	0.196	0.181	0.191	0.184	0.188	0.186	0.188	0.187	0.205	0.235	0.249	0.259	0.223	0.223	0.231
4.66667	0.21	0.216	0.194	0.203	0.187	0.197	0.187	0.195	0.19	0.193	0.192	0.21	0.241	0.251	0.256	0.228	0.233	0.237
4.83333	0.214	0.219	0.2	0.205	0.191	0.203	0.192	0.199	0.192	0.197	0.195	0.214	0.244	0.257	0.264	0.233	0.238	0.245
5	0.217	0.219	0.202	0.209	0.194	0.208	0.197	0.201	0.197	0.2	0.199	0.22	0.247	0.263	0.266	0.239	0.242	0.252
5.16667	0.222	0.229	0.205	0.213	0.2	0.209	0.2	0.205	0.203	0.205	0.202	0.226	0.256	0.265	0.274	0.244	0.246	0.254
5.33333	0.224	0.231	0.211	0.215	0.203	0.213	0.206	0.211	0.204	0.205	0.206	0.23	0.26	0.272	0.284	0.248	0.252	0.258
5.5	0.227	0.235	0.214	0.216	0.206	0.217	0.207	0.212	0.208	0.21	0.21	0.234	0.267	0.278	0.287	0.253	0.256	0.262
5.66667	0.23	0.236	0.214	0.221	0.21	0.22	0.21	0.215	0.21	0.211	0.215	0.237	0.271	0.284	0.29	0.259	0.262	0.269
5.83333	0.233	0.238	0.219	0.221	0.212	0.225	0.214	0.218	0.213	0.215	0.214	0.241	0.278	0.289	0.297	0.262	0.266	0.274
6	0.234	0.239	0.221	0.224	0.215	0.224	0.216	0.219	0.215	0.216	0.216	0.245	0.287	0.297	0.307	0.269	0.268	0.28
6.16667	0.236	0.24	0.222	0.229	0.217	0.228	0.217	0.221	0.218	0.217	0.221	0.249	0.295	0.308	0.314	0.275	0.276	0.286
6.33333	0.241	0.249	0.223	0.229	0.223	0.231	0.221	0.225	0.222	0.221	0.222	0.253	0.3	0.316	0.32	0.278	0.282	0.292
6.5	0.244	0.249	0.229	0.234	0.223	0.236	0.223	0.229	0.224	0.222	0.224	0.255	0.313	0.322	0.329	0.284	0.287	0.296
6.66667	0.249	0.252	0.228	0.237	0.226	0.24	0.226	0.23	0.224	0.228	0.226	0.263	0.316	0.331	0.339	0.291	0.294	0.304
6.83333	0.252	0.26	0.232	0.24	0.23	0.24	0.232	0.236	0.229	0.231	0.229	0.266	0.324	0.339	0.344	0.294	0.301	0.311
7	0.258	0.263	0.234	0.243	0.233	0.242	0.234	0.237	0.233	0.233	0.23	0.269	0.336	0.352	0.355	0.305	0.309	0.319
7.16667	0.263	0.268	0.24	0.251	0.238	0.248	0.235	0.242	0.235	0.235	0.236	0.279	0.345	0.365	0.367	0.315	0.316	0.326
7.33333	0.266	0.277	0.243	0.254	0.24	0.252	0.242	0.249	0.239	0.241	0.236	0.285	0.357	0.375	0.377	0.319	0.323	0.337
7.5	0.273	0.28	0.249	0.259	0.249	0.256	0.244	0.25	0.244	0.243	0.243	0.291	0.367	0.385	0.39	0.33	0.334	0.344
7.66667	0.278	0.289	0.252	0.263	0.252	0.26	0.249	0.254	0.245	0.248	0.25	0.298	0.379	0.394	0.402	0.34	0.342	0.352
7.83333	0.287	0.294	0.258	0.267	0.254	0.266	0.255	0.263	0.25	0.252	0.25	0.305	0.391	0.407	0.414	0.351	0.352	0.364
8	0.293	0.301	0.264	0.278	0.259	0.27	0.261	0.266	0.257	0.258	0.253	0.314	0.403	0.42	0.421	0.36	0.362	0.38
8.16667	0.301	0.309	0.269	0.278	0.264	0.281	0.264	0.272	0.262	0.26	0.26	0.325	0.418	0.43	0.435	0.371	0.37	0.387
8.33333	0.307	0.32	0.273	0.289	0.273	0.287	0.276	0.278	0.268	0.267	0.267	0.333	0.422	0.441	0.448	0.379	0.385	0.397
8.5	0.314	0.325	0.284	0.294	0.28	0.295	0.282	0.289	0.275	0.269	0.273	0.339	0.434	0.449	0.456	0.39	0.397	0.411
8.66667	0.326	0.337	0.288	0.304	0.287	0.297	0.287	0.293	0.282	0.28	0.278	0.355	0.447	0.458	0.467	0.406	0.405	0.42
8.83333	0.338	0.342	0.297	0.312	0.296	0.308	0.294	0.299	0.288	0.283	0.286	0.362	0.451	0.464	0.474	0.417	0.42	0.431
9	0.345	0.357	0.307	0.322	0.301	0.315	0.304	0.313	0.298	0.293	0.29	0.374	0.463	0.476	0.483	0.429	0.429	0.441
9.16667	0.357	0.365	0.317	0.33	0.314	0.327	0.314	0.32	0.304	0.299	0.303	0.388	0.466	0.483	0.489	0.441	0.442	0.458
9.33333	0.367	0.379	0.322	0.339	0.321	0.336	0.324	0.328	0.313	0.312	0.308	0.4	0.475	0.489	0.493	0.448	0.45	0.467
9.5	0.376	0.386	0.337	0.351	0.33	0.344	0.334	0.34	0.323	0.316	0.316	0.402	0.48	0.494	0.498	0.461	0.46	0.472
9.66667	0.383	0.399	0.34	0.359	0.337	0.356	0.343	0.347	0.333	0.324	0.324	0.414	0.484	0.498	0.508	0.47	0.466	0.482
9.83333	0.401	0.409	0.352	0.369	0.352	0.367	0.352	0.358	0.339	0.334	0.332	0.427	0.49	0.506	0.512	0.474	0.476	0.496
10	0.411	0.418	0.367	0.383	0.36	0.376	0.364	0.372	0.352	0.344	0.343	0.435	0.493	0.514	0.527	0.485	0.485	0.501
10.1667	0.421	0.43	0.377	0.395	0.375	0.391	0.376	0.38	0.362	0.354	0.354	0.441	0.5	0.512	0.524	0.493	0.49	0.504
10.3333	0.431	0.438	0.385	0.403	0.384	0.398	0.381	0.388	0.372	0.364	0.364	0.455	0.505	0.519	0.523	0.502	0.499	0.514
10.5	0.44	0.445	0.395	0.413	0.392	0.413	0.4	0.402	0.381	0.376	0.371	0.457	0.508	0.522	0.534	0.5	0.504	0.512
10.6667	0.446	0.452	0.41	0.425	0.402	0.421	0.409	0.414	0.391	0.385	0.383	0.46	0.514	0.534	0.537	0.508	0.506	0.522
10.8333	0.454	0.459	0.414	0.431	0.411	0.429	0.418	0.42	0.403	0.394	0.393	0.467	0.514	0.532	0.535	0.511	0.514	0.532
11	0.464	0.466	0.428	0.439	0.424	0.439	0.428	0.435	0.413	0.406	0.406	0.471	0.522	0.538	0.544	0.524	0.518	0.529
11.1667	0.469	0.477	0.437	0.446	0.431	0.443	0.436	0.439	0.423	0.414	0.414	0.477	0.527	0.54	0.551	0.522	0.524	0.537
11.3333	0.474	0.478	0.445	0.452	0.444	0.451	0.442	0.446	0.435	0.424	0.423	0.485	0.529	0.542	0.552	0.526	0.524	0.543
11.5	0.477	0.487	0.45	0.463	0.452	0.46	0.451	0.456	0.441	0.433	0.43	0.487	0.532	0.552	0.563	0.534	0.534	0.547
11.6667	0.482	0.486	0.463	0.469	0.454	0.465	0.459	0.462	0.447	0.441	0.436	0.488	0.533	0.553	0.563	0.539	0.537	0.551
11.8333	0.489	0.494	0.464	0.471	0.464	0.472	0.464	0.47	0.453	0.45	0.443	0.494	0.54	0.559	0.56	0.541	0.542	0.558
12	0.492	0.498	0.469	0.476	0.468	0.475	0.467	0.472	0.459	0.453	0.448	0.504	0.542	0.561	0.574	0.545	0.547	0.558
12.1667	0.496	0.501	0.476	0.484	0.47	0.484	0.473	0.483	0.465	0.461	0.453	0.506	0.547	0.565	0.572	0.549	0.546	0.559
12.3333	0.501	0.505	0.482	0.488	0.478	0.487	0.48	0.486	0.47	0.466	0.461	0.504	0.549	0.569	0.57	0.554	0.556	0.573
12.5	0.506	0.507	0.489	0.493	0.486	0.497	0.486	0.489	0.476	0.473	0.464	0.512	0.551	0.572	0.579	0.557	0.557	0.575
12.6667	0.51	0.513	0.492	0.497	0.486	0.498	0.49	0.494	0.48	0.475	0.472	0.515	0.556	0.576	0.587	0.558	0.56	0.575
12.8333	0.515	0.519	0.496	0.499	0.493	0.5	0.497	0.498	0.489	0.478	0.476	0.516	0.56	0.579	0.588	0.562	0.566	0.578
13	0.516	0.523	0.505	0.505	0.496	0.503	0.502	0.503	0.491	0.483	0.482	0.52	0.562	0.587	0.595	0.564	0.569	0.588
13.1667	0.523	0.524	0.506	0.508	0.501	0.509	0.5	0.508	0.496	0.489	0.484	0.529	0.567	0.588	0.599	0.57	0.572	0.587
13.3333	0.523	0.53	0.511	0.513	0.5	0.512	0.507	0.511	0.497	0.497	0.484	0.53	0.569	0.59	0.601	0.577	0.577	0.59
13.5	0.528	0.532	0.514	0.515	0.508	0.517	0.515	0.518	0.502	0.496	0.492	0.528	0.571	0.589	0.603	0.577	0.579	0.595
13.6667	0.531	0.532	0.521	0.517	0.512	0.516	0.516	0.517	0.506	0.499	0.493	0.531	0.576	0.597	0.606	0.58	0.586	0.604
13.8333	0.536	0.538	0.523	0.523	0.515	0.522	0.518	0.52	0.509	0.507	0.495	0.542	0.579	0.598	0.612	0.585	0.588	0.604
14	0.537	0.541	0.527	0.528	0.512	0.527	0.525	0.528	0.516	0.507	0.505	0.542	0.582	0.599	0.618	0.587	0.595	0.602
14.1667	0.542	0.546	0.531	0.533	0.522	0.53	0.527	0.535	0.518	0.513	0.509	0.546	0.584	0.602	0.618	0.589	0.592	0.613
14.3333	0.542	0.547	0.533	0.537	0.527	0.535	0.526	0.531	0.518	0.518	0.512	0.552	0.586	0.608	0.621	0.591	0.6	0.612
14.5	0.546	0.555	0.542	0.538	0.527	0.54	0.537	0.539	0.526	0.525	0.517	0.554	0.59	0.611	0.626	0.594	0.605	0.618
14.6667	0.555	0.554	0.543	0.54	0.537	0.541	0.539	0.542	0.53	0.524	0.518	0.553	0.594	0.613	0.628	0.602	0.607	0.62
14.8333	0.556	0.556	0.545	0.546	0.532	0.545	0.537	0.542	0.534	0.529	0.518	0.562	0.596	0.615	0.632	0.603	0.611	0.623
15	0.563	0.56	0.551	0.552	0.54	0.55	0.544	0.55	0.542	0.535	0.524	0.565	0.602	0.625	0.634	0.611	0.616	0.634
15.1667	0.566	0.566	0.553	0.552	0.541	0.554	0.547	0.555	0.54	0.535	0.529	0.565	0.602	0.624	0.636	0.61	0.618	0.631
15.3333	0.566	0.568	0.558	0.556	0.541	0.559	0.546	0.552	0.548	0.537	0.531	0.572	0.606	0.63	0.639	0.615	0.618	0.635
15.5	0.569	0.573	0.563	0.56	0.546	0.562	0.552	0.56	0.548	0.541	0.534	0.574	0.61	0.634	0.647	0.622	0.622	0.642
15.6667	0.569	0.572	0.565	0.564	0.552	0.566	0.553	0.559	0.552	0.543	0.537	0.579	0.613	0.635	0.648	0.618	0.628	0.643
15.8333	0.576	0.58	0.57	0.568	0.552	0.566	0.559	0.567	0.555	0.552	0.542	0.582	0.615	0.635	0.652	0.625	0.628	0.643
16	0.577	0.581	0.573	0.569	0.557	0.572	0.562	0.566	0.556	0.55	0.545	0.587	0.62	0.643	0.652	0.629	0.637	0.655

## Sheet: ED Fig 1b
Strain	WT	WT	WT	CAM	CAM	CAM	Mrh4	Mrh4	Mrh4	Mrpl34	Mrpl34	Mrpl34
Replicate	1	2	3	1	2	3	1	2	3	1	2	3
Time (hrs)
0.166667	0.141	0.14	0.135	0.136	0.141	0.135	0.134	0.136	0.139	0.133	0.139	0.14
0.333333	0.14	0.141	0.135	0.135	0.14	0.136	0.134	0.137	0.14	0.133	0.138	0.137
0.5	0.139	0.139	0.134	0.135	0.14	0.134	0.133	0.135	0.14	0.132	0.138	0.136
0.666667	0.14	0.14	0.133	0.134	0.14	0.135	0.134	0.136	0.14	0.133	0.139	0.139
0.833333	0.139	0.139	0.134	0.135	0.14	0.133	0.134	0.135	0.141	0.134	0.138	0.139
1	0.14	0.138	0.134	0.136	0.14	0.134	0.136	0.136	0.14	0.135	0.14	0.14
1.16667	0.141	0.141	0.134	0.135	0.141	0.135	0.136	0.137	0.141	0.136	0.14	0.139
1.33333	0.141	0.142	0.136	0.136	0.141	0.134	0.137	0.138	0.142	0.137	0.141	0.143
1.5	0.143	0.141	0.136	0.137	0.143	0.135	0.139	0.14	0.144	0.137	0.143	0.143
1.66667	0.143	0.144	0.137	0.138	0.144	0.137	0.141	0.143	0.146	0.138	0.145	0.145
1.83333	0.146	0.147	0.139	0.14	0.148	0.138	0.143	0.144	0.147	0.14	0.148	0.145
2	0.149	0.149	0.141	0.14	0.148	0.14	0.146	0.146	0.148	0.144	0.149	0.152
2.16667	0.151	0.15	0.141	0.143	0.15	0.141	0.147	0.148	0.151	0.146	0.152	0.152
2.33333	0.152	0.154	0.146	0.144	0.152	0.143	0.147	0.151	0.153	0.149	0.156	0.154
2.5	0.156	0.157	0.147	0.147	0.155	0.145	0.152	0.152	0.155	0.153	0.16	0.16
2.66667	0.157	0.159	0.149	0.148	0.156	0.147	0.153	0.154	0.163	0.156	0.162	0.162
2.83333	0.161	0.163	0.152	0.152	0.16	0.147	0.159	0.157	0.161	0.159	0.166	0.167
3	0.163	0.167	0.155	0.154	0.164	0.149	0.16	0.161	0.166	0.162	0.17	0.168
3.16667	0.168	0.169	0.157	0.157	0.164	0.151	0.163	0.165	0.168	0.166	0.176	0.172
3.33333	0.172	0.175	0.16	0.158	0.17	0.156	0.167	0.168	0.174	0.172	0.179	0.183
3.5	0.175	0.177	0.163	0.163	0.171	0.157	0.171	0.172	0.175	0.176	0.184	0.184
3.66667	0.18	0.184	0.169	0.167	0.178	0.165	0.179	0.178	0.179	0.179	0.194	0.188
3.83333	0.184	0.188	0.172	0.171	0.181	0.162	0.179	0.18	0.184	0.184	0.194	0.19
4	0.192	0.195	0.177	0.174	0.185	0.167	0.186	0.189	0.19	0.191	0.199	0.198
4.16667	0.195	0.202	0.181	0.176	0.19	0.17	0.193	0.192	0.197	0.197	0.206	0.203
4.33333	0.202	0.207	0.186	0.184	0.196	0.174	0.197	0.198	0.2	0.199	0.208	0.205
4.5	0.204	0.21	0.19	0.19	0.2	0.18	0.202	0.202	0.205	0.204	0.211	0.207
4.66667	0.21	0.216	0.194	0.191	0.204	0.181	0.203	0.205	0.206	0.206	0.215	0.213
4.83333	0.214	0.219	0.2	0.197	0.21	0.187	0.209	0.207	0.21	0.208	0.217	0.215
5	0.217	0.219	0.202	0.201	0.213	0.19	0.209	0.211	0.212	0.21	0.218	0.215
5.16667	0.222	0.229	0.205	0.205	0.217	0.195	0.212	0.214	0.214	0.216	0.219	0.223
5.33333	0.224	0.231	0.211	0.21	0.22	0.198	0.214	0.217	0.214	0.216	0.224	0.22
5.5	0.227	0.235	0.214	0.211	0.226	0.201	0.217	0.219	0.217	0.218	0.224	0.226
5.66667	0.23	0.236	0.214	0.215	0.225	0.207	0.218	0.22	0.221	0.22	0.228	0.228
5.83333	0.233	0.238	0.219	0.216	0.231	0.205	0.22	0.223	0.22	0.221	0.23	0.23
6	0.234	0.239	0.221	0.223	0.233	0.208	0.222	0.223	0.224	0.225	0.233	0.23
6.16667	0.236	0.24	0.222	0.224	0.234	0.213	0.224	0.225	0.225	0.228	0.237	0.235
6.33333	0.241	0.249	0.223	0.225	0.239	0.212	0.224	0.228	0.226	0.232	0.239	0.235
6.5	0.244	0.249	0.229	0.23	0.239	0.215	0.227	0.232	0.232	0.233	0.24	0.244
6.66667	0.249	0.252	0.228	0.229	0.242	0.22	0.232	0.23	0.232	0.235	0.247	0.244
6.83333	0.252	0.26	0.232	0.234	0.247	0.219	0.231	0.235	0.233	0.241	0.251	0.245
7	0.258	0.263	0.234	0.235	0.25	0.221	0.239	0.238	0.237	0.245	0.252	0.252
7.16667	0.263	0.268	0.24	0.237	0.253	0.225	0.239	0.24	0.236	0.248	0.26	0.258
7.33333	0.266	0.277	0.243	0.241	0.256	0.231	0.241	0.243	0.245	0.252	0.263	0.256
7.5	0.273	0.28	0.249	0.247	0.262	0.231	0.246	0.247	0.245	0.257	0.271	0.267
7.66667	0.278	0.289	0.252	0.254	0.264	0.236	0.251	0.251	0.251	0.261	0.275	0.271
7.83333	0.287	0.294	0.258	0.254	0.272	0.239	0.255	0.256	0.252	0.267	0.283	0.279
8	0.293	0.301	0.264	0.258	0.273	0.24	0.258	0.258	0.259	0.276	0.289	0.281
8.16667	0.301	0.309	0.269	0.263	0.28	0.245	0.262	0.263	0.262	0.28	0.299	0.29
8.33333	0.307	0.32	0.273	0.267	0.287	0.247	0.27	0.268	0.266	0.289	0.306	0.3
8.5	0.314	0.325	0.284	0.27	0.29	0.253	0.277	0.274	0.271	0.29	0.31	0.304
8.66667	0.326	0.337	0.288	0.279	0.297	0.258	0.278	0.281	0.277	0.304	0.322	0.315
8.83333	0.338	0.342	0.297	0.284	0.301	0.263	0.288	0.287	0.284	0.312	0.327	0.323
9	0.345	0.357	0.307	0.289	0.31	0.265	0.296	0.294	0.288	0.323	0.337	0.332
9.16667	0.357	0.365	0.317	0.295	0.321	0.273	0.304	0.301	0.298	0.328	0.346	0.337
9.33333	0.367	0.379	0.322	0.305	0.326	0.274	0.31	0.307	0.303	0.342	0.356	0.351
9.5	0.376	0.386	0.337	0.309	0.332	0.28	0.317	0.315	0.311	0.347	0.368	0.361
9.66667	0.383	0.399	0.34	0.315	0.34	0.286	0.327	0.325	0.322	0.358	0.377	0.368
9.83333	0.401	0.409	0.352	0.323	0.348	0.296	0.338	0.334	0.326	0.366	0.391	0.377
10	0.411	0.418	0.367	0.332	0.359	0.301	0.345	0.343	0.336	0.377	0.39	0.386
10.1667	0.421	0.43	0.377	0.341	0.366	0.31	0.359	0.352	0.346	0.388	0.408	0.399
10.3333	0.431	0.438	0.385	0.35	0.376	0.317	0.369	0.365	0.357	0.392	0.42	0.405
10.5	0.44	0.445	0.395	0.359	0.387	0.326	0.376	0.374	0.368	0.41	0.427	0.418
10.6667	0.446	0.452	0.41	0.365	0.398	0.331	0.392	0.383	0.378	0.421	0.437	0.43
10.8333	0.454	0.459	0.414	0.379	0.403	0.341	0.396	0.394	0.391	0.424	0.448	0.436
11	0.464	0.466	0.428	0.391	0.418	0.348	0.41	0.407	0.396	0.44	0.458	0.448
11.1667	0.469	0.477	0.437	0.398	0.424	0.355	0.42	0.415	0.406	0.453	0.467	0.461
11.3333	0.474	0.478	0.445	0.408	0.432	0.371	0.431	0.427	0.417	0.455	0.479	0.467
11.5	0.477	0.487	0.45	0.416	0.442	0.38	0.439	0.433	0.426	0.469	0.482	0.479
11.6667	0.482	0.486	0.463	0.425	0.45	0.386	0.443	0.438	0.435	0.477	0.491	0.483
11.8333	0.489	0.494	0.464	0.436	0.455	0.398	0.45	0.444	0.444	0.476	0.495	0.49
12	0.492	0.498	0.469	0.442	0.458	0.409	0.457	0.453	0.448	0.489	0.501	0.492
12.1667	0.496	0.501	0.476	0.449	0.465	0.415	0.468	0.46	0.456	0.498	0.51	0.502
12.3333	0.501	0.505	0.482	0.453	0.47	0.425	0.469	0.463	0.458	0.497	0.514	0.509
12.5	0.506	0.507	0.489	0.462	0.476	0.432	0.474	0.469	0.468	0.504	0.518	0.514
12.6667	0.51	0.513	0.492	0.465	0.48	0.436	0.481	0.477	0.476	0.515	0.526	0.52
12.8333	0.515	0.519	0.496	0.471	0.484	0.445	0.484	0.476	0.48	0.518	0.529	0.528
13	0.516	0.523	0.505	0.476	0.485	0.449	0.487	0.486	0.482	0.519	0.53	0.529
13.1667	0.523	0.524	0.506	0.482	0.497	0.457	0.495	0.488	0.49	0.528	0.537	0.534
13.3333	0.523	0.53	0.511	0.483	0.498	0.466	0.497	0.493	0.492	0.534	0.543	0.539
13.5	0.528	0.532	0.514	0.494	0.499	0.465	0.501	0.495	0.5	0.54	0.548	0.543
13.6667	0.531	0.532	0.521	0.497	0.502	0.468	0.502	0.498	0.499	0.54	0.553	0.545
13.8333	0.536	0.538	0.523	0.5	0.505	0.474	0.509	0.508	0.502	0.55	0.557	0.551
14	0.537	0.541	0.527	0.505	0.514	0.482	0.513	0.505	0.51	0.551	0.555	0.557
14.1667	0.542	0.546	0.531	0.506	0.515	0.482	0.516	0.513	0.513	0.554	0.558	0.558
14.3333	0.542	0.547	0.533	0.512	0.518	0.49	0.52	0.516	0.52	0.558	0.56	0.564
14.5	0.546	0.555	0.542	0.516	0.522	0.495	0.524	0.523	0.525	0.563	0.57	0.568
14.6667	0.555	0.554	0.543	0.519	0.526	0.496	0.526	0.524	0.527	0.57	0.572	0.573
14.8333	0.556	0.556	0.545	0.522	0.532	0.504	0.529	0.527	0.531	0.571	0.579	0.577
15	0.563	0.56	0.551	0.523	0.532	0.502	0.532	0.53	0.533	0.569	0.581	0.579
15.1667	0.566	0.566	0.553	0.529	0.537	0.507	0.537	0.538	0.539	0.578	0.582	0.585
15.3333	0.566	0.568	0.558	0.533	0.541	0.514	0.541	0.537	0.538	0.587	0.588	0.589
15.5	0.569	0.573	0.563	0.537	0.543	0.52	0.543	0.543	0.543	0.586	0.59	0.593
15.6667	0.569	0.572	0.565	0.541	0.544	0.52	0.55	0.541	0.545	0.59	0.596	0.595
15.8333	0.576	0.58	0.57	0.544	0.55	0.522	0.548	0.549	0.553	0.592	0.597	0.601
16	0.577	0.581	0.573	0.551	0.548	0.526	0.556	0.552	0.556	0.597	0.602	0.602

## Sheet: ED Fig 1c
Strain	WT	WT	WT	DOX	DOX	DOX	Ssc1	Ssc2	Ssc3	Hsp10	Hsp10	Hsp10	Rrf1	Rrf1	Rrf1
Replicate	1	2	3	1	2	3	1	2	3	1	2	3	1	2	3
Time (hrs)
0.166667	0.141	0.14	0.135	0.139	0.142	0.137	0.135	0.142	0.136	0.135	0.131	0.138	0.135	0.13	0.13
0.333333	0.14	0.141	0.135	0.139	0.141	0.137	0.136	0.143	0.137	0.138	0.132	0.138	0.134	0.13	0.13
0.5	0.139	0.139	0.134	0.138	0.139	0.136	0.136	0.144	0.138	0.137	0.133	0.138	0.134	0.129	0.129
0.666667	0.14	0.14	0.133	0.138	0.139	0.137	0.137	0.144	0.14	0.138	0.132	0.137	0.133	0.129	0.129
0.833333	0.139	0.139	0.134	0.138	0.14	0.137	0.137	0.144	0.139	0.138	0.134	0.138	0.133	0.129	0.129
1	0.14	0.138	0.134	0.138	0.14	0.136	0.137	0.144	0.139	0.138	0.133	0.139	0.134	0.13	0.13
1.16667	0.141	0.141	0.134	0.139	0.141	0.137	0.138	0.145	0.141	0.138	0.134	0.139	0.134	0.13	0.13
1.33333	0.141	0.142	0.136	0.141	0.142	0.137	0.139	0.146	0.141	0.139	0.134	0.14	0.134	0.131	0.131
1.5	0.143	0.141	0.136	0.141	0.143	0.139	0.139	0.148	0.143	0.14	0.135	0.141	0.137	0.132	0.131
1.66667	0.143	0.144	0.137	0.143	0.144	0.14	0.141	0.149	0.143	0.141	0.136	0.141	0.136	0.133	0.133
1.83333	0.146	0.147	0.139	0.144	0.146	0.14	0.143	0.151	0.144	0.142	0.137	0.142	0.138	0.134	0.133
2	0.149	0.149	0.141	0.146	0.148	0.143	0.145	0.152	0.145	0.143	0.138	0.142	0.139	0.135	0.134
2.16667	0.151	0.15	0.141	0.147	0.151	0.144	0.145	0.154	0.146	0.144	0.139	0.143	0.141	0.137	0.136
2.33333	0.152	0.154	0.146	0.15	0.154	0.146	0.149	0.157	0.148	0.146	0.14	0.144	0.143	0.138	0.138
2.5	0.156	0.157	0.147	0.152	0.155	0.147	0.151	0.158	0.15	0.145	0.141	0.145	0.144	0.139	0.139
2.66667	0.157	0.159	0.149	0.153	0.158	0.148	0.151	0.161	0.151	0.148	0.143	0.147	0.145	0.14	0.14
2.83333	0.161	0.163	0.152	0.156	0.159	0.151	0.154	0.164	0.154	0.148	0.144	0.149	0.145	0.141	0.141
3	0.163	0.167	0.155	0.16	0.163	0.152	0.156	0.166	0.157	0.151	0.146	0.149	0.148	0.143	0.143
3.16667	0.168	0.169	0.157	0.161	0.167	0.156	0.158	0.168	0.158	0.151	0.148	0.152	0.149	0.145	0.145
3.33333	0.172	0.175	0.16	0.165	0.169	0.158	0.162	0.172	0.16	0.154	0.15	0.152	0.153	0.147	0.147
3.5	0.175	0.177	0.163	0.17	0.173	0.161	0.165	0.176	0.163	0.155	0.153	0.155	0.155	0.15	0.149
3.66667	0.18	0.184	0.169	0.173	0.179	0.165	0.168	0.178	0.166	0.158	0.154	0.156	0.158	0.153	0.151
3.83333	0.184	0.188	0.172	0.175	0.18	0.167	0.171	0.181	0.168	0.159	0.155	0.159	0.162	0.154	0.153
4	0.192	0.195	0.177	0.182	0.188	0.171	0.173	0.184	0.171	0.162	0.158	0.16	0.164	0.158	0.157
4.16667	0.195	0.202	0.181	0.186	0.189	0.175	0.175	0.185	0.174	0.164	0.161	0.162	0.165	0.16	0.159
4.33333	0.202	0.207	0.186	0.191	0.193	0.18	0.179	0.189	0.176	0.167	0.163	0.166	0.169	0.163	0.163
4.5	0.204	0.21	0.19	0.192	0.199	0.184	0.179	0.19	0.179	0.169	0.165	0.166	0.171	0.165	0.166
4.66667	0.21	0.216	0.194	0.198	0.207	0.187	0.182	0.191	0.181	0.173	0.168	0.172	0.173	0.169	0.169
4.83333	0.214	0.219	0.2	0.202	0.205	0.191	0.185	0.191	0.184	0.175	0.171	0.172	0.176	0.168	0.172
5	0.217	0.219	0.202	0.203	0.211	0.195	0.184	0.191	0.185	0.177	0.172	0.176	0.179	0.174	0.172
5.16667	0.222	0.229	0.205	0.208	0.215	0.202	0.186	0.194	0.186	0.179	0.176	0.178	0.179	0.175	0.175
5.33333	0.224	0.231	0.211	0.212	0.217	0.205	0.184	0.192	0.188	0.18	0.175	0.178	0.18	0.174	0.176
5.5	0.227	0.235	0.214	0.213	0.219	0.209	0.186	0.193	0.19	0.181	0.176	0.181	0.184	0.176	0.177
5.66667	0.23	0.236	0.214	0.218	0.223	0.21	0.187	0.194	0.187	0.179	0.178	0.18	0.182	0.176	0.177
5.83333	0.233	0.238	0.219	0.218	0.223	0.21	0.186	0.193	0.187	0.183	0.18	0.181	0.184	0.176	0.176
6	0.234	0.239	0.221	0.221	0.226	0.213	0.185	0.193	0.189	0.179	0.176	0.179	0.184	0.178	0.176
6.16667	0.236	0.24	0.222	0.22	0.231	0.217	0.186	0.194	0.19	0.182	0.179	0.181	0.183	0.176	0.178
6.33333	0.241	0.249	0.223	0.223	0.229	0.217	0.186	0.193	0.188	0.181	0.18	0.18	0.181	0.178	0.177
6.5	0.244	0.249	0.229	0.224	0.231	0.22	0.186	0.195	0.189	0.183	0.181	0.182	0.184	0.177	0.179
6.66667	0.249	0.252	0.228	0.226	0.235	0.224	0.185	0.192	0.188	0.183	0.178	0.181	0.184	0.18	0.179
6.83333	0.252	0.26	0.232	0.228	0.236	0.224	0.186	0.192	0.189	0.181	0.179	0.182	0.182	0.179	0.18
7	0.258	0.263	0.234	0.23	0.238	0.224	0.187	0.193	0.189	0.182	0.178	0.18	0.184	0.18	0.179
7.16667	0.263	0.268	0.24	0.231	0.238	0.225	0.187	0.194	0.188	0.182	0.179	0.18	0.184	0.179	0.181
7.33333	0.266	0.277	0.243	0.233	0.242	0.227	0.186	0.194	0.19	0.181	0.177	0.181	0.186	0.178	0.179
7.5	0.273	0.28	0.249	0.234	0.246	0.231	0.184	0.192	0.187	0.18	0.177	0.183	0.186	0.179	0.179
7.66667	0.278	0.289	0.252	0.237	0.246	0.231	0.188	0.193	0.188	0.18	0.18	0.18	0.184	0.179	0.18
7.83333	0.287	0.294	0.258	0.238	0.248	0.233	0.185	0.193	0.186	0.18	0.177	0.182	0.185	0.181	0.18
8	0.293	0.301	0.264	0.24	0.249	0.234	0.186	0.193	0.188	0.182	0.18	0.181	0.185	0.181	0.181
8.16667	0.301	0.309	0.269	0.241	0.252	0.235	0.184	0.192	0.189	0.182	0.179	0.18	0.184	0.181	0.181
8.33333	0.307	0.32	0.273	0.243	0.255	0.24	0.185	0.192	0.188	0.182	0.178	0.179	0.186	0.179	0.181
8.5	0.314	0.325	0.284	0.249	0.256	0.242	0.185	0.194	0.19	0.183	0.178	0.181	0.183	0.18	0.182
8.66667	0.326	0.337	0.288	0.248	0.26	0.245	0.184	0.191	0.188	0.183	0.179	0.18	0.184	0.181	0.18
8.83333	0.338	0.342	0.297	0.252	0.263	0.245	0.185	0.193	0.188	0.182	0.178	0.182	0.185	0.181	0.182
9	0.345	0.357	0.307	0.255	0.265	0.245	0.185	0.193	0.187	0.181	0.178	0.18	0.184	0.181	0.18
9.16667	0.357	0.365	0.317	0.261	0.267	0.251	0.186	0.192	0.188	0.182	0.179	0.18	0.186	0.181	0.182
9.33333	0.367	0.379	0.322	0.26	0.269	0.247	0.185	0.192	0.188	0.18	0.178	0.179	0.184	0.182	0.183
9.5	0.376	0.386	0.337	0.263	0.273	0.253	0.184	0.193	0.188	0.183	0.178	0.18	0.185	0.182	0.182
9.66667	0.383	0.399	0.34	0.267	0.276	0.259	0.184	0.193	0.189	0.181	0.178	0.18	0.185	0.182	0.182
9.83333	0.401	0.409	0.352	0.273	0.276	0.256	0.185	0.194	0.188	0.182	0.176	0.18	0.184	0.182	0.182
10	0.411	0.418	0.367	0.272	0.279	0.263	0.185	0.193	0.189	0.181	0.177	0.18	0.186	0.183	0.182
10.1667	0.421	0.43	0.377	0.277	0.282	0.268	0.184	0.193	0.189	0.182	0.178	0.18	0.187	0.182	0.183
10.3333	0.431	0.438	0.385	0.281	0.286	0.268	0.185	0.192	0.188	0.181	0.179	0.18	0.188	0.183	0.182
10.5	0.44	0.445	0.395	0.282	0.288	0.27	0.183	0.192	0.188	0.181	0.18	0.181	0.188	0.184	0.182
10.6667	0.446	0.452	0.41	0.283	0.29	0.271	0.186	0.192	0.19	0.183	0.178	0.181	0.186	0.183	0.183
10.8333	0.454	0.459	0.414	0.29	0.295	0.275	0.184	0.193	0.186	0.181	0.178	0.181	0.189	0.183	0.185
11	0.464	0.466	0.428	0.293	0.296	0.28	0.184	0.192	0.189	0.181	0.178	0.18	0.188	0.184	0.184
11.1667	0.469	0.477	0.437	0.296	0.301	0.283	0.185	0.193	0.188	0.182	0.177	0.181	0.188	0.184	0.185
11.3333	0.474	0.478	0.445	0.302	0.302	0.285	0.185	0.193	0.188	0.183	0.177	0.18	0.188	0.184	0.183
11.5	0.477	0.487	0.45	0.307	0.313	0.291	0.186	0.194	0.188	0.18	0.178	0.18	0.188	0.184	0.184
11.6667	0.482	0.486	0.463	0.306	0.315	0.291	0.185	0.193	0.188	0.18	0.179	0.181	0.19	0.183	0.187
11.8333	0.489	0.494	0.464	0.312	0.315	0.292	0.184	0.192	0.189	0.181	0.178	0.181	0.19	0.183	0.185
12	0.492	0.498	0.469	0.319	0.32	0.298	0.185	0.193	0.188	0.181	0.177	0.18	0.19	0.184	0.186
12.1667	0.496	0.501	0.476	0.322	0.323	0.302	0.184	0.192	0.19	0.18	0.176	0.18	0.189	0.185	0.185
12.3333	0.501	0.505	0.482	0.325	0.329	0.307	0.185	0.194	0.189	0.181	0.177	0.181	0.189	0.187	0.188
12.5	0.506	0.507	0.489	0.331	0.335	0.31	0.184	0.193	0.188	0.181	0.178	0.179	0.191	0.186	0.187
12.6667	0.51	0.513	0.492	0.337	0.337	0.318	0.186	0.193	0.188	0.182	0.177	0.18	0.19	0.186	0.185
12.8333	0.515	0.519	0.496	0.339	0.34	0.316	0.185	0.194	0.188	0.183	0.176	0.181	0.192	0.187	0.19
13	0.516	0.523	0.505	0.347	0.347	0.321	0.185	0.193	0.189	0.18	0.176	0.181	0.192	0.187	0.187
13.1667	0.523	0.524	0.506	0.349	0.351	0.327	0.185	0.193	0.188	0.182	0.178	0.181	0.191	0.188	0.189
13.3333	0.523	0.53	0.511	0.358	0.358	0.33	0.185	0.192	0.19	0.18	0.177	0.18	0.193	0.189	0.188
13.5	0.528	0.532	0.514	0.359	0.359	0.335	0.185	0.193	0.188	0.182	0.177	0.18	0.193	0.189	0.188
13.6667	0.531	0.532	0.521	0.368	0.362	0.338	0.186	0.194	0.187	0.18	0.178	0.18	0.193	0.188	0.191
13.8333	0.536	0.538	0.523	0.374	0.368	0.348	0.185	0.191	0.19	0.18	0.177	0.181	0.194	0.192	0.192
14	0.537	0.541	0.527	0.381	0.377	0.35	0.185	0.194	0.188	0.181	0.177	0.179	0.192	0.19	0.19
14.1667	0.542	0.546	0.531	0.387	0.382	0.357	0.185	0.193	0.188	0.182	0.177	0.18	0.194	0.19	0.194
14.3333	0.542	0.547	0.533	0.394	0.389	0.364	0.186	0.194	0.189	0.181	0.179	0.18	0.195	0.191	0.193
14.5	0.546	0.555	0.542	0.402	0.398	0.367	0.184	0.194	0.19	0.181	0.179	0.18	0.195	0.191	0.194
14.6667	0.555	0.554	0.543	0.407	0.4	0.372	0.186	0.194	0.188	0.182	0.177	0.18	0.197	0.192	0.193
14.8333	0.556	0.556	0.545	0.413	0.408	0.38	0.185	0.192	0.188	0.18	0.178	0.18	0.195	0.191	0.192
15	0.563	0.56	0.551	0.423	0.414	0.388	0.183	0.194	0.189	0.182	0.176	0.181	0.198	0.194	0.196
15.1667	0.566	0.566	0.553	0.428	0.421	0.394	0.186	0.193	0.189	0.182	0.177	0.178	0.198	0.193	0.195
15.3333	0.566	0.568	0.558	0.44	0.431	0.402	0.187	0.193	0.188	0.181	0.177	0.181	0.196	0.193	0.196
15.5	0.569	0.573	0.563	0.443	0.433	0.409	0.185	0.193	0.189	0.179	0.176	0.18	0.197	0.194	0.197
15.6667	0.569	0.572	0.565	0.452	0.438	0.415	0.186	0.193	0.189	0.183	0.178	0.179	0.199	0.194	0.197
15.8333	0.576	0.58	0.57	0.457	0.445	0.421	0.185	0.194	0.189	0.179	0.177	0.181	0.198	0.195	0.199
16	0.577	0.581	0.573	0.459	0.449	0.426	0.185	0.194	0.19	0.181	0.176	0.18	0.2	0.197	0.198

## Sheet: ED Fig 1d
Strain	WT	WT	WT	DOX	DOX	DOX	Ssc1	Ssc1	Ssc1	Hsp10	Hsp10	Hsp10	Rrf1	Rrf1	Rrf1
Replicate	1	2	3	1	2	3	1	2	3	1	2	3	1	2	3
Time (hrs)
0.166667	0.141	0.14	0.135	0.139	0.142	0.137	0.135	0.142	0.136	0.135	0.131	0.138	0.135	0.13	0.13
0.333333	0.14	0.141	0.135	0.139	0.141	0.137	0.136	0.143	0.137	0.138	0.132	0.138	0.134	0.13	0.13
0.5	0.139	0.139	0.134	0.138	0.139	0.136	0.136	0.144	0.138	0.137	0.133	0.138	0.134	0.129	0.129
0.666667	0.14	0.14	0.133	0.138	0.139	0.137	0.137	0.144	0.14	0.138	0.132	0.137	0.133	0.129	0.129
0.833333	0.139	0.139	0.134	0.138	0.14	0.137	0.137	0.144	0.139	0.138	0.134	0.138	0.133	0.129	0.129
1	0.14	0.138	0.134	0.138	0.14	0.136	0.137	0.144	0.139	0.138	0.133	0.139	0.134	0.13	0.13
1.16667	0.141	0.141	0.134	0.139	0.141	0.137	0.138	0.145	0.141	0.138	0.134	0.139	0.134	0.13	0.13
1.33333	0.141	0.142	0.136	0.141	0.142	0.137	0.139	0.146	0.141	0.139	0.134	0.14	0.134	0.131	0.131
1.5	0.143	0.141	0.136	0.141	0.143	0.139	0.139	0.148	0.143	0.14	0.135	0.141	0.137	0.132	0.131
1.66667	0.143	0.144	0.137	0.143	0.144	0.14	0.141	0.149	0.143	0.141	0.136	0.141	0.136	0.133	0.133
1.83333	0.146	0.147	0.139	0.144	0.146	0.14	0.143	0.151	0.144	0.142	0.137	0.142	0.138	0.134	0.133
2	0.149	0.149	0.141	0.146	0.148	0.143	0.145	0.152	0.145	0.143	0.138	0.142	0.139	0.135	0.134
2.16667	0.151	0.15	0.141	0.147	0.151	0.144	0.145	0.154	0.146	0.144	0.139	0.143	0.141	0.137	0.136
2.33333	0.152	0.154	0.146	0.15	0.154	0.146	0.149	0.157	0.148	0.146	0.14	0.144	0.143	0.138	0.138
2.5	0.156	0.157	0.147	0.152	0.155	0.147	0.151	0.158	0.15	0.145	0.141	0.145	0.144	0.139	0.139
2.66667	0.157	0.159	0.149	0.153	0.158	0.148	0.151	0.161	0.151	0.148	0.143	0.147	0.145	0.14	0.14
2.83333	0.161	0.163	0.152	0.156	0.159	0.151	0.154	0.164	0.154	0.148	0.144	0.149	0.145	0.141	0.141
3	0.163	0.167	0.155	0.16	0.163	0.152	0.156	0.166	0.157	0.151	0.146	0.149	0.148	0.143	0.143
3.16667	0.168	0.169	0.157	0.161	0.167	0.156	0.158	0.168	0.158	0.151	0.148	0.152	0.149	0.145	0.145
3.33333	0.172	0.175	0.16	0.165	0.169	0.158	0.162	0.172	0.16	0.154	0.15	0.152	0.153	0.147	0.147
3.5	0.175	0.177	0.163	0.17	0.173	0.161	0.165	0.176	0.163	0.155	0.153	0.155	0.155	0.15	0.149
3.66667	0.18	0.184	0.169	0.173	0.179	0.165	0.168	0.178	0.166	0.158	0.154	0.156	0.158	0.153	0.151
3.83333	0.184	0.188	0.172	0.175	0.18	0.167	0.171	0.181	0.168	0.159	0.155	0.159	0.162	0.154	0.153
4	0.192	0.195	0.177	0.182	0.188	0.171	0.173	0.184	0.171	0.162	0.158	0.16	0.164	0.158	0.157
4.16667	0.195	0.202	0.181	0.186	0.189	0.175	0.175	0.185	0.174	0.164	0.161	0.162	0.165	0.16	0.159
4.33333	0.202	0.207	0.186	0.191	0.193	0.18	0.179	0.189	0.176	0.167	0.163	0.166	0.169	0.163	0.163
4.5	0.204	0.21	0.19	0.192	0.199	0.184	0.179	0.19	0.179	0.169	0.165	0.166	0.171	0.165	0.166
4.66667	0.21	0.216	0.194	0.198	0.207	0.187	0.182	0.191	0.181	0.173	0.168	0.172	0.173	0.169	0.169
4.83333	0.214	0.219	0.2	0.202	0.205	0.191	0.185	0.191	0.184	0.175	0.171	0.172	0.176	0.168	0.172
5	0.217	0.219	0.202	0.203	0.211	0.195	0.184	0.191	0.185	0.177	0.172	0.176	0.179	0.174	0.172
5.16667	0.222	0.229	0.205	0.208	0.215	0.202	0.186	0.194	0.186	0.179	0.176	0.178	0.179	0.175	0.175
5.33333	0.224	0.231	0.211	0.212	0.217	0.205	0.184	0.192	0.188	0.18	0.175	0.178	0.18	0.174	0.176
5.5	0.227	0.235	0.214	0.213	0.219	0.209	0.186	0.193	0.19	0.181	0.176	0.181	0.184	0.176	0.177
5.66667	0.23	0.236	0.214	0.218	0.223	0.21	0.187	0.194	0.187	0.179	0.178	0.18	0.182	0.176	0.177
5.83333	0.233	0.238	0.219	0.218	0.223	0.21	0.186	0.193	0.187	0.183	0.18	0.181	0.184	0.176	0.176
6	0.234	0.239	0.221	0.221	0.226	0.213	0.185	0.193	0.189	0.179	0.176	0.179	0.184	0.178	0.176
6.16667	0.236	0.24	0.222	0.22	0.231	0.217	0.186	0.194	0.19	0.182	0.179	0.181	0.183	0.176	0.178
6.33333	0.241	0.249	0.223	0.223	0.229	0.217	0.186	0.193	0.188	0.181	0.18	0.18	0.181	0.178	0.177
6.5	0.244	0.249	0.229	0.224	0.231	0.22	0.186	0.195	0.189	0.183	0.181	0.182	0.184	0.177	0.179
6.66667	0.249	0.252	0.228	0.226	0.235	0.224	0.185	0.192	0.188	0.183	0.178	0.181	0.184	0.18	0.179
6.83333	0.252	0.26	0.232	0.228	0.236	0.224	0.186	0.192	0.189	0.181	0.179	0.182	0.182	0.179	0.18
7	0.258	0.263	0.234	0.23	0.238	0.224	0.187	0.193	0.189	0.182	0.178	0.18	0.184	0.18	0.179
7.16667	0.263	0.268	0.24	0.231	0.238	0.225	0.187	0.194	0.188	0.182	0.179	0.18	0.184	0.179	0.181
7.33333	0.266	0.277	0.243	0.233	0.242	0.227	0.186	0.194	0.19	0.181	0.177	0.181	0.186	0.178	0.179
7.5	0.273	0.28	0.249	0.234	0.246	0.231	0.184	0.192	0.187	0.18	0.177	0.183	0.186	0.179	0.179
7.66667	0.278	0.289	0.252	0.237	0.246	0.231	0.188	0.193	0.188	0.18	0.18	0.18	0.184	0.179	0.18
7.83333	0.287	0.294	0.258	0.238	0.248	0.233	0.185	0.193	0.186	0.18	0.177	0.182	0.185	0.181	0.18
8	0.293	0.301	0.264	0.24	0.249	0.234	0.186	0.193	0.188	0.182	0.18	0.181	0.185	0.181	0.181
8.16667	0.301	0.309	0.269	0.241	0.252	0.235	0.184	0.192	0.189	0.182	0.179	0.18	0.184	0.181	0.181
8.33333	0.307	0.32	0.273	0.243	0.255	0.24	0.185	0.192	0.188	0.182	0.178	0.179	0.186	0.179	0.181
8.5	0.314	0.325	0.284	0.249	0.256	0.242	0.185	0.194	0.19	0.183	0.178	0.181	0.183	0.18	0.182
8.66667	0.326	0.337	0.288	0.248	0.26	0.245	0.184	0.191	0.188	0.183	0.179	0.18	0.184	0.181	0.18
8.83333	0.338	0.342	0.297	0.252	0.263	0.245	0.185	0.193	0.188	0.182	0.178	0.182	0.185	0.181	0.182
9	0.345	0.357	0.307	0.255	0.265	0.245	0.185	0.193	0.187	0.181	0.178	0.18	0.184	0.181	0.18
9.16667	0.357	0.365	0.317	0.261	0.267	0.251	0.186	0.192	0.188	0.182	0.179	0.18	0.186	0.181	0.182
9.33333	0.367	0.379	0.322	0.26	0.269	0.247	0.185	0.192	0.188	0.18	0.178	0.179	0.184	0.182	0.183
9.5	0.376	0.386	0.337	0.263	0.273	0.253	0.184	0.193	0.188	0.183	0.178	0.18	0.185	0.182	0.182
9.66667	0.383	0.399	0.34	0.267	0.276	0.259	0.184	0.193	0.189	0.181	0.178	0.18	0.185	0.182	0.182
9.83333	0.401	0.409	0.352	0.273	0.276	0.256	0.185	0.194	0.188	0.182	0.176	0.18	0.184	0.182	0.182
10	0.411	0.418	0.367	0.272	0.279	0.263	0.185	0.193	0.189	0.181	0.177	0.18	0.186	0.183	0.182
10.1667	0.421	0.43	0.377	0.277	0.282	0.268	0.184	0.193	0.189	0.182	0.178	0.18	0.187	0.182	0.183
10.3333	0.431	0.438	0.385	0.281	0.286	0.268	0.185	0.192	0.188	0.181	0.179	0.18	0.188	0.183	0.182
10.5	0.44	0.445	0.395	0.282	0.288	0.27	0.183	0.192	0.188	0.181	0.18	0.181	0.188	0.184	0.182
10.6667	0.446	0.452	0.41	0.283	0.29	0.271	0.186	0.192	0.19	0.183	0.178	0.181	0.186	0.183	0.183
10.8333	0.454	0.459	0.414	0.29	0.295	0.275	0.184	0.193	0.186	0.181	0.178	0.181	0.189	0.183	0.185
11	0.464	0.466	0.428	0.293	0.296	0.28	0.184	0.192	0.189	0.181	0.178	0.18	0.188	0.184	0.184
11.1667	0.469	0.477	0.437	0.296	0.301	0.283	0.185	0.193	0.188	0.182	0.177	0.181	0.188	0.184	0.185
11.3333	0.474	0.478	0.445	0.302	0.302	0.285	0.185	0.193	0.188	0.183	0.177	0.18	0.188	0.184	0.183
11.5	0.477	0.487	0.45	0.307	0.313	0.291	0.186	0.194	0.188	0.18	0.178	0.18	0.188	0.184	0.184
11.6667	0.482	0.486	0.463	0.306	0.315	0.291	0.185	0.193	0.188	0.18	0.179	0.181	0.19	0.183	0.187
11.8333	0.489	0.494	0.464	0.312	0.315	0.292	0.184	0.192	0.189	0.181	0.178	0.181	0.19	0.183	0.185
12	0.492	0.498	0.469	0.319	0.32	0.298	0.185	0.193	0.188	0.181	0.177	0.18	0.19	0.184	0.186
12.1667	0.496	0.501	0.476	0.322	0.323	0.302	0.184	0.192	0.19	0.18	0.176	0.18	0.189	0.185	0.185
12.3333	0.501	0.505	0.482	0.325	0.329	0.307	0.185	0.194	0.189	0.181	0.177	0.181	0.189	0.187	0.188
12.5	0.506	0.507	0.489	0.331	0.335	0.31	0.184	0.193	0.188	0.181	0.178	0.179	0.191	0.186	0.187
12.6667	0.51	0.513	0.492	0.337	0.337	0.318	0.186	0.193	0.188	0.182	0.177	0.18	0.19	0.186	0.185
12.8333	0.515	0.519	0.496	0.339	0.34	0.316	0.185	0.194	0.188	0.183	0.176	0.181	0.192	0.187	0.19
13	0.516	0.523	0.505	0.347	0.347	0.321	0.185	0.193	0.189	0.18	0.176	0.181	0.192	0.187	0.187
13.1667	0.523	0.524	0.506	0.349	0.351	0.327	0.185	0.193	0.188	0.182	0.178	0.181	0.191	0.188	0.189
13.3333	0.523	0.53	0.511	0.358	0.358	0.33	0.185	0.192	0.19	0.18	0.177	0.18	0.193	0.189	0.188
13.5	0.528	0.532	0.514	0.359	0.359	0.335	0.185	0.193	0.188	0.182	0.177	0.18	0.193	0.189	0.188
13.6667	0.531	0.532	0.521	0.368	0.362	0.338	0.186	0.194	0.187	0.18	0.178	0.18	0.193	0.188	0.191
13.8333	0.536	0.538	0.523	0.374	0.368	0.348	0.185	0.191	0.19	0.18	0.177	0.181	0.194	0.192	0.192
14	0.537	0.541	0.527	0.381	0.377	0.35	0.185	0.194	0.188	0.181	0.177	0.179	0.192	0.19	0.19
14.1667	0.542	0.546	0.531	0.387	0.382	0.357	0.185	0.193	0.188	0.182	0.177	0.18	0.194	0.19	0.194
14.3333	0.542	0.547	0.533	0.394	0.389	0.364	0.186	0.194	0.189	0.181	0.179	0.18	0.195	0.191	0.193
14.5	0.546	0.555	0.542	0.402	0.398	0.367	0.184	0.194	0.19	0.181	0.179	0.18	0.195	0.191	0.194
14.6667	0.555	0.554	0.543	0.407	0.4	0.372	0.186	0.194	0.188	0.182	0.177	0.18	0.197	0.192	0.193
14.8333	0.556	0.556	0.545	0.413	0.408	0.38	0.185	0.192	0.188	0.18	0.178	0.18	0.195	0.191	0.192
15	0.563	0.56	0.551	0.423	0.414	0.388	0.183	0.194	0.189	0.182	0.176	0.181	0.198	0.194	0.196
15.1667	0.566	0.566	0.553	0.428	0.421	0.394	0.186	0.193	0.189	0.182	0.177	0.178	0.198	0.193	0.195
15.3333	0.566	0.568	0.558	0.44	0.431	0.402	0.187	0.193	0.188	0.181	0.177	0.181	0.196	0.193	0.196
15.5	0.569	0.573	0.563	0.443	0.433	0.409	0.185	0.193	0.189	0.179	0.176	0.18	0.197	0.194	0.197
15.6667	0.569	0.572	0.565	0.452	0.438	0.415	0.186	0.193	0.189	0.183	0.178	0.179	0.199	0.194	0.197
15.8333	0.576	0.58	0.57	0.457	0.445	0.421	0.185	0.194	0.189	0.179	0.177	0.181	0.198	0.195	0.199
16	0.577	0.581	0.573	0.459	0.449	0.426	0.185	0.194	0.19	0.181	0.176	0.18	0.2	0.197	0.198
16.1667	0.584	0.585	0.576	0.465	0.456	0.435	0.184	0.192	0.188	0.181	0.177	0.181	0.2	0.196	0.2
16.3333	0.583	0.588	0.582	0.469	0.463	0.436	0.185	0.194	0.189	0.181	0.178	0.179	0.2	0.198	0.2
16.5	0.589	0.593	0.583	0.472	0.465	0.443	0.186	0.191	0.19	0.18	0.178	0.181	0.202	0.198	0.201
16.6667	0.592	0.593	0.587	0.48	0.471	0.45	0.184	0.192	0.188	0.181	0.178	0.181	0.203	0.2	0.201
16.8333	0.596	0.596	0.59	0.486	0.474	0.455	0.186	0.193	0.188	0.182	0.179	0.181	0.202	0.202	0.203
17	0.599	0.596	0.593	0.484	0.481	0.458	0.184	0.193	0.189	0.181	0.176	0.18	0.205	0.201	0.202
17.1667	0.604	0.602	0.599	0.49	0.476	0.459	0.185	0.192	0.188	0.181	0.178	0.18	0.204	0.201	0.203
17.3333	0.605	0.604	0.602	0.498	0.484	0.471	0.186	0.193	0.188	0.181	0.178	0.18	0.206	0.202	0.205
17.5	0.612	0.608	0.607	0.497	0.49	0.471	0.186	0.193	0.189	0.181	0.177	0.181	0.207	0.202	0.204
17.6667	0.612	0.609	0.611	0.5	0.494	0.474	0.185	0.193	0.188	0.18	0.177	0.181	0.209	0.204	0.207
17.8333	0.618	0.611	0.612	0.506	0.497	0.486	0.184	0.192	0.189	0.181	0.178	0.181	0.208	0.204	0.205
18	0.619	0.618	0.616	0.513	0.501	0.479	0.185	0.193	0.189	0.18	0.178	0.181	0.211	0.204	0.207
18.1667	0.623	0.619	0.619	0.514	0.502	0.489	0.187	0.193	0.188	0.182	0.178	0.181	0.21	0.206	0.208
18.3333	0.624	0.626	0.622	0.518	0.508	0.49	0.186	0.193	0.189	0.183	0.179	0.18	0.213	0.207	0.207
18.5	0.628	0.624	0.622	0.524	0.509	0.497	0.184	0.193	0.187	0.181	0.178	0.185	0.215	0.207	0.207
18.6667	0.631	0.631	0.625	0.524	0.515	0.493	0.185	0.193	0.189	0.182	0.178	0.18	0.213	0.209	0.212
18.8333	0.631	0.631	0.63	0.53	0.515	0.503	0.185	0.193	0.188	0.182	0.178	0.181	0.215	0.21	0.212
19	0.637	0.637	0.636	0.529	0.519	0.502	0.186	0.192	0.188	0.182	0.18	0.181	0.217	0.212	0.213
19.1667	0.642	0.634	0.637	0.535	0.519	0.505	0.185	0.191	0.189	0.181	0.178	0.181	0.217	0.211	0.214
19.3333	0.645	0.64	0.641	0.541	0.523	0.513	0.185	0.192	0.187	0.181	0.18	0.182	0.22	0.211	0.215
19.5	0.647	0.649	0.642	0.543	0.53	0.514	0.184	0.193	0.188	0.181	0.177	0.182	0.218	0.212	0.216
19.6667	0.651	0.645	0.649	0.546	0.533	0.516	0.186	0.192	0.189	0.182	0.179	0.182	0.22	0.212	0.217
19.8333	0.652	0.646	0.65	0.554	0.535	0.524	0.185	0.192	0.188	0.182	0.18	0.181	0.223	0.213	0.217
20	0.656	0.649	0.658	0.554	0.537	0.524	0.184	0.194	0.188	0.181	0.177	0.182	0.222	0.216	0.22
20.1667	0.66	0.658	0.657	0.552	0.541	0.527	0.186	0.192	0.188	0.182	0.179	0.182	0.225	0.216	0.22
20.3333	0.663	0.656	0.658	0.556	0.542	0.528	0.186	0.192	0.188	0.182	0.18	0.182	0.225	0.217	0.221
20.5	0.662	0.663	0.663	0.56	0.548	0.533	0.184	0.193	0.186	0.183	0.18	0.182	0.227	0.219	0.223
20.6667	0.668	0.664	0.664	0.562	0.549	0.533	0.185	0.192	0.189	0.182	0.178	0.181	0.228	0.22	0.223
20.8333	0.671	0.665	0.67	0.569	0.553	0.54	0.186	0.193	0.188	0.182	0.18	0.181	0.23	0.222	0.226
21	0.674	0.671	0.67	0.571	0.558	0.545	0.186	0.193	0.188	0.182	0.18	0.182	0.23	0.223	0.227
21.1667	0.676	0.668	0.673	0.573	0.56	0.544	0.186	0.193	0.187	0.182	0.179	0.181	0.234	0.226	0.228
21.3333	0.681	0.674	0.679	0.574	0.562	0.547	0.185	0.193	0.187	0.183	0.18	0.181	0.234	0.226	0.229
21.5	0.684	0.679	0.682	0.583	0.568	0.556	0.186	0.194	0.187	0.182	0.179	0.183	0.236	0.227	0.232
21.6667	0.688	0.682	0.684	0.585	0.566	0.553	0.186	0.193	0.188	0.182	0.179	0.183	0.237	0.228	0.232
21.8333	0.688	0.677	0.686	0.586	0.569	0.56	0.185	0.192	0.188	0.182	0.18	0.183	0.24	0.231	0.233
22	0.693	0.685	0.69	0.591	0.571	0.564	0.186	0.192	0.187	0.181	0.18	0.182	0.24	0.232	0.236
22.1667	0.699	0.693	0.693	0.598	0.579	0.566	0.185	0.192	0.188	0.182	0.179	0.182	0.242	0.234	0.239
22.3333	0.699	0.687	0.694	0.599	0.577	0.566	0.185	0.192	0.188	0.182	0.18	0.182	0.244	0.236	0.241
22.5	0.702	0.694	0.7	0.6	0.587	0.571	0.185	0.193	0.187	0.181	0.18	0.18	0.246	0.237	0.243
22.6667	0.707	0.701	0.702	0.605	0.587	0.579	0.186	0.193	0.187	0.182	0.18	0.182	0.246	0.239	0.244
22.8333	0.7	0.685	0.702	0.601	0.586	0.571	0.185	0.19	0.186	0.181	0.179	0.184	0.25	0.242	0.244
23	0.71	0.702	0.711	0.612	0.59	0.582	0.184	0.191	0.187	0.183	0.18	0.183	0.251	0.244	0.247
23.1667	0.714	0.702	0.713	0.614	0.593	0.584	0.185	0.192	0.187	0.181	0.18	0.182	0.255	0.245	0.25
23.3333	0.711	0.693	0.713	0.609	0.594	0.582	0.185	0.193	0.185	0.183	0.179	0.183	0.256	0.248	0.253
23.5	0.717	0.709	0.717	0.618	0.598	0.587	0.186	0.193	0.189	0.183	0.18	0.184	0.256	0.249	0.253
23.6667	0.72	0.705	0.719	0.622	0.599	0.589	0.186	0.191	0.186	0.183	0.179	0.184	0.259	0.252	0.258
23.8333	0.719	0.699	0.723	0.623	0.601	0.588	0.185	0.192	0.188	0.183	0.18	0.183	0.26	0.254	0.259
24	0.728	0.715	0.727	0.626	0.608	0.597	0.184	0.193	0.188	0.183	0.181	0.182	0.261	0.257	0.262
24.1667	0.73	0.717	0.729	0.629	0.611	0.599	0.184	0.193	0.187	0.182	0.179	0.183	0.266	0.256	0.264
24.3333	0.731	0.711	0.73	0.629	0.614	0.602	0.186	0.192	0.186	0.183	0.18	0.183	0.266	0.261	0.265
24.5	0.734	0.717	0.736	0.632	0.615	0.605	0.186	0.192	0.189	0.181	0.18	0.184	0.27	0.263	0.268
24.6667	0.735	0.716	0.736	0.638	0.614	0.603	0.186	0.192	0.187	0.183	0.181	0.183	0.274	0.266	0.271
24.8333	0.738	0.715	0.738	0.635	0.618	0.606	0.186	0.193	0.185	0.181	0.18	0.183	0.277	0.271	0.277
25	0.744	0.725	0.743	0.642	0.624	0.615	0.185	0.193	0.187	0.181	0.181	0.183	0.28	0.272	0.278
25.1667	0.743	0.72	0.744	0.645	0.621	0.615	0.186	0.192	0.187	0.181	0.181	0.184	0.281	0.275	0.281
25.3333	0.747	0.732	0.747	0.649	0.63	0.617	0.184	0.192	0.187	0.183	0.18	0.185	0.284	0.278	0.283
25.5	0.748	0.726	0.751	0.65	0.632	0.617	0.186	0.193	0.186	0.18	0.181	0.182	0.288	0.281	0.287
25.6667	0.753	0.732	0.753	0.651	0.635	0.622	0.187	0.191	0.186	0.185	0.181	0.183	0.292	0.288	0.293
25.8333	0.753	0.733	0.752	0.658	0.638	0.627	0.184	0.192	0.186	0.182	0.179	0.184	0.293	0.29	0.295
26	0.757	0.737	0.758	0.659	0.641	0.628	0.186	0.191	0.187	0.183	0.181	0.184	0.298	0.295	0.299
26.1667	0.762	0.74	0.761	0.666	0.645	0.632	0.186	0.193	0.187	0.182	0.18	0.183	0.301	0.295	0.305
26.3333	0.76	0.743	0.764	0.658	0.639	0.631	0.185	0.191	0.186	0.183	0.182	0.184	0.307	0.298	0.304
26.5	0.765	0.742	0.767	0.67	0.646	0.636	0.185	0.192	0.187	0.181	0.178	0.183	0.308	0.304	0.312
26.6667	0.766	0.746	0.767	0.664	0.65	0.638	0.185	0.193	0.186	0.182	0.18	0.185	0.313	0.306	0.315
26.8333	0.764	0.747	0.772	0.666	0.65	0.639	0.186	0.19	0.186	0.184	0.182	0.184	0.317	0.313	0.318
27	0.773	0.749	0.77	0.665	0.653	0.647	0.184	0.192	0.188	0.182	0.182	0.185	0.321	0.317	0.321
27.1667	0.77	0.752	0.776	0.671	0.657	0.646	0.185	0.191	0.187	0.184	0.181	0.183	0.325	0.321	0.325
27.3333	0.776	0.756	0.778	0.673	0.662	0.649	0.186	0.193	0.186	0.184	0.181	0.185	0.33	0.325	0.33
27.5	0.777	0.76	0.782	0.678	0.664	0.654	0.185	0.191	0.186	0.184	0.181	0.186	0.335	0.327	0.333
27.6667	0.777	0.757	0.782	0.681	0.667	0.653	0.185	0.192	0.186	0.183	0.181	0.186	0.341	0.333	0.341
27.8333	0.776	0.76	0.786	0.682	0.666	0.657	0.186	0.192	0.186	0.184	0.182	0.184	0.341	0.337	0.345
28	0.782	0.765	0.787	0.679	0.67	0.654	0.186	0.193	0.186	0.185	0.181	0.184	0.348	0.341	0.347
28.1667	0.791	0.767	0.792	0.688	0.675	0.664	0.186	0.191	0.186	0.184	0.181	0.185	0.354	0.344	0.352
28.3333	0.783	0.768	0.791	0.682	0.674	0.661	0.185	0.191	0.186	0.185	0.181	0.184	0.357	0.354	0.357
28.5	0.789	0.778	0.795	0.685	0.679	0.667	0.187	0.19	0.186	0.183	0.183	0.187	0.363	0.356	0.361
28.6667	0.792	0.771	0.798	0.699	0.679	0.667	0.186	0.192	0.188	0.183	0.182	0.186	0.372	0.359	0.366
28.8333	0.791	0.775	0.799	0.683	0.681	0.668	0.186	0.192	0.186	0.185	0.183	0.186	0.374	0.367	0.372
29	0.798	0.785	0.8	0.684	0.686	0.667	0.186	0.191	0.187	0.183	0.181	0.186	0.38	0.371	0.379
29.1667	0.803	0.78	0.801	0.701	0.694	0.675	0.185	0.192	0.187	0.183	0.181	0.185	0.386	0.376	0.384
29.3333	0.799	0.786	0.807	0.702	0.688	0.68	0.186	0.191	0.189	0.184	0.183	0.185	0.393	0.38	0.389
29.5	0.782	0.783	0.803	0.699	0.68	0.677	0.186	0.191	0.186	0.183	0.182	0.186	0.399	0.387	0.397
29.6667	0.802	0.788	0.811	0.702	0.697	0.673	0.185	0.19	0.186	0.184	0.183	0.186	0.406	0.391	0.398
29.8333	0.807	0.786	0.813	0.713	0.699	0.682	0.185	0.192	0.186	0.183	0.182	0.184	0.41	0.399	0.404
30	0.802	0.795	0.812	0.701	0.695	0.68	0.186	0.19	0.187	0.185	0.183	0.186	0.415	0.404	0.41
30.1667	0.808	0.793	0.816	0.71	0.7	0.687	0.184	0.192	0.187	0.185	0.182	0.185	0.419	0.408	0.419
30.3333	0.811	0.795	0.819	0.714	0.705	0.685	0.185	0.192	0.186	0.184	0.182	0.186	0.428	0.412	0.424
30.5	0.811	0.797	0.818	0.711	0.705	0.687	0.186	0.19	0.187	0.185	0.182	0.186	0.427	0.418	0.432
30.6667	0.818	0.798	0.823	0.718	0.705	0.69	0.186	0.191	0.187	0.186	0.183	0.186	0.436	0.428	0.433
30.8333	0.807	0.802	0.82	0.717	0.707	0.688	0.185	0.192	0.186	0.185	0.184	0.186	0.441	0.433	0.44
31	0.814	0.808	0.828	0.716	0.709	0.69	0.185	0.191	0.186	0.185	0.182	0.186	0.445	0.437	0.445
31.1667	0.813	0.807	0.826	0.717	0.71	0.692	0.185	0.191	0.187	0.185	0.183	0.186	0.45	0.443	0.447
31.3333	0.818	0.801	0.826	0.73	0.713	0.7	0.185	0.192	0.185	0.186	0.183	0.186	0.456	0.442	0.451
31.5	0.814	0.814	0.828	0.727	0.709	0.697	0.185	0.192	0.186	0.185	0.184	0.189	0.462	0.448	0.459
31.6667	0.822	0.81	0.834	0.729	0.715	0.705	0.186	0.192	0.186	0.185	0.182	0.187	0.47	0.458	0.462
31.8333	0.812	0.813	0.832	0.728	0.716	0.699	0.186	0.192	0.185	0.186	0.184	0.187	0.472	0.458	0.464
32	0.82	0.811	0.839	0.737	0.72	0.7	0.185	0.192	0.185	0.185	0.183	0.186	0.479	0.462	0.468
32.1667	0.815	0.817	0.833	0.728	0.723	0.701	0.185	0.191	0.185	0.186	0.183	0.187	0.48	0.467	0.47
32.3333	0.827	0.815	0.84	0.739	0.725	0.712	0.184	0.191	0.185	0.187	0.183	0.188	0.482	0.471	0.477
32.5	0.823	0.821	0.838	0.736	0.726	0.711	0.185	0.19	0.186	0.186	0.184	0.188	0.485	0.47	0.482
32.6667	0.83	0.819	0.836	0.741	0.72	0.71	0.185	0.191	0.186	0.186	0.183	0.188	0.486	0.478	0.485
32.8333	0.833	0.824	0.84	0.74	0.725	0.709	0.185	0.191	0.187	0.185	0.184	0.188	0.493	0.483	0.489
33	0.831	0.828	0.851	0.74	0.729	0.713	0.184	0.19	0.187	0.188	0.185	0.187	0.497	0.487	0.494
33.1667	0.834	0.825	0.851	0.749	0.735	0.721	0.184	0.19	0.186	0.187	0.183	0.188	0.497	0.487	0.497
33.3333	0.838	0.833	0.852	0.746	0.733	0.719	0.185	0.191	0.188	0.188	0.184	0.187	0.501	0.491	0.497
33.5	0.843	0.832	0.851	0.744	0.732	0.715	0.185	0.19	0.186	0.186	0.183	0.187	0.505	0.494	0.502
33.6667	0.839	0.835	0.86	0.751	0.74	0.723	0.185	0.193	0.187	0.186	0.183	0.188	0.508	0.497	0.507
33.8333	0.84	0.838	0.86	0.753	0.741	0.728	0.185	0.19	0.188	0.187	0.186	0.187	0.51	0.5	0.509
34	0.851	0.838	0.857	0.76	0.739	0.722	0.185	0.191	0.187	0.188	0.186	0.188	0.514	0.503	0.508
34.1667	0.844	0.841	0.865	0.757	0.744	0.729	0.186	0.19	0.186	0.187	0.184	0.189	0.518	0.508	0.516
34.3333	0.846	0.847	0.868	0.757	0.744	0.732	0.187	0.191	0.186	0.186	0.185	0.188	0.519	0.511	0.517
34.5	0.859	0.845	0.861	0.756	0.739	0.725	0.186	0.19	0.187	0.188	0.184	0.189	0.519	0.511	0.522
34.6667	0.847	0.841	0.871	0.761	0.751	0.738	0.185	0.191	0.188	0.185	0.185	0.188	0.528	0.513	0.521
34.8333	0.848	0.843	0.868	0.763	0.746	0.735	0.186	0.19	0.186	0.189	0.185	0.189	0.528	0.52	0.524
35	0.863	0.848	0.874	0.76	0.75	0.733	0.185	0.191	0.187	0.187	0.185	0.19	0.531	0.521	0.529
35.1667	0.861	0.848	0.875	0.769	0.753	0.735	0.185	0.191	0.186	0.187	0.185	0.188	0.537	0.523	0.537
35.3333	0.856	0.852	0.881	0.781	0.755	0.748	0.186	0.191	0.187	0.187	0.187	0.189	0.541	0.525	0.535
35.5	0.867	0.852	0.874	0.77	0.754	0.74	0.184	0.191	0.187	0.189	0.186	0.189	0.543	0.527	0.541
35.6667	0.861	0.856	0.878	0.774	0.761	0.746	0.186	0.19	0.186	0.188	0.186	0.188	0.545	0.533	0.544
35.8333	0.86	0.853	0.882	0.781	0.759	0.748	0.185	0.191	0.187	0.188	0.185	0.189	0.549	0.536	0.547
36	0.861	0.856	0.882	0.788	0.762	0.746	0.186	0.192	0.188	0.188	0.186	0.19	0.548	0.537	0.548
36.1667	0.873	0.854	0.88	0.78	0.756	0.748	0.184	0.19	0.186	0.188	0.185	0.19	0.552	0.541	0.549
36.3333	0.872	0.864	0.887	0.784	0.766	0.748	0.185	0.19	0.186	0.188	0.187	0.19	0.553	0.544	0.552
36.5	0.869	0.86	0.892	0.783	0.771	0.756	0.186	0.191	0.186	0.188	0.185	0.189	0.56	0.55	0.557
36.6667	0.87	0.864	0.891	0.791	0.772	0.75	0.185	0.191	0.187	0.191	0.187	0.191	0.561	0.549	0.559
36.8333	0.869	0.861	0.891	0.79	0.772	0.76	0.185	0.191	0.188	0.189	0.186	0.19	0.563	0.555	0.56
37	0.876	0.865	0.89	0.787	0.777	0.751	0.186	0.19	0.188	0.189	0.186	0.191	0.565	0.556	0.561
37.1667	0.879	0.866	0.896	0.787	0.777	0.758	0.186	0.191	0.187	0.189	0.186	0.19	0.567	0.558	0.561
37.3333	0.877	0.867	0.896	0.792	0.779	0.76	0.185	0.19	0.188	0.19	0.185	0.191	0.569	0.561	0.568
37.5	0.876	0.871	0.891	0.785	0.775	0.746	0.185	0.191	0.187	0.19	0.188	0.191	0.572	0.561	0.573
37.6667	0.885	0.872	0.902	0.785	0.778	0.758	0.185	0.19	0.187	0.19	0.186	0.191	0.578	0.563	0.575
37.8333	0.882	0.876	0.897	0.791	0.773	0.755	0.185	0.19	0.186	0.189	0.187	0.191	0.579	0.567	0.577
38	0.886	0.877	0.898	0.798	0.781	0.76	0.184	0.19	0.186	0.192	0.186	0.192	0.578	0.573	0.582
38.1667	0.887	0.875	0.905	0.788	0.787	0.766	0.185	0.19	0.189	0.19	0.186	0.191	0.581	0.57	0.585
38.3333	0.884	0.877	0.902	0.8	0.775	0.766	0.185	0.191	0.187	0.192	0.188	0.192	0.584	0.576	0.583
38.5	0.885	0.882	0.898	0.79	0.785	0.765	0.185	0.191	0.187	0.19	0.187	0.192	0.587	0.578	0.587
38.6667	0.894	0.877	0.907	0.791	0.792	0.773	0.186	0.191	0.187	0.191	0.186	0.193	0.589	0.579	0.589
38.8333	0.892	0.881	0.905	0.792	0.785	0.781	0.186	0.19	0.186	0.192	0.187	0.194	0.59	0.584	0.587
39	0.89	0.886	0.902	0.801	0.786	0.768	0.186	0.19	0.186	0.19	0.189	0.194	0.594	0.583	0.592
39.1667	0.899	0.883	0.91	0.794	0.793	0.784	0.184	0.19	0.187	0.19	0.188	0.191	0.595	0.591	0.591
39.3333	0.896	0.887	0.908	0.8	0.789	0.783	0.184	0.191	0.187	0.191	0.19	0.194	0.599	0.592	0.6
39.5	0.9	0.888	0.908	0.796	0.793	0.78	0.185	0.191	0.186	0.192	0.188	0.194	0.596	0.596	0.6
39.6667	0.903	0.89	0.914	0.796	0.789	0.786	0.185	0.191	0.186	0.192	0.189	0.192	0.601	0.6	0.602
39.8333	0.9	0.892	0.908	0.797	0.788	0.785	0.185	0.191	0.187	0.192	0.189	0.194	0.603	0.601	0.606
40	0.905	0.892	0.914	0.796	0.787	0.786	0.185	0.191	0.185	0.191	0.19	0.193	0.606	0.604	0.604
40.1667	0.91	0.893	0.917	0.797	0.799	0.793	0.185	0.191	0.187	0.191	0.19	0.194	0.613	0.606	0.611
40.3333	0.899	0.897	0.912	0.8	0.788	0.784	0.185	0.191	0.186	0.193	0.19	0.193	0.614	0.608	0.612
40.5	0.908	0.894	0.916	0.802	0.783	0.786	0.184	0.191	0.187	0.192	0.192	0.193	0.617	0.613	0.613
40.6667	0.909	0.899	0.919	0.806	0.796	0.794	0.184	0.191	0.186	0.193	0.19	0.193	0.621	0.615	0.622
40.8333	0.909	0.901	0.918	0.807	0.783	0.794	0.185	0.193	0.186	0.192	0.19	0.195	0.621	0.614	0.621
41	0.913	0.9	0.918	0.806	0.799	0.794	0.185	0.191	0.188	0.193	0.191	0.194	0.624	0.618	0.618
41.1667	0.908	0.903	0.919	0.813	0.783	0.795	0.184	0.191	0.187	0.193	0.191	0.195	0.624	0.617	0.619
41.3333	0.914	0.902	0.922	0.807	0.786	0.794	0.186	0.191	0.186	0.194	0.19	0.195	0.63	0.619	0.626
41.5	0.917	0.902	0.921	0.81	0.798	0.801	0.185	0.191	0.187	0.193	0.191	0.196	0.636	0.626	0.63
41.6667	0.916	0.906	0.922	0.81	0.789	0.799	0.184	0.192	0.187	0.194	0.19	0.196	0.635	0.631	0.632
41.8333	0.916	0.907	0.925	0.811	0.793	0.807	0.185	0.19	0.186	0.194	0.192	0.196	0.638	0.632	0.638
42	0.918	0.909	0.927	0.814	0.799	0.805	0.186	0.192	0.187	0.194	0.192	0.196	0.639	0.63	0.634
42.1667	0.915	0.91	0.927	0.816	0.801	0.806	0.183	0.192	0.185	0.195	0.19	0.197	0.646	0.635	0.634
42.3333	0.92	0.909	0.93	0.809	0.8	0.807	0.186	0.192	0.188	0.194	0.193	0.198	0.648	0.637	0.639
42.5	0.924	0.912	0.93	0.811	0.807	0.813	0.185	0.191	0.187	0.195	0.192	0.198	0.646	0.645	0.637
42.6667	0.92	0.912	0.929	0.812	0.802	0.814	0.185	0.191	0.186	0.196	0.193	0.196	0.651	0.643	0.646
42.8333	0.925	0.914	0.93	0.813	0.798	0.808	0.185	0.19	0.187	0.194	0.194	0.197	0.653	0.642	0.642
43	0.926	0.914	0.934	0.825	0.809	0.816	0.184	0.192	0.185	0.195	0.192	0.198	0.658	0.648	0.654
43.1667	0.925	0.914	0.934	0.823	0.81	0.816	0.184	0.192	0.187	0.195	0.194	0.199	0.659	0.651	0.65
43.3333	0.928	0.918	0.934	0.824	0.811	0.819	0.186	0.191	0.187	0.197	0.195	0.197	0.663	0.654	0.657
43.5	0.931	0.917	0.935	0.824	0.815	0.825	0.184	0.192	0.186	0.195	0.195	0.198	0.665	0.656	0.661
43.6667	0.933	0.92	0.936	0.826	0.812	0.823	0.185	0.192	0.187	0.196	0.194	0.198	0.667	0.656	0.659
43.8333	0.933	0.92	0.942	0.822	0.815	0.83	0.185	0.191	0.187	0.194	0.194	0.2	0.668	0.659	0.661
44	0.93	0.921	0.94	0.824	0.819	0.831	0.185	0.192	0.187	0.197	0.193	0.198	0.668	0.658	0.667
44.1667	0.939	0.924	0.94	0.825	0.817	0.83	0.186	0.192	0.187	0.197	0.195	0.197	0.668	0.662	0.669
44.3333	0.933	0.923	0.942	0.831	0.821	0.834	0.185	0.192	0.186	0.197	0.195	0.199	0.674	0.665	0.667
44.5	0.937	0.928	0.945	0.826	0.822	0.83	0.185	0.191	0.186	0.198	0.195	0.2	0.67	0.666	0.671
44.6667	0.942	0.928	0.945	0.831	0.821	0.829	0.185	0.192	0.187	0.199	0.196	0.2	0.677	0.67	0.673
44.8333	0.948	0.933	0.949	0.836	0.827	0.839	0.186	0.193	0.188	0.199	0.195	0.199	0.681	0.669	0.67
45	0.942	0.931	0.948	0.83	0.828	0.834	0.186	0.19	0.188	0.199	0.196	0.2	0.684	0.672	0.676
45.1667	0.941	0.931	0.95	0.835	0.827	0.838	0.185	0.191	0.188	0.198	0.197	0.202	0.684	0.676	0.681
45.3333	0.938	0.93	0.948	0.83	0.821	0.838	0.184	0.192	0.186	0.201	0.195	0.199	0.681	0.675	0.681
45.5	0.945	0.931	0.95	0.834	0.823	0.841	0.185	0.191	0.187	0.199	0.196	0.202	0.689	0.679	0.681
45.6667	0.94	0.932	0.948	0.837	0.824	0.848	0.184	0.192	0.187	0.201	0.199	0.201	0.69	0.681	0.683
45.8333	0.948	0.938	0.956	0.837	0.835	0.851	0.185	0.192	0.187	0.2	0.198	0.201	0.693	0.683	0.685
46	0.947	0.938	0.955	0.842	0.826	0.854	0.185	0.191	0.187	0.2	0.198	0.203	0.688	0.688	0.685
46.1667	0.947	0.94	0.956	0.84	0.831	0.848	0.185	0.192	0.186	0.2	0.198	0.2	0.692	0.692	0.687
46.3333	0.948	0.935	0.952	0.844	0.836	0.861	0.185	0.19	0.188	0.199	0.197	0.203	0.693	0.689	0.692
46.5	0.948	0.939	0.954	0.847	0.835	0.857	0.184	0.191	0.187	0.201	0.199	0.203	0.698	0.69	0.696
46.6667	0.953	0.939	0.956	0.846	0.83	0.859	0.186	0.192	0.186	0.201	0.199	0.204	0.703	0.692	0.691
46.8333	0.949	0.941	0.959	0.845	0.83	0.86	0.184	0.192	0.187	0.202	0.199	0.204	0.702	0.692	0.694
47	0.948	0.939	0.958	0.852	0.837	0.865	0.185	0.19	0.188	0.201	0.2	0.203	0.702	0.697	0.693
47.1667	0.952	0.94	0.961	0.85	0.835	0.861	0.184	0.192	0.187	0.202	0.2	0.203	0.705	0.7	0.698
47.3333	0.951	0.942	0.962	0.851	0.832	0.865	0.185	0.193	0.188	0.202	0.201	0.204	0.703	0.698	0.701
47.5	0.951	0.943	0.959	0.858	0.845	0.869	0.184	0.191	0.187	0.202	0.2	0.205	0.711	0.702	0.699
47.6667	0.958	0.946	0.961	0.849	0.844	0.872	0.184	0.19	0.187	0.202	0.201	0.206	0.711	0.702	0.702
47.8333	0.957	0.945	0.962	0.856	0.84	0.867	0.184	0.191	0.188	0.203	0.202	0.206	0.718	0.704	0.701
48	0.954	0.947	0.963	0.856	0.843	0.873	0.185	0.192	0.188	0.203	0.203	0.205	0.718	0.705	0.703
48.1667	0.954	0.943	0.96	0.852	0.847	0.875	0.185	0.191	0.186	0.204	0.202	0.207	0.711	0.709	0.701
48.3333	0.956	0.949	0.968	0.859	0.862	0.886	0.185	0.192	0.188	0.206	0.202	0.208	0.72	0.713	0.703
48.5	0.953	0.946	0.962	0.856	0.862	0.885	0.185	0.19	0.185	0.207	0.205	0.208	0.72	0.714	0.707
48.6667	0.954	0.948	0.965	0.863	0.857	0.879	0.185	0.192	0.188	0.207	0.206	0.21	0.72	0.706	0.711
48.8333	0.959	0.951	0.967	0.866	0.866	0.88	0.184	0.192	0.187	0.207	0.207	0.211	0.723	0.712	0.712
49	0.959	0.953	0.971	0.863	0.868	0.876	0.186	0.192	0.186	0.209	0.206	0.209	0.723	0.715	0.714
49.1667	0.956	0.951	0.968	0.869	0.866	0.885	0.185	0.191	0.187	0.206	0.206	0.211	0.731	0.715	0.713
49.3333	0.953	0.95	0.969	0.867	0.864	0.88	0.185	0.19	0.187	0.208	0.208	0.21	0.719	0.724	0.717
49.5	0.957	0.949	0.97	0.871	0.872	0.886	0.185	0.192	0.187	0.207	0.206	0.211	0.731	0.717	0.719
49.6667	0.957	0.952	0.969	0.866	0.871	0.892	0.185	0.19	0.187	0.21	0.207	0.212	0.729	0.72	0.72
49.8333	0.959	0.95	0.97	0.873	0.873	0.888	0.184	0.191	0.187	0.208	0.209	0.212	0.729	0.719	0.721
50	0.963	0.954	0.974	0.872	0.874	0.893	0.184	0.191	0.188	0.211	0.21	0.213	0.724	0.726	0.723
50.1667	0.964	0.953	0.975	0.874	0.874	0.89	0.184	0.19	0.187	0.209	0.209	0.213	0.736	0.723	0.722
50.3333	0.964	0.954	0.976	0.868	0.876	0.895	0.186	0.19	0.186	0.21	0.209	0.212	0.734	0.727	0.725
50.5	0.968	0.96	0.975	0.873	0.881	0.895	0.186	0.192	0.187	0.21	0.209	0.212	0.736	0.725	0.726
50.6667	0.959	0.957	0.97	0.855	0.865	0.88	0.184	0.191	0.188	0.212	0.211	0.212	0.731	0.723	0.73
50.8333	0.965	0.956	0.976	0.866	0.88	0.892	0.187	0.191	0.188	0.211	0.212	0.215	0.745	0.73	0.729
51	0.967	0.964	0.977	0.874	0.889	0.892	0.186	0.191	0.187	0.212	0.213	0.218	0.733	0.731	0.726
51.1667	0.966	0.957	0.976	0.876	0.88	0.898	0.186	0.19	0.187	0.213	0.211	0.215	0.731	0.734	0.734
51.3333	0.967	0.96	0.98	0.876	0.878	0.896	0.186	0.191	0.188	0.213	0.211	0.217	0.728	0.727	0.732
51.5	0.966	0.962	0.982	0.875	0.882	0.902	0.185	0.191	0.187	0.214	0.212	0.218	0.737	0.727	0.731
51.6667	0.965	0.96	0.979	0.874	0.882	0.904	0.185	0.19	0.189	0.214	0.214	0.216	0.742	0.738	0.737
51.8333	0.963	0.96	0.977	0.885	0.892	0.904	0.185	0.193	0.187	0.213	0.214	0.216	0.734	0.728	0.737
52	0.966	0.962	0.981	0.876	0.892	0.901	0.185	0.19	0.187	0.213	0.213	0.218	0.731	0.727	0.737
52.1667	0.973	0.967	0.984	0.88	0.89	0.906	0.186	0.191	0.188	0.215	0.217	0.218	0.753	0.742	0.741
52.3333	0.968	0.966	0.981	0.872	0.881	0.9	0.185	0.191	0.186	0.218	0.216	0.217	0.745	0.734	0.742
52.5	0.976	0.96	0.984	0.887	0.892	0.907	0.185	0.192	0.187	0.216	0.217	0.219	0.753	0.733	0.744
52.6667	0.978	0.962	0.986	0.892	0.899	0.912	0.186	0.191	0.187	0.217	0.216	0.22	0.751	0.738	0.744
52.8333	0.977	0.964	0.984	0.894	0.891	0.909	0.185	0.192	0.187	0.218	0.218	0.22	0.744	0.753	0.741
53	0.974	0.965	0.981	0.89	0.895	0.912	0.185	0.19	0.189	0.221	0.216	0.221	0.745	0.751	0.74
53.1667	0.969	0.964	0.982	0.893	0.894	0.913	0.185	0.191	0.187	0.219	0.217	0.222	0.754	0.744	0.751
53.3333	0.978	0.967	0.988	0.891	0.901	0.915	0.185	0.191	0.187	0.221	0.218	0.223	0.751	0.739	0.747
53.5	0.975	0.966	0.985	0.893	0.903	0.918	0.186	0.191	0.187	0.222	0.219	0.223	0.753	0.754	0.747
53.6667	0.972	0.963	0.983	0.901	0.908	0.921	0.184	0.192	0.188	0.222	0.221	0.223	0.766	0.746	0.755
53.8333	0.978	0.971	0.987	0.898	0.903	0.915	0.185	0.191	0.187	0.222	0.221	0.224	0.747	0.749	0.745
54	0.973	0.966	0.985	0.892	0.903	0.917	0.187	0.191	0.188	0.221	0.22	0.224	0.76	0.753	0.75
54.1667	0.977	0.97	0.987	0.899	0.907	0.92	0.185	0.19	0.187	0.223	0.224	0.226	0.752	0.749	0.752
54.3333	0.978	0.969	0.983	0.894	0.904	0.921	0.185	0.191	0.187	0.222	0.222	0.227	0.76	0.757	0.754
54.5	0.98	0.967	0.985	0.891	0.905	0.914	0.186	0.191	0.187	0.226	0.224	0.226	0.763	0.748	0.757
54.6667	0.976	0.968	0.992	0.901	0.898	0.913	0.184	0.192	0.189	0.225	0.223	0.229	0.758	0.757	0.757
54.8333	0.978	0.973	0.988	0.897	0.904	0.916	0.186	0.191	0.188	0.227	0.224	0.229	0.755	0.758	0.752
55	0.982	0.973	0.99	0.908	0.902	0.918	0.186	0.191	0.187	0.225	0.224	0.227	0.784	0.761	0.758
55.1667	0.98	0.972	0.989	0.89	0.904	0.913	0.186	0.192	0.188	0.227	0.226	0.229	0.772	0.752	0.753
55.3333	0.981	0.976	0.988	0.898	0.904	0.912	0.186	0.191	0.187	0.226	0.226	0.231	0.754	0.761	0.76
55.5	0.982	0.976	0.989	0.904	0.907	0.911	0.186	0.191	0.187	0.228	0.227	0.231	0.766	0.758	0.756
55.6667	0.982	0.977	0.986	0.9	0.911	0.904	0.186	0.191	0.188	0.229	0.229	0.234	0.782	0.761	0.767
55.8333	0.988	0.975	0.995	0.903	0.902	0.91	0.185	0.19	0.187	0.23	0.229	0.234	0.768	0.759	0.765
56	0.985	0.976	0.993	0.89	0.908	0.911	0.185	0.192	0.187	0.232	0.23	0.233	0.771	0.755	0.761
56.1667	0.984	0.976	0.992	0.913	0.904	0.923	0.185	0.192	0.187	0.231	0.228	0.235	0.779	0.766	0.773
56.3333	0.981	0.977	0.991	0.911	0.903	0.92	0.186	0.191	0.188	0.23	0.23	0.234	0.77	0.766	0.771
56.5	0.985	0.978	0.998	0.9	0.899	0.91	0.184	0.191	0.187	0.234	0.234	0.236	0.776	0.76	0.772
56.6667	0.989	0.98	0.991	0.914	0.904	0.928	0.186	0.19	0.187	0.234	0.235	0.236	0.775	0.769	0.774
56.8333	0.986	0.98	0.996	0.915	0.899	0.932	0.186	0.19	0.188	0.234	0.233	0.236	0.776	0.761	0.77
57	0.983	0.984	0.991	0.894	0.897	0.92	0.184	0.19	0.187	0.234	0.236	0.238	0.779	0.77	0.776
57.1667	0.981	0.972	1	0.921	0.904	0.936	0.186	0.192	0.187	0.235	0.233	0.239	0.776	0.771	0.78
57.3333	0.994	0.978	0.995	0.912	0.896	0.934	0.184	0.191	0.188	0.234	0.235	0.238	0.777	0.772	0.78
57.5	0.987	0.978	0.995	0.914	0.9	0.939	0.185	0.191	0.188	0.234	0.235	0.238	0.785	0.767	0.772
57.6667	0.978	0.978	0.996	0.904	0.894	0.926	0.185	0.191	0.189	0.237	0.237	0.24	0.78	0.767	0.776
57.8333	0.987	0.976	0.998	0.922	0.905	0.935	0.185	0.191	0.186	0.239	0.235	0.239	0.786	0.774	0.782
58	0.989	0.987	0.996	0.911	0.891	0.927	0.185	0.191	0.187	0.238	0.238	0.241	0.79	0.77	0.772
58.1667	0.985	0.974	0.994	0.917	0.904	0.936	0.185	0.19	0.188	0.239	0.238	0.242	0.784	0.773	0.782
58.3333	0.989	0.981	0.999	0.927	0.908	0.938	0.185	0.191	0.187	0.24	0.238	0.241	0.782	0.775	0.787
58.5	0.961	0.973	0.993	0.912	0.896	0.929	0.184	0.19	0.187	0.238	0.237	0.243	0.786	0.776	0.781
58.6667	0.986	0.97	1.001	0.92	0.906	0.932	0.184	0.19	0.189	0.241	0.238	0.243	0.787	0.774	0.784
58.8333	0.986	0.978	0.996	0.925	0.908	0.942	0.185	0.191	0.188	0.24	0.239	0.244	0.796	0.776	0.777
59	0.986	0.98	0.997	0.922	0.907	0.935	0.185	0.191	0.187	0.242	0.242	0.247	0.79	0.78	0.784
59.1667	0.985	0.978	1	0.92	0.906	0.939	0.184	0.192	0.188	0.242	0.243	0.246	0.792	0.779	0.781
59.3333	0.987	0.979	0.998	0.926	0.908	0.944	0.184	0.192	0.188	0.243	0.24	0.246	0.796	0.785	0.784
59.5	0.968	0.968	1	0.911	0.899	0.928	0.186	0.192	0.188	0.245	0.242	0.246	0.799	0.78	0.786
59.6667	0.991	0.984	0.995	0.922	0.907	0.944	0.186	0.191	0.188	0.246	0.244	0.248	0.794	0.783	0.785
59.8333	0.984	0.982	0.993	0.918	0.911	0.927	0.185	0.191	0.188	0.245	0.244	0.248	0.795	0.782	0.786
60	0.972	0.976	0.997	0.921	0.908	0.932	0.185	0.192	0.188	0.246	0.245	0.248	0.802	0.786	0.784
60.1667	0.977	0.982	0.993	0.918	0.91	0.944	0.183	0.191	0.187	0.244	0.245	0.248	0.797	0.789	0.79
60.3333	0.987	0.979	1	0.927	0.914	0.946	0.184	0.191	0.188	0.247	0.246	0.249	0.8	0.788	0.793
60.5	0.992	0.976	0.996	0.924	0.913	0.936	0.186	0.191	0.187	0.248	0.248	0.249	0.81	0.781	0.788
60.6667	0.995	0.984	1.003	0.933	0.915	0.945	0.186	0.192	0.187	0.249	0.247	0.25	0.805	0.792	0.794
60.8333	0.992	0.98	1.007	0.928	0.918	0.936	0.185	0.191	0.187	0.247	0.246	0.251	0.806	0.794	0.797
61	0.994	0.986	1.003	0.92	0.922	0.93	0.186	0.191	0.186	0.249	0.247	0.252	0.803	0.791	0.782
61.1667	1.004	0.987	1.01	0.927	0.918	0.942	0.184	0.19	0.188	0.251	0.249	0.252	0.804	0.795	0.794
61.3333	0.998	0.983	1.004	0.93	0.92	0.943	0.187	0.191	0.187	0.25	0.25	0.252	0.81	0.8	0.797
61.5	0.993	0.984	1.002	0.93	0.921	0.942	0.186	0.192	0.189	0.253	0.252	0.251	0.811	0.793	0.796
61.6667	0.995	0.987	1.01	0.932	0.921	0.943	0.186	0.192	0.189	0.252	0.251	0.257	0.81	0.798	0.805
61.8333	1.011	1.003	1.017	0.925	0.918	0.937	0.184	0.191	0.186	0.255	0.249	0.258	0.813	0.798	0.797
62	1	0.991	0.999	0.935	0.913	0.951	0.186	0.191	0.19	0.253	0.254	0.254	0.818	0.799	0.809
62.1667	1.007	0.999	1.022	0.933	0.916	0.956	0.182	0.192	0.188	0.254	0.254	0.255	0.819	0.803	0.801
62.3333	1.001	0.988	1.01	0.935	0.924	0.946	0.186	0.19	0.187	0.253	0.254	0.255	0.817	0.797	0.799
62.5	0.997	0.988	1.005	0.934	0.927	0.946	0.185	0.191	0.189	0.257	0.255	0.254	0.819	0.8	0.806
62.6667	1.011	0.997	1.01	0.933	0.927	0.948	0.184	0.191	0.188	0.255	0.253	0.258	0.824	0.806	0.808
62.8333	1.001	0.989	1.012	0.937	0.922	0.948	0.187	0.192	0.188	0.257	0.255	0.26	0.825	0.802	0.809
63	0.999	0.997	1	0.94	0.92	0.954	0.186	0.193	0.188	0.255	0.254	0.257	0.827	0.803	0.81
63.1667	1.003	0.992	1.007	0.943	0.923	0.96	0.186	0.191	0.189	0.256	0.256	0.261	0.821	0.806	0.807
63.3333	1	0.996	1.008	0.94	0.923	0.951	0.185	0.192	0.188	0.258	0.257	0.261	0.83	0.806	0.811
63.5	0.998	0.985	1.006	0.936	0.925	0.955	0.185	0.19	0.187	0.259	0.258	0.259	0.83	0.811	0.81
63.6667	0.999	0.996	1.007	0.944	0.926	0.961	0.184	0.191	0.187	0.259	0.258	0.261	0.834	0.808	0.814
63.8333	0.992	0.997	1	0.933	0.927	0.956	0.184	0.192	0.187	0.26	0.257	0.263	0.833	0.809	0.817
64	1	0.995	1.002	0.938	0.927	0.959	0.185	0.19	0.188	0.259	0.259	0.26	0.837	0.811	0.815
64.1667	1.005	0.992	1.008	0.944	0.926	0.956	0.186	0.192	0.189	0.261	0.26	0.264	0.839	0.81	0.818
64.3333	0.998	0.99	1.006	0.943	0.923	0.958	0.187	0.192	0.187	0.259	0.26	0.262	0.842	0.816	0.813
64.5	1.005	1.002	1.007	0.944	0.924	0.961	0.186	0.192	0.187	0.261	0.263	0.263	0.837	0.814	0.817
64.6667	1.006	0.997	1.01	0.939	0.926	0.959	0.186	0.192	0.189	0.262	0.261	0.265	0.84	0.811	0.821
64.8333	1.008	1.001	1.006	0.947	0.92	0.963	0.186	0.191	0.188	0.265	0.262	0.265	0.846	0.818	0.822
65	1.004	0.994	1.014	0.939	0.936	0.948	0.185	0.192	0.188	0.266	0.263	0.266	0.849	0.817	0.831
65.1667	1.005	0.996	1.01	0.943	0.934	0.96	0.186	0.191	0.187	0.264	0.263	0.267	0.85	0.819	0.825
65.3333	1.006	0.994	1.009	0.947	0.933	0.961	0.185	0.191	0.188	0.267	0.264	0.266	0.847	0.821	0.823
65.5	1.009	0.997	1.013	0.947	0.943	0.959	0.187	0.192	0.189	0.265	0.266	0.266	0.855	0.823	0.832
65.6667	1.009	0.994	1.016	0.948	0.922	0.961	0.186	0.19	0.188	0.265	0.264	0.27	0.852	0.82	0.83
65.8333	1.011	0.999	1.015	0.943	0.941	0.957	0.186	0.192	0.189	0.266	0.264	0.268	0.855	0.821	0.827
66	1.01	0.996	1.014	0.947	0.94	0.961	0.186	0.191	0.188	0.267	0.263	0.266	0.857	0.825	0.834
66.1667	1.005	0.988	1.014	0.949	0.933	0.965	0.185	0.19	0.189	0.266	0.263	0.265	0.857	0.824	0.831
66.3333	1.016	1	1.018	0.941	0.942	0.96	0.186	0.192	0.188	0.264	0.264	0.267	0.858	0.827	0.839
66.5	1.015	1.004	1.018	0.946	0.944	0.958	0.186	0.192	0.187	0.266	0.264	0.267	0.859	0.826	0.84
66.6667	1.01	1	1.013	0.945	0.932	0.964	0.185	0.191	0.186	0.268	0.267	0.27	0.86	0.831	0.843
66.8333	1.013	0.997	1.015	0.947	0.94	0.963	0.185	0.192	0.188	0.27	0.265	0.271	0.867	0.83	0.841
67	1.014	0.998	1.017	0.948	0.946	0.96	0.186	0.192	0.188	0.271	0.27	0.275	0.867	0.831	0.839
67.1667	1.012	0.996	1.018	0.945	0.948	0.961	0.185	0.191	0.189	0.271	0.27	0.272	0.869	0.831	0.843
67.3333	1.014	1	1.019	0.947	0.948	0.962	0.186	0.191	0.187	0.272	0.269	0.271	0.877	0.835	0.841
67.5	1.012	1	1.018	0.949	0.945	0.962	0.185	0.19	0.188	0.273	0.273	0.272	0.871	0.838	0.846
67.6667	1.015	1.006	1.023	0.954	0.943	0.965	0.185	0.19	0.188	0.27	0.269	0.27	0.879	0.846	0.853
67.8333	1.012	1.004	1.022	0.951	0.936	0.965	0.185	0.19	0.188	0.276	0.274	0.276	0.871	0.838	0.856
68	1.016	1.001	1.019	0.949	0.948	0.966	0.186	0.191	0.186	0.276	0.274	0.276	0.878	0.844	0.856
68.1667	1.013	1.002	1.015	0.951	0.95	0.964	0.184	0.19	0.187	0.274	0.272	0.273	0.878	0.841	0.86
68.3333	1.012	0.999	1.018	0.948	0.953	0.964	0.186	0.191	0.188	0.278	0.274	0.277	0.877	0.838	0.861
68.5	1.004	0.997	1.025	0.953	0.946	0.967	0.186	0.192	0.187	0.276	0.275	0.279	0.883	0.844	0.859
68.6667	1.017	1.004	1.025	0.952	0.949	0.963	0.186	0.191	0.187	0.279	0.277	0.278	0.882	0.85	0.861
68.8333	1.012	1.001	1.018	0.949	0.953	0.964	0.186	0.192	0.187	0.278	0.273	0.278	0.881	0.85	0.866
69	1.008	0.983	1.027	0.955	0.946	0.968	0.185	0.19	0.186	0.275	0.274	0.277	0.883	0.843	0.864
69.1667	1.016	1.003	1.03	0.951	0.95	0.963	0.186	0.191	0.187	0.282	0.28	0.283	0.887	0.846	0.868
69.3333	1.013	0.998	1.016	0.965	0.944	0.973	0.184	0.19	0.188	0.282	0.282	0.282	0.888	0.851	0.871
69.5	1.007	0.994	1.012	0.955	0.942	0.973	0.185	0.19	0.188	0.284	0.281	0.285	0.888	0.854	0.873
69.6667	1.011	1	1.014	0.952	0.952	0.966	0.185	0.19	0.187	0.278	0.279	0.284	0.889	0.856	0.872
69.8333	1.011	1.001	1.021	0.953	0.948	0.97	0.187	0.192	0.187	0.284	0.281	0.287	0.895	0.856	0.873
70	1.013	0.979	1.022	0.955	0.945	0.971	0.186	0.191	0.186	0.278	0.279	0.282	0.888	0.855	0.875
70.1667	1.014	1.009	1.023	0.954	0.949	0.965	0.186	0.192	0.189	0.285	0.281	0.286	0.898	0.852	0.88
70.3333	1.022	1.012	1.027	0.955	0.947	0.968	0.185	0.191	0.187	0.283	0.282	0.284	0.898	0.86	0.879
70.5	1.026	1.015	1.027	0.956	0.95	0.968	0.186	0.191	0.188	0.288	0.286	0.289	0.896	0.858	0.882
70.6667	1.025	1.018	1.029	0.957	0.95	0.969	0.185	0.192	0.189	0.281	0.284	0.287	0.896	0.86	0.882
70.8333	1.013	1.008	1.018	0.96	0.939	0.976	0.183	0.19	0.187	0.284	0.285	0.289	0.893	0.859	0.884
71	1.025	1.015	1.026	0.958	0.949	0.969	0.186	0.192	0.189	0.285	0.288	0.291	0.899	0.861	0.885
71.1667	1.018	1.015	1.019	0.953	0.938	0.974	0.185	0.192	0.188	0.289	0.287	0.292	0.902	0.867	0.894
71.3333	1.026	1.018	1.025	0.962	0.947	0.972	0.186	0.192	0.187	0.288	0.286	0.292	0.893	0.864	0.89
71.5	1.01	1.023	1.025	0.968	0.945	0.974	0.185	0.19	0.186	0.291	0.288	0.293	0.896	0.861	0.892
71.6667	1.02	1.016	1.033	0.96	0.963	0.979	0.183	0.189	0.183	0.287	0.287	0.291	0.896	0.866	0.893
71.8333	1.023	1.018	1.028	0.957	0.951	0.971	0.186	0.192	0.188	0.294	0.29	0.294	0.897	0.866	0.893
72	1.026	1.023	1.034	0.961	0.95	0.972	0.185	0.19	0.188	0.292	0.292	0.299	0.902	0.863	0.9
72.1667	1.026	1.008	1.031	0.964	0.95	0.973	0.186	0.191	0.187	0.29	0.294	0.297	0.903	0.865	0.895

## Sheet: ED Fig 1e
Strain	Replicate	Lag Time	log2 lag time
WT	1	52.9	5.7252
WT	2	45.9	5.52042
WT	3	79.9	6.32012
WT	4	58.2	5.86295
WT	5	59.2	5.88753
WT	6	61.2	5.93546
DOX	1	230.9	7.85112
DOX	2	234.9	7.8759
DOX	3	265.9	8.05474
CAM	1	102.9	6.6851
CAM	2	82.9	6.3733
CAM	3	132.9	7.0542
WTV	1	56.9	5.83036
WTV	2	55.9	5.80478
WTV	3	87.9	6.45779
Mrh4	1	94.9	6.56834
Mrh4	2	99.9	6.64241
Mrh4	3	104.9	6.71287
Yme1	1	70.9	6.14771
Yme1	2	77.9	6.28355
Yme1	3	73.9	6.2075
Mas1	1	77.9	6.28355
Mas1	2	73.9	6.2075
Mas1	3	86.9	6.44128
Hsp78	1	89.9	6.49025
Hsp78	2	95.9	6.58346
Hsp78	3	34.9	5.12516
Ssc1	1	inf	n/a
Ssc1	2	inf	n/a
Ssc1	3	inf	n/a
Hsp10	1	2108.2	11.0418
Hsp10	2	3076.2	11.5869
Hsp10	3	2981.2	11.5417
Rrf1	1	1129.2	10.1411
Rrf1	2	1147.2	10.1639
Rrf1	3	1123.2	10.1334
COXIV	1	49.2	5.62059
COXIV	2	45.2	5.49825
COXIV	3	49.2	5.62059
mDHFR	1	70.2	6.1334
mDHFR	2	67.2	6.07039
mDHFR	3	64.2	6.0045
Mrpl34	1	121.2	6.92125
Mrpl34	2	107.2	6.74416
Mrpl34	3	116.2	6.86047

## Sheet: ED Fig 1f
Strain	Replicate	Principal Component 1	Principal Component 2
CAM	1	-13.087	-12.2188
CAM	2	-12.9771	-8.19117
CAM	3	-11.6541	-7.03077
COXIV	1	-25.9648	8.00309
COXIV	2	-19.5886	16.4291
COXIV	3	-29.2009	11.3167
mDHFR	1	-23.7506	8.96794
mDHFR	2	-33.6856	4.04072
mDHFR	3	-27.8691	6.53185
DOX	1	27.9951	-58.5569
DOX	2	30.2471	-59.8512
DOX	3	25.3273	-52.3621
Hsp10	1	68.449	-25.0099
Hsp10	2	67.4059	-14.6631
Hsp10	3	78.5526	5.44826
Hsp78	1	-27.4821	8.27171
Hsp78	2	-14.3046	-9.71863
Hsp78	3	-33.2207	4.13667
Mas1	1	-25.1767	13.9369
Mas1	2	-25.8124	15.9929
Mas1	3	-26.1635	13.1428
Mrh4	1	-21.2728	-3.3715
Mrh4	2	-20.7938	1.03261
Mrh4	3	-22.2871	1.30854
Mrpl34	1	-13.1066	-6.54559
Mrpl34	2	-16.4314	-4.90405
Mrpl34	3	-14.3733	-15.0062
Rrf1	1	55.6852	-71.9948
Rrf1	2	51.1697	-70.5299
Rrf1	3	48.8406	-74.3148
Ssc1	1	101.226	82.3819
Ssc1	2	104.926	82.6461
Ssc1	3	89.3516	83.9856
WT	1	-30.3005	13.1339
WT	2	-33.1181	16.3924
WT	3	-32.9936	12.1933
WT_V	1	-34.6485	8.47519
WT_V	2	-24.504	-0.406944
WT_V	3	-36.8035	25.152
Yme1	1	-33.3139	14.3274
Yme1	2	-32.1436	24.1949
Yme1	3	-33.1479	13.2339

## Sheet: ED Fig 1g
Enrichment FDR	nGenes	Pathway Genes	Fold Enrichment	Pathway	Genes
4.64e-16	11	17	44.6337	Mitochondrial respiratory chain complex iv	COX1 COX2 COX9 YDR119W-A COX4 COX13 COX6 COX12 COX8 COX7 COX5A
1.38e-07	6	14	29.5626	Peroxisomal matrix	PCS60 CTA1 TES1 MLS1 LPX1 DCI1
1.38e-07	6	14	29.5626	Microbody lumen	PCS60 CTA1 TES1 MLS1 LPX1 DCI1
3.59e-18	16	41	26.9188	Respirasome	COX1 COX2 COX9 YDR119W-A SDH4 QCR7 COX4 COX13 QCR10 COX6 QCR8 COX12 COX8 COX7 COX5A RCF2
7.04e-19	16	37	29.8289	Mitochondrial respirasome	COX1 COX2 COX9 YDR119W-A SDH4 QCR7 COX4 COX13 QCR10 COX6 QCR8 COX12 COX8 COX7 COX5A RCF2
6.21e-18	15	35	29.5626	Respiratory chain complex	COX1 COX2 COX9 YDR119W-A SDH4 QCR7 COX4 COX13 QCR10 COX6 QCR8 COX12 COX8 COX7 COX5A
6.21e-18	14	28	34.4897	Cytochrome complex	COX1 COX2 COX9 YDR119W-A QCR7 COX4 COX13 QCR10 COX6 QCR8 COX12 COX8 COX7 COX5A
5e-07	8	41	13.4594	Oxidoreductase complex	SDH4 QCR7 RNR1 QCR10 KGD1 GUT2 QCR8 IDH1
7.04e-19	21	87	16.6502	Inner mitochondrial membrane protein complex	COX1 COX2 COX9 YDR119W-A SDH4 TIM11 ATP17 QCR7 COX4 COX13 QCR10 COX6 QCR8 COX12 ATP14 COX8 ATP18 COX7 COX5A ATP4 ATP20
1.38e-07	11	83	9.14185	Peroxisome	PCS60 CTA1 YEL020C FAA2 AGX1 TES1 FOX2 CAT2 MLS1 LPX1 DCI1
1.38e-07	11	83	9.14185	Microbody	PCS60 CTA1 YEL020C FAA2 AGX1 TES1 FOX2 CAT2 MLS1 LPX1 DCI1
7.08e-14	23	205	7.73915	Mitochondrial protein-containing complex	COX1 COX2 COX9 YDR119W-A SDH4 TIM11 ATP17 QCR7 COX4 COX13 QCR10 COX6 KGD1 QCR8 COX12 ATP14 COX8 ATP18 COX7 IDH1 COX5A ATP4 ATP20
1.79e-17	29	257	7.78367	Mitochondrial inner membrane	COX1 COX2 YAT1 COX9 YDR119W-A SDH4 TIM11 ATP17 QCR7 COX4 COX13 QCR10 COX6 GUT2 COX16 QCR8 SFC1 COX12 ATP14 COX8 CAT2 ATP18 YHM2 COX7 COX5A RCF2 ATP4 ODC1 ATP20
4.81e-17	29	269	7.43644	Organelle inner membrane	COX1 COX2 YAT1 COX9 YDR119W-A SDH4 TIM11 ATP17 QCR7 COX4 COX13 QCR10 COX6 GUT2 COX16 QCR8 SFC1 COX12 ATP14 COX8 CAT2 ATP18 YHM2 COX7 COX5A RCF2 ATP4 ODC1 ATP20
4.46e-16	33	400	5.6908	Mitochondrial membrane	COX1 COX2 YAT1 TSC10 COX9 RKI1 YDR119W-A SDH4 TIM11 ATP17 QCR7 COX4 COX13 QCR10 COX6 GUT2 COX16 QCR8 SFC1 COX12 ATP14 COX8 CAT2 ATP18 YHM2 COX7 COX5A RCF2 COT1 ATP4 ODC1 PDH1 ATP20
5.54e-15	33	439	5.18524	Mitochondrial envelope	COX1 COX2 YAT1 TSC10 COX9 RKI1 YDR119W-A SDH4 TIM11 ATP17 QCR7 COX4 COX13 QCR10 COX6 GUT2 COX16 QCR8 SFC1 COX12 ATP14 COX8 CAT2 ATP18 YHM2 COX7 COX5A RCF2 COT1 ATP4 ODC1 PDH1 ATP20
2.54e-17	55	1159	3.2734	Mitochondrion	COX1 COX2 ACS1 YAT1 ACH1 TSC10 CHA1 ADY2 MCD1 COX9 INH1 GDH2 RKI1 YDR119W-A SDH4 CTA1 TIM11 ATP17 ATO3 QCR7 FAA2 AGX1 COX4 COX13 TNA1 GUT1 QCR10 COX6 KGD1 GUT2 COX16 QCR8 TES1 SFC1 COX12 ATP14 ACO1 COX8 CAT2 ATP18 YHM2 COX7 IDH1 COX5A FPR1 ATO2 RCF2 COT1 ATP4 YPL107W ODC1 CIT3 PDH1 ICL2 ATP20
1.51e-11	33	581	3.91793	Organelle envelope	COX1 COX2 YAT1 TSC10 COX9 RKI1 YDR119W-A SDH4 TIM11 ATP17 QCR7 COX4 COX13 QCR10 COX6 GUT2 COX16 QCR8 SFC1 COX12 ATP14 COX8 CAT2 ATP18 YHM2 COX7 COX5A RCF2 COT1 ATP4 ODC1 PDH1 ATP20
1.51e-11	33	581	3.91793	Envelope	COX1 COX2 YAT1 TSC10 COX9 RKI1 YDR119W-A SDH4 TIM11 ATP17 QCR7 COX4 COX13 QCR10 COX6 GUT2 COX16 QCR8 SFC1 COX12 ATP14 COX8 CAT2 ATP18 YHM2 COX7 COX5A RCF2 COT1 ATP4 ODC1 PDH1 ATP20

## Sheet: ED Fig 1h
Strain	Number of Decreased Mito proteins	Expected Number of Decreased Mito proteins	Enrichment	p-value Fisher Exact
DOX	68	48	1.41667	0.00096
rrf1	127	72	1.76389	1.3e-12
hsp10	196	75	2.61333	5.2e-47

## Sheet: ED Fig 1i
Strain	Number of Decreased Mito proteins	Expected Number of Decreased Mito proteins	Enrichment	p-value Fisher Exact
DOX	82	51	1.60784	4.64e-06
rrf1	265	121	2.19008	2.47e-45
hsp10	269	125	2.152	1.13e-44

## Sheet: ED Fig 1j
Strain	Replicate	Slope (m)
WT	1	277.242
WT	2	258.059
WT	3	284.287
HSP10	1	0.925578
HSP10	2	-3.1735
HSP10	3	-3.62004
OD_HSP10	1	28.4907
OD_HSP10	2	36.7669
OD_HSP10	3	12.2969
RRF1	1	-3.34954
RRF1	2	10.5687
RRF1	3	3.75698
OD_RRF1	1	127.082
OD_RRF1	2	68.4882
OD_RRF1	3	80.7391
DOX	1	84.0627
DOX	2	40.2033
DOX	3	72.341
OD_DOX	1	218.631
OD_DOX	2	128.799
OD_DOX	3	116.058

[truncated: 4 more sheets: ED Fig 1k, ED Fig 1l, ED Fig 1m, ED Fig 1n]
