# Supplementary material for: Triacylglycerol mobilization underpins mitochondrial stress recovery
Source: Nat Cell Biol. 2025 Jan 8;27(2):298–308. doi: 10.1038/s41556-024-01586-6 (PMC11821527; doi:10.1038/s41556-024-01586-6)
Supplement: Supplementary file 11 — Statistical source data. [file 41556_2024_1586_MOESM11_ESM.xlsx]

## Sheet: ED Fig 2a
Identification	LipidClass	log2fc	log10pvalue
Alkanyl-DG O-18:2_16:1	Alkanyl-DG	0.106072	0.240809
Alkanyl-DG O-18:2_18:1	Alkanyl-DG	0.790998	1.82485
Alkanyl-DG O-35:3	Alkanyl-DG	-0.35292	1.1172
Alkanyl-DG O-36:4	Alkanyl-DG	-0.0927914	0.443796
Alkanyl-DG O-36:4	Alkanyl-DG	-0.0927914	0.443796
Alkanyl-DG O-36:4	Alkanyl-DG	0.277349	0.537562
Alkanyl-DG O-36:4	Alkanyl-DG	0.277349	0.537562
CL 14:0_15:0_14:0_14:0	CL	0.327476	0.510396
CL 15:0_15:0_15:1_15:0	CL	1.36305	1.13263
CL 15:0_16:0_15:0_15:0	CL	-0.124084	0.232148
CL 15:0_16:1_15:0_15:0	CL	0.674293	1.75701
CL 18:1_18:0_18:1_18:1	CL	-0.436564	1.02977
CL 18:1_18:1_17:1_18:1	CL	-1.1533	3.30488
CL 60:2	CL	1.05323	1.6628
CL 62:1	CL	1.03425	1.72528
CL 62:2	CL	0.640305	0.903895
CL 63:1	CL	0.25726	0.318759
CL 63:3	CL	0.532292	1.52898
CL 64:2	CL	0.685733	2.81345
CL 64:3	CL	0.110139	0.121226
CL 64:4	CL	0.29069	0.633004
CL 65:2	CL	0.741937	2.97781
CL 65:3	CL	0.40474	1.43952
CL 65:4	CL	-0.250593	0.653494
CL 66:2	CL	0.33789	0.940432
CL 66:3	CL	0.667369	2.55681
CL 66:4	CL	-0.241697	0.210953
CL 67:2	CL	0.16102	0.397718
CL 67:3	CL	0.124524	0.911064
CL 67:4	CL	-0.475246	1.93574
CL 68:2	CL	0.790372	1.10742
CL 68:3	CL	0.171827	0.47395
CL 68:4	CL	0.285991	1.11221
CL 68:5	CL	1.64298	3.48294
CL 69:3	CL	-0.367779	0.890928
CL 69:4	CL	-0.623797	2.04057
CL 70:2	CL	0.491943	0.818488
CL 70:3	CL	0.154581	0.369679
CL 70:4	CL	-0.502765	1.15971
CL 70:5	CL	1.06628	2.31027
CL 71:3	CL	-1.21521	3.6639
CL 72:4	CL	-0.400166	1.75103
Cer[AP] t18:0_24:0	Cer[AP]	-1.41018	2.28589
Cer[AP] t18:0_25:0	Cer[AP]	-1.89679	3.12545
Cer[AP] t18:0_26:1	Cer[AP]	-0.493443	0.52529
Cer[AP] t20:0_26:1	Cer[AP]	0.235553	1.24255
Cer[AP] t38:0	Cer[AP]	-0.954484	1.97855
Cer[AP] t40:0	Cer[AP]	-1.47355	2.10449
Cer[AP] t44:0	Cer[AP]	-0.34293	1.1
Cer[AS] d44:0	Cer[AS]	-0.329418	0.590115
Cer[NS] d18:0_26:0	Cer[NS]	0.142132	0.164427
LysoPC 16:0	LysoPC	-0.238447	0.172673
LysoPC 17:0	LysoPC	-0.657416	0.942793
LysoPC 18:0	LysoPC	0.190336	0.353257
LysoPC 18:0	LysoPC	0.190336	0.353257
LysoPC 18:0	LysoPC	0.18076	0.378826
LysoPC 18:0	LysoPC	0.18076	0.378826
LysoPC 18:1	LysoPC	0.179323	0.358098
LysoPE 16:0	LysoPE	-0.388009	0.54476
LysoPE 18:1	LysoPE	-0.350667	0.662402
LysoPI 18:0	LysoPI	-0.262838	0.576444
MLCL 16:1_16:1_18:1	MLCL	-1.34559	2.29241
MLCL 16:1_18:1_18:1	MLCL	-1.43372	3.44595
MLCL 18:1_18:1_18:0	MLCL	-1.98314	2.67414
MLCL 18:1_18:1_18:1	MLCL	-1.34659	1.90534
MLCL 50:2	MLCL	-0.997244	2.05876
MLCL 52:2	MLCL	-0.909192	1.09293
PA 12:0_16:1	PA	1.94114	3.1106
PA 14:1_16:1	PA	0.503199	0.557635
PA 16:1_16:1	PA	0.874607	1.78821
PA 18:1_18:1	PA	0.6801	1.1286
PA 30:1	PA	1.21398	3.02271
PA 32:1	PA	0.981279	0.994255
PA 35:1	PA	0.152827	0.272337
PC 12:0_16:1	PC	0.858611	2.22277
PC 14:1_14:1	PC	1.299	1.79979
PC 14:1_16:1	PC	0.232463	0.946005
PC 15:1_16:1	PC	-0.121749	0.69945
PC 16:1_16:1	PC	0.418869	1.09145
PC 16:1_18:1	PC	0.476011	1.88875
PC 17:1_18:1	PC	0.1164	0.242017
PC 18:1_18:0	PC	0.658609	1.59162
PC 18:1_18:1	PC	0.160305	0.4711
PC 18:1_19:0	PC	-1.28836	2.19764
PC 18:1_20:1	PC	0.317279	1.27908
PC 24:0	PC	0.882564	1.00971
PC 25:1	PC	0.82346	1.63255
PC 26:0	PC	1.4513	1.59924
PC 26:1	PC	0.952743	2.24463
PC 27:0	PC	2.31258	2.90068
PC 27:1	PC	1.47039	2.72727
PC 28:0	PC	0.904197	1.8719
PC 29:0	PC	0.792921	1.42185
PC 29:1	PC	0.703903	2.13783
PC 29:2	PC	0.156666	0.320164
PC 30:0	PC	0.411727	1.35809
PC 30:1	PC	0.504252	1.61383
PC 31:0	PC	0.933208	1.95257
PC 31:1	PC	0.377725	0.953809
PC 32:0	PC	0.309123	0.443212
PC 32:1	PC	0.123737	0.284734
PC 32:1	PC	0.123737	0.284734
PC 32:1	PC	0.123817	0.644457
PC 32:1	PC	0.123817	0.644457
PC 32:2	PC	0.104599	0.182769
PC 33:1	PC	0.338275	1.41531
PC 33:2	PC	0.248438	0.699288
PC 34:0	PC	1.52067	2.13002
PC 34:1	PC	0.420354	1.64385
PC 34:1	PC	0.420354	1.64385
PC 34:1	PC	0.11252	0.104881
PC 34:1	PC	0.11252	0.104881
PC 35:1	PC	1.66361	1.89224
PC 35:1	PC	1.66361	1.89224
PC 35:1	PC	1.66361	1.89224
PC 35:1	PC	-0.73136	1.22393
PC 35:1	PC	-0.73136	1.22393
PC 35:1	PC	-0.73136	1.22393
PC 35:1	PC	0.717306	2.01009
PC 35:1	PC	0.717306	2.01009
PC 35:1	PC	0.717306	2.01009
PC 37:2	PC	-0.288319	0.7342
PC 38:1	PC	-1.16496	2.235
PC 40:1	PC	-1.27237	1.97927
PC 42:2	PC	1.00912	1.95604
PC[OH] OH-18:0_16:1	PC[OH]	-0.262655	0.238248
PC[OH] OH-32:1	PC[OH]	-0.827362	1.08497
PC[OH] OH-32:1	PC[OH]	-0.827362	1.08497
PC[OH] OH-32:1	PC[OH]	-0.431349	0.386929
PC[OH] OH-32:1	PC[OH]	-0.431349	0.386929
PC[OH] OH-34:1	PC[OH]	0.175041	0.316411
PC[OH] OH-34:2	PC[OH]	-0.0201355	0.0563628
PC[OH] OH-36:1	PC[OH]	-0.827732	0.573207
PE 10:0_16:1	PE	-0.00284731	0.00359722
PE 12:0_16:1	PE	-0.390099	0.562745
PE 15:0_15:0	PE	0.391653	0.504572
PE 16:0_18:1	PE	-0.0337756	0.0777989
PE 16:1_16:1	PE	0.229216	1.15298
PE 16:1_18:1	PE	0.223832	0.298785
PE 17:1_18:1	PE	-0.673937	2.26184
PE 18:1_18:0	PE	-0.0802464	0.533798
PE 18:1_18:1	PE	-0.287875	1.14533
PE 26:0	PE	0.0148838	0.0115301
PE 28:0	PE	-0.687667	1.01172
PE 29:0	PE	0.687187	1.22856
PE 30:1	PE	-0.479538	1.53965
PE 30:1	PE	-0.479538	1.53965
PE 30:1	PE	-0.499446	0.818942
PE 30:1	PE	-0.499446	0.818942
PE 30:2	PE	-0.545914	1.12451
PE 31:0	PE	0.0694331	0.0628563
PE 31:2	PE	-0.480958	2.33848
PE 32:0	PE	0.276293	0.19094
PE 32:1	PE	0.0431619	0.0633617
PE 33:1	PE	-0.0417696	0.112622
PE 33:2	PE	-0.831921	2.01905
PE 34:5	PE	0.548391	0.994623
PE 35:1	PE	-0.52487	2.39171
PE 35:4	PE	-0.22635	0.779628
PE 35:5	PE	-0.805672	1.49983
PE 36:4	PE	0.112093	0.121838
PE 36:5	PE	0.275184	0.417542
PE 37:5	PE	-0.681074	1.92094
PE 38:2	PE	-0.498562	2.14237
PE 38:5	PE	0.0763503	0.15325
PE-NMe 10:0_15:0	PE-NMe	1.8193	1.41969
PE-NMe 11:0_15:0	PE-NMe	0.760341	1.67796
PE-NMe 12:0_15:0	PE-NMe	0.551566	0.598438
PE-NMe 15:0_15:0	PE-NMe	0.0752216	0.0515293
PE-NMe 15:0_17:0	PE-NMe	0.971083	1.20754
PE-NMe 16:1_16:1	PE-NMe	1.07584	1.55506
PE-NMe 16:1_18:1	PE-NMe	1.22058	2.15945
PE-NMe 29:0	PE-NMe	1.10531	0.940681
PE-NMe 29:1	PE-NMe	0.990004	1.82606
PE-NMe 29:1	PE-NMe	0.990004	1.82606
PE-NMe 29:1	PE-NMe	1.61284	1.41159
PE-NMe 29:1	PE-NMe	1.61284	1.41159
PE-NMe 30:0	PE-NMe	0.308487	1.04254
PE-NMe 30:1	PE-NMe	0.811496	1.07282
PE-NMe 32:1	PE-NMe	1.86045	3.06039
PE-NMe 36:2	PE-NMe	-0.757392	2.5072
PE-NMe2 16:1_16:1	PE-NMe2	1.27797	2.8868
PE-NMe2 18:1_18:1	PE-NMe2	0.707253	1.19768
PE-NMe2 18:1_18:1	PE-NMe2	0.707253	1.19768
PE-NMe2 18:1_18:1	PE-NMe2	0.742965	1.42094
PE-NMe2 18:1_18:1	PE-NMe2	0.742965	1.42094
PE-NMe2 28:0	PE-NMe2	-1.021	1.47378
PE-NMe2 28:1	PE-NMe2	1.2951	3.13873
PE-NMe2 30:0	PE-NMe2	0.359473	0.465018
PE-NMe2 30:1	PE-NMe2	-0.022511	0.0338421
PE-NMe2 30:2	PE-NMe2	1.11243	1.69685
PE-NMe2 31:2	PE-NMe2	1.31671	1.83396
PE-NMe2 32:0	PE-NMe2	-0.30445	0.161824
PE-NMe2 32:1	PE-NMe2	1.78755	2.0787
PE-NMe2 33:2	PE-NMe2	-0.122788	0.217644
PE-NMe2 34:1	PE-NMe2	1.72642	2.34373
PE-NMe2 34:2	PE-NMe2	1.19009	2.42855
PE-NMe2 36:1	PE-NMe2	1.83082	2.77134
PE[OH] OH-32:1	PE[OH]	-1.46416	1.05382
PG 14:0_15:0	PG	0.686429	1.45878
PG 15:0_15:0	PG	0.898649	1.58968
PG 15:0_16:0	PG	0.700721	0.997864
PG 15:0_16:1	PG	1.77719	2.28354
PG 16:0_18:1	PG	0.31432	0.462349
PG 16:1_18:1	PG	0.091003	0.0572795
PG 30:1	PG	0.188775	0.347996
PG 32:1	PG	0.193635	0.385102
PI 10:0_16:0	PI	1.24317	2.2723
PI 14:1_16:1	PI	0.188443	0.791272
PI 15:1_16:1	PI	0.658957	1.28879
PI 16:1_16:1	PI	0.508091	1.64345
PI 16:1_18:1	PI	0.583087	0.725943
PI 18:1_18:0	PI	0.756724	1.22885
PI 18:1_18:0	PI	0.756724	1.22885
PI 18:1_18:0	PI	0.225181	1.04774
PI 18:1_18:0	PI	0.225181	1.04774
PI 18:1_18:1	PI	-0.0467135	0.0423847
PI 18:1_18:1	PI	-0.0467135	0.0423847
PI 18:1_18:1	PI	0.25395	0.956926
PI 18:1_18:1	PI	0.25395	0.956926
PI 18:1_19:0	PI	-0.983075	2.73035
PI 28:0	PI	1.32522	1.29858
PI 28:1	PI	0.300151	0.645912
PI 29:0	PI	0.750278	1.19653
PI 30:0	PI	-0.0206645	0.0117061
PI 30:0	PI	-0.0206645	0.0117061
PI 30:0	PI	1.01466	1.72345
PI 30:0	PI	1.01466	1.72345
PI 30:1	PI	0.305671	0.440396
PI 31:1	PI	0.881642	2.50407
PI 32:0	PI	1.01924	0.882684
PI 32:1	PI	0.34119	0.805661
PI 32:1	PI	0.34119	0.805661
PI 32:1	PI	0.460584	1.37303
PI 32:1	PI	0.460584	1.37303
PI 33:1	PI	-0.108086	0.169695
PI 33:1	PI	-0.108086	0.169695
PI 33:1	PI	0.238249	0.635046
PI 33:1	PI	0.238249	0.635046
PI 33:2	PI	-0.23167	0.630197
PI 34:1	PI	0.461592	0.361692
PI 34:1	PI	0.461592	0.361692
PI 34:1	PI	0.457541	1.00266
PI 34:1	PI	0.457541	1.00266
PI 35:1	PI	-0.128808	0.278903
PI 35:1	PI	-0.128808	0.278903
PI 35:1	PI	-0.352129	1.54425
PI 35:1	PI	-0.352129	1.54425
PS 14:0_16:1	PS	-1.09358	1.07101
PS 15:1_16:1	PS	-0.363027	0.995943
PS 16:0_18:1	PS	0.54462	1.25602
PS 16:0_18:1	PS	0.54462	1.25602
PS 16:0_18:1	PS	0.898064	0.473926
PS 16:0_18:1	PS	0.898064	0.473926
PS 16:1_16:1	PS	0.106438	0.278433
PS 16:1_18:1	PS	0.312262	0.941057
PS 16:1_18:1	PS	0.312262	0.941057
PS 16:1_18:1	PS	0.50948	2.08857
PS 16:1_18:1	PS	0.50948	2.08857
PS 18:1_18:1	PS	-0.487696	1.11271
PS 18:1_18:1	PS	-0.487696	1.11271
PS 18:1_18:1	PS	-1.01178	1.70837
PS 18:1_18:1	PS	-1.01178	1.70837
PS 31:1	PS	0.382483	0.839353
PS 32:1	PS	-0.21098	0.22718
PS 33:1	PS	0.284868	0.404789
PS 33:2	PS	1.36969	0.564854
PS 36:1	PS	0.642413	0.84921
SM d34:0	SM	-0.131985	0.402842
SM d36:0	SM	0.0430059	0.100716
SM d38:1	SM	-2.24897	1.67664
TG 10:0_15:0_16:1	TG	-2.36797	3.24897
TG 10:0_16:1_16:1	TG	-2.75749	3.34823
TG 15:1_16:1_16:1	TG	-2.64682	2.52809
TG 16:1_16:1_18:1	TG	-2.0451	2.80182
TG 16:1_16:1_18:2	TG	-1.69006	2.24658
TG 16:1_16:1_18:3	TG	0.222545	0.377884
TG 16:1_16:1_20:4	TG	-0.156678	0.126845
TG 16:1_18:2_18:1	TG	-0.688933	1.21027
TG 17:1_18:1_26:1	TG	-1.61882	1.92701
TG 18:2_18:1_18:1	TG	-1.60932	2.3521
TG 18:2_18:2_18:1	TG	0.327772	0.507516
TG 40:0	TG	-2.41637	2.4398
TG 40:1	TG	-2.78529	3.10223
TG 42:0	TG	-2.45515	2.75032
TG 42:1	TG	-2.57414	3.89143
TG 43:0	TG	-2.52222	2.71981
TG 43:1	TG	-2.71346	2.75126
TG 43:2	TG	-3.06992	4.00575
TG 44:0	TG	-2.30402	2.39155
TG 44:1	TG	-2.71702	5.33961
TG 44:2	TG	-2.86168	3.4686
TG 45:0	TG	-2.45001	3.02293
TG 45:1	TG	-3.1	3.81123
TG 45:2	TG	-3.46396	2.931
TG 45:3	TG	-2.28759	3.21029
TG 46:0	TG	-2.79002	3.01647
TG 46:1	TG	-2.73724	3.60253
TG 46:2	TG	-3.06434	4.6949
TG 46:3	TG	-2.56554	4.06536
TG 47:0	TG	-2.58465	3.39168
TG 47:1	TG	-3.02268	3.707
TG 47:2	TG	-3.28528	3.2862
TG 48:0	TG	-2.9052	2.93272
TG 48:1	TG	-3.32881	2.53887
TG 48:2	TG	-2.36319	3.05739
TG 48:3	TG	-2.49146	3.56918
TG 49:0	TG	-2.74752	3.69465
TG 49:1	TG	-3.37648	3.68341
TG 49:2	TG	-1.25307	0.882778
TG 49:2	TG	-1.25307	0.882778
TG 49:2	TG	-3.2815	4.00717
TG 49:2	TG	-3.2815	4.00717
TG 49:3	TG	-2.89602	4.29746
TG 50:0	TG	-2.44709	3.18791
TG 50:1	TG	-2.90364	2.76484
TG 50:2	TG	-2.67225	3.81417
TG 51:0	TG	-1.65993	1.73647
TG 51:1	TG	-3.66008	3.11859
TG 51:2	TG	-3.78388	4.39849
TG 51:3	TG	-3.20998	3.98064
TG 52:0	TG	-1.16708	1.77444
TG 52:1	TG	-3.14441	3.83195
TG 52:2	TG	-3.08765	3.37382
TG 52:3	TG	-2.28821	5.38782
TG 52:4	TG	-0.973244	0.990884
TG 53:0	TG	-1.10919	2.55882
TG 53:1	TG	-4.00361	3.20641
TG 53:2	TG	-4.26781	4.08582
TG 53:3	TG	-3.6454	3.96646
TG 54:0	TG	-0.717634	0.909103
TG 54:1	TG	-3.17686	3.58669
TG 54:2	TG	-3.17698	3.81282
TG 54:3	TG	-2.94515	3.76243
TG 55:0	TG	-1.46423	1.65621
TG 55:1	TG	-3.04279	3.59902
TG 55:2	TG	-5.02523	5.46814
TG 55:3	TG	-3.91282	2.41999
TG 56:0	TG	-1.28082	1.25609
TG 56:1	TG	-3.01817	3.68965
TG 56:2	TG	-3.43919	4.38991
TG 56:3	TG	-3.09459	5.52664
TG 57:1	TG	-2.60394	3.48199
TG 57:2	TG	-2.37696	3.77532
TG 58:1	TG	-2.05957	2.55928
TG 58:2	TG	-1.69078	3.28398
TG 58:3	TG	-1.32982	2.98209
TG 59:2	TG	-2.12369	3.8887
TG 60:2	TG	-1.29223	2.18627
TG 60:3	TG	-0.855392	1.82714

## Sheet: ED Fig 2b
Identification	LipidClass	log2fc	log10pvalue
Alkanyl-DG O-18:2_16:1	Alkanyl-DG	-0.576009	2.02414
Alkanyl-DG O-18:2_18:1	Alkanyl-DG	-0.629645	2.19003
Alkanyl-DG O-35:3	Alkanyl-DG	-1.40429	2.83069
Alkanyl-DG O-36:4	Alkanyl-DG	-0.46649	1.98571
Alkanyl-DG O-36:4	Alkanyl-DG	-0.46649	1.98571
Alkanyl-DG O-36:4	Alkanyl-DG	-0.368742	0.687232
Alkanyl-DG O-36:4	Alkanyl-DG	-0.368742	0.687232
CL 14:0_15:0_14:0_14:0	CL	2.88955	2.40887
CL 15:0_15:0_15:1_15:0	CL	1.29586	0.802329
CL 15:0_16:0_15:0_15:0	CL	6.39925	4.37173
CL 15:0_16:1_15:0_15:0	CL	3.8414	3.73864
CL 18:1_18:0_18:1_18:1	CL	-2.10367	3.55504
CL 18:1_18:1_17:1_18:1	CL	-2.10958	3.91811
CL 60:2	CL	0.498928	0.924456
CL 62:1	CL	5.12634	3.75937
CL 62:2	CL	-0.156529	0.163129
CL 63:1	CL	-0.280791	0.519487
CL 63:3	CL	-0.181741	1.04606
CL 64:2	CL	-0.182625	0.510292
CL 64:3	CL	-0.718788	0.932849
CL 64:4	CL	-0.244054	0.574665
CL 65:2	CL	-0.366164	1.43167
CL 65:3	CL	-0.434268	1.49345
CL 65:4	CL	-0.889327	2.97922
CL 66:2	CL	-0.656952	1.80216
CL 66:3	CL	-0.364773	0.991233
CL 66:4	CL	-0.820037	1.21491
CL 67:2	CL	-1.45861	3.07721
CL 67:3	CL	-1.00112	3.66767
CL 67:4	CL	-1.15028	3.97855
CL 68:2	CL	-1.12232	1.84137
CL 68:3	CL	-0.858764	1.95446
CL 68:4	CL	-0.619599	1.96684
CL 68:5	CL	0.890522	2.41065
CL 69:3	CL	-1.48694	3.70457
CL 69:4	CL	-1.53635	4.1187
CL 70:2	CL	-1.65369	2.40596
CL 70:3	CL	-1.29757	2.30993
CL 70:4	CL	-1.13994	2.60447
CL 70:5	CL	0.63515	1.89768
CL 71:3	CL	-3.49727	2.95357
CL 72:4	CL	-1.46954	2.45492
Cer[AP] t18:0_24:0	Cer[AP]	-1.19606	2.18018
Cer[AP] t18:0_25:0	Cer[AP]	-2.08003	3.08223
Cer[AP] t18:0_26:1	Cer[AP]	-0.394561	1.34909
Cer[AP] t20:0_26:1	Cer[AP]	-0.0475785	0.137274
Cer[AP] t38:0	Cer[AP]	-1.32893	3.69159
Cer[AP] t40:0	Cer[AP]	-1.51343	2.4378
Cer[AP] t44:0	Cer[AP]	-0.719059	2.09922
Cer[AS] d44:0	Cer[AS]	-0.154755	0.276605
Cer[NS] d18:0_26:0	Cer[NS]	-0.618274	0.89914
LysoPC 16:0	LysoPC	-0.103639	0.0595428
LysoPC 17:0	LysoPC	-0.794423	0.425745
LysoPC 18:0	LysoPC	0.0236277	0.0599293
LysoPC 18:0	LysoPC	0.0236277	0.0599293
LysoPC 18:0	LysoPC	0.245444	1.11794
LysoPC 18:0	LysoPC	0.245444	1.11794
LysoPC 18:1	LysoPC	0.355924	0.93439
LysoPE 16:0	LysoPE	-0.208038	0.275309
LysoPE 18:1	LysoPE	-0.538865	1.10368
LysoPI 18:0	LysoPI	-0.186105	0.357489
MLCL 16:1_16:1_18:1	MLCL	-3.01965	3.69335
MLCL 16:1_18:1_18:1	MLCL	-3.30084	4.16439
MLCL 18:1_18:1_18:0	MLCL	-5.75566	4.74516
MLCL 18:1_18:1_18:1	MLCL	-3.64378	3.48045
MLCL 50:2	MLCL	-2.35665	3.43964
MLCL 52:2	MLCL	-3.86757	3.16429
PA 12:0_16:1	PA	1.62079	2.6478
PA 14:1_16:1	PA	0.646422	0.477694
PA 16:1_16:1	PA	0.686394	1.14758
PA 18:1_18:1	PA	0.712997	1.07429
PA 30:1	PA	0.695713	1.57887
PA 32:1	PA	0.512672	0.437642
PA 35:1	PA	-0.0577918	0.0754244
PC 12:0_16:1	PC	0.692237	1.45084
PC 14:1_14:1	PC	1.8514	3.07657
PC 14:1_16:1	PC	0.0995927	0.141205
PC 15:1_16:1	PC	-0.474625	1.31549
PC 16:1_16:1	PC	0.501062	1.30686
PC 16:1_18:1	PC	0.101714	0.397416
PC 17:1_18:1	PC	-0.318855	0.942019
PC 18:1_18:0	PC	0.0236001	0.0429757
PC 18:1_18:1	PC	-0.503495	3.19099
PC 18:1_19:0	PC	-2.4877	3.35279
PC 18:1_20:1	PC	0.119308	0.403042
PC 24:0	PC	0.842019	2.2923
PC 25:1	PC	0.767604	2.53536
PC 26:0	PC	1.48124	1.93671
PC 26:1	PC	1.08338	2.1807
PC 27:0	PC	2.26619	2.61475
PC 27:1	PC	1.8885	3.40712
PC 28:0	PC	1.29746	3.39408
PC 29:0	PC	0.697401	0.978732
PC 29:1	PC	0.38881	1.0853
PC 29:2	PC	0.545154	1.52978
PC 30:0	PC	0.377111	1.10053
PC 30:1	PC	0.0741234	0.0543589
PC 31:0	PC	0.54039	1.59353
PC 31:1	PC	-0.0159239	0.0320783
PC 32:0	PC	-0.0190511	0.0474542
PC 32:1	PC	-0.0967679	0.359185
PC 32:1	PC	-0.0967679	0.359185
PC 32:1	PC	0.440329	1.20944
PC 32:1	PC	0.440329	1.20944
PC 32:2	PC	0.144286	0.289895
PC 33:1	PC	-0.131655	0.354076
PC 33:2	PC	-0.106272	0.214428
PC 34:0	PC	0.673863	1.25637
PC 34:1	PC	0.0715284	0.201626
PC 34:1	PC	0.0715284	0.201626
PC 34:1	PC	0.27713	0.30826
PC 34:1	PC	0.27713	0.30826
PC 35:1	PC	2.38604	2.39697
PC 35:1	PC	2.38604	2.39697
PC 35:1	PC	2.38604	2.39697
PC 35:1	PC	-0.570562	1.12194
PC 35:1	PC	-0.570562	1.12194
PC 35:1	PC	-0.570562	1.12194
PC 35:1	PC	0.290032	1.00251
PC 35:1	PC	0.290032	1.00251
PC 35:1	PC	0.290032	1.00251
PC 37:2	PC	-0.368767	0.507027
PC 38:1	PC	-1.48301	2.45588
PC 40:1	PC	-1.35747	2.16336
PC 42:2	PC	2.40564	3.32431
PC[OH] OH-18:0_16:1	PC[OH]	-2.72294	4.52604
PC[OH] OH-32:1	PC[OH]	-2.38804	4.35831
PC[OH] OH-32:1	PC[OH]	-2.38804	4.35831
PC[OH] OH-32:1	PC[OH]	-1.30955	1.39306
PC[OH] OH-32:1	PC[OH]	-1.30955	1.39306
PC[OH] OH-34:1	PC[OH]	-0.827112	1.64856
PC[OH] OH-34:2	PC[OH]	-0.283232	0.523139
PC[OH] OH-36:1	PC[OH]	-2.75418	2.73975
PE 10:0_16:1	PE	-0.885568	1.48895
PE 12:0_16:1	PE	-0.567282	1.46081
PE 15:0_15:0	PE	11.7039	5.8878
PE 16:0_18:1	PE	-0.396092	1.03319
PE 16:1_16:1	PE	0.310652	1.36866
PE 16:1_18:1	PE	-0.142274	0.113752
PE 17:1_18:1	PE	-0.740414	2.67987
PE 18:1_18:0	PE	-0.261822	2.33197
PE 18:1_18:1	PE	-0.685738	2.1087
PE 26:0	PE	-0.540733	0.576228
PE 28:0	PE	-0.797612	1.29452
PE 29:0	PE	4.11917	4.28757
PE 30:1	PE	-0.254671	0.651244
PE 30:1	PE	-0.254671	0.651244
PE 30:1	PE	0.537293	1.42347
PE 30:1	PE	0.537293	1.42347
PE 30:2	PE	-0.620745	1.28597
PE 31:0	PE	5.13665	3.58649
PE 31:2	PE	-0.666995	1.98722
PE 32:0	PE	4.96959	3.83998
PE 32:1	PE	-0.0612376	0.0884879
PE 33:1	PE	-0.823175	1.84122
PE 33:2	PE	-1.26592	2.61429
PE 34:5	PE	0.551582	0.937165
PE 35:1	PE	-0.941801	2.60453
PE 35:4	PE	-0.812251	1.63859
PE 35:5	PE	-1.79592	2.56429
PE 36:4	PE	0.374538	1.40867
PE 36:5	PE	0.422226	0.615876
PE 37:5	PE	-1.39255	2.79217
PE 38:2	PE	-0.524332	1.5287
PE 38:5	PE	-0.168895	0.441431
PE-NMe 10:0_15:0	PE-NMe	7.20919	4.71552
PE-NMe 11:0_15:0	PE-NMe	3.94341	4.17587
PE-NMe 12:0_15:0	PE-NMe	7.61915	4.75419
PE-NMe 15:0_15:0	PE-NMe	13.831	5.14717
PE-NMe 15:0_17:0	PE-NMe	10.0395	4.69028
PE-NMe 16:1_16:1	PE-NMe	1.02162	1.28714
PE-NMe 16:1_18:1	PE-NMe	1.13508	1.96855
PE-NMe 29:0	PE-NMe	8.6361	4.72717
PE-NMe 29:1	PE-NMe	1.55222	2.66379
PE-NMe 29:1	PE-NMe	1.55222	2.66379
PE-NMe 29:1	PE-NMe	6.21489	3.33117
PE-NMe 29:1	PE-NMe	6.21489	3.33117
PE-NMe 30:0	PE-NMe	3.79322	3.7342
PE-NMe 30:1	PE-NMe	5.24871	3.40316
PE-NMe 32:1	PE-NMe	7.45568	4.90466
PE-NMe 36:2	PE-NMe	-1.32719	1.51389
PE-NMe2 16:1_16:1	PE-NMe2	1.77483	3.85735
PE-NMe2 18:1_18:1	PE-NMe2	-0.104758	0.143876
PE-NMe2 18:1_18:1	PE-NMe2	-0.104758	0.143876
PE-NMe2 18:1_18:1	PE-NMe2	0.899035	1.81884
PE-NMe2 18:1_18:1	PE-NMe2	0.899035	1.81884
PE-NMe2 28:0	PE-NMe2	0.227663	0.344799
PE-NMe2 28:1	PE-NMe2	0.226724	0.158606
PE-NMe2 30:0	PE-NMe2	9.78377	5.2461
PE-NMe2 30:1	PE-NMe2	-1.13252	1.49623
PE-NMe2 30:2	PE-NMe2	2.25845	2.93696
PE-NMe2 31:2	PE-NMe2	1.37637	1.26237
PE-NMe2 32:0	PE-NMe2	0.949633	0.5816
PE-NMe2 32:1	PE-NMe2	2.12617	2.12023
PE-NMe2 33:2	PE-NMe2	0.852912	2.06701
PE-NMe2 34:1	PE-NMe2	2.08879	2.69894
PE-NMe2 34:2	PE-NMe2	1.57969	2.91305
PE-NMe2 36:1	PE-NMe2	1.85949	2.89202
PE[OH] OH-32:1	PE[OH]	-1.19658	0.895301
PG 14:0_15:0	PG	10.0267	5.86761
PG 15:0_15:0	PG	12.2548	6.06349
PG 15:0_16:0	PG	9.93677	4.82999
PG 15:0_16:1	PG	8.89628	4.79293
PG 16:0_18:1	PG	-1.26814	1.2372
PG 16:1_18:1	PG	-0.188559	0.310934
PG 30:1	PG	3.44476	4.33621
PG 32:1	PG	1.41486	2.10675
PI 10:0_16:0	PI	1.44645	2.79686
PI 14:1_16:1	PI	1.08907	3.0811
PI 15:1_16:1	PI	0.894556	1.84428
PI 16:1_16:1	PI	0.607497	1.4743
PI 16:1_18:1	PI	0.47096	0.551701
PI 18:1_18:0	PI	-0.222848	0.373371
PI 18:1_18:0	PI	-0.222848	0.373371
PI 18:1_18:0	PI	-0.271054	1.1046
PI 18:1_18:0	PI	-0.271054	1.1046
PI 18:1_18:1	PI	-0.571642	0.702606
PI 18:1_18:1	PI	-0.571642	0.702606
PI 18:1_18:1	PI	-0.351321	1.6021
PI 18:1_18:1	PI	-0.351321	1.6021
PI 18:1_19:0	PI	2.50985	2.81826
PI 28:0	PI	1.06703	1.47934
PI 28:1	PI	0.570788	1.1632
PI 29:0	PI	0.547487	0.658958
PI 30:0	PI	-0.226527	0.139358
PI 30:0	PI	-0.226527	0.139358
PI 30:0	PI	-0.309797	0.599272
PI 30:0	PI	-0.309797	0.599272
PI 30:1	PI	0.465353	0.630765
PI 31:1	PI	0.70416	1.99016
PI 32:0	PI	0.916034	0.832873
PI 32:1	PI	-1.85434	0.9887
PI 32:1	PI	-1.85434	0.9887
PI 32:1	PI	0.384925	0.639621
PI 32:1	PI	0.384925	0.639621
PI 33:1	PI	-0.218223	0.252738
PI 33:1	PI	-0.218223	0.252738
PI 33:1	PI	0.0186509	0.0601327
PI 33:1	PI	0.0186509	0.0601327
PI 33:2	PI	-0.0505159	0.0888655
PI 34:1	PI	0.00717298	0.00458723
PI 34:1	PI	0.00717298	0.00458723
PI 34:1	PI	0.156099	0.517057
PI 34:1	PI	0.156099	0.517057
PI 35:1	PI	-1.50311	2.48979
PI 35:1	PI	-1.50311	2.48979
PI 35:1	PI	-1.39536	2.72944
PI 35:1	PI	-1.39536	2.72944
PS 14:0_16:1	PS	-0.732501	0.848535
PS 15:1_16:1	PS	-0.0746931	0.160061
PS 16:0_18:1	PS	0.33037	0.817391
PS 16:0_18:1	PS	0.33037	0.817391
PS 16:0_18:1	PS	1.41332	0.873563
PS 16:0_18:1	PS	1.41332	0.873563
PS 16:1_16:1	PS	0.0926604	0.269561
PS 16:1_18:1	PS	0.0485613	0.14224
PS 16:1_18:1	PS	0.0485613	0.14224
PS 16:1_18:1	PS	0.404031	1.34401
PS 16:1_18:1	PS	0.404031	1.34401
PS 18:1_18:1	PS	-1.21374	1.83156
PS 18:1_18:1	PS	-1.21374	1.83156
PS 18:1_18:1	PS	0.204236	0.0744303
PS 18:1_18:1	PS	0.204236	0.0744303
PS 31:1	PS	-0.368062	0.582853
PS 32:1	PS	0.138264	0.205816
PS 33:1	PS	0.143403	0.188775
PS 33:2	PS	2.04192	3.36322
PS 36:1	PS	0.369713	0.430704
SM d34:0	SM	-0.233145	0.941062
SM d36:0	SM	-0.466713	1.34596
SM d38:1	SM	-2.2104	2.38722
TG 10:0_15:0_16:1	TG	-1.79314	2.88936
TG 10:0_16:1_16:1	TG	-1.88039	2.70031
TG 15:1_16:1_16:1	TG	-2.26139	3.64039
TG 16:1_16:1_18:1	TG	-1.29023	2.0114
TG 16:1_16:1_18:2	TG	-0.841456	1.64215
TG 16:1_16:1_18:3	TG	1.67839	2.7301
TG 16:1_16:1_20:4	TG	1.31865	2.95081
TG 16:1_18:2_18:1	TG	0.417659	0.512453
TG 17:1_18:1_26:1	TG	-1.65258	3.55846
TG 18:2_18:1_18:1	TG	-1.48147	1.59264
TG 18:2_18:2_18:1	TG	0.686729	1.06166
TG 40:0	TG	-1.72541	2.05986
TG 40:1	TG	-1.94532	2.78296
TG 42:0	TG	-2.16272	4.70438
TG 42:1	TG	-1.80673	3.6268
TG 43:0	TG	-2.78087	3.28628
TG 43:1	TG	-2.29478	2.7656
TG 43:2	TG	-2.42008	4.7943
TG 44:0	TG	-2.24162	3.83787
TG 44:1	TG	-2.42423	5.03808
TG 44:2	TG	-1.97283	3.47861
TG 45:0	TG	-2.6564	3.94588
TG 45:1	TG	-2.94644	3.43019
TG 45:2	TG	-3.03198	4.04996
TG 45:3	TG	-2.00273	3.14907
TG 46:0	TG	-3.24686	4.18947
TG 46:1	TG	-2.27174	4.60229
TG 46:2	TG	-2.3153	3.68974
TG 46:3	TG	-1.53171	3.40663
TG 47:0	TG	-2.99981	4.17812
TG 47:1	TG	-3.2842	4.47343
TG 47:2	TG	-2.84582	3.52538
TG 48:0	TG	-3.52289	3.89866
TG 48:1	TG	-3.22937	3.74607
TG 48:2	TG	-1.88797	2.82682
TG 48:3	TG	-1.71786	3.32176
TG 49:0	TG	-2.5437	4.03614
TG 49:1	TG	-3.96988	4.21501
TG 49:2	TG	1.9303	2.62987
TG 49:2	TG	1.9303	2.62987
TG 49:2	TG	-3.16671	4.63244
TG 49:2	TG	-3.16671	4.63244
TG 49:3	TG	-2.33115	3.93989
TG 50:0	TG	-2.87259	3.8792
TG 50:1	TG	-3.40673	3.47861
TG 50:2	TG	-2.75729	3.87527
TG 51:0	TG	-1.4237	3.08323
TG 51:1	TG	-4.48126	3.98579
TG 51:2	TG	-4.04829	4.26728
TG 51:3	TG	-2.66314	5.17286
TG 52:0	TG	-1.3933	3.65272
TG 52:1	TG	-3.90994	4.7283
TG 52:2	TG	-3.35716	4.08385
TG 52:3	TG	-1.94121	4.9971
TG 52:4	TG	0.118097	0.12639
TG 53:0	TG	-1.00257	4.28153
TG 53:1	TG	-4.35314	4.80332
TG 53:2	TG	-4.81368	4.49427
TG 53:3	TG	-3.5057	4.06292
TG 54:0	TG	-1.42707	1.78291
TG 54:1	TG	-4.06772	4.66741
TG 54:2	TG	-3.70426	4.46668
TG 54:3	TG	-2.97315	3.82289
TG 55:0	TG	-1.29157	2.58477
TG 55:1	TG	-2.76887	4.53977
TG 55:2	TG	-5.03425	5.73906
TG 55:3	TG	-3.40346	2.74454
TG 56:0	TG	-1.22389	2.80477
TG 56:1	TG	-3.18667	4.66402
TG 56:2	TG	-3.87133	5.20726
TG 56:3	TG	-2.90384	6.80113
TG 57:1	TG	-2.43465	4.62129
TG 57:2	TG	-2.23364	3.9735
TG 58:1	TG	-2.4905	4.11167
TG 58:2	TG	-1.79564	3.72899
TG 58:3	TG	-0.478082	1.59835
TG 59:2	TG	-1.66207	3.41897
TG 60:2	TG	-1.58944	3.09292
TG 60:3	TG	-0.289759	0.948069

## Sheet: ED Fig 2c
Identification	LipidClass	log2fc	log10pvalue
Alkanyl-DG O-18:2_16:1	Alkanyl-DG	-0.722724	1.8506
Alkanyl-DG O-18:2_18:1	Alkanyl-DG	-1.11008	3.08476
Alkanyl-DG O-35:3	Alkanyl-DG	-2.42968	3.60298
Alkanyl-DG O-36:4	Alkanyl-DG	-3.12635	3.43616
Alkanyl-DG O-36:4	Alkanyl-DG	-3.12635	3.43616
Alkanyl-DG O-36:4	Alkanyl-DG	-2.26527	2.20875
Alkanyl-DG O-36:4	Alkanyl-DG	-2.26527	2.20875
CL 14:0_15:0_14:0_14:0	CL	0.0410763	0.0597557
CL 15:0_15:0_15:1_15:0	CL	1.87219	1.91305
CL 15:0_16:0_15:0_15:0	CL	-0.10407	0.24596
CL 15:0_16:1_15:0_15:0	CL	-0.86318	1.6093
CL 18:1_18:0_18:1_18:1	CL	-2.65053	2.72224
CL 18:1_18:1_17:1_18:1	CL	-4.81702	4.37255
CL 60:2	CL	-0.125223	0.162907
CL 62:1	CL	1.32618	1.50081
CL 62:2	CL	-0.475541	0.487449
CL 63:1	CL	-0.672653	1.63212
CL 63:3	CL	-0.805692	1.42012
CL 64:2	CL	0.1941	0.918101
CL 64:3	CL	-1.0041	1.35507
CL 64:4	CL	-1.75928	2.41776
CL 65:2	CL	0.713644	1.69795
CL 65:3	CL	-0.302273	0.554839
CL 65:4	CL	-2.84758	1.85023
CL 66:2	CL	0.798759	2.08749
CL 66:3	CL	-0.0577797	0.151598
CL 66:4	CL	-2.09947	2.27057
CL 67:2	CL	-0.139257	0.513345
CL 67:3	CL	-0.871236	1.70171
CL 67:4	CL	-2.56801	3.27469
CL 68:2	CL	0.453746	0.981233
CL 68:3	CL	-0.458425	1.11258
CL 68:4	CL	-2.29339	3.03315
CL 68:5	CL	-0.546225	1.39018
CL 69:3	CL	-1.8183	3.37952
CL 69:4	CL	-2.82434	3.11107
CL 70:2	CL	-0.547829	0.686746
CL 70:3	CL	-1.34909	2.8334
CL 70:4	CL	-2.92175	2.93857
CL 70:5	CL	-1.12517	1.16313
CL 71:3	CL	-3.69105	2.67281
CL 72:4	CL	-3.83759	4.01021
Cer[AP] t18:0_24:0	Cer[AP]	-0.915692	1.71498
Cer[AP] t18:0_25:0	Cer[AP]	-0.780066	1.53692
Cer[AP] t18:0_26:1	Cer[AP]	-0.732737	1.67831
Cer[AP] t20:0_26:1	Cer[AP]	-0.357408	0.911348
Cer[AP] t38:0	Cer[AP]	-0.923921	1.85632
Cer[AP] t40:0	Cer[AP]	-1.16663	1.65317
Cer[AP] t44:0	Cer[AP]	-0.622177	1.73058
Cer[AS] d44:0	Cer[AS]	0.342551	0.416518
Cer[NS] d18:0_26:0	Cer[NS]	-0.89367	1.34332
LysoPC 16:0	LysoPC	0.116028	0.115702
LysoPC 17:0	LysoPC	-1.62823	1.61801
LysoPC 18:0	LysoPC	-0.938404	0.563231
LysoPC 18:0	LysoPC	-0.938404	0.563231
LysoPC 18:0	LysoPC	-0.290505	0.246219
LysoPC 18:0	LysoPC	-0.290505	0.246219
LysoPC 18:1	LysoPC	0.325025	0.582072
LysoPE 16:0	LysoPE	-0.474326	0.423784
LysoPE 18:1	LysoPE	-0.308403	0.286208
LysoPI 18:0	LysoPI	-0.836122	1.10833
MLCL 16:1_16:1_18:1	MLCL	-4.62793	3.40948
MLCL 16:1_18:1_18:1	MLCL	-4.95934	2.83244
MLCL 18:1_18:1_18:0	MLCL	-5.94618	4.46739
MLCL 18:1_18:1_18:1	MLCL	-6.12788	3.29649
MLCL 50:2	MLCL	-2.52665	2.48547
MLCL 52:2	MLCL	-4.26509	3.06651
PA 12:0_16:1	PA	1.45802	1.81657
PA 14:1_16:1	PA	0.730627	0.762797
PA 16:1_16:1	PA	0.516761	0.822
PA 18:1_18:1	PA	0.271274	0.327767
PA 30:1	PA	1.10159	3.16995
PA 32:1	PA	0.654465	0.777636
PA 35:1	PA	-0.896753	0.834823
PC 12:0_16:1	PC	0.595184	1.96369
PC 14:1_14:1	PC	1.41207	2.98615
PC 14:1_16:1	PC	0.17517	0.365689
PC 15:1_16:1	PC	-0.711591	1.53982
PC 16:1_16:1	PC	0.402754	1.08983
PC 16:1_18:1	PC	0.281369	1.02733
PC 17:1_18:1	PC	-0.310516	0.610416
PC 18:1_18:0	PC	-0.2122	0.234527
PC 18:1_18:1	PC	-0.393836	1.52013
PC 18:1_19:0	PC	-2.58916	3.23714
PC 18:1_20:1	PC	-0.0819833	0.122557
PC 24:0	PC	0.516261	1.37876
PC 25:1	PC	-0.357751	0.438146
PC 26:0	PC	1.81166	2.16836
PC 26:1	PC	0.661075	1.76613
PC 27:0	PC	2.04159	2.54872
PC 27:1	PC	0.980041	1.32962
PC 28:0	PC	1.40923	3.41119
PC 29:0	PC	0.869611	1.30581
PC 29:1	PC	0.682586	1.26309
PC 29:2	PC	-0.111074	0.19841
PC 30:0	PC	0.611424	1.11295
PC 30:1	PC	0.592165	1.87915
PC 31:0	PC	-1.02424	1.46572
PC 31:1	PC	0.207088	0.429809
PC 32:0	PC	-0.466543	1.69875
PC 32:1	PC	0.543105	1.89109
PC 32:1	PC	0.543105	1.89109
PC 32:1	PC	0.31759	0.478257
PC 32:1	PC	0.31759	0.478257
PC 32:2	PC	-0.242385	0.540336
PC 33:1	PC	-0.492228	1.2358
PC 33:2	PC	-0.0453416	0.156088
PC 34:0	PC	-0.73126	0.793541
PC 34:1	PC	0.38562	1.41678
PC 34:1	PC	0.38562	1.41678
PC 34:1	PC	-0.448669	0.548833
PC 34:1	PC	-0.448669	0.548833
PC 35:1	PC	1.65968	1.94478
PC 35:1	PC	1.65968	1.94478
PC 35:1	PC	1.65968	1.94478
PC 35:1	PC	-1.251	1.84299
PC 35:1	PC	-1.251	1.84299
PC 35:1	PC	-1.251	1.84299
PC 35:1	PC	-0.0403312	0.120104
PC 35:1	PC	-0.0403312	0.120104
PC 35:1	PC	-0.0403312	0.120104
PC 37:2	PC	-0.699059	1.89727
PC 38:1	PC	-1.66697	2.71123
PC 40:1	PC	-1.36257	2.09003
PC 42:2	PC	2.32585	2.9899
PC[OH] OH-18:0_16:1	PC[OH]	-1.67999	1.53579
PC[OH] OH-32:1	PC[OH]	-1.42465	1.36336
PC[OH] OH-32:1	PC[OH]	-1.42465	1.36336
PC[OH] OH-32:1	PC[OH]	-0.723709	0.683125
PC[OH] OH-32:1	PC[OH]	-0.723709	0.683125
PC[OH] OH-34:1	PC[OH]	-0.786912	1.58757
PC[OH] OH-34:2	PC[OH]	-0.553014	0.628365
PC[OH] OH-36:1	PC[OH]	-2.45648	3.02163
PE 10:0_16:1	PE	-0.627601	0.632424
PE 12:0_16:1	PE	-0.0377182	0.0535037
PE 15:0_15:0	PE	0.375733	0.588698
PE 16:0_18:1	PE	-0.0920797	0.290848
PE 16:1_16:1	PE	0.755919	2.05333
PE 16:1_18:1	PE	0.166853	0.218103
PE 17:1_18:1	PE	-0.435814	1.38884
PE 18:1_18:0	PE	-0.533917	1.87326
PE 18:1_18:1	PE	-0.720768	2.02385
PE 26:0	PE	0.384862	0.455303
PE 28:0	PE	-0.257177	0.267499
PE 29:0	PE	0.562865	1.38945
PE 30:1	PE	-0.159963	0.427277
PE 30:1	PE	-0.159963	0.427277
PE 30:1	PE	0.143868	0.205829
PE 30:1	PE	0.143868	0.205829
PE 30:2	PE	-0.354766	0.72056
PE 31:0	PE	-0.204491	0.133299
PE 31:2	PE	-0.621409	0.92296
PE 32:0	PE	0.0723219	0.0424224
PE 32:1	PE	-0.0826417	0.101835
PE 33:1	PE	-0.713853	1.44386
PE 33:2	PE	-0.647483	1.53868
PE 34:5	PE	0.719056	0.57369
PE 35:1	PE	-0.994972	3.56525
PE 35:4	PE	-0.613747	1.65449
PE 35:5	PE	-0.669579	1.143
PE 36:4	PE	0.459732	2.2504
PE 36:5	PE	0.435254	0.682387
PE 37:5	PE	-0.464334	1.32792
PE 38:2	PE	-0.449548	1.6419
PE 38:5	PE	-0.0775698	0.197301
PE-NMe 10:0_15:0	PE-NMe	2.19319	2.43014
PE-NMe 11:0_15:0	PE-NMe	0.373303	0.530961
PE-NMe 12:0_15:0	PE-NMe	0.391586	0.418192
PE-NMe 15:0_15:0	PE-NMe	0.551759	0.270973
PE-NMe 15:0_17:0	PE-NMe	1.06784	0.891992
PE-NMe 16:1_16:1	PE-NMe	1.70656	1.96144
PE-NMe 16:1_18:1	PE-NMe	1.30095	2.3373
PE-NMe 29:0	PE-NMe	0.973391	1.33538
PE-NMe 29:1	PE-NMe	0.961044	2.63577
PE-NMe 29:1	PE-NMe	0.961044	2.63577
PE-NMe 29:1	PE-NMe	1.02812	0.750026
PE-NMe 29:1	PE-NMe	1.02812	0.750026
PE-NMe 30:0	PE-NMe	-0.0265887	0.0567134
PE-NMe 30:1	PE-NMe	1.95188	2.35475
PE-NMe 32:1	PE-NMe	2.19238	2.52116
PE-NMe 36:2	PE-NMe	-1.05905	3.0046
PE-NMe2 16:1_16:1	PE-NMe2	1.98231	2.87728
PE-NMe2 18:1_18:1	PE-NMe2	0.251084	0.39056
PE-NMe2 18:1_18:1	PE-NMe2	0.251084	0.39056
PE-NMe2 18:1_18:1	PE-NMe2	0.730369	1.48131
PE-NMe2 18:1_18:1	PE-NMe2	0.730369	1.48131
PE-NMe2 28:0	PE-NMe2	-0.562512	1.97313
PE-NMe2 28:1	PE-NMe2	0.582195	0.839476
PE-NMe2 30:0	PE-NMe2	0.194415	0.550499
PE-NMe2 30:1	PE-NMe2	-0.705754	0.517859
PE-NMe2 30:2	PE-NMe2	1.4836	1.70481
PE-NMe2 31:2	PE-NMe2	1.34596	1.43515
PE-NMe2 32:0	PE-NMe2	0.32297	0.184077
PE-NMe2 32:1	PE-NMe2	2.43323	1.96479
PE-NMe2 33:2	PE-NMe2	0.714355	1.74312
PE-NMe2 34:1	PE-NMe2	1.93987	2.21882
PE-NMe2 34:2	PE-NMe2	1.20458	2.58769
PE-NMe2 36:1	PE-NMe2	0.904531	1.79045
PE[OH] OH-32:1	PE[OH]	-2.12022	1.52844
PG 14:0_15:0	PG	0.206165	0.270557
PG 15:0_15:0	PG	0.55949	1.72714
PG 15:0_16:0	PG	1.32079	1.60569
PG 15:0_16:1	PG	0.418916	0.6845
PG 16:0_18:1	PG	-0.645095	0.994242
PG 16:1_18:1	PG	0.228844	0.606509
PG 30:1	PG	0.0593161	0.0936223
PG 32:1	PG	0.33842	0.859345
PI 10:0_16:0	PI	1.34862	2.6752
PI 14:1_16:1	PI	0.536025	0.925586
PI 15:1_16:1	PI	0.273115	0.304072
PI 16:1_16:1	PI	0.354603	0.669386
PI 16:1_18:1	PI	0.342974	0.403549
PI 18:1_18:0	PI	0.036373	0.0932093
PI 18:1_18:0	PI	0.036373	0.0932093
PI 18:1_18:0	PI	0.0276753	0.0679428
PI 18:1_18:0	PI	0.0276753	0.0679428
PI 18:1_18:1	PI	-0.626285	0.633856
PI 18:1_18:1	PI	-0.626285	0.633856
PI 18:1_18:1	PI	-0.0940024	0.180264
PI 18:1_18:1	PI	-0.0940024	0.180264
PI 18:1_19:0	PI	-1.59563	3.53007
PI 28:0	PI	1.1367	1.52079
PI 28:1	PI	0.526162	0.837266
PI 29:0	PI	0.510492	0.711724
PI 30:0	PI	-1.22754	0.398843
PI 30:0	PI	-1.22754	0.398843
PI 30:0	PI	1.06828	1.79561
PI 30:0	PI	1.06828	1.79561
PI 30:1	PI	0.120915	0.134421
PI 31:1	PI	0.830753	1.72157
PI 32:0	PI	0.768396	0.718061
PI 32:1	PI	0.269561	0.483185
PI 32:1	PI	0.269561	0.483185
PI 32:1	PI	0.513302	1.59553
PI 32:1	PI	0.513302	1.59553
PI 33:1	PI	-0.190332	0.202612
PI 33:1	PI	-0.190332	0.202612
PI 33:1	PI	-0.193742	0.625947
PI 33:1	PI	-0.193742	0.625947
PI 33:2	PI	0.00122181	0.00180363
PI 34:1	PI	0.592037	0.590763
PI 34:1	PI	0.592037	0.590763
PI 34:1	PI	0.677943	1.02335
PI 34:1	PI	0.677943	1.02335
PI 35:1	PI	-0.642156	1.19453
PI 35:1	PI	-0.642156	1.19453
PI 35:1	PI	-1.35026	4.33417
PI 35:1	PI	-1.35026	4.33417
PS 14:0_16:1	PS	0.0838163	0.0872151
PS 15:1_16:1	PS	-1.04749	2.31733
PS 16:0_18:1	PS	0.404443	0.787018
PS 16:0_18:1	PS	0.404443	0.787018
PS 16:0_18:1	PS	1.08388	0.614405
PS 16:0_18:1	PS	1.08388	0.614405
PS 16:1_16:1	PS	0.443201	0.978728
PS 16:1_18:1	PS	0.500614	1.88651
PS 16:1_18:1	PS	0.500614	1.88651
PS 16:1_18:1	PS	0.426925	1.2468
PS 16:1_18:1	PS	0.426925	1.2468
PS 18:1_18:1	PS	-1.01948	2.48556
PS 18:1_18:1	PS	-1.01948	2.48556
PS 18:1_18:1	PS	-2.03632	2.06813
PS 18:1_18:1	PS	-2.03632	2.06813
PS 31:1	PS	-0.104065	0.0944059
PS 32:1	PS	0.417613	0.71996
PS 33:1	PS	-0.362842	0.501949
PS 33:2	PS	1.67338	0.880954
PS 36:1	PS	0.182646	0.168047
SM d34:0	SM	0.0920488	0.178624
SM d36:0	SM	0.0167055	0.0356783
SM d38:1	SM	-0.236189	1.05801
TG 10:0_15:0_16:1	TG	0.223271	0.456769
TG 10:0_16:1_16:1	TG	-0.0269763	0.0269711
TG 15:1_16:1_16:1	TG	-0.594455	1.5004
TG 16:1_16:1_18:1	TG	-0.0531809	0.0550551
TG 16:1_16:1_18:2	TG	1.13168	1.68382
TG 16:1_16:1_18:3	TG	3.95379	3.97948
TG 16:1_16:1_20:4	TG	3.1086	4.00988
TG 16:1_18:2_18:1	TG	1.47069	2.0547
TG 17:1_18:1_26:1	TG	-0.543352	0.977677
TG 18:2_18:1_18:1	TG	0.0338354	0.0582058
TG 18:2_18:2_18:1	TG	1.7861	2.18913
TG 40:0	TG	0.586573	0.720755
TG 40:1	TG	0.0975464	0.103217
TG 42:0	TG	0.355455	0.678308
TG 42:1	TG	0.527432	1.34872
TG 43:0	TG	-0.913966	1.80935
TG 43:1	TG	-0.21514	0.246352
TG 43:2	TG	0.180741	2.30742
TG 44:0	TG	-0.177403	0.200747
TG 44:1	TG	-0.179918	0.328251
TG 44:2	TG	-0.106353	0.218153
TG 45:0	TG	-1.25881	2.54631
TG 45:1	TG	-1.18932	2.5007
TG 45:2	TG	-0.783428	1.68093
TG 45:3	TG	-0.263552	0.528741
TG 46:0	TG	-0.97918	1.927
TG 46:1	TG	-0.592448	1.02879
TG 46:2	TG	-0.495509	1.22274
TG 46:3	TG	-0.0256065	0.0637892
TG 47:0	TG	-1.56992	3.28293
TG 47:1	TG	-1.47237	2.99781
TG 47:2	TG	-1.24845	2.01837
TG 48:0	TG	-1.13589	1.36161
TG 48:1	TG	-0.932428	1.27922
TG 48:2	TG	-0.19137	0.21043
TG 48:3	TG	0.0628042	0.0968984
TG 49:0	TG	-1.16251	2.24237
TG 49:1	TG	-1.95053	2.62121
TG 49:2	TG	2.31456	2.8004
TG 49:2	TG	2.31456	2.8004
TG 49:2	TG	-1.31383	3.01942
TG 49:2	TG	-1.31383	3.01942
TG 49:3	TG	-0.578577	1.66601
TG 50:0	TG	-0.808458	1.64829
TG 50:1	TG	-1.02033	1.05094
TG 50:2	TG	-0.833178	1.63315
TG 51:0	TG	0.758129	1.30097
TG 51:1	TG	-2.46729	2.6372
TG 51:2	TG	-2.0572	2.88126
TG 51:3	TG	-0.6631	1.66972
TG 52:0	TG	0.185648	0.257043
TG 52:1	TG	-1.8538	2.96787
TG 52:2	TG	-1.52283	2.1761
TG 52:3	TG	-0.551235	3.19506
TG 52:4	TG	1.56045	2.12304
TG 53:0	TG	1.13891	1.89202
TG 53:1	TG	-2.09097	2.89437
TG 53:2	TG	-2.50658	2.98911
TG 53:3	TG	-1.03401	2.12923
TG 54:0	TG	0.080175	0.902073
TG 54:1	TG	-2.29692	3.8529
TG 54:2	TG	-2.09195	3.23076
TG 54:3	TG	-1.51472	2.43025
TG 55:0	TG	0.50781	0.709067
TG 55:1	TG	-0.512337	0.824259
TG 55:2	TG	-2.81582	2.11971
TG 55:3	TG	-2.47577	1.90806
TG 56:0	TG	-0.519423	1.43304
TG 56:1	TG	-1.52394	2.96437
TG 56:2	TG	-1.95487	3.86506
TG 56:3	TG	-1.2936	2.57056
TG 57:1	TG	-0.305866	0.402828
TG 57:2	TG	0.201966	0.216219
TG 58:1	TG	-0.965726	2.26777
TG 58:2	TG	-0.908479	2.44003
TG 58:3	TG	0.188366	0.640964
TG 59:2	TG	0.223325	0.343123
TG 60:2	TG	-0.729609	2.48316
TG 60:3	TG	0.182505	0.462035

## Sheet: ED Fig 2d
Identification	LipidClass	log2fc	log10pvalue
Alkanyl-DG O-18:2_16:1	Alkanyl-DG	0.685264	2.21999
Alkanyl-DG O-18:2_18:1	Alkanyl-DG	0.3522	1.43034
Alkanyl-DG O-35:3	Alkanyl-DG	-0.647293	1.60053
Alkanyl-DG O-36:4	Alkanyl-DG	-4.25487	3.57119
Alkanyl-DG O-36:4	Alkanyl-DG	-4.25487	3.57119
Alkanyl-DG O-36:4	Alkanyl-DG	-3.42402	3.5821
Alkanyl-DG O-36:4	Alkanyl-DG	-3.42402	3.5821
CL 14:0_15:0_14:0_14:0	CL	0.802174	1.47306
CL 15:0_15:0_15:1_15:0	CL	0.804861	0.910727
CL 15:0_16:0_15:0_15:0	CL	-0.154281	0.38665
CL 15:0_16:1_15:0_15:0	CL	-1.50982	3.2998
CL 18:1_18:0_18:1_18:1	CL	-2.44264	2.69972
CL 18:1_18:1_17:1_18:1	CL	-3.08923	2.99666
CL 60:2	CL	-1.52052	2.31875
CL 62:1	CL	-0.281063	0.513333
CL 62:2	CL	-1.63578	2.22084
CL 63:1	CL	0.13375	0.362407
CL 63:3	CL	-1.33327	1.72154
CL 64:2	CL	-0.175113	0.393796
CL 64:3	CL	-1.97376	2.37173
CL 64:4	CL	-2.96172	3.06121
CL 65:2	CL	0.53696	2.35218
CL 65:3	CL	-0.418237	0.74769
CL 65:4	CL	-3.48172	3.59818
CL 66:2	CL	0.943719	2.49554
CL 66:3	CL	-0.376949	2.16038
CL 66:4	CL	-2.97098	3.33263
CL 67:2	CL	0.747989	2.69724
CL 67:3	CL	-0.690585	2.15531
CL 67:4	CL	-2.48339	3.44566
CL 68:2	CL	1.12711	2.03504
CL 68:3	CL	-0.566188	2.04997
CL 68:4	CL	-2.76534	4.76234
CL 68:5	CL	-0.261202	0.511132
CL 69:3	CL	-0.746189	3.74991
CL 69:4	CL	-2.45602	3.95697
CL 70:2	CL	0.0828914	0.0913029
CL 70:3	CL	-1.07414	2.18594
CL 70:4	CL	-3.73624	3.77044
CL 70:5	CL	-0.436025	1.04686
CL 71:3	CL	-2.26671	2.50199
CL 72:4	CL	-3.73312	4.77101
Cer[AP] t18:0_24:0	Cer[AP]	0.325981	0.885282
Cer[AP] t18:0_25:0	Cer[AP]	1.60341	3.28079
Cer[AP] t18:0_26:1	Cer[AP]	-0.240681	0.719868
Cer[AP] t20:0_26:1	Cer[AP]	0.27572	0.577575
Cer[AP] t38:0	Cer[AP]	1.36746	3.29005
Cer[AP] t40:0	Cer[AP]	0.789327	1.8075
Cer[AP] t44:0	Cer[AP]	0.414919	1.4072
Cer[AS] d44:0	Cer[AS]	0.680349	0.79779
Cer[NS] d18:0_26:0	Cer[NS]	-2.10216	2.60555
LysoPC 16:0	LysoPC	-0.151132	0.1666
LysoPC 17:0	LysoPC	-1.6321	1.42934
LysoPC 18:0	LysoPC	-0.687336	1.1937
LysoPC 18:0	LysoPC	-0.687336	1.1937
LysoPC 18:0	LysoPC	-0.538243	1.4724
LysoPC 18:0	LysoPC	-0.538243	1.4724
LysoPC 18:1	LysoPC	0.817189	1.7568
LysoPE 16:0	LysoPE	-1.08949	1.5808
LysoPE 18:1	LysoPE	0.293723	0.263802
LysoPI 18:0	LysoPI	-0.228378	0.314049
MLCL 16:1_16:1_18:1	MLCL	-5.64032	3.49457
MLCL 16:1_18:1_18:1	MLCL	-5.39681	4.93558
MLCL 18:1_18:1_18:0	MLCL	-5.66976	4.07787
MLCL 18:1_18:1_18:1	MLCL	-5.8384	4.43562
MLCL 50:2	MLCL	-3.67433	3.25826
MLCL 52:2	MLCL	-3.23811	3.03305
PA 12:0_16:1	PA	0.587917	1.4292
PA 14:1_16:1	PA	0.0904473	0.0871533
PA 16:1_16:1	PA	0.558739	1.43318
PA 18:1_18:1	PA	0.381898	0.429951
PA 30:1	PA	0.276562	0.598774
PA 32:1	PA	0.79512	1.01937
PA 35:1	PA	-1.18801	2.41828
PC 12:0_16:1	PC	-0.0630003	0.117842
PC 14:1_14:1	PC	1.60141	3.38213
PC 14:1_16:1	PC	-0.604014	1.36473
PC 15:1_16:1	PC	-0.460444	0.726365
PC 16:1_16:1	PC	0.26016	0.617171
PC 16:1_18:1	PC	0.0527012	0.116286
PC 17:1_18:1	PC	0.852191	2.09655
PC 18:1_18:0	PC	0.0548694	0.114044
PC 18:1_18:1	PC	-0.257553	0.995954
PC 18:1_19:0	PC	-1.90985	3.37616
PC 18:1_20:1	PC	-0.329194	0.844654
PC 24:0	PC	0.207738	0.335587
PC 25:1	PC	-0.445808	0.589379
PC 26:0	PC	1.17776	1.52126
PC 26:1	PC	0.543043	0.828968
PC 27:0	PC	1.39627	1.9086
PC 27:1	PC	0.397261	1.20562
PC 28:0	PC	0.83519	1.78731
PC 29:0	PC	0.204054	0.245162
PC 29:1	PC	0.0553886	0.114675
PC 29:2	PC	-0.692976	1.38952
PC 30:0	PC	0.190078	0.342264
PC 30:1	PC	0.0544133	0.0643108
PC 31:0	PC	0.843958	2.01709
PC 31:1	PC	0.415523	1.13529
PC 32:0	PC	0.408411	0.603384
PC 32:1	PC	0.645569	2.15928
PC 32:1	PC	0.645569	2.15928
PC 32:1	PC	0.115487	0.0876519
PC 32:1	PC	0.115487	0.0876519
PC 32:2	PC	-0.109346	0.124571
PC 33:1	PC	0.350572	0.993085
PC 33:2	PC	0.40822	1.61812
PC 34:0	PC	0.908235	1.63241
PC 34:1	PC	0.314268	1.00719
PC 34:1	PC	0.314268	1.00719
PC 34:1	PC	0.252643	0.267762
PC 34:1	PC	0.252643	0.267762
PC 35:1	PC	2.5884	2.79868
PC 35:1	PC	2.5884	2.79868
PC 35:1	PC	2.5884	2.79868
PC 35:1	PC	-0.525174	1.10774
PC 35:1	PC	-0.525174	1.10774
PC 35:1	PC	-0.525174	1.10774
PC 35:1	PC	-0.0700729	0.122875
PC 35:1	PC	-0.0700729	0.122875
PC 35:1	PC	-0.0700729	0.122875
PC 37:2	PC	-0.245489	0.712781
PC 38:1	PC	-1.34491	1.94215
PC 40:1	PC	-1.61496	2.42642
PC 42:2	PC	-2.00227	2.91673
PC[OH] OH-18:0_16:1	PC[OH]	1.35885	2.95833
PC[OH] OH-32:1	PC[OH]	1.63058	3.49147
PC[OH] OH-32:1	PC[OH]	1.63058	3.49147
PC[OH] OH-32:1	PC[OH]	0.517606	0.579686
PC[OH] OH-32:1	PC[OH]	0.517606	0.579686
PC[OH] OH-34:1	PC[OH]	0.0760808	0.128665
PC[OH] OH-34:2	PC[OH]	-0.705649	0.723808
PC[OH] OH-36:1	PC[OH]	0.911204	1.22619
PE 10:0_16:1	PE	0.720722	1.37182
PE 12:0_16:1	PE	-0.278295	0.578906
PE 15:0_15:0	PE	0.646418	1.21238
PE 16:0_18:1	PE	-0.189558	0.916699
PE 16:1_16:1	PE	0.150963	0.233421
PE 16:1_18:1	PE	0.0951244	0.11015
PE 17:1_18:1	PE	0.420828	0.847831
PE 18:1_18:0	PE	-1.1216	3.89231
PE 18:1_18:1	PE	-0.238732	0.574
PE 26:0	PE	-0.479325	0.531922
PE 28:0	PE	-1.25974	1.81286
PE 29:0	PE	0.17688	0.41507
PE 30:1	PE	-1.06006	2.00801
PE 30:1	PE	-1.06006	2.00801
PE 30:1	PE	-1.1965	2.42203
PE 30:1	PE	-1.1965	2.42203
PE 30:2	PE	-0.789302	1.58608
PE 31:0	PE	0.487547	0.376544
PE 31:2	PE	-0.585609	0.645128
PE 32:0	PE	-0.455596	0.123872
PE 32:1	PE	-0.746824	0.896124
PE 33:1	PE	-0.0615606	0.0977409
PE 33:2	PE	-0.0976253	0.273158
PE 34:5	PE	0.388045	0.526663
PE 35:1	PE	-1.05314	3.23787
PE 35:4	PE	-0.328272	0.76817
PE 35:5	PE	0.294882	0.58176
PE 36:4	PE	-0.297063	1.72228
PE 36:5	PE	-0.18462	0.347261
PE 37:5	PE	0.555073	0.986239
PE 38:2	PE	-0.642937	2.089
PE 38:5	PE	-0.691393	0.741417
PE-NMe 10:0_15:0	PE-NMe	0.152232	0.0834815
PE-NMe 11:0_15:0	PE-NMe	0.423282	0.523867
PE-NMe 12:0_15:0	PE-NMe	0.148679	0.181481
PE-NMe 15:0_15:0	PE-NMe	-0.278447	0.209224
PE-NMe 15:0_17:0	PE-NMe	-1.67674	1.90651
PE-NMe 16:1_16:1	PE-NMe	-0.0604868	0.067479
PE-NMe 16:1_18:1	PE-NMe	0.132883	0.146903
PE-NMe 29:0	PE-NMe	0.420967	0.513187
PE-NMe 29:1	PE-NMe	0.929065	2.72374
PE-NMe 29:1	PE-NMe	0.929065	2.72374
PE-NMe 29:1	PE-NMe	0.884798	0.83198
PE-NMe 29:1	PE-NMe	0.884798	0.83198
PE-NMe 30:0	PE-NMe	0.00466831	0.00727747
PE-NMe 30:1	PE-NMe	1.18111	0.928161
PE-NMe 32:1	PE-NMe	-0.727736	1.85963
PE-NMe 36:2	PE-NMe	-0.360992	1.01061
PE-NMe2 16:1_16:1	PE-NMe2	-0.146992	0.927879
PE-NMe2 18:1_18:1	PE-NMe2	0.706103	0.959321
PE-NMe2 18:1_18:1	PE-NMe2	0.706103	0.959321
PE-NMe2 18:1_18:1	PE-NMe2	-1.06818	1.10488
PE-NMe2 18:1_18:1	PE-NMe2	-1.06818	1.10488
PE-NMe2 28:0	PE-NMe2	-1.56688	2.44654
PE-NMe2 28:1	PE-NMe2	0.843231	2.46477
PE-NMe2 30:0	PE-NMe2	-0.126178	0.203155
PE-NMe2 30:1	PE-NMe2	-0.154911	0.269185
PE-NMe2 30:2	PE-NMe2	-1.32102	1.78952
PE-NMe2 31:2	PE-NMe2	0.393475	0.59095
PE-NMe2 32:0	PE-NMe2	-0.28449	0.157282
PE-NMe2 32:1	PE-NMe2	-1.10195	0.597255
PE-NMe2 33:2	PE-NMe2	0.139349	0.22558
PE-NMe2 34:1	PE-NMe2	-0.126623	0.135895
PE-NMe2 34:2	PE-NMe2	-0.190242	0.173828
PE-NMe2 36:1	PE-NMe2	-0.944595	1.49046
PE[OH] OH-32:1	PE[OH]	1.18228	1.56563
PG 14:0_15:0	PG	-0.126315	0.158459
PG 15:0_15:0	PG	0.372423	0.856127
PG 15:0_16:0	PG	0.967617	1.74318
PG 15:0_16:1	PG	0.157587	0.0710369
PG 16:0_18:1	PG	0.0548989	0.048161
PG 16:1_18:1	PG	0.312778	0.649191
PG 30:1	PG	-0.133986	0.102701
PG 32:1	PG	0.714935	1.44581
PI 10:0_16:0	PI	1.37528	2.24476
PI 14:1_16:1	PI	-1.25033	1.35931
PI 15:1_16:1	PI	-0.692221	0.666544
PI 16:1_16:1	PI	-0.470482	0.939851
PI 16:1_18:1	PI	-0.232021	0.251898
PI 18:1_18:0	PI	0.573112	1.3005
PI 18:1_18:0	PI	0.573112	1.3005
PI 18:1_18:0	PI	0.197556	0.308379
PI 18:1_18:0	PI	0.197556	0.308379
PI 18:1_18:1	PI	-0.92956	1.65076
PI 18:1_18:1	PI	-0.92956	1.65076
PI 18:1_18:1	PI	-0.385435	1.80866
PI 18:1_18:1	PI	-0.385435	1.80866
PI 18:1_19:0	PI	-1.16722	3.13983
PI 28:0	PI	0.753867	1.12889
PI 28:1	PI	-0.018617	0.0184181
PI 29:0	PI	0.772208	0.941448
PI 30:0	PI	-0.380605	0.230011
PI 30:0	PI	-0.380605	0.230011
PI 30:0	PI	0.398659	0.67572
PI 30:0	PI	0.398659	0.67572
PI 30:1	PI	-0.289256	0.424178
PI 31:1	PI	0.218814	0.42825
PI 32:0	PI	0.045123	0.0320817
PI 32:1	PI	0.289575	0.508597
PI 32:1	PI	0.289575	0.508597
PI 32:1	PI	0.0858664	0.247896
PI 32:1	PI	0.0858664	0.247896
PI 33:1	PI	-0.320638	0.401124
PI 33:1	PI	-0.320638	0.401124
PI 33:1	PI	0.127801	0.50578
PI 33:1	PI	0.127801	0.50578
PI 33:2	PI	-0.310222	0.915455
PI 34:1	PI	0.704487	0.678227
PI 34:1	PI	0.704487	0.678227
PI 34:1	PI	0.788821	1.68561
PI 34:1	PI	0.788821	1.68561
PI 35:1	PI	0.728514	1.32067
PI 35:1	PI	0.728514	1.32067
PI 35:1	PI	-0.943322	0.777054
PI 35:1	PI	-0.943322	0.777054
PS 14:0_16:1	PS	-0.920697	1.32814
PS 15:1_16:1	PS	-0.692353	1.11642
PS 16:0_18:1	PS	-0.358284	1.2441
PS 16:0_18:1	PS	-0.358284	1.2441
PS 16:0_18:1	PS	0.500011	0.264681
PS 16:0_18:1	PS	0.500011	0.264681
PS 16:1_16:1	PS	0.304567	0.46394
PS 16:1_18:1	PS	0.155196	0.422157
PS 16:1_18:1	PS	0.155196	0.422157
PS 16:1_18:1	PS	-0.231932	0.0917421
PS 16:1_18:1	PS	-0.231932	0.0917421
PS 18:1_18:1	PS	-1.90536	2.58389
PS 18:1_18:1	PS	-1.90536	2.58389
PS 18:1_18:1	PS	-1.61612	1.41675
PS 18:1_18:1	PS	-1.61612	1.41675
PS 31:1	PS	-0.959005	1.95145
PS 32:1	PS	-1.36535	2.00728
PS 33:1	PS	-0.688057	1.00973
PS 33:2	PS	-0.0620313	0.116266
PS 36:1	PS	-0.533254	0.458861
SM d34:0	SM	-0.105822	0.142854
SM d36:0	SM	-0.178382	0.256112
SM d38:1	SM	0.88723	2.25213
TG 10:0_15:0_16:1	TG	0.624023	0.995076
TG 10:0_16:1_16:1	TG	-0.132079	0.19761
TG 15:1_16:1_16:1	TG	-0.66013	1.25232
TG 16:1_16:1_18:1	TG	0.157873	0.248842
TG 16:1_16:1_18:2	TG	1.19783	2.15157
TG 16:1_16:1_18:3	TG	4.10278	4.03685
TG 16:1_16:1_20:4	TG	3.60022	3.84393
TG 16:1_18:2_18:1	TG	1.788	2.57454
TG 17:1_18:1_26:1	TG	-0.242684	0.409754
TG 18:2_18:1_18:1	TG	0.175311	0.298342
TG 18:2_18:2_18:1	TG	2.59034	3.24598
TG 40:0	TG	0.985463	1.13796
TG 40:1	TG	0.00543075	0.00664386
TG 42:0	TG	1.03463	2.37311
TG 42:1	TG	0.877147	2.20123
TG 43:0	TG	0.745211	1.39218
TG 43:1	TG	0.615784	0.75308
TG 43:2	TG	0.489343	1.2616
TG 44:0	TG	0.871938	2.03057
TG 44:1	TG	0.193318	0.563684
TG 44:2	TG	-0.0948022	0.168556
TG 45:0	TG	0.327093	0.75181
TG 45:1	TG	0.203061	0.302299
TG 45:2	TG	-0.145686	0.159712
TG 45:3	TG	0.808612	1.53057
TG 46:0	TG	0.314504	0.877137
TG 46:1	TG	0.211973	0.760865
TG 46:2	TG	-0.34043	0.545325
TG 46:3	TG	-0.604688	1.22422
TG 47:0	TG	0.110656	0.105098
TG 47:1	TG	0.247298	0.425693
TG 47:2	TG	-0.10209	0.113639
TG 48:0	TG	0.376117	0.726002
TG 48:1	TG	0.258852	0.398775
TG 48:2	TG	0.416965	0.756488
TG 48:3	TG	-0.334788	1.14634
TG 49:0	TG	0.228053	0.575231
TG 49:1	TG	0.242604	0.32733
TG 49:2	TG	2.24752	0.880597
TG 49:2	TG	2.24752	0.880597
TG 49:2	TG	0.195375	0.542951
TG 49:2	TG	0.195375	0.542951
TG 49:3	TG	0.133258	0.262958
TG 50:0	TG	0.315495	0.837532
TG 50:1	TG	0.520523	0.813076
TG 50:2	TG	0.037525	0.0682023
TG 51:0	TG	1.63393	2.50776
TG 51:1	TG	-0.343272	0.507708
TG 51:2	TG	-0.304863	0.498868
TG 51:3	TG	0.426003	1.69333
TG 52:0	TG	0.964024	3.14585
TG 52:1	TG	-0.324219	0.618874
TG 52:2	TG	-0.154345	0.282263
TG 52:3	TG	-0.186951	0.463834
TG 52:4	TG	1.72319	2.31674
TG 53:0	TG	1.56482	3.72832
TG 53:1	TG	-0.663371	1.71104
TG 53:2	TG	-0.250178	0.506966
TG 53:3	TG	0.478744	1.42606
TG 54:0	TG	0.282691	1.61609
TG 54:1	TG	-0.429285	1.01212
TG 54:2	TG	-0.389092	1.06033
TG 54:3	TG	-0.252177	0.360309
TG 55:0	TG	0.978409	3.13695
TG 55:1	TG	0.109911	0.314828
TG 55:2	TG	-0.903365	2.37491
TG 55:3	TG	0.524666	0.528341
TG 56:0	TG	-0.59824	1.00783
TG 56:1	TG	-0.500542	1.53701
TG 56:2	TG	-0.618492	2.14457
TG 56:3	TG	-0.521329	2.01016
TG 57:1	TG	0.940895	3.08341
TG 57:2	TG	0.316665	1.02232
TG 58:1	TG	0.103401	0.296151
TG 58:2	TG	-0.515672	1.73756
TG 58:3	TG	0.0870666	0.15103
TG 59:2	TG	0.425566	0.785718
TG 60:2	TG	-0.38036	2.14114
TG 60:3	TG	0.0944497	0.183905

## Sheet: ED Fig 2e
Tail Length	Double Bonds	log2 fold-change in dox
40	0	-2.41637
40	1	-2.78529
41	1	-2.36797
42	0	-2.45515
42	1	-2.57414
42	2	-2.75749
43	0	-2.52222
43	1	-2.71346
43	2	-3.06992
44	0	-2.30402
44	1	-2.71702
44	2	-2.86168
45	0	-2.45001
45	1	-3.1
45	2	-3.46396
45	3	-2.28759
46	0	-2.79002
46	1	-2.73724
46	2	-3.06434
46	3	-2.56554
47	0	-2.58465
47	1	-3.02268
47	2	-3.28528
47	3	-2.64682
48	0	-2.9052
48	1	-3.32881
48	2	-2.36319
48	3	-2.49146
49	0	-2.74752
49	1	-3.37648
49	2	-3.2815
49	3	-2.89602
50	0	-2.44709
50	1	-2.90364
50	2	-2.67225
50	3	-2.0451
50	4	-1.69006
50	5	0.222545
51	0	-1.65993
51	1	-3.66008
51	2	-3.78388
51	3	-3.20998
52	0	-1.16708
52	1	-3.14441
52	2	-3.08765
52	3	-2.28821
52	4	-0.973244
52	6	-0.156678
53	0	-1.10919
53	1	-4.00361
53	2	-4.26781
53	3	-3.6454
54	0	-0.717634
54	1	-3.17686
54	2	-3.17698
54	3	-2.94515
54	4	-1.60932
54	5	0.327772
55	0	-1.46423
55	1	-3.04279
55	2	-5.02523
55	3	-3.91282
56	0	-1.28082
56	1	-3.01817
56	2	-3.43919
56	3	-3.09459
57	1	-2.60394
57	2	-2.37696
58	1	-2.05957
58	2	-1.69078
58	3	-1.32982
59	2	-2.12369
60	2	-1.29223
60	3	-0.855392
61	3	-1.61882

## Sheet: ED Fig 2f
Tail Length	Double Bonds	log2 fold-change in rrf1
40	0	-1.72541
40	1	-1.94532
41	1	-1.79314
42	0	-2.16272
42	1	-1.80673
42	2	-1.88039
43	0	-2.78087
43	1	-2.29478
43	2	-2.42008
44	0	-2.24162
44	1	-2.42423
44	2	-1.97283
45	0	-2.6564
45	1	-2.94644
45	2	-3.03198
45	3	-2.00273
46	0	-3.24686
46	1	-2.27174
46	2	-2.3153
46	3	-1.53171
47	0	-2.99981
47	1	-3.2842
47	2	-2.84582
47	3	-2.26139
48	0	-3.52289
48	1	-3.22937
48	2	-1.88797
48	3	-1.71786
49	0	-2.5437
49	1	-3.96988
49	2	-3.16671
49	3	-2.33115
50	0	-2.87259
50	1	-3.40673
50	2	-2.75729
50	3	-1.29023
50	4	-0.841456
50	5	1.67839
51	0	-1.4237
51	1	-4.48126
51	2	-4.04829
51	3	-2.66314
52	0	-1.3933
52	1	-3.90994
52	2	-3.35716
52	3	-1.94121
52	4	0.417659
52	6	1.31865
53	0	-1.00257
53	1	-4.35314
53	2	-4.81368
53	3	-3.5057
54	0	-1.42707
54	1	-4.06772
54	2	-3.70426
54	3	-2.97315
54	4	-1.48147
54	5	0.686729
55	0	-1.29157
55	1	-2.76887
55	2	-5.03425
55	3	-3.40346
56	0	-1.22389
56	1	-3.18667
56	2	-3.87133
56	3	-2.90384
57	1	-2.43465
57	2	-2.23364
58	1	-2.4905
58	2	-1.79564
58	3	-0.478082
59	2	-1.66207
60	2	-1.58944
60	3	-0.289759
61	3	-1.65258

## Sheet: ED Fig 2g
Tail Length	Double Bonds	log2 fold-change in hsp10
40	0	0.586573
40	1	0.0975464
41	1	0.223271
42	0	0.355455
42	1	0.527432
42	2	-0.0269763
43	0	-0.913966
43	1	-0.21514
43	2	0.180741
44	0	-0.177403
44	1	-0.179918
44	2	-0.106353
45	0	-1.25881
45	1	-1.18932
45	2	-0.783428
45	3	-0.263552
46	0	-0.97918
46	1	-0.592448
46	2	-0.495509
46	3	-0.0256065
47	0	-1.56992
47	1	-1.47237
47	2	-1.24845
47	3	-0.594455
48	0	-1.13589
48	1	-0.932428
48	2	-0.19137
48	3	0.0628042
49	0	-1.16251
49	1	-1.95053
49	2	-1.31383
49	3	-0.578577
50	0	-0.808458
50	1	-1.02033
50	2	-0.833178
50	3	-0.0531809
50	4	1.13168
50	5	3.95379
51	0	0.758129
51	1	-2.46729
51	2	-2.0572
51	3	-0.6631
52	0	0.185648
52	1	-1.8538
52	2	-1.52283
52	3	-0.551235
52	4	1.56045
52	6	3.1086
53	0	1.13891
53	1	-2.09097
53	2	-2.50658
53	3	-1.03401
54	0	0.080175
54	1	-2.29692
54	2	-2.09195
54	3	-1.51472
54	4	0.0338354
54	5	1.7861
55	0	0.50781
55	1	-0.512337
55	2	-2.81582
55	3	-2.47577
56	0	-0.519423
56	1	-1.52394
56	2	-1.95487
56	3	-1.2936
57	1	-0.305866
57	2	0.201966
58	1	-0.965726
58	2	-0.908479
58	3	0.188366
59	2	0.223325
60	2	-0.729609
60	3	0.182505
61	3	-0.543352

## Sheet: ED Fig 2i
Strain	Replicate	RFU	Average	stdev
WT	1	73780.2	79009.6	2808.78
WT	2	78445.2
WT	3	79222.3
WT	4	81621.9
WT	5	80996.1
WT	6	79992
hsp10	1	48051.3	47510.4	3744.06
hsp10	2	46451.8
hsp10	3	46843.5
hsp10	4	46306.2
hsp10	5	43051.3
hsp10	6	54358.6

## Sheet: ED Fig 2j
Raw Values						Normalized to IS
Strain	Replicate	CoQ8	Light Triolein	Heavy Triolein (m+3)		Strain	Replicate	Light Triolein	Heavy Triolein (m+3)	Average	stdev
C12 WT	1	1141597856	1215804373	N/F		C12 WT	1	1.065	0	0.00418093	0.00724158
C12 WT	2	1015855740	1148976449	N/F		C12 WT	2	1.13104	0
C12 WT	3	952228659	1134347414	11943606		C12 WT	3	1.19126	0.0125428
C13 WT	1	964586789	136715380	21942758071		C13 WT	1	0.141735	22.7484	23.5857	0.944296
C13 WT	2	890216034	150113847	21907496951		C13 WT	2	0.168626	24.6092
C13 WT	3	912826634	148571144	21359615833		C13 WT	3	0.162759	23.3994

## Sheet: ED Fig 2k
Raw Values							Normalized to IS						Averages
Strain	Replicate	CoQ8	Light PE 36:2	Heavy PE 36:2 (m+1)	Heavy PE 36:2 (m+2)		Strain	Replicate	Light PE 36:2	Heavy PE 36:2 (m+1)	Heavy PE 36:2 (m+2)		Strain	Light PE 36:2	Heavy PE 36:2 (m+1)	Heavy PE 36:2 (m+2)
C12 WT	1	1141597856	2687529945	1278170129	355932901		C12 WT	1	2.35418	1.11963	0.311785		C12 WT	2.61226	1.26808	0.355378
C12 WT	2	1015855740	2630489780	1306199149	361050472		C12 WT	2	2.58943	1.28581	0.355415		C13 WT	0.696065	2.14927	10.4273
C12 WT	3	952228659	2754955739	1331967129	379876870		C12 WT	3	2.89317	1.39879	0.398935
C13 WT	1	964586789	645653425	2033718847	9854390500		C13 WT	1	0.669358	2.10838	10.2162		Stdev
C13 WT	2	890216034	649532957	2012661181	9812539870		C13 WT	2	0.729635	2.26087	11.0227		Strain	Light PE 36:2	Heavy PE 36:2 (m+1)	Heavy PE 36:2 (m+2)
C13 WT	3	912826634	629121170	1897367815	9167560576		C13 WT	3	0.689201	2.07856	10.043		C12 WT	0.270216	0.140421	0.0435748
													C13 WT	0.0307194	0.0977889	0.522812

[truncated: 4 more sheets: ED Fig 2l, ED Fig 2m, ED Fig 2n, ED Fig 2o]
