# Supplementary material for: Triacylglycerol mobilization underpins mitochondrial stress recovery
Source: Nat Cell Biol. 2025 Jan 8;27(2):298–308. doi: 10.1038/s41556-024-01586-6 (PMC11821527; doi:10.1038/s41556-024-01586-6)
Supplement: Supplementary file 12 — Statistical source data. [file 41556_2024_1586_MOESM12_ESM.xlsx]

## Sheet: ED Fig 3a
Carbons	Double Bonds	Correlation with Pln1p
40	0	0.449925
40	1	0.407166
41	1	0.535089
42	0	0.490062
42	1	0.464951
42	2	0.430941
43	0	0.572413
43	1	0.574933
43	2	0.566994
44	0	0.451576
44	1	0.491595
44	2	0.468487
45	0	0.584852
45	1	0.555795
45	2	0.572424
45	3	0.604222
46	0	0.455137
46	1	0.476147
46	2	0.536622
46	3	0.501727
47	0	0.578799
47	1	0.589061
47	2	0.544897
47	3	0.594778
48	0	0.506872
48	1	0.591483
48	2	0.588871
48	3	0.639568
49	0	0.601956
49	1	0.592316
49	2	0.147643
49	2	0.569134
49	3	0.591473
50	0	0.507523
50	1	0.62946
50	2	0.639937
50	3	0.658072
50	4	0.602801
50	5	0.21747
51	0	0.489301
51	1	0.587819
51	2	0.556597
51	3	0.586764
52	0	0.323445
52	1	0.53026
52	2	0.578682
52	3	0.591647
52	4	0.389257
52	4	0.397108
52	6	0.273866
53	0	0.366022
53	1	0.575844
53	2	0.549324
53	3	0.561443
54	0	0.189363
54	1	0.496677
54	2	0.496677
54	3	0.513303
54	4	0.399569
54	5	0.165796
55	0	0.382826
55	1	0.580259
55	2	0.552944
55	3	0.57086
56	0	0.079276
56	1	0.447233
56	2	0.460618
56	3	0.546056
57	1	0.520918
57	2	0.566081
58	1	0.371081
58	2	0.449682
58	3	0.601722
59	2	0.520146
60	2	0.452102
60	3	0.58273
61	3	0.411929

## Sheet: ED Fig3b
Strain	Replicate	Normalized Pln1 abundance	Average	stdev
WT	1	0.885529	1	0.101053
WT	2	1.07683
WT	3	1.03764
DOX	1	0.814351	0.738582	0.0726197
DOX	2	0.731808
DOX	3	0.669587
Rrf1	1	0.806701	0.791775	0.0904273
Rrf1	2	0.873811
Rrf1	3	0.694813
CAM	1	0.86447	0.859961	0.0671226
CAM	2	0.924716
CAM	3	0.790698
Mrpl34	1	1.06799	0.911877	0.13685
Mrpl34	2	0.855012
Mrpl34	3	0.812627
Mrh4	1	1.06607	0.934537	0.114447
Mrh4	2	0.857674
Mrh4	3	0.879871
DHFR	1	1.00646	0.948297	0.0688423
DHFR	2	0.966147
DHFR	3	0.872287
Hsp10	1	0.877761	1.01281	0.138777
Hsp10	2	1.00564
Hsp10	3	1.15504
Yme1	1	1.02607	1.07634	0.143246
Yme1	2	1.23795
Yme1	3	0.965009
COXIV	1	1.29798	1.12455	0.168322
COXIV	2	1.11384
COXIV	3	0.961845
Hsp78	1	1.1272	1.12392	0.0947304
Hsp78	2	1.0276
Hsp78	3	1.21697
SSC1	1	1.17688	1.14947	0.0593412
SSC1	2	1.19016
SSC1	3	1.08138
Mas1	1	1.30387	1.33685	0.048243
Mas1	2	1.39222
Mas1	3	1.31447

## Sheet: ED Fig3c
Strain	Replicate	CT (Pln1)	CT (Actin)	ΔCT	ΔΔCT
WT	1	19.607	20.415	0.808	0.869345
WT	2	19.769	20.101	0.332	1.20916
WT	3	19.24	19.918	0.678	0.951318
DOX	1	19.4	20.65	1.25	0.639936
DOX	2	19.121	20.529	1.408	0.573554
DOX	3	19.136	20.671	1.535	0.525222
HSP10	1	20.479	20.382	-0.097	1.62789
HSP10	2	20.774	20.649	-0.125	1.65979
HSP10	3	20.371	20.613	0.242	1.28699
RRF	1	20.493	20.962	0.469	1.09962
RRF	2	20.191	20.878	0.687	0.945402
RRF	3	20.41	20.908	0.498	1.07773

## Sheet: ED Fig3d
Identification	LipidClass	log2fc	log10pvalue
CL 16:1_16:1_16:1_16:1	CL	-1.59675	1.20672
CerP d34:1	CerP	-2.91853	1.56162
Cer[ADS] d38:0	Cer[ADS]	0.626095	0.739671
Cer[ADS] d40:0	Cer[ADS]	1.51498	2.07675
Cer[ADS] d41:0	Cer[ADS]	1.48632	2.51614
Cer[ADS] d17:0_25:0	Cer[ADS]	1.58697	2.99363
Cer[ADS] d42:1	Cer[ADS]	3.15888	1.65062
Cer[ADS] d43:0	Cer[ADS]	-0.608631	0.862086
Cer[ADS] d43:1	Cer[ADS]	2.10041	0.795136
Cer[ADS] d18:0_26:0	Cer[ADS]	-0.830945	1.85277
Cer[ADS] d44:1	Cer[ADS]	1.75265	0.798934
Cer[ADS] d45:0	Cer[ADS]	0.271332	0.257712
Cer[AP] t38:0	Cer[AP]	0.0592931	0.10687
Cer[AP] t40:0	Cer[AP]	-0.436467	0.821814
Cer[AP] t41:0	Cer[AP]	-0.482212	0.492138
Cer[AP] t42:0	Cer[AP]	-1.02496	1.82965
Cer[AP] t20:0_22:1	Cer[AP]	1.67823	1.17376
Cer[AP] t43:0	Cer[AP]	-0.289334	0.580351
Cer[AP] t43:1	Cer[AP]	0.978377	0.567504
Cer[AP] t44:0	Cer[AP]	0.0792074	0.2703
Cer[AP] t44:1	Cer[AP]	-0.602647	0.616333
Cer[AP] t45:0	Cer[AP]	0.555803	0.811115
Cer[AP] t45:1	Cer[AP]	0.675893	0.726187
Cer[AP] t46:0	Cer[AP]	1.42347	2.95169
Cer[AP] t20:0_26:1	Cer[AP]	0.0372404	0.0453886
Cer[AS] d42:1	Cer[AS]	1.41319	0.398463
Cer[NDS] d18:0_20:0	Cer[NDS]	0.26124	0.163214
Cer[NDS] d39:0	Cer[NDS]	1.44772	0.917866
Cer[NDS] d18:0_22:0	Cer[NDS]	0.451503	0.37351
Cer[NDS] d40:1	Cer[NDS]	1.63179	0.956242
Cer[NDS] d18:0_23:0	Cer[NDS]	0.677935	0.547304
Cer[NDS] d41:1	Cer[NDS]	2.39548	1.17876
Cer[NDS] d42:0	Cer[NDS]	-0.259272	0.257074
Cer[NDS] d42:1	Cer[NDS]	2.51383	1.32273
Cer[NDS] d18:0_25:0	Cer[NDS]	0.896115	0.704644
Cer[NDS] d43:1	Cer[NDS]	2.5438	0.761723
Cer[NDS] d18:1_26:0	Cer[NDS]	2.7962	0.995538
Cer[NDS] d45:0	Cer[NDS]	1.34185	0.825935
Cer[NDS] d45:1	Cer[NDS]	1.79405	3.1681
Cer[NP] t36:0	Cer[NP]	-1.1616	1.92521
Cer[NP] t38:0	Cer[NP]	0.452898	1.04808
Cer[NP] t40:0	Cer[NP]	0.0119287	0.00669732
Cer[NP] t42:0	Cer[NP]	-0.294322	0.369557
Cer[NP] t43:0	Cer[NP]	-0.274944	0.339214
Cer[NP] t44:0	Cer[NP]	-0.616157	1.8964
Cer[NP] t45:0	Cer[NP]	0.392291	0.427769
Cer[NP] t20:0_26:0	Cer[NP]	1.09284	1.91254
Cer[NP] t20:0_26:1	Cer[NP]	2.03607	2.04532
Cer[NS] d42:1	Cer[NS]	2.33336	0.908248
Cer[NS] d42:2	Cer[NS]	1.14193	2.00296
Cer[NS] d18:0_26:0	Cer[NS]	0.679682	0.546591
Cer[NS] d44:1	Cer[NS]	1.70046	0.73714
Cer[NS] d44:2	Cer[NS]	1.23049	3.0595
DG 10:0_16:0	DG	1.55964	2.43184
DG 10:0_16:1	DG	0.912622	2.39938
DG 28:0	DG	0.74138	0.656977
DG 28:1	DG	0.40929	1.23691
DG 30:0	DG	-1.10948	2.4062
DG 30:1	DG	-1.42978	3.62705
DG 14:1_16:1	DG	-2.7317	4.25434
DG 32:0	DG	-1.16104	1.37927
DG 32:1	DG	-1.85493	4.37819
DG 16:1_16:1	DG	-1.09059	3.37157
DG 33:1	DG	0.0425309	0.107899
DG 33:2	DG	0.209661	0.699537
DG 16:0_18:0	DG	-0.759777	1.09388
DG 34:1	DG	-0.0500385	0.157235
DG 16:1_18:1	DG	-0.852325	3.5225
DG 35:1	DG	1.28375	3.50796
DG 17:1_18:1	DG	1.31688	3.62885
DG 10:0_26:0	DG	1.17602	3.00952
DG 18:1_18:0	DG	0.870428	2.56773
DG 18:1_18:1	DG	0.963283	2.96507
DG 36:3	DG	0.701599	4.43543
DG 12:0_26:0	DG	-0.62788	1.12787
DG 18:1_20:0	DG	-0.188575	0.400866
DG 38:2	DG	0.0271137	0.0711759
DG 40:0	DG	-1.32425	3.62039
DG 14:1_26:0	DG	-0.295861	0.945655
DG 18:1_22:1	DG	-1.05012	2.05253
DG 41:1	DG	-0.512405	1.35796
DG 16:0_26:0	DG	-0.750209	1.29404
DG 42:1	DG	-0.397765	1.76527
DG 42:2	DG	-1.33068	3.38825
DG 18:1_25:0	DG	0.737194	2.4652
DG 18:1_26:0	DG	0.142745	0.602017
DG 18:1_26:1	DG	0.116932	0.0881249
GlcCer[AP] t35:1	GlcCer[AP]	0.674449	1.80204
GlcCer[AP] t37:2	GlcCer[AP]	0.813187	1.50016
GlcCer[AP] t38:3	GlcCer[AP]	0.958805	2.1624
GlcCer[NDS] d40:6	GlcCer[NDS]	0.749379	0.991939
LysoPA 16:0	LysoPA	2.05542	1.71668
LysoPA 18:0	LysoPA	2.93422	2.70459
LysoPC 16:0	LysoPC	-0.374458	0.295386
LysoPC 16:1	LysoPC	-0.629477	0.494083
LysoPC 17:0	LysoPC	0.392261	0.732595
LysoPC 18:0	LysoPC	-0.0381528	0.0257457
LysoPC 18:1	LysoPC	-1.08984	0.863845
LysoPC 20:1	LysoPC	-0.716356	1.45317
LysoPE 16:0	LysoPE	-2.38954	1.67852
LysoPE 16:1	LysoPE	-1.30818	2.10412
LysoPE 17:1	LysoPE	0.750226	0.941154
LysoPE 18:0	LysoPE	-1.25148	1.54934
LysoPE 18:1	LysoPE	-0.864117	2.37634
LysoPE 20:1	LysoPE	-0.518992	0.237024
LysoPG 18:0	LysoPG	-1.08648	0.852434
LysoPI 18:0	LysoPI	-2.26003	1.44315
LysoPS 16:1	LysoPS	-1.47849	1.49363
LysoPS 18:1	LysoPS	-1.64503	0.999705
Methyl-PA 28:1	Methyl-PA	-0.447402	0.180611
Methyl-PA 30:1	Methyl-PA	-0.479909	0.240099
Methyl-PA 32:1	Methyl-PA	-0.557017	0.28339
Methyl-PA 16:1_16:1	Methyl-PA	-1.51938	0.579054
Methyl-PA 16:1_18:1	Methyl-PA	-0.823291	0.220312
PA 30:2	PA	-0.191549	0.205654
PA 32:2	PA	0.202551	0.661505
PA 34:1	PA	1.73126	1.8483
PA 34:2	PA	0.755585	2.51995
PAF O-16:0	PAF	-0.430275	1.83048
PC 20:0	PC	1.20396	1.44443
PC 24:0	PC	1.40755	1.88949
PC 12:0_14:0	PC	1.30276	1.45872
PC 26:1	PC	2.48502	3.37509
PC 28:0	PC	1.03829	1.50539
PC 28:1	PC	0.0461569	0.206419
PC 29:0	PC	-0.860686	1.67928
PC 30:0	PC	-1.10592	2.16162
PC 30:1	PC	-2.15284	2.85646
PC 30:2	PC	-1.95171	3.96352
PC 31:0	PC	-0.400433	0.671622
PC 31:1	PC	-2.48686	1.78533
PC 32:0	PC	-2.21909	2.10426
PC 32:1	PC	-0.528546	0.825585
PC 32:2	PC	-0.753611	1.57987
PC 32:3	PC	-0.733344	1.42061
PC 33:1	PC	0.34303	1.81592
PC 33:2	PC	-3.71671	6.39368
PC 16:0_18:0	PC	-0.680238	0.998565
PC 34:1	PC	0.344374	4.82311
PC 16:1_18:1	PC	0.551926	3.26821
PC 16:1_18:2	PC	-0.180127	0.432084
PC 35:1	PC	0.714708	1.93047
PC 17:1_18:1	PC	1.53374	3.57223
PC 18:1_18:0	PC	1.00357	3.93663
PC 18:1_18:1	PC	1.00024	4.55135
PC 36:6	PC	-1.20622	2.36815
PC 37:1	PC	0.56273	0.665266
PC 37:2	PC	-1.98691	0.731518
PC 38:1	PC	0.0133324	0.0280838
PC 18:1_20:1	PC	0.329748	1.59377
PC O-39:1	PC	0.896718	1.789
PC 40:2	PC	-0.696932	1.87717
PC 42:1	PC	1.09892	2.03526
PC 42:2	PC	1.45863	1.5647
PC 18:1_26:1	PC	-0.801977	1.23729
PC[OH] OH-30:0	PC[OH]	1.39827	3.61778
PC[OH] OH-30:1	PC[OH]	1.35801	4.70767
PC[OH] OH-30:2	PC[OH]	0.984885	2.01398
PC[OH] OH-32:0	PC[OH]	-1.79254	4.3425
PC[OH] OH-32:1	PC[OH]	-3.24968	1.64892
PC[OH] OH-32:2	PC[OH]	0.34873	0.127824
PC[OH] OH-32:3	PC[OH]	-0.499789	0.875907
PC[OH] OH-33:0	PC[OH]	0.838593	2.88557
PC[OH] OH-34:0	PC[OH]	-1.3338	2.85383
PC[OH] OH-34:1	PC[OH]	-0.795683	1.12585
PC[OH] OH-34:2	PC[OH]	0.612778	0.632169
PC[OH] OH-34:3	PC[OH]	-1.26082	2.23318
PC[OH] OH-35:1	PC[OH]	-2.45615	4.0227
PC[OH] OH-36:0	PC[OH]	-1.60058	3.79987
PC[OH] OH-36:1	PC[OH]	-1.16574	2.5656
PC[OH] OH-36:2	PC[OH]	-0.891567	2.82602
PC[OH] OH-38:1	PC[OH]	-0.365096	0.419008
PE 10:0_12:0	PE	-1.5	2.38049
PE 24:0	PE	-0.754125	2.93082
PE 24:1	PE	-0.592057	0.948458
PE 10:0_15:0	PE	-0.100027	0.142099
PE 26:0	PE	0.699666	2.60708
PE 10:0_16:1	PE	0.779912	2.69603
PE 27:0	PE	-1.86385	3.39614
PE 27:1	PE	-1.55089	2.53394
PE 28:0	PE	-1.80951	3.88896
PE 28:1	PE	-2.06316	5.02376
PE 29:1	PE	-1.16208	0.732702
PE 30:1	PE	-1.98632	5.37392
PE 31:0	PE	-1.18989	1.91349
PE 31:1	PE	-1.46303	3.64662
PE 16:0_16:0	PE	-2.17233	3.49613
PE 32:1	PE	-0.891861	3.79192
PE 16:1_16:1	PE	-1.72682	1.96057
PE 32:5	PE	-2.80566	4.34342
PE 33:1	PE	-0.51767	2.07889
PE 16:0_18:1	PE	-0.125165	0.724195
PE 16:1_18:1	PE	-0.618253	2.27174
PE 34:4	PE	-1.27274	2.83073
PE 34:5	PE	-0.877361	2.90953
PE 35:1	PE	-0.11745	0.149725
PE 18:1_18:0	PE	0.0541789	0.206416
PE 36:5	PE	0.493515	1.68195
PE 38:1	PE	0.488111	1.46546
PE 38:4	PE	-0.0380473	0.346265
PE 38:5	PE	0.256868	2.21479
PE 42:1	PE	-0.551476	1.7103
PE-NMe 26:0	PE-NMe	1.78559	3.61445
PE-NMe 10:0_16:1	PE-NMe	0.327313	0.955134
PE-NMe 28:1	PE-NMe	-2.23706	4.28069
PE-NMe 30:1	PE-NMe	-2.40378	2.53834
PE-NMe 14:1_16:1	PE-NMe	-4.09981	3.58249
PE-NMe 31:2	PE-NMe	1.22061	3.06308
PE-NMe 32:1	PE-NMe	-1.13472	3.52783
PE-NMe 16:1_16:1	PE-NMe	-1.0629	2.95382
PE-NMe 16:1_18:1	PE-NMe	-0.0984601	1.60943
PE-NMe2 24:1	PE-NMe2	0.538195	1.60748
PE-NMe2 26:0	PE-NMe2	0.259378	1.08856
PE-NMe2 10:0_16:1	PE-NMe2	-0.00213562	0.003703
PE-NMe2 28:1	PE-NMe2	-1.74021	3.15193
PE-NMe2 30:0	PE-NMe2	-0.273729	0.308324
PE-NMe2 30:1	PE-NMe2	-3.36623	4.1686
PE-NMe2 32:1	PE-NMe2	-1.81443	3.2872
PE-NMe2 16:1_16:1	PE-NMe2	-1.04605	4.04996
PE-NMe2 32:3	PE-NMe2	-2.65596	2.12861
PE-NMe2 34:1	PE-NMe2	-0.640543	3.07101
PE-NMe2 34:2	PE-NMe2	-0.503072	2.68294
PE-NMe2 34:3	PE-NMe2	-1.22113	2.07413
PE-NMe2 36:1	PE-NMe2	1.07975	1.88951
PE-NMe2 18:1_18:1	PE-NMe2	0.0483759	0.350571
PE-NMe2 38:1	PE-NMe2	1.29695	1.73927
PE-NMe2 38:2	PE-NMe2	-1.27519	1.64014
PE-NMe2 40:1	PE-NMe2	1.26115	2.69864
PE-NMe2 42:1	PE-NMe2	0.464622	0.688522
PE[OH] OH-32:1	PE[OH]	-2.71912	3.08037
PG 10:0_16:1	PG	0.353678	1.10736
PG 12:0_16:0	PG	-1.40026	1.94221
PG 28:1	PG	-0.711901	1.58386
PG 30:0	PG	-3.84937	5.574
PG 30:1	PG	-3.04482	4.3322
PG 14:1_16:1	PG	-2.8599	3.14971
PG 32:0	PG	-0.5722	1.56207
PG 32:1	PG	-2.81889	4.74179
PG 16:1_16:1	PG	-1.08498	1.77583
PG 34:1	PG	0.0801638	0.536837
PG 16:1_18:1	PG	-0.543598	1.37381
PG 18:1_18:0	PG	-0.720311	2.79545
PG 18:1_18:1	PG	0.089309	0.506151
PI 10:0_15:0	PI	0.670522	1.13578
PI 10:0_16:0	PI	1.32325	2.2938
PI 26:1	PI	-1.22262	1.78569
PI 27:0	PI	-0.126928	0.193497
PI 28:0	PI	0.0247276	0.0482963
PI 12:0_16:1	PI	-0.65011	1.35789
PI 28:2	PI	-1.3003	1.38936
PI 30:0	PI	-1.37426	3.11191
PI 30:1	PI	-2.20329	3.49472
PI 14:1_16:1	PI	-2.73828	4.54538
PI 31:1	PI	-1.62689	2.77845
PI 15:1_16:1	PI	-1.56529	2.06268
PI 32:1	PI	-0.908029	2.21623
PI 16:1_16:1	PI	0.374905	0.127497
PI 33:2	PI	-0.490039	0.979486
PI 34:1	PI	0.443099	1.01086
PI 16:1_18:1	PI	-0.025482	0.0561038
PI 18:1_18:0	PI	-0.419901	0.489509
PI 18:1_18:1	PI	0.564645	0.88426
PI[OH] OH-16:0_16:0	PI[OH]	-2.23266	4.86945
PI[OH] OH-18:0_16:1	PI[OH]	-1.76312	3.31097
PS 26:0	PS	0.724725	1.07459
PS 28:0	PS	-1.76171	1.53846
PS 28:1	PS	-2.45603	3.18552
PS 30:1	PS	-3.94341	6.36918
PS 32:1	PS	-2.07532	3.07855
PS 15:0_18:1	PS	-1.44211	0.925589
PS 34:0	PS	-0.528831	1.86459
PS 34:1	PS	-0.362986	0.625529
PS 34:2	PS	-0.0756289	0.132207
PS 18:1_18:1	PS	-0.168933	0.250959
Plasmanyl-PC O-26:0	Plasmanyl-PC	-0.320069	1.03593
Plasmanyl-PC O-31:1	Plasmanyl-PC	-1.31687	2.09024
Plasmanyl-PC O-33:2	Plasmanyl-PC	3.37885	0.837845
Plasmanyl-PC O-35:2	Plasmanyl-PC	0.880298	2.78417
Plasmenyl-PC P-14:0_16:1	Plasmenyl-PC	-2.76572	2.65335
Plasmenyl-PC P-32:1	Plasmenyl-PC	-0.820823	1.77895
Plasmenyl-PC P-34:1	Plasmenyl-PC	-0.306576	1.5798
Plasmenyl-PE P-34:1	Plasmenyl-PE	-1.07457	2.55941
SM d34:0	SM	-1.0356	1.80016
SM d37:7	SM	-2.38231	2.07045
SM d40:1	SM	2.11164	1.13868
SP d18:0	SP	-0.495234	0.738251
SP d18:1	SP	1.05252	2.52668
SP d18:2	SP	-0.583291	0.52406
SP d18:3	SP	-1.2744	1.8017
TG 40:0	TG	0.149727	1.00938
TG 41:0	TG	1.13273	2.53731
TG 42:0	TG	0.641942	3.83021
TG 42:1	TG	0.428543	2.89727
TG 43:0	TG	1.07347	2.39489
TG 43:1	TG	0.695022	3.00183
TG 44:0	TG	1.44309	1.91065
TG 44:1	TG	0.784282	4.91605
TG 44:2	TG	-1.1487	0.535109
TG 45:0	TG	1.56415	1.59971
TG 45:1	TG	0.305169	0.619272
TG 45:2	TG	-0.123532	0.282333
TG 46:0	TG	3.52281	1.12406
TG 46:1	TG	0.987736	1.17027
TG 46:2	TG	-0.541383	2.80715
TG 46:3	TG	-0.8111	2.89637
TG 47:0	TG	1.14954	1.49423
TG 47:1	TG	0.618146	0.665571
TG 47:2	TG	-1.57166	4.06023
TG 47:3	TG	-1.79964	3.45112
TG 48:0	TG	-2.48743	1.51531
TG 48:1	TG	6.59889	6.79627
TG 48:2	TG	-1.26287	4.8659
TG 48:3	TG	-1.69745	5.16369
TG 49:1	TG	-0.810378	3.09948
TG 15:0_16:1_18:1	TG	1.04404	0.993389
TG 49:3	TG	-1.1523	3.40156
TG 16:1_16:1_17:2	TG	1.03203	0.786236
TG 50:1	TG	-1.04669	4.01905
TG 50:2	TG	-0.636501	3.16944
TG 50:3	TG	-0.560237	2.55054
TG 16:1_16:1_18:2	TG	-0.833224	2.81919
TG 51:1	TG	-0.551217	0.630657
TG 51:2	TG	-0.463532	3.82044
TG 17:1_17:1_17:1	TG	-0.409628	0.406879
TG 16:1_17:2_18:1	TG	-0.240312	0.560819
TG 52:1	TG	2.79752	2.01764
TG 52:2	TG	-0.303404	1.60048
TG 52:3	TG	0.0144912	0.0500286
TG 16:1_18:2_18:1	TG	-0.0393989	0.123046
TG 52:5	TG	2.59769	2.40547
TG 53:2	TG	0.329205	2.14039
TG 53:3	TG	0.638093	2.43798
TG 54:0	TG	0.551285	1.51127
TG 54:1	TG	2.20899	2.23027
TG 54:2	TG	-0.228925	0.75719
TG 54:3	TG	0.362875	1.17719
TG 18:2_18:1_18:1	TG	-1.00531	1.1208
TG 54:6	TG	1.97393	1.72433
TG 55:1	TG	-0.599292	1.90655
TG 55:2	TG	-0.537668	0.542335
TG 56:0	TG	-0.901686	2.35985
TG 56:1	TG	-1.20987	2.90454
TG 56:2	TG	-1.07553	2.88171
TG 56:3	TG	-0.418691	1.58731
TG 57:1	TG	-1.39576	3.16892
TG 57:2	TG	-1.42014	3.90365
TG 58:1	TG	-1.3529	3.40992
TG 58:2	TG	-1.24723	2.92725
TG 58:3	TG	-1.31952	2.42836
TG 59:1	TG	-1.27052	2.93557
TG 59:2	TG	-0.831515	2.33224
TG 16:1_18:1_26:0	TG	-1.01088	1.35982
TG 60:3	TG	-1.15791	2.89565
TG 18:1_18:1_25:0	TG	-0.607016	1.62676
TG 18:1_18:0_26:0	TG	-0.253733	0.126573
TG 18:1_18:1_26:0	TG	0.384215	0.191756
TG 18:1_18:1_26:1	TG	-0.741942	1.60965

## Sheet: ED Fig3e
Strain	WT	WT	WT	gpd-pln1	gpd-pln1	gpd-pln1
Replicate	1	2	3	1	2	3
Time
0	0.02	0.02	0.02	0.01	0.01	0.01
2	0.06	0.02	0.04	0.04	0.03	0.02
4	0.05	0.03	0.05	0.06	0.05	0.04
6	0.02	0.02	0.02	0.02	0.03	0.02
8	0.1	0.09	0.1	0.09	0.12	0.12
10	0.24	0.23	0.26	0.23	0.21	0.22
12	0.51	0.5	0.53	0.49	0.48	0.49
13	0.73	0.68	0.74	0.66	0.68	0.66
14	1.3	1.24	1.4	1.18	1.1	1.1
16	1.9	1.9	2.05	1.6	1.6	1.55
18	3	2.85	3.05	2.35	2.3	2.25
20	4.9	5	4.9	3.8	3.8	3.9
22	7.2	6.4	6.8	6.2	6.2	6
24	8.6	8.5	8.9	8.2	8.3	8.4

## Sheet: ED Fig3f
Strain	WT	WT	WT	gpd-pln1	gpd-pln1	gpd-pln1
Replicate	1	2	3	1	2	3
Time
0	0.02	0.01	0.01	0.02	0.02	0.02
2	0.03	0.02	0.01	0.02	0.01	0.02
4	0.03	0.03	0.06	0.03	0.02	0.01
6	0.03	0.05	0.05	0.02	0.06	0.06
8	0.06	0.08	0.07	0.06	0.08	0.09
10	0.08	0.08	0.07	0.1	0.1	0.08
12	0.12	0.11	0.14	0.08	0.11	0.08
14	0.14	0.2	0.21	0.05	0.12	0.11
16	0.18	0.18	0.2	0.1	0.1	0.11
18	0.25	0.22	0.25	0.12	0.1	0.12
20	0.39	0.33	0.4	0.13	0.12	0.14
22	0.68	0.55	0.66	0.15	0.17	0.17
23	0.83	0.71	0.84	0.18	0.19	0.2
24	0.91	0.84	0.95	0.19	0.19	0.23
25	1.06	1.04	1.14	0.24	0.26	0.32
26	1.18	1.12	1.14	0.32	0.32	0.4
28	1.26	1.2	1.24	0.44	0.34	0.44
30	1.56	1.4	1.4	0.56	0.48	0.68
32	1.85	1.55	1.9	1.2	0.95	1
34	2.25	2.15	2.2	1	1	1
36	2.4	2.45	2.55	1.25	1.15	1.25
38	3.15	2.85	3.25	1.4	1.15	1.4
40	4.05	3.55	3.65	1.3	1.35	1.4
42	5.5	4.4	5.3	1.6	1.4	2
44	6.8	6.2	7	2	1.9	2.4
46	9.5	9	9.8	2.7	2.9	3.3
