# Supplementary material for: Triacylglycerol mobilization underpins mitochondrial stress recovery
Source: Nat Cell Biol. 2025 Jan 8;27(2):298–308. doi: 10.1038/s41556-024-01586-6 (PMC11821527; doi:10.1038/s41556-024-01586-6)
Supplement: Supplementary file 13 — Statistical source data. [file 41556_2024_1586_MOESM13_ESM.xlsx]

## Sheet: ED Fig 4a
Identification	LipidClass	log2fc	log10pvalue
CL 60:2	CL	0.199654	0.508424
CL 62:2	CL	0.249474	0.920095
CL 64:3	CL	0.109098	0.961611
CL 16:1_16:1_16:1_16:1	CL	-0.103803	0.387981
CL 66:2	CL	-0.205962	0.832318
CL 66:3	CL	-0.140541	0.964236
CL 16:1_18:1_16:1_16:1	CL	-0.11141	0.551658
CL 67:4	CL	0.0456045	0.17189
CL 68:2	CL	0.0776839	0.315217
CL 68:3	CL	0.045459	0.257206
CL 68:4	CL	0.0298054	0.566141
CL 68:5	CL	-0.0609589	0.0654596
CL 70:2	CL	0.989933	2.3994
CL 70:3	CL	0.516943	3.8932
CL 18:1_18:1_16:1_18:1	CL	0.255933	1.67929
CL 70:5	CL	0.267779	0.727717
CL 18:1_18:0_18:1_18:1	CL	1.0613	2.96037
CL 18:1_18:1_18:1_18:1	CL	0.503218	2.00248
Cer[ADS] d44:0	Cer[ADS]	0.515042	1.99892
Cer[ADS] d19:0_26:0	Cer[ADS]	1.26506	3.05572
Cer[AP] t18:0_24:0	Cer[AP]	-0.268557	1.30477
Cer[AP] t18:0_25:0	Cer[AP]	-0.507796	2.67017
Cer[AP] t44:0	Cer[AP]	0.0500383	0.351242
Cer[AP] t20:0_25:0	Cer[AP]	0.213538	0.92593
Cer[AP] t46:0	Cer[AP]	0.51916	2.70344
Cer[NDS] d18:0_26:0	Cer[NDS]	0.100061	0.356439
Cer[NP] t18:0_26:0	Cer[NP]	0.56751	2.30928
Cer[NP] t46:0	Cer[NP]	1.60749	4.41268
CoQ8	CoQ8	0.120754	1.16107
DG 10:0_18:0	DG	0.200683	0.32824
DG 28:1	DG	-0.123407	0.263553
DG 30:1	DG	-0.407466	1.24862
DG 16:1_16:1	DG	-0.362097	1.67265
DG 33:1	DG	0.267989	0.833075
DG 16:0_18:1	DG	-0.0408262	0.135736
DG 16:1_18:1	DG	0.166629	0.8195
DG 18:1_18:0	DG	0.686452	3.30688
DG 18:1_18:1	DG	0.601359	2.97363
DG 18:1_20:0	DG	-0.324054	1.12968
DG 18:1_20:1	DG	0.644391	2.83804
DG 40:1	DG	0.420554	2.91161
DG 42:1	DG	0.356915	0.880498
DG 18:1_25:0	DG	0.496321	1.91953
DG 18:1_26:0	DG	1.5952	3.71753
DG 18:1_26:1	DG	1.49841	3.34331
LysoPC 18:0	LysoPC	0.391335	1.48437
Methyl-PA 32:1	Methyl-PA	-2.36557	0.861292
Methyl-PA 16:1_16:1	Methyl-PA	-1.44267	0.890209
Methyl-PA 16:1_18:1	Methyl-PA	-0.908032	0.623137
Methyl-PA 18:1_18:1	Methyl-PA	0.0824338	0.275139
PA 16:1_16:1	PA	-1.51281	0.454979
PA 16:1_18:1	PA	0.820058	0.755379
PC 24:0	PC	-0.403551	0.625313
PC 24:1	PC	-1.39207	0.884899
PC 26:0	PC	-0.144213	0.254502
PC 26:1	PC	-0.313952	0.44249
PC 27:0	PC	0.530705	0.720402
PC 27:1	PC	0.392068	1.06834
PC 28:0	PC	-0.0472409	0.093651
PC 12:0_16:1	PC	-0.129017	0.421266
PC 28:2	PC	0.113465	0.221884
PC 29:1	PC	0.416896	1.85512
PC 30:0	PC	0.276974	0.766889
PC 30:1	PC	-0.203329	1.38505
PC 30:2	PC	-0.391615	1.70783
PC 31:1	PC	0.241595	0.358739
PC 15:1_16:1	PC	-0.168298	0.91697
PC 32:0	PC	0.209964	0.369538
PC 32:1	PC	-0.285568	1.53163
PC 16:1_16:1	PC	-0.0460131	0.764312
PC 32:3	PC	-0.115138	0.350329
PC 33:1	PC	0.42063	1.851
PC 33:2	PC	0.215588	1.18465
PC 34:1	PC	0.146433	0.639538
PC 16:1_18:1	PC	0.207277	2.67599
PC 16:1_18:2	PC	0.577025	1.62309
PC 34:4	PC	0.498077	1.35789
PC 35:1	PC	0.914118	3.06618
PC 17:1_18:1	PC	0.610484	3.28053
PC 36:0	PC	2.15097	0.372687
PC 18:1_18:0	PC	0.932473	4.49025
PC 36:2	PC	0.552235	3.46577
PC 18:2_18:1	PC	1.09465	2.43037
PC 36:4	PC	0.749476	1.15518
PC 36:5	PC	1.01515	0.759402
PC 36:6	PC	0.682766	1.30831
PC 38:1	PC	0.488528	2.24212
PC 18:1_20:1	PC	0.379336	2.37009
PC 38:6	PC	2.02171	3.56724
PC O-39:1	PC	0.200039	2.16074
PC 40:2	PC	1.19587	4.48489
PC[OH] OH-32:0	PC[OH]	-1.30309	2.50818
PC[OH] OH-32:1	PC[OH]	0.036698	0.0941145
PC[OH] OH-32:2	PC[OH]	-0.0828471	0.590548
PC[OH] OH-34:1	PC[OH]	-0.558313	0.859969
PC[OH] OH-34:2	PC[OH]	0.778314	1.20209
PC[OH] OH-34:3	PC[OH]	0.237603	0.270371
PC[OH] OH-36:2	PC[OH]	2.93082	1.74416
PE 26:0	PE	-0.99731	2.25794
PE 28:0	PE	-0.526757	1.11907
PE 12:0_16:1	PE	-0.792483	2.54623
PE 30:1	PE	-0.342107	1.31821
PE 30:2	PE	-0.961499	2.13382
PE 31:1	PE	-0.299148	0.977088
PE 31:2	PE	-0.315992	0.98849
PE 32:1	PE	-0.335356	1.58876
PE 16:1_16:1	PE	-0.383803	0.842567
PE 33:1	PE	-0.184069	0.924709
PE 33:2	PE	-0.185715	0.733911
PE 16:0_18:1	PE	-0.375589	2.01278
PE 16:1_18:1	PE	0.0210234	0.254647
PE 34:5	PE	0.0677986	0.266694
PE 17:1_18:1	PE	-0.390105	1.39976
PE 18:1_18:1	PE	0.247496	2.37828
PE 36:5	PE	0.0800817	0.752095
PE-NMe 16:1_16:1	PE-NMe	-0.0168292	0.0622333
PE-NMe 34:1	PE-NMe	-0.588474	1.13911
PE-NMe 16:1_18:1	PE-NMe	0.0516683	0.201715
PE-NMe 18:1_18:1	PE-NMe	0.44737	1.99961
PE-NMe2 28:0	PE-NMe2	-0.475636	1.70312
PE-NMe2 28:1	PE-NMe2	0.36285	0.91073
PE-NMe2 30:1	PE-NMe2	-0.0154548	0.0218776
PE-NMe2 30:2	PE-NMe2	-0.644167	1.95817
PE-NMe2 32:1	PE-NMe2	-0.268509	0.372996
PE-NMe2 16:1_16:1	PE-NMe2	-0.11914	0.470967
PE-NMe2 34:1	PE-NMe2	0.205843	0.450906
PE-NMe2 18:1_18:0	PE-NMe2	0.616602	2.05769
PE-NMe2 18:1_18:1	PE-NMe2	0.397972	3.16084
PG 28:0	PG	-0.347258	0.899134
PG 28:1	PG	-0.0597582	0.0598881
PG 30:1	PG	-0.738524	2.02348
PG 32:1	PG	-0.567386	1.24874
PG 16:1_16:1	PG	-0.468501	2.46079
PG 16:0_18:1	PG	-0.164276	0.592409
PG 16:1_18:1	PG	0.0477592	0.235612
PG 18:1_18:0	PG	1.03999	4.00052
PG 18:1_18:1	PG	-0.276908	0.349011
PI 26:0	PI	-0.357621	0.628982
PI 12:0_16:0	PI	-0.046355	0.0925234
PI 12:0_16:1	PI	-0.2523	0.891163
PI 29:1	PI	-0.826758	1.48409
PI 30:0	PI	0.00964635	0.0232527
PI 30:1	PI	-0.421125	1.42474
PI 14:1_16:1	PI	-0.500088	4.18132
PI 31:1	PI	-0.255307	1.19051
PI 32:0	PI	-0.101244	0.561031
PI 32:1	PI	0.0471759	0.0527269
PI 16:1_16:1	PI	-0.0882677	0.328024
PI 33:1	PI	0.23222	1.996
PI 33:2	PI	0.41275	1.6084
PI 16:0_18:1	PI	0.00465854	0.0248348
PI 16:1_18:1	PI	0.928592	0.665175
PI 35:1	PI	0.572096	2.56312
PI 17:1_18:1	PI	0.83877	3.48377
PI 36:0	PI	0.19273	0.14778
PI 36:1	PI	0.298925	3.62427
PI 18:1_18:1	PI	0.657037	2.47944
PI 38:1	PI	-0.32525	2.43043
PI[OH] OH-16:0_18:1	PI[OH]	1.39407	2.44014
PS 32:1	PS	-0.132944	0.13792
PS 16:1_16:1	PS	-0.423074	1.22274
PS 34:1	PS	0.115797	0.83422
PS 16:1_18:1	PS	1.4305	0.627925
PS 18:1_18:1	PS	-0.869892	0.304656
Plasmanyl-PC O-33:2	Plasmanyl-PC	0.134115	1.14619
Plasmanyl-PC O-35:2	Plasmanyl-PC	1.15168	0.965041
SP d18:3	SP	-0.304332	1.89827
TG 38:0	TG	-1.7154	3.14372
TG 40:0	TG	-2.26029	4.3726
TG 40:1	TG	-2.43767	3.63574
TG 10:0_15:0_16:0	TG	-2.21331	1.45142
TG 41:1	TG	0.668845	4.26036
TG 42:0	TG	-1.7895	3.68168
TG 42:1	TG	-2.23043	4.92269
TG 10:0_16:1_16:1	TG	-1.7487	3.9896
TG 43:0	TG	-1.34256	4.92287
TG 43:1	TG	-1.47481	4.10857
TG 43:2	TG	-2.85686	3.31377
TG 44:0	TG	-1.36153	3.64318
TG 44:1	TG	-1.41082	4.6639
TG 44:2	TG	-1.78118	4.19439
TG 45:0	TG	-0.752957	3.70267
TG 45:1	TG	-1.5335	3.99463
TG 45:2	TG	-0.37959	1.83556
TG 46:0	TG	-1.24999	4.10241
TG 46:1	TG	-1.15407	4.31393
TG 46:2	TG	-1.44223	4.77016
TG 14:1_16:1_16:1	TG	-1.62848	2.81591
TG 47:1	TG	-1.36981	4.81968
TG 47:2	TG	-1.71779	4.9586
TG 47:3	TG	-1.43944	3.69451
TG 48:0	TG	-1.17675	3.28192
TG 48:1	TG	-1.85872	2.28062
TG 48:2	TG	-1.33644	4.15652
TG 16:1_16:1_16:1	TG	-1.2197	4.26327
TG 49:1	TG	-1.13205	2.78731
TG 49:2	TG	-1.41109	4.24338
TG 49:3	TG	-1.22457	3.12486
TG 50:0	TG	-1.44088	2.15123
TG 50:1	TG	-1.41103	5.22182
TG 50:2	TG	-1.08732	5.42363
TG 16:1_16:1_18:1	TG	-0.670498	2.09578
TG 51:1	TG	-1.00773	4.0837
TG 17:1_17:1_17:0	TG	-0.811248	2.36624
TG 17:1_17:1_17:1	TG	-0.544043	0.485671
TG 52:0	TG	-0.977529	2.90146
TG 16:0_18:1_18:0	TG	-1.00526	3.78814
TG 52:2	TG	-0.757605	2.84633
TG 16:1_18:1_18:1	TG	-0.372415	1.47642
TG 52:4	TG	-0.0142905	0.019089
TG 53:1	TG	-0.698028	2.68291
TG 17:1_17:1_19:0	TG	-0.996059	1.37718
TG 17:1_18:1_18:1	TG	-0.718727	2.04902
TG 54:0	TG	-0.532467	2.90671
TG 54:1	TG	-0.566454	3.20578
TG 54:2	TG	-0.32324	1.01895
TG 54:3	TG	-0.164277	0.331063
TG 55:1	TG	-0.767469	2.67022
TG 55:2	TG	-0.620774	1.83399
TG 56:1	TG	-1.36398	4.48806
TG 56:2	TG	-0.942358	4.01796
TG 56:3	TG	-1.1793	1.54497
TG 57:1	TG	-1.10089	3.80263
TG 57:2	TG	-0.937117	4.41273
TG 58:1	TG	-1.11203	3.49483
TG 58:2	TG	-1.04511	3.4119
TG 58:3	TG	-0.952995	2.99726
TG 59:1	TG	-0.613108	2.10189
TG 59:2	TG	-0.615106	2.05841
TG 60:1	TG	-0.579902	1.71947
TG 60:2	TG	-0.483509	1.35342
TG 60:3	TG	-0.642168	1.57239
TG 18:1_18:0_25:0	TG	0.13391	0.315313
TG 18:1_18:1_25:0	TG	0.0549246	0.104278
TG 62:2	TG	0.0935697	0.141975
TG 18:1_18:1_26:1	TG	-0.064324	0.149679

## Sheet: ED Fig 4b
Identification	LipidClass	log2fc	log10pvalue
CL 60:2	CL	0.370918	2.30312
CL 62:2	CL	0.521172	2.10431
CL 64:3	CL	0.336275	1.76401
CL 16:1_16:1_16:1_16:1	CL	0.00656317	0.057026
CL 66:2	CL	-0.206776	1.06629
CL 66:3	CL	0.000947593	0.00740721
CL 16:1_18:1_16:1_16:1	CL	0.141167	0.671839
CL 67:4	CL	0.160915	0.955295
CL 68:2	CL	0.123803	1.11044
CL 68:3	CL	0.0482851	0.21084
CL 68:4	CL	0.0971842	0.86867
CL 68:5	CL	0.735185	1.75612
CL 70:2	CL	0.855202	2.81297
CL 70:3	CL	0.453551	2.7413
CL 18:1_18:1_16:1_18:1	CL	0.162491	0.708302
CL 70:5	CL	0.29988	1.21347
CL 18:1_18:0_18:1_18:1	CL	0.680203	1.8527
CL 18:1_18:1_18:1_18:1	CL	0.465908	2.34597
Cer[ADS] d44:0	Cer[ADS]	0.875502	3.43805
Cer[ADS] d19:0_26:0	Cer[ADS]	1.41281	3.41712
Cer[AP] t18:0_24:0	Cer[AP]	-0.188101	0.71228
Cer[AP] t18:0_25:0	Cer[AP]	-0.539855	2.98669
Cer[AP] t44:0	Cer[AP]	0.182615	2.38108
Cer[AP] t20:0_25:0	Cer[AP]	0.161703	1.10254
Cer[AP] t46:0	Cer[AP]	0.80444	3.59771
Cer[NDS] d18:0_26:0	Cer[NDS]	0.389067	2.20581
Cer[NP] t18:0_26:0	Cer[NP]	0.917473	3.09563
Cer[NP] t46:0	Cer[NP]	2.08496	4.16165
CoQ8	CoQ8	0.205074	0.841372
DG 10:0_18:0	DG	0.363092	3.8003
DG 28:1	DG	0.198429	0.864682
DG 30:1	DG	-0.271566	2.12546
DG 16:1_16:1	DG	-0.21006	3.99584
DG 33:1	DG	0.14234	0.524659
DG 16:0_18:1	DG	0.151946	1.20142
DG 16:1_18:1	DG	-0.719137	0.306518
DG 18:1_18:0	DG	0.814751	3.87646
DG 18:1_18:1	DG	0.60302	2.59151
DG 18:1_20:0	DG	0.087989	0.488236
DG 18:1_20:1	DG	0.570372	3.13264
DG 40:1	DG	0.33297	2.12642
DG 42:1	DG	0.307895	1.53661
DG 18:1_25:0	DG	0.410116	1.52062
DG 18:1_26:0	DG	1.563	6.9869
DG 18:1_26:1	DG	1.5496	5.09351
LysoPC 18:0	LysoPC	0.181679	0.723861
Methyl-PA 32:1	Methyl-PA	-0.533372	0.262384
Methyl-PA 16:1_16:1	Methyl-PA	-0.443089	0.25072
Methyl-PA 16:1_18:1	Methyl-PA	-0.203004	0.0914666
Methyl-PA 18:1_18:1	Methyl-PA	0.65574	0.364446
PA 16:1_16:1	PA	-0.29365	0.691265
PA 16:1_18:1	PA	0.545037	0.549803
PC 24:0	PC	0.126842	0.767187
PC 24:1	PC	0.537201	1.61852
PC 26:0	PC	0.137084	0.876077
PC 26:1	PC	0.173013	0.88589
PC 27:0	PC	0.917361	1.91951
PC 27:1	PC	0.637824	2.14623
PC 28:0	PC	0.244579	1.63296
PC 12:0_16:1	PC	0.215787	1.88695
PC 28:2	PC	0.415791	3.18774
PC 29:1	PC	0.326037	0.809086
PC 30:0	PC	0.316986	2.36526
PC 30:1	PC	0.0646099	0.671521
PC 30:2	PC	-0.0503071	0.46698
PC 31:1	PC	0.0965638	0.952474
PC 15:1_16:1	PC	0.0504766	0.401474
PC 32:0	PC	0.257686	1.1969
PC 32:1	PC	-0.333087	0.877319
PC 16:1_16:1	PC	0.000277585	0.00252115
PC 32:3	PC	0.216382	1.44335
PC 33:1	PC	0.599928	5.26995
PC 33:2	PC	0.355604	2.39089
PC 34:1	PC	0.257583	2.3006
PC 16:1_18:1	PC	0.239718	2.99064
PC 16:1_18:2	PC	0.620206	4.23887
PC 34:4	PC	0.670347	2.68187
PC 35:1	PC	1.01448	3.94595
PC 17:1_18:1	PC	0.705144	3.31961
PC 36:0	PC	-0.829365	0.415477
PC 18:1_18:0	PC	0.833187	5.65107
PC 36:2	PC	0.503547	2.90069
PC 18:2_18:1	PC	0.835961	3.07477
PC 36:4	PC	1.6741	2.58551
PC 36:5	PC	0.4195	0.539864
PC 36:6	PC	0.649579	3.14928
PC 38:1	PC	0.136035	1.01931
PC 18:1_20:1	PC	0.33879	2.66329
PC 38:6	PC	1.19623	1.52662
PC O-39:1	PC	0.217844	0.566278
PC 40:2	PC	1.04279	4.22738
PC[OH] OH-32:0	PC[OH]	-1.60992	2.14413
PC[OH] OH-32:1	PC[OH]	0.252386	1.30141
PC[OH] OH-32:2	PC[OH]	0.126451	0.997914
PC[OH] OH-34:1	PC[OH]	-0.223553	0.60915
PC[OH] OH-34:2	PC[OH]	0.587308	2.62105
PC[OH] OH-34:3	PC[OH]	0.852165	2.30035
PC[OH] OH-36:2	PC[OH]	2.60359	2.25882
PE 26:0	PE	-0.659831	2.71855
PE 28:0	PE	-0.356684	1.33577
PE 12:0_16:1	PE	-0.469106	1.80498
PE 30:1	PE	-0.275646	0.954044
PE 30:2	PE	-0.574262	3.09934
PE 31:1	PE	-0.205021	2.37268
PE 31:2	PE	-0.253283	0.686158
PE 32:1	PE	-0.306745	3.59109
PE 16:1_16:1	PE	-0.166524	1.13737
PE 33:1	PE	-0.0689	0.749248
PE 33:2	PE	-0.0927792	1.44498
PE 16:0_18:1	PE	-0.237888	3.05766
PE 16:1_18:1	PE	0.0792827	0.708653
PE 34:5	PE	0.191901	1.53148
PE 17:1_18:1	PE	-0.153611	0.580106
PE 18:1_18:1	PE	0.150281	1.019
PE 36:5	PE	-0.67744	0.277807
PE-NMe 16:1_16:1	PE-NMe	-0.139922	0.841146
PE-NMe 34:1	PE-NMe	0.316151	0.800888
PE-NMe 16:1_18:1	PE-NMe	0.00108058	0.00524768
PE-NMe 18:1_18:1	PE-NMe	0.373512	3.53235
PE-NMe2 28:0	PE-NMe2	-0.564769	4.17138
PE-NMe2 28:1	PE-NMe2	0.612519	1.16432
PE-NMe2 30:1	PE-NMe2	-0.0307813	0.0772215
PE-NMe2 30:2	PE-NMe2	-0.347826	2.50397
PE-NMe2 32:1	PE-NMe2	-0.0665579	0.152257
PE-NMe2 16:1_16:1	PE-NMe2	-0.102608	0.744371
PE-NMe2 34:1	PE-NMe2	-0.565056	0.800853
PE-NMe2 18:1_18:0	PE-NMe2	0.694027	4.47708
PE-NMe2 18:1_18:1	PE-NMe2	0.357494	1.57463
PG 28:0	PG	-0.0297365	0.192018
PG 28:1	PG	0.290741	1.35436
PG 30:1	PG	-0.336646	2.23068
PG 32:1	PG	-0.373875	2.36683
PG 16:1_16:1	PG	-0.222199	1.80755
PG 16:0_18:1	PG	-0.0946173	0.44882
PG 16:1_18:1	PG	0.170616	0.752281
PG 18:1_18:0	PG	1.02163	3.61233
PG 18:1_18:1	PG	0.0777719	0.0442453
PI 26:0	PI	-0.266004	1.73749
PI 12:0_16:0	PI	-0.0674979	0.619059
PI 12:0_16:1	PI	-0.189634	2.58384
PI 29:1	PI	-0.278657	1.38418
PI 30:0	PI	0.00307337	0.0399177
PI 30:1	PI	-0.296763	1.88481
PI 14:1_16:1	PI	-0.348363	1.9251
PI 31:1	PI	0.0117277	0.054634
PI 32:0	PI	-0.00738969	0.0232952
PI 32:1	PI	-0.220922	3.26628
PI 16:1_16:1	PI	0.0292311	0.185625
PI 33:1	PI	0.289251	1.96803
PI 33:2	PI	0.356979	2.3728
PI 16:0_18:1	PI	0.00696095	0.0475749
PI 16:1_18:1	PI	0.312454	2.79273
PI 35:1	PI	0.299544	1.23156
PI 17:1_18:1	PI	0.865351	4.05781
PI 36:0	PI	0.410485	1.35323
PI 36:1	PI	0.281057	1.96287
PI 18:1_18:1	PI	0.651016	3.44298
PI 38:1	PI	-0.476079	2.27254
PI[OH] OH-16:0_18:1	PI[OH]	1.049	2.7033
PS 32:1	PS	-0.343969	1.702
PS 16:1_16:1	PS	-0.354778	1.62848
PS 34:1	PS	0.164689	1.37165
PS 16:1_18:1	PS	0.456547	4.48503
PS 18:1_18:1	PS	0.30208	0.0771176
Plasmanyl-PC O-33:2	Plasmanyl-PC	0.181295	0.543118
Plasmanyl-PC O-35:2	Plasmanyl-PC	-0.509693	0.316046
SP d18:3	SP	-0.294799	2.42327
TG 38:0	TG	-1.48994	3.97204
TG 40:0	TG	-2.28255	4.26229
TG 40:1	TG	-2.09189	5.51619
TG 10:0_15:0_16:0	TG	-1.8882	1.05667
TG 41:1	TG	0.758408	2.45842
TG 42:0	TG	-1.6146	3.88127
TG 42:1	TG	-2.10682	4.83588
TG 10:0_16:1_16:1	TG	-1.45452	5.58857
TG 43:0	TG	-1.14985	3.64934
TG 43:1	TG	-1.34549	2.40665
TG 43:2	TG	-2.87309	3.39977
TG 44:0	TG	-1.33577	4.62948
TG 44:1	TG	-1.44086	5.53271
TG 44:2	TG	-2.02022	3.17008
TG 45:0	TG	-0.601132	2.48417
TG 45:1	TG	-1.5265	3.55505
TG 45:2	TG	-0.340651	1.53868
TG 46:0	TG	-1.22132	3.85722
TG 46:1	TG	-1.26476	5.69306
TG 46:2	TG	-1.51458	4.85914
TG 14:1_16:1_16:1	TG	-1.41577	4.29333
TG 47:1	TG	-1.26314	3.79015
TG 47:2	TG	-1.62836	5.13212
TG 47:3	TG	-1.4341	4.54958
TG 48:0	TG	-1.35936	3.01502
TG 48:1	TG	-1.42178	4.58676
TG 48:2	TG	-1.40953	5.31065
TG 16:1_16:1_16:1	TG	-1.3236	4.92903
TG 49:1	TG	-1.0079	3.18083
TG 49:2	TG	-1.27002	4.41648
TG 49:3	TG	-1.28894	6.44951
TG 50:0	TG	-1.06724	2.94648
TG 50:1	TG	-1.31456	5.04601
TG 50:2	TG	-1.04547	4.90247
TG 16:1_16:1_18:1	TG	-0.928813	4.66798
TG 51:1	TG	-1.05019	3.74266
TG 17:1_17:1_17:0	TG	-0.48899	0.818511
TG 17:1_17:1_17:1	TG	-1.32847	1.16835
TG 52:0	TG	-0.551372	1.17531
TG 16:0_18:1_18:0	TG	-1.04708	3.97787
TG 52:2	TG	-0.8302	5.55057
TG 16:1_18:1_18:1	TG	-0.543177	4.12217
TG 52:4	TG	-0.945205	3.74614
TG 53:1	TG	-0.776732	2.82125
TG 17:1_17:1_19:0	TG	-0.543152	0.649213
TG 17:1_18:1_18:1	TG	-0.840436	2.60367
TG 54:0	TG	-0.272659	1.59766
TG 54:1	TG	-0.853844	3.04817
TG 54:2	TG	-0.591529	3.07839
TG 54:3	TG	-0.455691	2.27691
TG 55:1	TG	-0.77296	2.52051
TG 55:2	TG	-0.74241	3.09899
TG 56:1	TG	-1.61037	3.45649
TG 56:2	TG	-1.10803	3.06854
TG 56:3	TG	-1.29732	1.69366
TG 57:1	TG	-0.939665	2.83696
TG 57:2	TG	-0.675106	1.72549
TG 58:1	TG	-1.17082	3.11158
TG 58:2	TG	-1.07497	2.49589
TG 58:3	TG	-1.04613	1.90056
TG 59:1	TG	-0.4686	1.07203
TG 59:2	TG	-0.344292	0.727085
TG 60:1	TG	-0.534747	1.40006
TG 60:2	TG	-0.281452	0.499981
TG 60:3	TG	-0.341607	1.31998
TG 18:1_18:0_25:0	TG	0.251326	0.61625
TG 18:1_18:1_25:0	TG	0.136064	0.182365
TG 62:2	TG	0.236363	0.306043
TG 18:1_18:1_26:1	TG	-0.0300486	0.110712

## Sheet: ED Fig 4c
Strain	Replicate	RFU	Average	stdev
WT	1	44714.6	40689.7	40689.7
WT	2	43434.9
WT	3	37672.7
WT	4	39013.7
WT	5	40078.4
WT	6	39223.6
WT_DOX	1	33446.8	32035.1	32035.1
WT_DOX	2	27114.8
WT_DOX	3	32755.2
WT_DOX	4	34138.4
WT_DOX	5	31532
WT_DOX	6	33223.6
TGL	1	47925.3	53220.1	53220.1
TGL	2	56981.3
TGL	3	55648.1
TGL	4	55576.4
TGL	5	52915.3
TGL	6	50274
TGL_DOX	1	47488.6	50234.8	50234.8
TGL_DOX	2	50637.1
TGL_DOX	3	53104.5
TGL_DOX	4	53800.4
TGL_DOX	5	54628.6
ATG1	1	41749.3
ATG1	2	40167.2
ATG1	3	39880.7
ATG1	4	38836.7
ATG1	5	39322.5
ATG1	6	37920.1
ATG1_DOX	1	32488.7	31541.3	31541.3
ATG1_DOX	2	31684.3
ATG1_DOX	3	31043
ATG1_DOX	4	29918.1
ATG1_DOX	5	31976.9
ATG1_DOX	6	32136.9
ATG15	1	43300.9	39275.6	39275.6
ATG15	2	40694.6
ATG15	3	39349.7
ATG15	4	38433.2
ATG15	5	39362.3
ATG15	6	34512.9
ATG15_DOX	1	34206.4	32875.9	32875.9
ATG15_DOX	2	35757
ATG15_DOX	3	33326.2
ATG15_DOX	4	32809
ATG15_DOX	5	29976.6
ATG15_DOX	6	31180.4

## Sheet: ED Fig 4d
Identification	LipidClass	log2fc	log10pvalue
TG 41:1	TG	-2.8185	1.85254
SM d44:0	SM	-2.76979	1.32603
PC 32:3	PC	-2.58786	0.960533
TG 43:0	TG	-1.94681	1.70518
TG 47:0	TG	-1.7938	1.24874
PI 27:0	PI	-1.67663	1.48433
TG 49:1	TG	-1.61961	2.51813
TG 40:0	TG	-1.59892	2.71164
TG 45:0	TG	-1.5447	2.00741
TG 47:2	TG	-1.53579	2.63363
TG 51:2	TG	-1.49258	0.979686
TG 43:1	TG	-1.46444	3.15036
TG 51:1	TG	-1.42517	1.65447
TG 42:0	TG	-1.34697	2.56316
TG 45:1	TG	-1.33907	2.87947
TG 49:2	TG	-1.3297	2.19186
TG 42:1	TG	-1.32185	3.10542
TG 48:1	TG	-1.22921	2.61712
TG 46:0	TG	-1.19824	1.6435
PI 29:0	PI	-1.17566	3.03044
TG 53:1	TG	-1.1478	1.22695
TG 49:0	TG	-1.13467	1.4995
TG 50:1	TG	-1.09153	2.19528
TG 45:2	TG	-1.07808	2.46548
TG 44:1	TG	-0.998435	3.11705
TG 48:2	TG	-0.993659	2.96356
TG 47:3	TG	-0.988329	2.73327
TG 51:0	TG	-0.982874	1.16949
DG 32:1	DG	-0.972553	3.34546
TG 48:0	TG	-0.955771	2.36864
Plasmanyl-PC O-33:2	Plasmanyl-PC	-0.946034	0.222424
TG 46:3	TG	-0.933786	4.6388
DG 31:1	DG	-0.926487	2.35187
PI 29:1	PI	-0.916403	3.41175
TG 44:2	TG	-0.913815	4.49819
PC O-38:7	PC	-0.893947	0.208735
TG 46:1	TG	-0.886221	2.84949
TG 46:2	TG	-0.884687	5.06039
TG 57:1	TG	-0.859193	1.49446
TG 49:3	TG	-0.85266	2.40645
TG 55:1	TG	-0.848178	1.53204
PS 16:1_16:1	PS	-0.841557	1.16062
TG 52:1	TG	-0.835628	1.73643
PG 14:1_16:1	PG	-0.815141	2.50747
PG 30:1	PG	-0.799914	2.42092
PE 35:1	PE	-0.760969	0.890698
PC 29:2	PC	-0.754528	1.98512
TG 57:2	TG	-0.747254	2.06416
TG 50:0	TG	-0.746613	1.89693
TG 53:3	TG	-0.733974	2.59334
PS 32:1	PS	-0.726842	0.908417
TG 50:2	TG	-0.714166	2.48829
PE 28:0	PE	-0.706819	1.53943
TG 56:1	TG	-0.70428	1.87074
PC 33:1	PC	-0.676037	1.45993
PE-NMe2 28:0	PE-NMe2	-0.655618	2.57334
PI 31:1	PI	-0.650607	4.95659
TG 51:3	TG	-0.605769	1.77322
PC 32:0	PC	-0.596921	0.974254
PE 26:0	PE	-0.591065	1.92736
CL 67:4	CL	-0.58406	2.7412
TG 48:3	TG	-0.582211	2.93909
TG 58:1	TG	-0.572292	1.28183
PI 30:1	PI	-0.561924	2.12368
PI 26:0	PI	-0.552999	1.91517
TG 56:2	TG	-0.547922	2.69369
TG 60:3	TG	-0.528894	1.70924
PI 15:1_16:1	PI	-0.527344	3.84219
TG 44:0	TG	-0.525076	0.290745
PG 28:0	PG	-0.521867	1.42384
TG 54:1	TG	-0.508545	1.03047
PI 14:1_16:1	PI	-0.506919	1.61635
TG 52:0	TG	-0.501347	0.695724
DG 33:1	DG	-0.492576	1.76807
TG 18:1_18:1_19:0	TG	-0.48777	1.11411
PG 16:1_16:1	PG	-0.483676	2.56729
TG 58:2	TG	-0.481125	1.44226
TG 53:0	TG	-0.472105	0.609568
PE 31:1	PE	-0.464987	3.04238
TG 56:0	TG	-0.460587	0.225393
PE-NMe2 34:1	PE-NMe2	-0.459408	1.30936
PG 32:1	PG	-0.456934	2.28394
PE-NMe2 30:1	PE-NMe2	-0.453853	1.65425
CL 16:1_16:1_16:1_16:1	CL	-0.449657	1.66931
PC 34:0	PC	-0.43057	0.486128
PE 30:1	PE	-0.430303	2.18117
PI 12:0_16:1	PI	-0.42538	1.48925
Methyl-PA 34:1	Methyl-PA	-0.419953	2.03143
PC 32:1	PC	-0.418382	3.42159
DG 30:1	DG	-0.415423	1.52325
TG 52:4	TG	-0.408044	2.76613
PE-NMe2 30:2	PE-NMe2	-0.405425	1.90826
PE-NMe2 32:1	PE-NMe2	-0.403722	0.912912
TG 59:1	TG	-0.403602	0.502116
TG 52:2	TG	-0.401919	1.65048
PC[OH] OH-32:2	PC[OH]	-0.399053	0.97508
TG 54:0	TG	-0.388174	0.297751
PI 18:1_19:0	PI	-0.38524	0.725377
TG 16:1_16:1_18:1	TG	-0.380707	0.14284
PE 30:2	PE	-0.377153	1.40824
PE-NMe 32:1	PE-NMe	-0.374725	1.63509
DG 35:1	DG	-0.369481	0.639739
PI 33:1	PI	-0.364709	2.19585
DG 26:0	DG	-0.35924	1.08116
PI 32:1	PI	-0.357851	3.97873
CL 69:4	CL	-0.356082	0.339017
DG 16:1_25:0	DG	-0.34898	2.2861
PA 32:2	PA	-0.347484	0.273794
TG 60:2	TG	-0.346449	1.08687
CL 66:3	CL	-0.338141	1.3279
DG 30:0	DG	-0.325765	1.75575
SP d18:3	SP	-0.319169	1.62804
PE 33:2	PE	-0.31447	1.98193
PI 28:0	PI	-0.309588	1.16671
PC 35:1	PC	-0.30587	0.490989
PE 32:1	PE	-0.299113	2.67614
PE 12:0_16:1	PE	-0.29899	1.12931
PE 31:2	PE	-0.295712	1.57614
DG 33:2	DG	-0.291552	1.33833
PC 15:1_16:1	PC	-0.29118	2.47654
TG 58:3	TG	-0.287121	0.458796
PI 38:0	PI	-0.285732	2.55337
TG 16:1_18:1_25:0	TG	-0.283233	0.491242
PA 16:1_18:1	PA	-0.274973	0.26921
DG 28:1	DG	-0.264365	0.892021
PE 16:0_18:1	PE	-0.256418	2.22704
DG 28:0	DG	-0.238172	0.890555
TG 60:1	TG	-0.235458	0.211601
Cer[ADS] d17:0_26:0	Cer[ADS]	-0.233786	1.28366
PE 10:0_16:1	PE	-0.223366	0.648772
PC 14:1_16:1	PC	-0.220544	1.23251
PI 35:1	PI	-0.219535	0.277385
PI 42:2	PI	-0.216981	0.126952
PC 34:1	PC	-0.215528	1.74288
TG 18:2_18:2_18:2	TG	-0.211552	0.673934
PC[OH] OH-36:2	PC[OH]	-0.211503	1.06902
Cer[ADS] d42:0	Cer[ADS]	-0.200838	1.13608
DG 16:1_16:1	DG	-0.194915	1.65184
PI 16:1_16:1	PI	-0.194	1.20272
PI 33:2	PI	-0.192658	1.96912
PI 16:1_25:0	PI	-0.192382	0.269092
CL 66:2	CL	-0.185416	0.770386
TG 47:1	TG	-0.16564	0.0832059
PE-NMe 16:1_18:1	PE-NMe	-0.163885	1.70139
PC[OH] OH-35:2	PC[OH]	-0.16078	0.159077
Cer[AP] t42:0	Cer[AP]	-0.155717	0.993737
TG 56:3	TG	-0.151222	0.145507
CL 16:1_18:1_16:1_16:1	CL	-0.143371	1.57183
Cer[ADS] d36:0	Cer[ADS]	-0.143067	0.605621
PG 16:0_18:1	PG	-0.141708	1.47126
PC 33:2	PC	-0.13941	1.7384
DG 37:1	DG	-0.135913	0.162968
TG 17:1_17:1_19:0	TG	-0.121613	0.0873812
PE-NMe2 16:1_16:1	PE-NMe2	-0.11633	0.798947
TG 58:0	TG	-0.110882	0.0278732
Cer[AP] t43:0	Cer[AP]	-0.110166	0.28006
PI 30:0	PI	-0.109667	0.37386
PE 33:1	PE	-0.100219	0.201432
TG 54:2	TG	-0.0921119	0.69499
PA 32:1	PA	-0.0845404	0.433218
CL 64:3	CL	-0.0840685	0.778348
PC[OH] OH-37:1	PC[OH]	-0.0681086	0.129786
PE-NMe 16:1_16:1	PE-NMe	-0.0664407	0.736583
DG 18:1_22:0	DG	-0.0614455	0.193981
DG 18:1_22:1	DG	-0.0545315	0.0704708
PE 16:1_16:1	PE	-0.0459632	0.406664
DG 18:1_20:0	DG	-0.039482	0.130932
CoQ8	CoQ8	-0.0343529	0.188216
PC[OH] OH-39:2	PC[OH]	-0.0291617	0.0578512
DG 17:1_18:1	DG	-0.0279985	0.0733727
SM d34:0	SM	-0.0261293	0.0541599
PE 35:2	PE	-0.0223373	0.0797049
CL 68:4	CL	-0.0146367	0.135386
TG 62:3	TG	-0.00895446	0.0713725
PS 34:2	PS	-0.00293681	0.00259597
TG 18:2_18:2_18:1	TG	-0.00252782	0.00914684
DG 16:0_18:1	DG	0.00601304	0.0630541
PE-NMe2 18:1_18:0	PE-NMe2	0.00744182	0.0269469
LysoPC 18:0	LysoPC	0.0151392	0.0691817
DG 40:0	DG	0.0167721	0.0383277
PI 34:1	PI	0.0187597	0.148308
CL 62:2	CL	0.019408	0.0889714
PC 35:5	PC	0.0199713	0.0195611
PI 40:1	PI	0.021678	0.0495548
PS 16:0_18:1	PS	0.0266227	0.095402
Cer[ADS] d40:0	Cer[ADS]	0.0355589	0.297209
PG 16:1_18:1	PG	0.0429557	0.20264
PE 16:1_18:1	PE	0.0501355	0.290126
Cer[NP] t44:0	Cer[NP]	0.0531558	0.156154
PI 38:1	PI	0.0537134	0.0973218
Cer[ADS] d44:0	Cer[ADS]	0.0544277	0.175144
DG 18:1_24:0	DG	0.0555097	0.179457
PI 42:1	PI	0.0558861	0.0778755
PE 16:1_18:2	PE	0.058187	0.163136
PE 38:2	PE	0.0644362	0.186908
CL 68:3	CL	0.0662498	0.523486
PC 16:1_18:1	PC	0.0709265	0.304255
PC[OH] OH-32:1	PC[OH]	0.0767083	0.222148
Cer[ADS] d38:0	Cer[ADS]	0.0797823	0.47295
PE 38:1	PE	0.0825837	0.675792
PE 18:1_18:0	PE	0.0928617	0.68908
CL 18:1_18:1_16:1_18:1	CL	0.0943983	0.733157
Cer[AP] t44:0	Cer[AP]	0.103051	0.242934
PE 36:5	PE	0.125116	0.141014
TG 54:4	TG	0.132079	1.15963
DG 16:1_18:1	DG	0.133625	0.655353
PC[OH] OH-34:1	PC[OH]	0.145422	0.290328
PC 17:1_18:1	PC	0.145985	0.773099
TG 61:1	TG	0.160085	0.102762
PS 18:1_18:1	PS	0.163758	0.471909
TG 52:3	TG	0.180741	1.16884
PI 18:1_18:0	PI	0.186302	1.2508
DG 36:1	DG	0.187166	3.10494
PG 18:1_18:1	PG	0.191301	1.1515
LysoPC 18:1	LysoPC	0.194838	0.631349
TG 64:1	TG	0.198655	0.0516734
PC 37:1	PC	0.199236	0.302671
CL 64:2	CL	0.221115	0.282983
PI 16:1_18:1	PI	0.241066	1.27077
PE 36:2	PE	0.244885	1.66601
CL 70:3	CL	0.245144	0.58662
DG 38:2	DG	0.252057	1.20951
TG 18:3_18:2_18:2	TG	0.25384	0.100558
PC 18:1_20:1	PC	0.265726	0.759157
PE-NMe2 18:1_18:1	PE-NMe2	0.276031	1.16084
TG 62:1	TG	0.284406	0.13344
DG 42:2	DG	0.299368	0.615135
TG 61:2	TG	0.303539	0.279562
DG 18:1_25:0	DG	0.316952	3.00525
PC 16:1_18:2	PC	0.335643	1.52902
PC 18:1_18:0	PC	0.342687	3.04593
Cer[NDS] d18:0_26:0	Cer[NDS]	0.35118	1.01923
PC 36:2	PC	0.354356	1.507
CL 18:1_18:0_18:1_18:1	CL	0.355348	1.61567
TG 64:2	TG	0.355628	0.169749
PI 38:2	PI	0.361786	0.288405
PC 28:2	PC	0.364917	0.242776
PC 36:3	PC	0.365591	0.722484
PC 31:4	PC	0.366804	0.455585
TG 62:2	TG	0.37483	0.261134
PI[OH] OH-34:2	PI[OH]	0.380194	0.987865
TG 54:3	TG	0.388527	1.63874
Cer[ADS] d19:0_26:0	Cer[ADS]	0.400546	1.09578
PE-NMe2 34:2	PE-NMe2	0.410849	0.427649
CL 18:1_18:1_18:1_18:1	CL	0.418658	1.29588
PC[OH] OH-37:2	PC[OH]	0.419061	0.623012
DG 18:1_18:1	DG	0.419946	1.61762
Cer[AP] t45:0	Cer[AP]	0.453326	0.667225
CL 70:2	CL	0.470671	1.40098
PC 31:1	PC	0.47599	0.187367
PG 18:1_18:0	PG	0.497624	2.29596
PI 18:1_26:0	PI	0.518609	0.606012
DG 18:1_26:1	DG	0.519283	1.2946
PI 18:1_18:1	PI	0.559213	1.76334
SP d18:0	SP	0.608245	1.4203
Cer[NP] t20:0_26:0	Cer[NP]	0.614756	1.15237
PI 14:0_26:0	PI	0.617092	0.353595
PA 36:2	PA	0.628699	0.709584
PI 18:1_26:1	PI	0.629672	1.40073
Cer[AP] t46:0	Cer[AP]	0.637368	0.881185
PC[OH] OH-34:2	PC[OH]	0.639606	1.19673
PI[OH] OH-16:0_18:1	PI[OH]	0.644587	0.827755
SM d36:0	SM	0.646028	1.65508
PC 16:1_16:1	PC	0.719002	0.565816
DG 18:1_26:0	DG	0.845775	2.3618
PC 37:2	PC	0.848094	0.926156
Methyl-PA 18:1_18:1	Methyl-PA	1.07317	0.463479
Methyl-PA 16:1_16:1	Methyl-PA	1.1816	0.365972
PI 45:1	PI	1.19377	0.735429
Cer[NDS] d28:4	Cer[NDS]	1.31598	2.60453
Methyl-PA 16:1_18:1	Methyl-PA	1.37989	0.451307
PI 43:1	PI	1.66244	0.433566
PC[OH] OH-32:3	PC[OH]	1.6727	0.870995

## Sheet: ED Fig 4e
Identification	LipidClass	log2fc	log10pvalue
TG 41:1	TG	-2.55534	2.00254
TG 43:0	TG	-2.19246	1.89644
PS 32:1	PS	-2.0738	1.32241
TG 18:3_18:2_18:2	TG	-2.03792	1.10541
TG 40:0	TG	-1.75605	3.17384
PC 34:0	PC	-1.57068	0.35996
TG 47:0	TG	-1.56351	2.37989
TG 43:1	TG	-1.49516	2.72266
TG 45:0	TG	-1.47347	2.56764
TG 47:2	TG	-1.4487	2.69757
TG 45:1	TG	-1.38674	2.73275
TG 49:1	TG	-1.37684	2.1378
TG 42:0	TG	-1.37027	3.0225
TG 42:1	TG	-1.3293	3.1371
TG 45:2	TG	-1.31538	2.01085
TG 48:1	TG	-1.25688	3.3513
TG 49:2	TG	-1.11465	2.83761
TG 44:0	TG	-1.09705	3.12683
TG 51:1	TG	-1.09064	2.64801
TG 47:3	TG	-1.0841	2.40016
DG 31:1	DG	-1.07611	1.56409
TG 48:2	TG	-0.992563	3.16296
TG 46:2	TG	-0.987401	2.64099
TG 50:1	TG	-0.985586	3.18727
TG 46:3	TG	-0.965164	2.34744
TG 46:0	TG	-0.957972	3.57958
TG 46:1	TG	-0.942627	3.54103
TG 44:2	TG	-0.933757	2.36539
TG 47:1	TG	-0.933685	1.97438
TG 44:1	TG	-0.92069	2.98211
TG 49:0	TG	-0.880531	1.63639
TG 16:1_16:1_18:1	TG	-0.839326	0.655856
PI 29:1	PI	-0.838363	2.24678
TG 17:1_17:1_19:0	TG	-0.803456	1.40158
PI 27:0	PI	-0.798302	0.826159
TG 48:0	TG	-0.773725	3.96793
PE 30:1	PE	-0.738208	0.972579
TG 49:3	TG	-0.715672	2.02667
TG 53:1	TG	-0.715658	2.08656
Methyl-PA 34:1	Methyl-PA	-0.714169	1.29504
TG 52:1	TG	-0.688905	3.48397
PG 30:1	PG	-0.680451	3.87396
TG 50:2	TG	-0.679051	2.7227
TG 18:2_18:2_18:2	TG	-0.669257	0.790739
PC O-38:7	PC	-0.636038	0.157962
PE 28:0	PE	-0.608802	0.909453
DG 32:1	DG	-0.601761	3.13194
TG 18:1_18:1_19:0	TG	-0.601318	2.30264
PI 26:0	PI	-0.600586	1.0994
TG 50:0	TG	-0.599859	2.57614
PE-NMe2 30:1	PE-NMe2	-0.591408	1.4368
TG 48:3	TG	-0.583478	2.04811
PI 29:0	PI	-0.578013	1.65153
DG 16:1_25:0	DG	-0.574275	2.15255
TG 18:2_18:2_18:1	TG	-0.571315	0.508947
DG 26:0	DG	-0.570192	1.38662
PC 16:1_16:1	PC	-0.557378	0.257861
PG 14:1_16:1	PG	-0.553771	1.64432
PE 26:0	PE	-0.546466	1.83831
PE-NMe 32:1	PE-NMe	-0.531223	0.980426
PI 30:1	PI	-0.516657	2.92615
PI 31:1	PI	-0.505661	1.68323
CL 68:4	CL	-0.505621	0.344616
CL 64:2	CL	-0.502146	0.500937
DG 30:1	DG	-0.495571	1.9392
DG 30:0	DG	-0.465857	1.11287
PI 14:1_16:1	PI	-0.444066	1.8853
PC[OH] OH-37:1	PC[OH]	-0.433925	0.34685
SM d44:0	SM	-0.431026	0.194906
PE 10:0_16:1	PE	-0.427705	1.56934
PE 30:2	PE	-0.413525	1.6354
CoQ8	CoQ8	-0.387061	0.453289
TG 53:3	TG	-0.381924	0.825939
TG 51:2	TG	-0.380775	0.198787
CL 69:4	CL	-0.361585	0.172481
PI 12:0_16:1	PI	-0.354494	1.95641
TG 51:3	TG	-0.352934	1.61726
CL 66:3	CL	-0.348315	0.285783
PI 32:1	PI	-0.344728	1.52325
PI 15:1_16:1	PI	-0.342288	1.49371
PE 31:1	PE	-0.33712	2.08793
PC 32:1	PC	-0.336442	1.54409
PG 28:0	PG	-0.325604	1.29161
TG 56:1	TG	-0.320093	4.14539
PG 32:1	PG	-0.317339	1.58514
DG 28:1	DG	-0.308305	1.10022
PE-NMe2 28:0	PE-NMe2	-0.307013	1.40466
PI 42:2	PI	-0.299219	0.112899
PC 29:2	PC	-0.294271	2.03173
TG 58:3	TG	-0.294209	1.35236
PE 32:1	PE	-0.286696	1.32201
TG 56:2	TG	-0.279973	1.44842
TG 52:2	TG	-0.270213	1.52413
TG 55:1	TG	-0.270026	0.630851
DG 28:0	DG	-0.260853	0.810703
PE-NMe2 30:2	PE-NMe2	-0.257432	0.520005
PE 12:0_16:1	PE	-0.256784	1.0566
TG 60:3	TG	-0.256498	0.602084
PG 16:1_16:1	PG	-0.256227	1.39036
PE 31:2	PE	-0.254787	1.3153
PC 33:1	PC	-0.218012	0.62489
PE-NMe2 32:1	PE-NMe2	-0.21426	1.13159
PI 28:0	PI	-0.213261	0.984912
CL 62:2	CL	-0.207294	0.168403
TG 54:1	TG	-0.203047	1.63448
DG 33:1	DG	-0.1868	0.469006
PE 16:0_18:1	PE	-0.180457	1.09764
CL 64:3	CL	-0.177366	0.16422
TG 56:3	TG	-0.1767	0.184543
CL 66:2	CL	-0.155718	0.110064
TG 51:0	TG	-0.155406	0.258523
PC 14:1_16:1	PC	-0.151885	0.838535
CL 68:3	CL	-0.139645	0.103783
CL 16:1_18:1_16:1_16:1	CL	-0.135395	0.130637
PE-NMe2 34:1	PE-NMe2	-0.132802	0.413381
PI 16:1_16:1	PI	-0.131847	1.04366
PI 33:1	PI	-0.105268	0.326057
PE 33:2	PE	-0.100101	0.590762
PE 16:1_18:2	PE	-0.097119	0.516205
PC 15:1_16:1	PC	-0.097013	0.56007
DG 18:1_20:0	DG	-0.0952121	0.207995
PI 30:0	PI	-0.0751562	0.232641
DG 16:1_16:1	DG	-0.0732348	0.331438
PC 34:1	PC	-0.0676962	0.281181
PE 16:1_16:1	PE	-0.0543753	0.325813
PC 28:2	PC	-0.053807	0.144647
CL 18:1_18:1_16:1_18:1	CL	-0.0385443	0.0261232
TG 52:0	TG	-0.0340694	0.052843
Cer[ADS] d17:0_26:0	Cer[ADS]	-0.0336366	0.0343147
DG 42:2	DG	-0.0279769	0.0129078
Cer[AP] t42:0	Cer[AP]	-0.0273169	0.0430577
TG 57:2	TG	-0.0262112	0.0354149
Cer[AP] t43:0	Cer[AP]	-0.0182057	0.0157787
PE 35:2	PE	-0.0098139	0.0437601
Cer[ADS] d44:0	Cer[ADS]	-0.00602416	0.00563868
DG 33:2	DG	-0.0010814	0.00271599
PC[OH] OH-39:2	PC[OH]	-0.000385699	0.000402402
DG 18:1_22:0	DG	0.00422514	0.00584433
Cer[ADS] d36:0	Cer[ADS]	0.00671409	0.0197965
PE-NMe2 16:1_16:1	PE-NMe2	0.0235247	0.103393
PE-NMe 16:1_18:1	PE-NMe	0.0384892	0.155565
DG 18:1_24:0	DG	0.0442828	0.155638
PE 36:5	PE	0.0468634	0.0421928
TG 54:2	TG	0.0503207	0.178629
PC[OH] OH-32:2	PC[OH]	0.0542994	0.129885
CL 67:4	CL	0.0558757	0.0332159
DG 35:1	DG	0.0574377	0.107276
PC 33:2	PC	0.0608521	0.504129
DG 40:0	DG	0.0649955	0.082533
CL 70:3	CL	0.0682759	0.0625347
DG 16:0_18:1	DG	0.0721228	0.27637
TG 57:1	TG	0.0725563	0.0831019
PC[OH] OH-36:2	PC[OH]	0.0727595	0.117797
PE 16:1_18:1	PE	0.0737286	0.413828
PA 16:1_18:1	PA	0.0758353	0.124715
PI[OH] OH-16:0_18:1	PI[OH]	0.079768	0.0894846
TG 60:2	TG	0.0851007	0.126002
CL 16:1_16:1_16:1_16:1	CL	0.0880179	0.168119
PE-NMe 16:1_16:1	PE-NMe	0.0900611	0.663698
PI 34:1	PI	0.0970335	0.539136
Cer[ADS] d42:0	Cer[ADS]	0.101298	0.131633
PC 32:0	PC	0.112554	0.196856
TG 58:1	TG	0.119412	0.302453
TG 58:2	TG	0.121421	0.351524
PI 33:2	PI	0.122811	0.748425
PG 16:0_18:1	PG	0.125018	0.798288
PS 16:1_16:1	PS	0.128974	0.0519389
TG 52:4	TG	0.129014	0.1843
TG 52:3	TG	0.137944	0.466837
SP d18:3	SP	0.147919	0.427231
LysoPC 18:0	LysoPC	0.158315	0.709982
Cer[ADS] d40:0	Cer[ADS]	0.160741	1.06166
TG 62:3	TG	0.161364	0.325584
PC 35:1	PC	0.168369	0.491397
PC 31:4	PC	0.176537	0.561561
PS 34:2	PS	0.197582	0.213324
DG 18:1_22:1	DG	0.200664	0.133464
PG 16:1_18:1	PG	0.215651	0.951187
PC 32:3	PC	0.216753	0.0403272
Cer[AP] t44:0	Cer[AP]	0.217707	0.402798
PI 35:1	PI	0.220757	1.20902
DG 36:1	DG	0.22127	1.09197
PC 16:1_18:1	PC	0.226724	1.31663
PA 32:1	PA	0.229603	0.718006
PE 18:1_18:0	PE	0.229832	1.12935
PC[OH] OH-34:1	PC[OH]	0.237078	0.750421
Methyl-PA 16:1_16:1	Methyl-PA	0.247131	0.0641023
DG 16:1_18:1	DG	0.248726	1.76985
Cer[NP] t44:0	Cer[NP]	0.251326	0.411395
PE 36:2	PE	0.271006	1.67569
Cer[ADS] d38:0	Cer[ADS]	0.277776	2.0874
PI 38:1	PI	0.294223	0.928952
SM d34:0	SM	0.297608	0.448374
PI 40:1	PI	0.316738	0.684483
PS 16:0_18:1	PS	0.320773	2.39945
PI 16:1_18:1	PI	0.332182	1.57345
CL 18:1_18:1_18:1_18:1	CL	0.341199	0.253088
PE 38:2	PE	0.345572	1.30236
PE 38:1	PE	0.346026	1.41043
DG 37:1	DG	0.35037	0.723493
DG 17:1_18:1	DG	0.352659	1.29985
CL 18:1_18:0_18:1_18:1	CL	0.356596	0.258225
SM d36:0	SM	0.364655	0.249358
TG 54:3	TG	0.370194	1.20824
PE 33:1	PE	0.372454	0.25775
PC 17:1_18:1	PC	0.373259	2.62301
PC 18:1_20:1	PC	0.374744	2.18626
PC[OH] OH-32:1	PC[OH]	0.409287	1.59082
PI 18:1_19:0	PI	0.418321	1.49995
PC 36:2	PC	0.418825	2.30725
PI 18:1_18:0	PI	0.418932	2.14017
PE-NMe2 34:2	PE-NMe2	0.419838	0.644927
PI 16:1_25:0	PI	0.429303	1.21926
PI 42:1	PI	0.431057	1.60612
PE-NMe2 18:1_18:1	PE-NMe2	0.446357	2.08697
TG 54:4	TG	0.451759	0.752934
PC 18:1_18:0	PC	0.470022	2.37534
DG 18:1_25:0	DG	0.471627	1.4175
PC 16:1_18:2	PC	0.475895	2.27547
DG 38:2	DG	0.514305	2.90133
CL 70:2	CL	0.524649	0.384396
DG 18:1_26:1	DG	0.527293	0.917378
PG 18:1_18:1	PG	0.528237	0.213255
Cer[ADS] d19:0_26:0	Cer[ADS]	0.529479	0.587481
DG 18:1_18:1	DG	0.55104	2.22745
TG 53:0	TG	0.569261	0.88754
PC[OH] OH-34:2	PC[OH]	0.579209	1.30987
PC[OH] OH-32:3	PC[OH]	0.587319	0.95728
LysoPC 18:1	LysoPC	0.588138	1.06208
Cer[NP] t20:0_26:0	Cer[NP]	0.592946	0.663685
PE-NMe2 18:1_18:0	PE-NMe2	0.594558	1.79485
PC 31:1	PC	0.603292	0.228154
PS 18:1_18:1	PS	0.632266	2.61404
TG 54:0	TG	0.637581	0.901309
PE 35:1	PE	0.657624	0.344236
PG 18:1_18:0	PG	0.657754	1.73477
PI 18:1_18:1	PI	0.673337	2.25881
Methyl-PA 16:1_18:1	Methyl-PA	0.694203	0.197951
Cer[NDS] d18:0_26:0	Cer[NDS]	0.704086	0.913973
PI 38:0	PI	0.707068	1.62872
Cer[AP] t46:0	Cer[AP]	0.722984	1.10272
DG 18:1_26:0	DG	0.725901	1.83855
TG 16:1_18:1_25:0	TG	0.731243	1.15138
PC 37:2	PC	0.733956	1.09402
Plasmanyl-PC O-33:2	Plasmanyl-PC	0.786386	0.114926
PC 37:1	PC	0.799088	2.38846
PC 35:5	PC	0.85082	1.43647
Cer[AP] t45:0	Cer[AP]	0.852822	1.92417
TG 59:1	TG	0.854091	0.941473
SP d18:0	SP	0.879286	1.16747
PC[OH] OH-35:2	PC[OH]	0.892974	0.866989
PC[OH] OH-37:2	PC[OH]	0.913756	1.08121
PI 38:2	PI	0.947744	1.39886
PA 32:2	PA	0.981681	0.740675
PA 36:2	PA	0.986162	1.76232
TG 56:0	TG	1.0027	1.11272
PC 36:3	PC	1.07503	0.490321
TG 60:1	TG	1.0816	1.31253
PI 18:1_26:1	PI	1.09616	2.48991
PI 18:1_26:0	PI	1.15783	2.21122
PI[OH] OH-34:2	PI[OH]	1.20442	2.13227
Cer[NDS] d28:4	Cer[NDS]	1.52551	1.48111
PI 14:0_26:0	PI	1.62083	2.0837
Methyl-PA 18:1_18:1	Methyl-PA	1.65627	0.764768
TG 61:2	TG	1.74043	1.72108
TG 62:2	TG	1.79907	1.87372
TG 58:0	TG	1.87799	0.883038
TG 61:1	TG	1.94624	1.65745
PI 43:1	PI	2.13409	1.30512
TG 62:1	TG	2.29895	1.82702
TG 64:2	TG	2.36644	1.85726
PI 45:1	PI	2.53918	2.89715
TG 64:1	TG	3.3451	1.79254
