# Supplementary material for: Triacylglycerol mobilization underpins mitochondrial stress recovery
Source: Nat Cell Biol. 2025 Jan 8;27(2):298–308. doi: 10.1038/s41556-024-01586-6 (PMC11821527; doi:10.1038/s41556-024-01586-6)
Supplement: Supplementary file 14 — Statistical source data. [file 41556_2024_1586_MOESM14_ESM.xlsx]

## Sheet: ED Fig 5a
Identification	LipidClass	log2fc	log10pvalue
TG 60:1	TG	-7.0497	3.31295
TG 58:1	TG	-6.12749	3.66016
TG 57:2	TG	-6.08198	5.26372
TG 59:1	TG	-6.07026	4.7019
TG 56:1	TG	-6.03854	4.47732
TG 58:2	TG	-5.73349	4.6548
TG 56:2	TG	-5.70654	5.24002
TG 59:2	TG	-5.32761	4.13636
TG 44:0	TG	-5.17853	5.00009
TG 60:2	TG	-5.04408	4.51266
LysoPI 24:0	LysoPI	-4.90141	3.49154
TG 57:1	TG	-4.86963	4.07532
TG 18:1_18:1_19:0	TG	-4.76314	3.97251
TG 42:0	TG	-4.74876	5.17008
TG 49:1	TG	-4.61009	2.8386
TG 50:1	TG	-4.50206	4.51441
TG 61:2	TG	-4.48675	4.52112
TG 55:1	TG	-4.44169	4.82142
TG 53:1	TG	-4.4315	3.50637
TG 58:3	TG	-4.36043	4.70782
LysoPI 20:0	LysoPI	-4.20146	4.43158
TG 62:2	TG	-4.18248	4.1345
TG 48:1	TG	-4.13673	6.12913
TG 60:3	TG	-4.12954	3.73962
TG 41:0	TG	-3.93171	4.16564
TG 54:0	TG	-3.86318	4.04029
TG 16:0_17:0_18:1	TG	-3.28978	3.59052
TG 56:3	TG	-3.17535	4.1371
LysoPI 26:0	LysoPI	-3.14728	2.40115
PE 38:1	PE	-3.12499	3.26492
TG 56:0	TG	-3.08312	3.04183
TG 47:1	TG	-3.01307	2.44405
TG 17:1_17:1_17:0	TG	-3.00574	2.64217
TG 43:1	TG	-2.94548	3.21329
TG 45:2	TG	-2.94108	3.36957
TG 46:1	TG	-2.92355	4.19902
TG 48:0	TG	-2.9007	3.64881
TG 17:0_18:1_18:1	TG	-2.89116	4.80575
TG 45:1	TG	-2.77508	2.41408
TG 47:3	TG	-2.74638	3.67835
TG 18:1_18:1_26:1	TG	-2.71503	3.20257
TG 44:1	TG	-2.67836	4.28032
TG 48:2	TG	-2.65747	3.71496
PE-NMe 18:1_18:1	PE-NMe	-2.6565	0.707764
TG 58:0	TG	-2.64618	3.18936
DG 18:1_19:0	DG	-2.53041	4.14438
TG 49:3	TG	-2.4757	3.75122
TG 54:2	TG	-2.45598	3.82563
PI 18:1_22:0	PI	-2.3696	2.12947
TG 46:2	TG	-2.28552	3.20289
PG 18:1_18:0	PG	-2.27332	2.60576
PG 30:1	PG	-2.26128	2.05397
PE 28:1	PE	-2.2034	2.24052
PI 38:1	PI	-2.16361	2.37369
PE 28:0	PE	-2.1338	2.05003
PE 26:0	PE	-2.12899	2.01478
PE 30:1	PE	-2.09971	2.70533
TG 53:0	TG	-2.08987	3.19405
TG 50:2	TG	-2.08243	4.41868
TG 49:2	TG	-2.05274	2.35601
DG 38:1	DG	-2.04347	4.43016
TG 52:2	TG	-2.02181	3.80467
PG 30:0	PG	-2.00965	1.83924
PI[OH] OH-16:0_16:0	PI[OH]	-1.978	0.774927
DG 40:1	DG	-1.95377	3.73046
TG 17:1_17:1_17:1	TG	-1.92047	3.29996
PE 16:1_16:1	PE	-1.91628	1.90523
LysoPE 16:0	LysoPE	-1.81663	2.44357
PG 14:1_16:1	PG	-1.80208	1.64563
PE 33:2	PE	-1.79715	1.18462
TG 48:3	TG	-1.74652	2.83176
TG 55:0	TG	-1.73813	2.12585
PI 16:1_25:0	PI	-1.7347	1.88839
PE 16:1_18:1	PE	-1.70537	2.11654
Methyl-PA 28:1	Methyl-PA	-1.67616	0.693016
PI 14:1_16:1	PI	-1.66659	1.13687
Cer[NDS] d41:1	Cer[NDS]	-1.62406	2.34268
PG 16:1_18:1	PG	-1.61387	1.69578
LysoPC 17:0	LysoPC	-1.61073	1.74311
PE 18:1_18:1	PE	-1.55757	1.93721
PI 18:1_18:0	PI	-1.53871	1.55494
TG 17:1_18:1_18:1	TG	-1.53781	2.60442
Methyl-PA 30:1	Methyl-PA	-1.46724	0.575994
PG 33:1	PG	-1.43359	2.84317
TG 47:2	TG	-1.4122	2.86967
Methyl-PA 16:1_16:1	Methyl-PA	-1.38641	0.353697
PI 29:1	PI	-1.34147	0.990108
TG 46:3	TG	-1.31769	1.78758
PG 32:1	PG	-1.31456	1.37802
PE-NMe2 15:1_16:1	PE-NMe2	-1.28222	0.681422
PG 18:1_18:1	PG	-1.27495	1.17594
PI 42:1	PI	-1.25087	1.68805
Cer[NDS] d43:0	Cer[NDS]	-1.24543	0.89997
PI 30:1	PI	-1.22771	1.01231
PG 12:0_16:0	PG	-1.20667	1.45479
DG 35:1	DG	-1.20577	3.41103
Cer[NDS] d42:0	Cer[NDS]	-1.19878	0.93257
PG 34:1	PG	-1.14484	1.36084
PI 18:1_25:0	PI	-1.14334	0.697427
PI 29:0	PI	-1.13367	1.00116
PC[OH] OH-34:0	PC[OH]	-1.12529	0.978057
Cer[ADS] d40:0	Cer[ADS]	-1.05515	0.658838
Cer[AP] t43:0	Cer[AP]	-1.05115	0.834344
PE 16:0_16:0	PE	-1.03467	0.759202
PS 15:0_18:1	PS	-1.02824	0.277736
PA 36:2	PA	-1.00824	0.806526
PC 30:2	PC	-0.998178	1.23477
Cer[AP] t45:0	Cer[AP]	-0.992094	0.63165
PE-NMe 12:0_16:1	PE-NMe	-0.991693	1.10164
PI 31:1	PI	-0.989681	0.869753
Cer[AP] t46:0	Cer[AP]	-0.984637	0.614203
Methyl-PA 16:1_18:1	Methyl-PA	-0.968232	0.240671
TG 50:3	TG	-0.954853	2.35027
DG 41:1	DG	-0.947249	3.5231
PI 33:2	PI	-0.939447	0.881223
PI 15:1_16:1	PI	-0.921992	0.795252
LysoPE 18:1	LysoPE	-0.894899	1.37405
PE 31:1	PE	-0.856184	2.95296
PG 16:0_16:0	PG	-0.848373	0.603336
Cer[ADS] d17:0_26:0	Cer[ADS]	-0.833681	0.494193
SP d18:0	SP	-0.83159	0.629406
PAF O-16:0	PAF	-0.829701	1.28028
PG 28:1	PG	-0.823177	1.06941
Plasmanyl-PC O-33:2	Plasmanyl-PC	-0.822077	0.401334
PC[OH] OH-32:0	PC[OH]	-0.81539	1.2656
PE 33:1	PE	-0.783588	2.0197
PC 37:1	PC	-0.771647	2.24695
PC 28:1	PC	-0.730804	0.485683
LysoPC 16:1	LysoPC	-0.717176	0.462978
PS 34:1	PS	-0.699043	0.723384
PE-NMe 30:2	PE-NMe	-0.670015	0.702534
PI 32:1	PI	-0.669014	0.60069
PI 18:1_18:1	PI	-0.667315	0.676581
Cer[ADS] d38:0	Cer[ADS]	-0.664283	0.435971
PI 18:1_26:0	PI	-0.641516	0.947928
PE-NMe2 26:1	PE-NMe2	-0.640878	0.594473
Cer[AP] t42:0	Cer[AP]	-0.618388	0.449903
Cer[AP] t44:0	Cer[AP]	-0.61249	0.430306
LysoPS 18:1	LysoPS	-0.603769	0.274608
Cer[NP] t18:0_25:0	Cer[NP]	-0.583636	0.365788
PG 16:1_16:1	PG	-0.545843	0.417676
TG 52:3	TG	-0.540885	1.90378
PE 18:1_18:0	PE	-0.510095	3.54347
DG 33:1	DG	-0.490207	1.53636
PC[OH] OH-36:1	PC[OH]	-0.469713	1.35383
PI 28:0	PI	-0.463619	0.352475
PI 17:1_18:1	PI	-0.455858	0.410081
PE-NMe 32:1	PE-NMe	-0.447146	0.501614
PI 16:1_16:1	PI	-0.44286	0.365754
DG 18:1_18:1	DG	-0.434038	1.27436
DG 17:1_18:1	DG	-0.404641	1.73274
SM d42:7	SM	-0.399686	0.227223
CL 18:1_18:1_16:1_18:1	CL	-0.385052	1.07295
LysoPC 18:0	LysoPC	-0.383259	0.459426
PE-NMe 30:1	PE-NMe	-0.362968	0.131286
DG 33:2	DG	-0.340975	2.13909
CL 66:3	CL	-0.338065	1.51415
DG 30:1	DG	-0.337298	1.13868
PE-NMe2 30:2	PE-NMe2	-0.336828	0.57214
DG 42:1	DG	-0.334643	1.86507
DG 14:1_16:1	DG	-0.320152	0.269114
TG 50:4	TG	-0.316171	0.434111
DG 30:0	DG	-0.303173	0.438795
TG 51:0	TG	-0.298843	0.559806
PS 18:1_18:1	PS	-0.270999	0.386203
DG 31:1	DG	-0.267418	1.14119
PE 32:1	PE	-0.240679	0.426171
DG 43:1	DG	-0.221921	0.737222
Cer[NP] t18:0_24:0	Cer[NP]	-0.21998	0.154391
PI 12:0_16:1	PI	-0.188747	0.223349
DG 38:2	DG	-0.182936	0.978323
PE-NMe2 12:0_16:0	PE-NMe2	-0.181049	0.0980666
PI 16:1_18:1	PI	-0.173166	0.150428
PC[OH] OH-36:0	PC[OH]	-0.151556	0.0927203
LysoPC 16:0	LysoPC	-0.140275	0.152316
PC[OH] OH-41:11	PC[OH]	-0.105203	0.163009
DG 40:0	DG	-0.0988585	0.130854
TG 16:1_16:1_20:4	TG	-0.0549124	0.0389343
PA 32:2	PA	-0.0395242	0.0249812
PE 16:0_18:1	PE	-0.0316864	0.197306
DG 32:1	DG	-0.0279929	0.198888
TG 54:3	TG	-0.0239694	0.0313573
PS 34:2	PS	-0.0208325	0.0143498
TG 43:0	TG	-0.00747494	0.00529603
PE-NMe2 28:1	PE-NMe2	-0.00573144	0.00795293
DG 40:2	DG	0.00780094	0.0294114
SM d40:6	SM	0.0102138	0.0353196
PC 33:1	PC	0.0191049	0.044094
DG 36:3	DG	0.0218205	0.011961
TG 16:1_18:2_18:1	TG	0.0262522	0.0408741
PI 30:0	PI	0.0336349	0.0138104
DG 16:1_18:1	DG	0.0345143	0.0204096
DG 16:1_16:1	DG	0.0456874	1.05105
DG 18:1_18:0	DG	0.0543161	0.493301
PE-NMe2 30:1	PE-NMe2	0.0586212	0.129505
PE-NMe2 18:1_18:0	PE-NMe2	0.0592532	0.287864
PC 31:1	PC	0.0696799	0.264383
TG 46:0	TG	0.0708322	0.0528702
TG 49:0	TG	0.0959975	0.0877395
PC 33:2	PC	0.114126	0.986008
DG 34:1	DG	0.119797	0.676045
TG 47:0	TG	0.123043	0.0818752
PI 16:0_18:1	PI	0.123533	0.0550487
PI 27:0	PI	0.125584	0.130802
LysoPC 18:1	LysoPC	0.130163	0.15584
PC 30:0	PC	0.141529	0.542042
PC 42:1	PC	0.157936	0.869142
PE-NMe2 18:1_18:1	PE-NMe2	0.170929	0.681049
Plasmanyl-PC O-28:0	Plasmanyl-PC	0.181922	0.136821
PC 17:1_20:1	PC	0.206135	0.600133
PC 18:1_18:0	PC	0.215036	1.77766
TG 45:0	TG	0.260587	0.284561
PC 29:2	PC	0.271665	0.173299
DG 28:1	DG	0.280828	0.32402
Cer[NDS] d40:1	Cer[NDS]	0.288494	0.222524
DG 10:0_18:0	DG	0.289227	0.287504
PE-NMe2 16:1_16:1	PE-NMe2	0.301535	1.09436
PC 18:1_18:1	PC	0.310202	2.86825
Cer[ADS] d43:1	Cer[ADS]	0.3523	0.189107
TG 51:4	TG	0.368039	0.565288
PC[OH] OH-30:1	PC[OH]	0.37949	0.218542
PC 34:1	PC	0.383078	2.23773
DG 18:0_18:0	DG	0.388491	0.430392
Cer[AP] t42:1	Cer[AP]	0.406402	0.327851
Cer[NS] d40:1	Cer[NS]	0.440629	0.594117
Cer[ADS] d45:0	Cer[ADS]	0.449062	0.232533
DG 18:1_26:0	DG	0.462707	1.73919
PA 32:1	PA	0.478689	0.262071
Cer[ADS] d42:1	Cer[ADS]	0.490446	0.302403
PC 32:1	PC	0.538007	0.708589
PE-NMe 16:1_16:1	PE-NMe	0.551568	2.00009
Cer[ADS] d44:0	Cer[ADS]	0.557713	0.353439
PS 16:1_16:1	PS	0.572434	0.299537
PE-NMe2 38:2	PE-NMe2	0.579683	0.778127
DG 16:0_26:0	DG	0.5824	0.409712
PC 17:1_18:1	PC	0.589078	1.37533
DG 12:0_26:0	DG	0.615552	1.85075
PE-NMe2 34:1	PE-NMe2	0.634354	4.04112
PC 32:0	PC	0.693602	1.79117
PE-NMe 16:1_18:1	PE-NMe	0.708387	1.19545
Cer[AP] t20:0_24:1	Cer[AP]	0.723044	1.32555
PC 16:1_18:1	PC	0.741907	1.87837
Cer[ADS] d17:0_25:0	Cer[ADS]	0.784386	0.435471
PC 31:0	PC	0.804295	1.12576
PC[OH] OH-30:0	PC[OH]	0.814703	0.799017
PC[OH] OH-34:2	PC[OH]	0.821504	0.742866
PC 16:1_16:1	PC	0.859542	2.11296
DG 32:0	DG	0.892121	2.65598
PC 31:4	PC	0.910158	1.14007
PC 14:1_18:2	PC	0.916121	2.88676
DG 16:0_18:0	DG	0.925802	2.30385
SM d36:0	SM	0.932332	1.26069
Cer[NDS] d18:1_24:0	Cer[NDS]	0.938331	0.602023
Cer[NP] t20:0_25:0	Cer[NP]	0.938833	0.665638
PI 10:0_16:0	PI	0.948226	1.47579
TG 18:2_18:1_18:1	TG	0.955281	0.634202
Cer[NP] t18:0_26:0	Cer[NP]	0.957272	0.731135
PI[OH] OH-16:1_16:0	PI[OH]	1.01179	1.99981
Cer[NS] d18:1_26:0	Cer[NS]	1.01744	0.497821
PC 18:1_20:1	PC	1.03594	2.79163
PC 15:1_16:1	PC	1.03737	0.796841
PC 26:0	PC	1.07331	3.21896
TG 54:5	TG	1.13158	1.27382
TG 16:1_16:1_18:3	TG	1.14923	1.03271
Cer[AP] t46:1	Cer[AP]	1.19646	0.823782
DG 10:0_16:0	DG	1.34729	1.36952
Cer[NP] t20:0_26:0	Cer[NP]	1.36852	0.849091
PC 17:0_18:1	PC	1.41174	2.73663
PC[OH] OH-32:2	PC[OH]	1.46983	2.89953
PC 28:2	PC	1.54354	2.09506
PC 28:0	PC	1.56793	2.6207
SM d34:0	SM	1.60044	1.26075
PE-NMe 16:1_18:2	PE-NMe	1.61818	1.67048
PE-NMe2 32:3	PE-NMe2	1.66353	1.64786
DG 42:2	DG	1.67756	4.85284
TG 52:5	TG	1.67936	2.51306
PC 33:4	PC	1.73024	4.18777
PI 16:1_18:2	PI	1.79471	1.49674
Cer[ADS] d44:1	Cer[ADS]	1.81843	2.58524
PC[OH] OH-30:2	PC[OH]	1.89312	2.27996
PC 33:3	PC	1.92003	4.15408
PI 46:2	PI	1.974	3.41236
DG 16:1_18:2	DG	2.10992	5.03799
PC[OH] OH-32:3	PC[OH]	2.1135	2.54082
PC 16:1_18:2	PC	2.14684	1.97893
PC[OH] OH-31:1	PC[OH]	2.24682	3.11754
PC[OH] OH-34:3	PC[OH]	2.36124	3.19201
PC[OH] OH-31:2	PC[OH]	2.4267	1.74513
Plasmenyl-PC P-34:0	Plasmenyl-PC	2.45231	2.50177
PE-NMe2 34:3	PE-NMe2	2.47937	1.82126
PC O-38:7	PC	2.48036	2.97617
PC 16:0_18:0	PC	2.52455	1.90103
PC[OH] OH-33:2	PC[OH]	2.54356	2.30231
PI 36:3	PI	2.59371	2.60469
Cer[NDS] d44:0	Cer[NDS]	2.59666	1.81977
PC[OH] OH-32:1	PC[OH]	2.68485	2.83912
PC 16:1_18:3	PC	2.71388	2.59045
PC[OH] OH-36:3	PC[OH]	2.71529	3.07492
Plasmenyl-PC P-20:0_12:0	Plasmenyl-PC	2.84189	1.71505
PC[OH] OH-34:1	PC[OH]	2.86058	2.54547
PI[OH] OH-18:1_18:1	PI[OH]	2.86481	1.81627
PC 18:2_18:1	PC	2.86904	3.73723
Plasmanyl-PC O-34:1	Plasmanyl-PC	2.87072	4.43143
PC[OH] OH-36:2	PC[OH]	2.89152	2.5149
PC 38:3	PC	2.93576	2.04105
DG 18:1_26:1	DG	2.9478	4.78463
PC 36:6	PC	2.96938	4.19877
PC[OH] OH-35:2	PC[OH]	3.00715	1.51897
Cer[NP] t46:1	Cer[NP]	3.0543	2.11262
PC 38:5	PC	3.07325	2.81177
PC[OH] OH-36:4	PC[OH]	3.14428	2.07036
PC 36:4	PC	3.1654	3.18441
PC[OH] OH-31:3	PC[OH]	3.20694	3.17396
PC 40:6	PC	3.48575	3.03311
PC 38:4	PC	3.73338	3.68242
PC 16:1_20:4	PC	5.45689	2.84389

## Sheet: ED Fig 5c
Strain	Timepoint	Replicate	OD600	Average	stdev
WT	E	1	1.3	1.2	0.1
	E	2	1.1
	E	3	1.2
dga1Δ	E	1	0.9	0.8	0.1
	E	2	0.7
	E	3	0.8
lro1Δ	E	1	1.3	1.3	0.1
	E	2	1.2
	E	3	1.4
dga1Δlro1Δ	E	1	0.8	0.7	0.1
	E	2	0.7
	E	3	0.6
dga1Δlro1Δare1Δare2Δ	E	1	1	1.03333	0.057735
	E	2	1.1
	E	3	1
WT	L	1	5.5	5.86667	1.19304
	L	2	7.2
	L	3	4.9
dga1Δ	L	1	1.1	1.1	0
	L	2	1.1
	L	3	1.1
lro1Δ	L	1	7.4	8.16667	2.15484
	L	2	10.6
	L	3	6.5
dga1Δlro1Δ	L	1	1.1	1.1	0
	L	2	1.1
	L	3	1.1
dga1Δlro1Δare1Δare2Δ	L	1	1.1	1.06667	0.057735
		2	1.1
		3	1

## Sheet: ED Fig 5d
Identification	LipidClass	log2fc	log10pvalue
PA 16:1_18:1	PA	-1.20938	0.700888
TG 18:3_18:2_18:2	TG	-1.00623	2.39072
PC 34:4	PC	-0.92583	0.463216
PE 35:5	PE	-0.71742	1.42371
LysoPC 18:1	LysoPC	-0.43987	3.7085
PI 16:1_18:2	PI	-0.414085	0.867773
PS 16:0_18:1	PS	-0.412466	0.225627
PC[OH] OH-34:5	PC[OH]	-0.390178	0.386688
TG 51:1	TG	-0.339754	0.311561
PG 16:1_16:0	PG	-0.337819	1.41769
PE 34:5	PE	-0.31147	0.478874
Plasmanyl-PC O-33:2	Plasmanyl-PC	-0.310543	0.569358
PE 16:0_18:0	PE	-0.309571	0.18448
PC 32:0	PC	-0.304478	0.727153
LysoPC 18:0	LysoPC	-0.299675	2.53517
TG 54:3	TG	-0.285451	0.193234
PI 14:1_16:1	PI	-0.276959	1.18353
PG 18:1_18:0	PG	-0.272225	0.793205
PC 32:1	PC	-0.24769	0.549531
TG 61:1	TG	-0.239476	0.277661
PC 32:2	PC	-0.235821	1.08285
Cer[NDS] d28:4	Cer[NDS]	-0.232992	0.245089
PI 32:0	PI	-0.232471	0.0284606
PI 30:1	PI	-0.225774	1.91782
PG 18:1_18:1	PG	-0.224753	0.220796
TG 59:1	TG	-0.223023	0.30011
PI 31:1	PI	-0.221913	1.63192
PE 38:2	PE	-0.204277	0.21403
PS 32:1	PS	-0.203472	0.748478
PS 16:1_16:1	PS	-0.199469	0.993912
PE-NMe2 30:2	PE-NMe2	-0.188492	0.557764
PI 33:1	PI	-0.188174	2.1584
PI 16:1_16:1	PI	-0.186628	1.08741
PG 16:1_18:1	PG	-0.185203	1.80583
TG 57:2	TG	-0.18389	0.369917
PI 33:2	PI	-0.180933	0.165963
PG 16:1_16:1	PG	-0.180422	1.16469
TG 18:1_18:1_26:1	TG	-0.179862	0.628883
PG 16:0_18:1	PG	-0.178063	0.69112
PG 30:1	PG	-0.175507	1.19579
DG 18:1_20:0	DG	-0.173082	1.41349
PI 32:1	PI	-0.168209	1.05695
PC 18:1_20:1	PC	-0.167291	1.97577
TG 57:1	TG	-0.159597	0.237645
PC 16:1_18:2	PC	-0.146053	1.68566
TG 61:2	TG	-0.144625	0.18822
TG 59:2	TG	-0.140895	0.217203
PI 15:1_16:1	PI	-0.132987	0.4763
PC 14:1_16:1	PC	-0.132132	0.992639
CL 18:1_18:1_16:1_18:1	CL	-0.131996	0.265652
TG 17:0_18:1_18:1	TG	-0.131426	0.0932194
TG 58:0	TG	-0.129708	0.074125
DG 18:1_18:0	DG	-0.124549	1.00674
PE 31:2	PE	-0.115846	0.409256
PG 14:1_16:1	PG	-0.113755	0.148285
PE 16:1_16:1	PE	-0.108679	0.600453
PI 18:1_18:1	PI	-0.108664	0.431043
PE 30:2	PE	-0.106741	0.264986
PC[OH] OH-32:3	PC[OH]	-0.106235	0.0368979
PI 30:0	PI	-0.103785	0.239654
PE 36:2	PE	-0.101124	1.45377
PE-NMe 16:1_16:1	PE-NMe	-0.100666	0.320175
PI 16:0_18:1	PI	-0.100291	1.66851
PI 35:1	PI	-0.100154	0.388019
DG 40:1	DG	-0.097107	0.343808
PC 30:1	PC	-0.0965894	1.03968
TG 16:0_18:2_18:1	TG	-0.0955445	0.121605
PC 36:5	PC	-0.0882989	0.700633
PI 16:1_18:1	PI	-0.0864774	0.712655
TG 17:1_17:1_17:0	TG	-0.0859282	0.152606
PC 16:1_18:1	PC	-0.0763046	0.187286
Cer[ADS] d19:0_26:0	Cer[ADS]	-0.0689201	0.162
PC 36:3	PC	-0.0686122	0.224645
Cer[AP] t18:0_25:0	Cer[AP]	-0.0677905	0.178325
TG 17:1_17:1_17:1	TG	-0.0659624	0.10516
PC 36:2	PC	-0.0656475	0.465704
PC 31:2	PC	-0.0651857	0.338824
CL 68:3	CL	-0.0643769	0.292054
DG 32:1	DG	-0.062881	0.182206
PE 16:1_18:1	PE	-0.0571283	0.861729
PE-NMe2 16:1_16:1	PE-NMe2	-0.0556741	0.318036
CL 70:3	CL	-0.0554921	0.095952
PC 31:1	PC	-0.0522827	0.200259
DG 18:1_20:1	DG	-0.0510744	0.138503
TG 50:4	TG	-0.0492074	0.193815
CL 16:1_16:1_16:1_16:1	CL	-0.046868	0.0433243
Cer[ADS] d17:0_26:0	Cer[ADS]	-0.043023	0.149259
PE-NMe2 18:1_18:1	PE-NMe2	-0.042492	0.392268
PC 34:1	PC	-0.0354158	0.542561
DG 18:1_18:1	DG	-0.0306615	0.342404
TG 50:1	TG	-0.0279606	0.203142
PE-NMe 16:1_18:1	PE-NMe	-0.0227453	0.0703602
TG 60:1	TG	-0.0205127	0.0235258
TG 64:2	TG	-0.0129784	0.0136801
TG 60:0	TG	-0.00822203	0.008253
PC 29:1	PC	-0.00537475	0.0127622
TG 56:4	TG	-0.00290012	0.00686392
TG 52:2	TG	-0.00177994	0.0102158
CL 68:4	CL	0.000995042	0.00331596
PC 18:1_18:0	PC	0.00298459	0.0134536
Cer[AP] t44:0	Cer[AP]	0.00547042	0.0247353
PC 33:2	PC	0.00631638	0.0503373
PE 35:2	PE	0.00665847	0.0568092
CL 66:3	CL	0.00851279	0.014648
PE 36:5	PE	0.0103928	0.047972
DG 17:1_18:1	DG	0.0106291	0.0366532
CL 64:3	CL	0.0151656	0.152741
DG 16:1_18:1	DG	0.023309	0.09647
DG 16:1_16:1	DG	0.0245564	0.0862815
PC 33:1	PC	0.0292732	0.215698
DG 16:0_18:1	DG	0.0316509	0.0887997
PC 17:1_18:1	PC	0.0324544	0.196027
CL 62:2	CL	0.0352396	0.102097
TG 16:1_16:1_16:1	TG	0.0355856	0.254515
TG 64:1	TG	0.0408212	0.0300362
TG 58:2	TG	0.0475074	0.101629
PE 16:0_18:1	PE	0.0491217	0.241298
PC 37:1	PC	0.0543089	0.103439
Cer[ADS] d44:0	Cer[ADS]	0.0579626	0.229803
DG 35:1	DG	0.0588791	0.12334
TG 56:2	TG	0.0677232	0.196017
TG 60:2	TG	0.0732176	0.102747
PE 30:1	PE	0.0758514	0.248051
PI 18:1_18:0	PI	0.077621	0.149054
TG 50:2	TG	0.0794385	0.423372
TG 58:1	TG	0.0804523	0.127406
CL 16:1_18:1_16:1_16:1	CL	0.0811244	0.158949
PC[OH] OH-34:2	PC[OH]	0.0831284	0.292817
TG 56:1	TG	0.0885932	0.294365
TG 16:1_16:1_18:1	TG	0.0957535	1.2541
PE 32:1	PE	0.0960635	0.529008
PE 31:1	PE	0.100425	0.274712
PC 38:1	PC	0.10447	1.82835
PE-NMe2 32:1	PE-NMe2	0.107627	0.405582
PC 34:0	PC	0.109873	0.0477234
Cer[AP] t20:0_25:0	Cer[AP]	0.111798	0.353871
SP d18:0	SP	0.112411	0.391414
PA 16:1_16:1	PA	0.117808	0.0730933
TG 62:2	TG	0.121324	0.135958
TG 48:2	TG	0.124023	1.05366
PE 33:1	PE	0.124289	0.680819
PC[OH] OH-32:2	PC[OH]	0.131516	0.832764
Cer[NP] t44:0	Cer[NP]	0.136253	0.50429
DG 30:1	DG	0.139648	0.544889
TG 52:1	TG	0.143566	0.813111
TG 18:2_18:2_18:2	TG	0.144368	0.207518
PE-NMe2 30:1	PE-NMe2	0.152708	0.480317
TG 49:2	TG	0.171579	0.72276
TG 54:1	TG	0.176123	0.516175
TG 47:1	TG	0.177757	0.616123
TG 48:1	TG	0.179841	1.04875
PC 35:1	PC	0.179917	1.20604
TG 56:3	TG	0.183795	0.205725
TG 58:3	TG	0.186952	0.131389
TG 18:2_18:2_18:1	TG	0.188432	0.231171
PC 36:4	PC	0.194367	0.0809293
TG 53:3	TG	0.200249	0.528266
CL 18:1_18:1_18:1_18:1	CL	0.203279	0.487861
PC 12:0_16:1	PC	0.206416	1.18915
TG 47:2	TG	0.208929	1.14913
PE 38:1	PE	0.209597	1.58259
TG 49:3	TG	0.211128	1.46595
PE 18:1_18:0	PE	0.214979	1.73523
PE-NMe2 34:1	PE-NMe2	0.219395	1.37274
Cer[NP] t46:0	Cer[NP]	0.224047	1.01257
TG 60:3	TG	0.224877	0.368797
PE-NMe 32:1	PE-NMe	0.227832	0.232815
Cer[ADS] d42:0	Cer[ADS]	0.227865	1.0786
TG 55:1	TG	0.22865	0.293807
Cer[NDS] d18:1_16:0	Cer[NDS]	0.232805	0.219511
SM d38:8	SM	0.235624	2.11047
PS 30:1	PS	0.241158	0.366046
TG 15:1_16:1_16:1	TG	0.243273	1.62032
PE-NMe2 28:0	PE-NMe2	0.244325	0.366479
TG 62:1	TG	0.264785	0.206345
PC 30:0	PC	0.269896	2.07191
Cer[AP] t42:0	Cer[AP]	0.281542	0.865088
TG 49:1	TG	0.28488	0.322734
TG 55:2	TG	0.299972	1.66881
TG 41:1	TG	0.303915	2.03975
PE-NMe2 28:1	PE-NMe2	0.306916	0.639341
Cer[NDS] d18:0_26:0	Cer[NDS]	0.308262	0.760389
PE 32:0	PE	0.344612	0.201849
PI 12:0_16:0	PI	0.358965	1.99278
TG 45:2	TG	0.360637	0.619199
Cer[AP] t46:0	Cer[AP]	0.361236	2.10714
TG 49:0	TG	0.368134	0.470712
PC 28:2	PC	0.369327	1.74844
PC 39:7	PC	0.370038	2.76377
PI 28:1	PI	0.389048	2.01976
PE 12:0_16:1	PE	0.393922	0.883855
Cer[ADS] d36:0	Cer[ADS]	0.429958	1.42916
TG 46:2	TG	0.434385	2.5998
PC 28:0	PC	0.450921	3.0499
PE 28:0	PE	0.477002	1.34062
TG 53:1	TG	0.48122	2.07929
TG 48:0	TG	0.554097	2.23815
TG 56:0	TG	0.570989	0.719743
Cer[ADS] d38:0	Cer[ADS]	0.622516	2.35399
TG 55:0	TG	0.624712	0.588313
PC 38:5	PC	0.642658	0.240534
PG 12:0_16:0	PG	0.645982	0.976521
PE 38:5	PE	0.658106	0.292049
TG 50:0	TG	0.669625	1.70217
TG 16:1_16:1_18:3	TG	0.754158	0.992939
TG 47:0	TG	0.773866	1.56396
DG 28:1	DG	0.777953	1.96017
TG 46:1	TG	0.780056	3.77922
TG 52:5	TG	0.877299	1.11045
PE 35:1	PE	0.887318	0.660208
PC 32:3	PC	0.906555	0.179599
TG 14:1_16:1_16:1	TG	0.908662	2.33413
TG 45:1	TG	0.915086	2.71338
TG 54:0	TG	0.925945	1.7072
SM d40:7	SM	0.937885	2.57102
TG 46:0	TG	0.949257	3.26182
TG 52:0	TG	0.966484	2.13056
TG 44:2	TG	0.973762	3.1364
PC 24:1	PC	0.987762	1.37723
PI 26:0	PI	1.0077	3.46521
TG 44:1	TG	1.02291	3.51242
TG 43:1	TG	1.02716	2.37871
TG 45:0	TG	1.05002	1.05102
PC[OH] OH-36:2	PC[OH]	1.05311	1.29865
PC 24:0	PC	1.08161	2.69979
PC 12:0_14:1	PC	1.11105	2.36123
TG 44:0	TG	1.13436	3.84786
TG 42:0	TG	1.16029	3.26189
PE 10:0_16:1	PE	1.17186	2.02872
TG 42:1	TG	1.18633	2.7508
TG 40:0	TG	1.22547	3.08442
PC 27:0	PC	1.22883	2.00218
PC[OH] OH-32:1	PC[OH]	1.22992	2.80807
TG 53:0	TG	1.25701	1.7406
TG 43:0	TG	1.2642	2.19344
PE 26:0	PE	1.41967	1.77463
PC[OH] OH-34:1	PC[OH]	1.57326	2.90629
TG 51:0	TG	1.63343	3.07178
PC 26:0	PC	1.65791	1.11237
PG 26:0	PG	1.72581	2.23666
SM d40:6	SM	1.7765	2.40543
TG 43:2	TG	1.94678	2.83827
TG 54:2	TG	1.95885	0.899025
PC[OH] OH-34:3	PC[OH]	2.24616	1.47325
PI[OH] OH-18:0_18:1	PI[OH]	2.28933	1.06171
PC[OH] OH-33:1	PC[OH]	2.44721	0.968705
PI[OH] OH-16:0_18:1	PI[OH]	2.63802	3.37492
PC[OH] OH-36:1	PC[OH]	5.28292	3.05205

## Sheet: ED Fig 5e
Identification	LipidClass	log2fc	log10pvalue
CL 16:1_16:1_16:1_16:1	CL	-4.92345	2.54116
CL 18:1_18:1_18:1_18:1	CL	-4.77672	1.8051
PC[OH] OH-36:1	PC[OH]	-4.75821	6.28433
PE 38:1	PE	-4.46743	3.67188
CL 70:3	CL	-3.63645	1.65609
CL 64:3	CL	-3.42643	2.76175
TG 43:2	TG	-3.23984	2.58886
PE 26:0	PE	-3.2023	2.8895
CL 16:1_18:1_16:1_16:1	CL	-3.1865	2.92682
CL 68:4	CL	-3.01709	3.36454
CL 18:1_18:1_16:1_18:1	CL	-3.00389	2.25352
CL 66:3	CL	-2.99019	1.38508
CL 62:2	CL	-2.8518	2.41503
PE 10:0_16:1	PE	-2.76913	3.16251
PG 26:0	PG	-2.53601	2.33207
PS 16:0_18:1	PS	-2.46975	0.999317
CL 68:3	CL	-2.27305	1.88871
LysoPC 18:1	LysoPC	-2.18588	1.44147
PE 38:2	PE	-2.16302	1.73901
PG 18:1_18:0	PG	-1.98059	3.79473
PG 18:1_18:1	PG	-1.95131	2.63387
PC 38:1	PC	-1.94329	5.43594
PE-NMe2 28:0	PE-NMe2	-1.92639	3.88285
TG 44:2	TG	-1.81882	3.83161
TG 43:0	TG	-1.77947	1.86019
TG 56:2	TG	-1.77441	4.08053
TG 45:2	TG	-1.75948	1.77728
TG 45:1	TG	-1.71312	3.81075
TG 14:1_16:1_16:1	TG	-1.65916	4.73577
TG 15:1_16:1_16:1	TG	-1.64665	4.65512
LysoPC 18:0	LysoPC	-1.63916	3.07724
TG 44:1	TG	-1.62375	3.63638
TG 17:1_17:1_17:0	TG	-1.60821	2.84774
PE 28:0	PE	-1.59739	3.92986
TG 46:2	TG	-1.53837	4.26954
TG 54:1	TG	-1.53316	3.76157
Cer[NDS] d28:4	Cer[NDS]	-1.51634	2.27461
PE 18:1_18:0	PE	-1.50134	4.40707
PG 30:1	PG	-1.47446	3.73294
TG 42:1	TG	-1.42901	2.72781
TG 46:1	TG	-1.41551	3.83671
TG 43:1	TG	-1.34299	2.64348
TG 56:1	TG	-1.33101	3.43058
TG 40:0	TG	-1.28027	2.54908
TG 44:0	TG	-1.27636	2.82319
TG 54:2	TG	-1.2682	0.408259
TG 46:0	TG	-1.26506	2.13943
PS 32:1	PS	-1.23249	1.6688
PE 32:1	PE	-1.22066	3.8166
TG 62:1	TG	-1.14363	1.32314
TG 47:1	TG	-1.13899	1.49936
TG 55:1	TG	-1.05671	1.22135
PE 31:1	PE	-1.0196	2.49545
PE 33:1	PE	-1.00197	4.10205
PG 12:0_16:0	PG	-0.98403	2.51282
TG 47:2	TG	-0.978084	3.2221
PI 18:1_18:0	PI	-0.961719	4.47905
TG 49:3	TG	-0.951981	3.41008
PG 14:1_16:1	PG	-0.944426	0.898598
TG 16:1_16:1_16:1	TG	-0.9436	4.2369
PE 12:0_16:1	PE	-0.941215	1.99942
TG 52:1	TG	-0.922895	3.22619
TG 42:0	TG	-0.912042	1.98151
PI 28:1	PI	-0.904237	1.6399
PC[OH] OH-33:1	PC[OH]	-0.890823	0.214366
PC 24:1	PC	-0.888361	1.5004
PG 16:1_16:0	PG	-0.886433	3.11596
SM d40:6	SM	-0.879541	0.972096
PE 30:1	PE	-0.857101	2.11727
PI 18:1_18:1	PI	-0.832045	2.69956
TG 45:0	TG	-0.83169	1.10781
TG 56:0	TG	-0.822802	2.03789
TG 58:2	TG	-0.815311	2.53494
PE 30:2	PE	-0.78863	1.9605
PG 16:0_18:1	PG	-0.785491	2.8852
PE 16:0_18:1	PE	-0.760523	3.36569
Cer[ADS] d38:0	Cer[ADS]	-0.757764	1.99784
DG 28:1	DG	-0.732156	2.42873
PC 12:0_14:1	PC	-0.712214	1.49172
PI 31:1	PI	-0.696724	3.05672
TG 64:2	TG	-0.682769	1.78262
TG 58:1	TG	-0.680874	2.18139
TG 58:0	TG	-0.666338	0.542224
PE-NMe 32:1	PE-NMe	-0.665635	1.14566
PI 30:1	PI	-0.660191	2.8002
TG 50:4	TG	-0.648308	2.36115
PI 14:1_16:1	PI	-0.636738	3.86357
PI 26:0	PI	-0.598442	1.84634
PI 35:1	PI	-0.591422	2.10647
PI 12:0_16:0	PI	-0.589423	1.99885
TG 52:2	TG	-0.589347	2.39435
TG 54:0	TG	-0.588644	1.94072
DG 30:1	DG	-0.563916	1.59079
PC 24:0	PC	-0.561465	1.48601
DG 18:1_20:1	DG	-0.559993	2.14602
TG 49:2	TG	-0.558737	2.35159
TG 62:2	TG	-0.558367	1.92191
TG 60:1	TG	-0.547108	1.78811
Cer[AP] t42:0	Cer[AP]	-0.514798	1.29802
TG 56:3	TG	-0.498741	0.834187
PI 30:0	PI	-0.4959	0.193425
DG 18:1_18:0	DG	-0.493748	2.80776
PI 15:1_16:1	PI	-0.490537	1.93176
TG 51:0	TG	-0.434008	0.81467
TG 48:2	TG	-0.431781	2.33492
TG 48:0	TG	-0.421961	2.10881
TG 48:1	TG	-0.421406	1.9028
PI 33:1	PI	-0.389186	2.29054
PG 16:1_16:1	PG	-0.379822	1.34101
TG 16:1_16:1_18:1	TG	-0.362753	2.16584
TG 60:2	TG	-0.360577	1.64546
DG 18:1_20:0	DG	-0.352301	2.68971
DG 18:1_18:1	DG	-0.324908	3.26104
PG 16:1_18:1	PG	-0.321346	1.59357
TG 50:2	TG	-0.29639	2.09794
PE 36:2	PE	-0.293537	3.28746
TG 64:1	TG	-0.292437	0.736946
TG 56:4	TG	-0.27203	1.34163
DG 16:1_16:1	DG	-0.254413	0.876297
PI 16:0_18:1	PI	-0.243433	3.34116
PC 18:1_18:0	PC	-0.239058	1.39727
DG 40:1	DG	-0.233261	1.42602
PC[OH] OH-32:1	PC[OH]	-0.220228	0.192998
TG 52:0	TG	-0.217996	0.555249
PI 32:1	PI	-0.207261	1.62764
PC 14:1_16:1	PC	-0.202365	0.959455
PC 31:2	PC	-0.198264	1.24155
PC 37:1	PC	-0.19698	0.453595
PC 30:0	PC	-0.191186	1.02366
PI 16:1_16:1	PI	-0.184826	1.21265
Cer[ADS] d36:0	Cer[ADS]	-0.158182	0.495062
TG 61:1	TG	-0.148352	0.435697
TG 41:1	TG	-0.147367	0.64131
TG 50:1	TG	-0.142114	0.457307
PI 33:2	PI	-0.121774	0.0814302
TG 50:0	TG	-0.120948	0.382381
TG 57:2	TG	-0.105192	0.447453
TG 53:0	TG	-0.0980658	0.343377
PE 31:2	PE	-0.096057	0.191382
TG 57:1	TG	-0.0605606	0.101278
TG 55:0	TG	-0.0271715	0.0267029
DG 35:1	DG	-0.0219821	0.0629447
TG 58:3	TG	-0.00438713	0.00338079
TG 53:1	TG	0.0109357	0.053764
PI 16:1_18:1	PI	0.0251377	0.427587
PE 16:1_18:1	PE	0.0272918	0.505571
DG 32:1	DG	0.0467694	0.11668
PE-NMe2 34:1	PE-NMe2	0.0485157	0.0322429
TG 54:3	TG	0.0542648	0.0336604
PE 35:1	PE	0.0546735	0.0321406
PE 35:2	PE	0.0619249	0.685264
TG 17:1_17:1_17:1	TG	0.0771811	0.254212
Cer[ADS] d17:0_26:0	Cer[ADS]	0.107837	0.840874
PE 16:1_16:1	PE	0.11725	0.786586
TG 60:0	TG	0.118373	0.221109
Cer[NP] t44:0	Cer[NP]	0.129	0.684443
DG 16:0_18:1	DG	0.176752	0.561997
PC 32:3	PC	0.19854	0.0589536
DG 16:1_18:1	DG	0.203655	1.37604
PC[OH] OH-34:1	PC[OH]	0.210484	1.31051
PC 36:2	PC	0.212528	1.56701
PE-NMe2 32:1	PE-NMe2	0.231542	1.00391
PC 12:0_16:1	PC	0.242422	1.40881
PS 16:1_16:1	PS	0.25764	1.09388
TG 55:2	TG	0.266698	1.54233
PC 35:1	PC	0.281417	1.49455
SM d38:8	SM	0.286712	0.844
PC 18:1_20:1	PC	0.292438	2.71547
PC 31:1	PC	0.297997	1.41583
Cer[NP] t46:0	Cer[NP]	0.299468	1.23533
TG 53:3	TG	0.300116	2.02949
PC 33:2	PC	0.313181	3.36272
TG 59:1	TG	0.33033	1.70096
TG 47:0	TG	0.339341	0.590854
TG 59:2	TG	0.351528	1.34793
Cer[AP] t44:0	Cer[AP]	0.359606	2.42522
PE-NMe2 30:2	PE-NMe2	0.37213	1.21836
PC 32:0	PC	0.387961	1.63592
PE-NMe2 30:1	PE-NMe2	0.402377	1.31135
PC 28:2	PC	0.404037	1.49939
Cer[ADS] d44:0	Cer[ADS]	0.41127	1.70169
PE 35:5	PE	0.430162	0.389306
TG 18:2_18:2_18:2	TG	0.436136	0.759628
Cer[AP] t46:0	Cer[AP]	0.436766	2.26892
PC 34:1	PC	0.443401	3.8084
TG 60:3	TG	0.443746	0.882889
PE 32:0	PE	0.468058	0.275114
TG 18:1_18:1_26:1	TG	0.477935	2.2714
PC 33:1	PC	0.484224	4.09966
PC 30:1	PC	0.493828	3.34314
DG 17:1_18:1	DG	0.495096	1.26235
PE-NMe2 16:1_16:1	PE-NMe2	0.497171	0.546056
PE-NMe2 18:1_18:1	PE-NMe2	0.500395	3.16404
PI 32:0	PI	0.512139	0.0767025
PC 32:2	PC	0.591267	2.96153
PC 16:1_18:1	PC	0.64156	1.12165
TG 61:2	TG	0.644317	2.73653
Cer[AP] t18:0_25:0	Cer[AP]	0.65375	2.86231
PC 17:1_18:1	PC	0.688217	3.63309
PC 32:1	PC	0.700094	3.60313
PE 36:5	PE	0.713692	4.08797
Plasmanyl-PC O-33:2	Plasmanyl-PC	0.761876	2.22232
TG 18:3_18:2_18:2	TG	0.765899	0.956567
SM d40:7	SM	0.787627	0.525806
PE-NMe2 28:1	PE-NMe2	0.797279	1.29763
PE 38:5	PE	0.798417	3.37654
PC 28:0	PC	0.803027	4.08533
PA 16:1_16:1	PA	0.818211	1.15945
PC 26:0	PC	0.821422	0.338577
PE-NMe 16:1_16:1	PE-NMe	0.907439	1.69892
PE 34:5	PE	0.936229	0.977588
SP d18:0	SP	0.969791	1.47781
PC 38:5	PC	0.979724	0.469941
PC 27:0	PC	0.987442	2.39241
PS 30:1	PS	1.01431	2.6357
PC 39:7	PC	1.02377	4.51883
PC 29:1	PC	1.04301	2.44147
Cer[ADS] d19:0_26:0	Cer[ADS]	1.07553	2.59496
Cer[ADS] d42:0	Cer[ADS]	1.08783	3.37282
PI[OH] OH-18:0_18:1	PI[OH]	1.0898	2.33203
TG 18:2_18:2_18:1	TG	1.2027	1.71021
PC[OH] OH-32:2	PC[OH]	1.21331	1.66158
Cer[NDS] d18:0_26:0	Cer[NDS]	1.2618	2.82944
PE-NMe 16:1_18:1	PE-NMe	1.33894	3.40332
PE 16:0_18:0	PE	1.35523	0.822169
TG 49:0	TG	1.43199	2.22909
Cer[AP] t20:0_25:0	Cer[AP]	1.47454	4.67321
PC[OH] OH-32:3	PC[OH]	1.50204	0.801243
TG 52:5	TG	1.59538	2.04723
PC[OH] OH-34:3	PC[OH]	1.62035	3.66864
TG 16:1_16:1_18:3	TG	1.83291	5.15287
PC 16:1_18:2	PC	1.87281	6.65726
PI 16:1_18:2	PI	1.88047	2.99949
PC 36:3	PC	2.1998	4.1683
PC 34:0	PC	2.28055	2.30081
PC[OH] OH-34:2	PC[OH]	2.30502	3.90107
PA 16:1_18:1	PA	2.32641	1.60193
TG 16:0_18:2_18:1	TG	2.43034	0.397198
PC[OH] OH-36:2	PC[OH]	2.77094	2.67502
TG 49:1	TG	2.92252	3.89696
PC 36:5	PC	2.92437	3.99963
PC[OH] OH-34:5	PC[OH]	3.06581	2.80487
PI[OH] OH-16:0_18:1	PI[OH]	3.23371	3.51849
PC 34:4	PC	3.89599	1.96436
TG 51:1	TG	4.02026	3.517
TG 17:0_18:1_18:1	TG	4.32108	3.13829
PC 36:4	PC	4.64052	2.61884
Cer[NDS] d18:1_16:0	Cer[NDS]	4.7375	3.48025

## Sheet: ED Fig 5f
Strain	Timepoint	replicate	nuCT	mtCT	n-m	rel. mtDNA	Average	stdev
tglΔΔΔ	E	1	26.4618	23.4885	2.97335	15.7072	12.6006	3.20834
tglΔΔΔ	E	2	26.5767	23.8991	2.67754	12.7953
tglΔΔΔ	E	3	26.2148	23.9977	2.21713	9.29938
tglΔΔΔ +DOX	E	1	25.9872	23.6522	2.33501	10.0911	9.88883	1.1643
tglΔΔΔ +DOX	E	2	25.6586	23.2073	2.45137	10.9387
tglΔΔΔ +DOX	E	3	25.4594	23.349	2.11047	8.63665
tglΔΔΔ +DOX	L	1	25.798	22.3519	3.44607	21.7972	19.4959	3.70616
tglΔΔΔ +DOX	L	3	25.521	22.0967	3.42424	21.4698
tglΔΔΔ +DOX	L	4	25.3547	22.4268	2.92795	15.2205
WT	E	1	26.4646	23.9533	2.51127	11.4024	12.8076	3.71343
WT	E	2	26.6117	24.2896	2.32218	10.0018
WT	E	3	26.6326	23.5436	3.08903	17.0185
WT +DOX	E	1	25.9095	24.2549	1.65458	6.29664	10.1151	4.13913
WT +DOX	E	2	25.8073	23.5541	2.25322	9.5349
WT +DOX	E	3	26.4662	23.6069	2.85934	14.5137
WT +DOX	L	1	25.5779	22.4033	3.17453	18.0576	19.7832	2.47286
WT +DOX	L	2	25.6295	22.4065	3.22309	18.6757
WT +DOX	L	3	25.7278	22.2285	3.49928	22.6162

## Sheet: ED Fig 5g
Strain	Replicate	CoQ8	Heavy Triolein	Normalized to CoQ8	Normalized to WT	Average	stdev
WT	1	471138740	3201593	0.00679544	2.31501	1	1.14249
WT	2	483798191	616247	0.00127377	0.433936
WT	3	460523645	339384	0.000736952	0.251058
WT +OA	1	454522565	204927514	0.450863	153.596	116.852	58.4668
WT +OA	2	439969841	63839574	0.1451	49.4313
WT +OA	3	454552280	196845746	0.433054	147.529
tglΔΔΔ	1	404963491	4910226	0.0121251	4.13067	4.92701	0.711976
tglΔΔΔ	2	402814030	6087434	0.0151123	5.14831
tglΔΔΔ	3	400854134	6474069	0.0161507	5.50207
tglΔΔΔ +OA	1	360177448	693242249	1.92472	655.697	575.563	75.0669
tglΔΔΔ +OA	2	394514315	586992362	1.48789	506.879
tglΔΔΔ +OA	3	369714828	612206201	1.65589	564.112
				Average WT
				0.00293539

## Sheet: ED Fig 5h
Strain	Timepoint	Replicate	OD600	Average	stdev
WT	E	1	1.5	1.5	0
WT	E	2	1.5
WT	E	3	1.5
WT +OA	E	1	1.4	1.36667	0.057735
WT +OA	E	2	1.4
WT +OA	E	3	1.3
tglΔΔΔ	E	1	1.4	1.33333	0.057735
tglΔΔΔ	E	2	1.3
tglΔΔΔ	E	3	1.3
tglΔΔΔ +OA	E	1	1.4	1.36667	0.057735
tglΔΔΔ +OA	E	2	1.4
tglΔΔΔ +OA	E	3	1.3
WT	L	1	6.9	5.16667	1.50444
WT	L	2	4.4
WT	L	3	4.2
WT +OA	L	1	3.5	4.2	0.608276
WT +OA	L	2	4.5
WT +OA	L	3	4.6
tglΔΔΔ	L	1	2.6	2.33333	0.23094
tglΔΔΔ	L	2	2.2
tglΔΔΔ	L	3	2.2
tglΔΔΔ +OA	L	1	3.1	2.86667	0.321455
tglΔΔΔ +OA	L	2	3
tglΔΔΔ +OA	L	3	2.5
