# Supplementary material for: Triacylglycerol mobilization underpins mitochondrial stress recovery
Source: Nat Cell Biol. 2025 Jan 8;27(2):298–308. doi: 10.1038/s41556-024-01586-6 (PMC11821527; doi:10.1038/s41556-024-01586-6)
Supplement: Supplementary file 15 — Statistical source data. [file 41556_2024_1586_MOESM15_ESM.xlsx]

## Sheet: Fig ED 6a
gene_names	log2fc	nlog_p	Mito
A2M	0.465445	0.597817	No
PRPSAP1	0.0958544	0.14635	No
PRPS1	0.0837301	1.07703	No
PRPF8	-0.0343571	0.834369	No
PRPF6	0.0353966	0.567946	No
PRPF4B	0.204964	0.289886	No
PRPF40A	-0.113995	2.16239	No
PRPF4	-0.00614866	0.0181346	No
PRPF39	-0.283745	2.55288	No
PRPF38B	0.159739	1.71939	No
PRPF38A	0.0111109	0.010291	No
PRPF31	-0.0162455	0.150673	No
PRPF3	-0.11385	1.16919	No
PRPF19	0.0502752	1.07174	No
PRPF18	0.0297317	0.11432	No
PROM1	0.645779	0.399202	No
PRMT9	0.264345	0.397583	No
PRMT7	0.578263	0.581091	No
PRMT6	-0.0778294	0.18768	No
PRPS2	0.218655	0.958258	No
PRPSAP2	0.135783	2.33572	No
PSMB1	-0.0173664	0.232419	No
PRR12	-0.48981	0.149906	No
PSMA6	0.0525761	0.588887	No
PSMA5	0.146098	1.07962	No
PSMA4	-0.113911	0.80587	No
PSMA3	0.123595	2.83083	No
PSMA2	0.178351	1.78868	No
PSMA1	0.0283152	0.542851	No
PSIP1	0.0268561	0.478664	No
PSEN1	0.59863	2.51732	No
PSAT1	0.520259	3.69914	No
PSAP	0.156929	0.311217	No
PRUNE1	0.32478	1.21027	No
PRTFDC1	0.62509	0.759163	No
PRRC2C	-0.427036	2.16544	No
PRRC2B	-0.088239	0.225182	No
PRRC2A	-0.16813	0.510016	No
PRRC1	0.172798	0.842205	No
PRR3	0.0531133	0.144003	No
PRMT5	-0.213687	1.79322	No
PRMT3	-0.141714	2.17165	No
PRMT1	-0.205998	2.0835	No
PRKRA	-0.131231	0.809112	No
PRDM13	-0.329636	0.100307	No
PRDM10	-0.0213064	0.0185519	No
PRCP	0.584947	3.34367	No
PRCC	-0.302919	3.25568	No
PRC1	0.271083	0.814036	No
PRAMEF2	0.284768	0.856244	No
PQBP1	-0.132788	0.490257	No
PPWD1	0.252743	1.80146	No
PPT2	-0.15694	1.47716	No
PPT1	0.419509	4.17839	No
PPP6R3	0.207953	1.04458	No
PPP6R2	0.296428	0.254228	No
PPP6C	0.0294279	0.199013	No
PPP5C	0.100175	0.726023	No
PPP4R3B	0.101695	0.130823	No
PPP4R3A	0.259979	0.949964	No
PPP4R2	-0.0715408	1.14887	No
PRDX1	0.109152	1.64312	No
PREB	0.0401344	0.0414983	No
PREP	0.157358	0.817022	No
PRKCA	-0.0225983	0.00924311	No
PRKDC	0.150574	2.3986	No
PRKD3	0.658768	0.490248	No
PRKD2	-0.0458311	0.0444637	No
PRKD1	-0.109721	0.211878	No
PRKCSH	-0.160456	1.11086	No
PRKCI	0.239833	0.891248	No
PRKCD	-0.173407	0.502597	No
PRKAR2A	0.184923	1.88704	No
PRIM1	0.0658582	0.378572	No
PRKAR1A	0.0235837	0.108302	No
PRKAG1	0.163625	0.684383	No
PRKACB	0.284854	0.833443	No
PRKAB1	0.925233	1.1829	No
PRKAA2	0.30118	1.07687	No
PRKAA1	0.165602	0.180819	No
PRIM2	-0.114789	0.472174	No
PSMA7	0.10224	0.896089	No
PSMB2	0.215092	2.57208	No
PPP4C	0.809621	0.773999	No
PTPN13	-0.0472082	0.230942	No
PTPN11	0.0622934	0.59408	No
PTPN1	0.733451	2.06136	No
PTPA	0.210161	1.35706	No
PTP4A1	0.345507	1.46988	No
PTOV1	-0.067543	0.307612	No
PTMS	-0.200592	2.22607	No
PTMA	1.05023	2.04311	No
PTK7	0.018856	0.0724563	No
PTK2	0.514514	0.351196	No
PTGR3	-0.526054	0.800538	No
PTGR2	0.758656	1.05121	No
PTGR1	0.0259164	0.0499933	No
PTGFRN	-0.0656287	0.143978	No
PTGES3	-0.0249634	0.0401891	No
PTER	0.227046	0.894383	No
PTDSS1	1.08075	0.831559	No
PTBP3	-0.000241597	0.000928647	No
PTPN12	0.204397	0.365292	No
PTPN2	0.180592	0.227914	No
PSMB3	0.33534	2.58533	No
PTPN23	-0.0879409	0.597529	No
PWP1	0.0608813	0.29953	No
PVR	0.243053	1.34699	No
PUS7	-0.0268453	0.224678	No
PURB	0.196402	0.255919	No
PURA	-0.0719426	0.143582	No
PUM3	-0.0449956	0.411395	No
PUM2	0.0465005	0.191221	No
PUM1	0.156991	1.57199	No
PUF60	-0.0265172	0.325394	No
PUDP	0.124668	0.675448	No
PTS	-0.255761	1.11896	No
PTRHD1	-0.779598	0.711425	No
PTPRS	0.564244	0.258261	No
PTPRK	0.00195376	0.00140959	No
PTPRG	-0.586624	0.947263	No
PTPRF	-0.330271	0.42722	No
PTPN9	0.0298786	0.0404426	No
PTBP2	-0.0595118	0.500274	No
PTBP1	0.0431353	1.42486	No
PTAR1	0.224602	0.64127	No
PSTPIP2	0.00457064	0.0050872	No
PSMD14	0.166854	1.78864	No
PSMD13	0.230193	2.36089	No
PSMD12	0.193939	2.78115	No
PSMD11	-0.0791518	0.930819	No
PSMD10	0.266234	2.07911	No
PSMD1	0.0158984	0.151432	No
PSMC6	0.00679715	0.0591222	No
PSMC5	0.096604	1.11442	No
PSMC4	0.10143	1.4293	No
PSMC3	0.0340366	0.62917	No
PSMC2	-0.0214914	0.268056	No
PSMC1	-0.110255	1.79574	No
PSMB8	-0.3945	0.314522	No
PSMB7	0.0515652	0.478251	No
PSMB6	0.0624421	0.533777	No
PSMB5	0.0987123	1.79321	No
PSMB4	0.103856	1.51669	No
PSMD2	0.0275561	0.426227	No
PSMD3	-0.0547072	0.646951	No
PSMD4	0.124142	2.23446	No
PSMF1	0.00641759	0.0769699	No
PSRC1	0.178168	0.163518	No
PSPH	0.241861	2.03629	No
PSPC1	-0.182793	1.88904	No
PSMG4	0.925376	0.961078	No
PSMG3	0.369993	2.39519	No
PSMG2	0.20274	2.11564	No
PSMG1	-0.202004	0.777103	No
PSME4	-0.00249989	0.00381614	No
PSMD6	0.039374	0.727148	No
PSME3IP1	-0.129486	0.372216	No
PSME3	0.197253	1.89047	No
PSME2	0.0829315	0.390388	No
PSME1	0.515605	2.37165	No
PSMD9	0.438515	1.08672	No
PSMD8	0.186792	1.02785	No
PSMD7	-0.131552	0.667017	No
PPP4R1	0.100782	0.316111	No
PPP3CA	0.150981	0.649725	No
PIK3CA	0.297834	0.829504	No
PNP	0.247006	1.69157	No
PNN	-0.129925	2.61665	No
PNISR	-0.0127595	0.0410848	No
PMVK	0.0952428	0.238377	No
PMS2	0.425925	1.63101	No
PMS1	0.125912	0.146584	No
PMM2	0.0631784	0.548527	No
PML	-1.11664	0.5059	No
PM20D2	0.356247	1.65419	No
PLXNB2	0.288129	0.951622	No
PLXNA1	0.439354	2.09802	No
PLS3	0.449206	2.25291	No
PLS1	-0.487905	1.19074	No
PLRG1	-0.139686	2.4282	No
PLP2	-0.0692323	0.925766	No
PLOD3	-0.0213509	0.0321318	No
PLOD2	-1.39939	0.975079	No
PLOD1	-0.176786	0.330699	No
PNO1	-0.0660439	0.791019	No
PNPLA6	-0.447514	0.689526	No
POLR1B	-0.13117	0.84034	No
PODXL	0.110195	0.536879	No
POLE4	0.102162	0.111605	No
POLE3	-0.0683854	0.184343	No
POLE2	-0.737935	0.327534	No
POLE	-0.0459474	0.0834303	No
POLDIP3	-0.195219	1.8221	No
POLD3	0.577162	0.588337	No
POLD2	0.13416	0.297359	No
POLD1	-0.0897446	0.705203	No
POLA2	-0.320231	0.435739	No
POLA1	-0.23263	1.06415	No
POGZ	0.031002	0.177491	No
POGLUT3	0.0338637	0.120663	No
POGLUT2	-0.1579	0.587968	No
POGLUT1	0.558247	2.28925	No
POGK	-1.59889	2.17296	No
POFUT2	-0.204382	1.79172	No
POFUT1	-0.0795841	1.10669	No
PLK1	-0.332353	2.5408	No
PLIN3	0.246391	1.37208	No
PLIN2	0.982299	1.56515	No
PLEKHH2	0.138508	1.42935	No
PKM	-0.0366561	1.16186	No
PKDREJ	-0.321684	0.216572	No
PKD2	-0.300107	0.14118	No
PJA1	0.158175	0.0817658	No
PITPNB	0.0304762	0.290783	No
PITPNA	-0.229369	0.716972	No
PITHD1	0.236279	0.739935	No
PIR	0.0989164	0.81281	No
PIP5K1A	0.0369771	0.0482663	No
PIP4P1	1.37642	0.717805	No
PIP4K2C	-0.219591	0.318463	No
PIP4K2A	0.0452309	0.378036	No
PINX1	-0.370152	1.49889	No
PIN4	-0.0514056	1.63575	No
PIN1	-0.00748316	0.0332677	No
PIMREG	0.98546	0.577942	No
PIK3R4	0.255665	0.125384	No
PKMYT1	0.0887998	0.408542	No
PKN1	-0.0175908	0.0299403	No
PKN2	0.0459652	0.18754	No
PLCH1	0.568178	1.48514	No
PLEKHF2	-0.409268	0.404922	No
PLEKHB2	-0.816884	1.57747	No
PLEKHA7	-0.451809	1.04751	No
PLEKHA5	0.044555	0.343403	No
PLEC	-0.251682	2.31713	No
PLD3	-0.0657762	0.502226	No
PLCL2	-0.0438964	0.164332	No
PLCG2	0.407952	0.150785	No
PKP4	-0.335277	0.141022	No
PLCG1	-0.0488892	0.201946	No
PLCD1	-0.0109927	0.0452312	No
PLCB3	-0.230134	1.44088	No
PLBD2	0.666546	0.950932	No
PLAAT3	-0.775922	0.313332	No
PLAA	0.0918083	0.766116	No
PLA2G4A	0.072312	0.413268	No
POLR1A	-0.0715847	0.330274	No
POLR1C	0.0474033	0.325111	No
PPP2R5E	-0.130533	0.998775	No
PPME1	0.198292	1.48235	No
PPM1G	-0.141459	1.02984	No
PPM1F	0.698822	1.14356	No
PPM1E	0.0600243	0.279123	No
PPM1B	0.0305436	0.0777231	No
PPM1A	-0.486544	0.512564	No
PPL	-0.45385	1.84082	No
PPIP5K2	0.36315	0.363451	No
PPIL4	-0.0437171	0.102755	No
PPIL3	0.0163733	0.0962367	No
PPIL2	-0.89348	1.24875	No
PPIL1	-0.0609735	0.165437	No
PPIH	0.134947	1.49018	No
PPIG	0.0766741	0.368899	No
PPIE	0.0974534	0.384755	No
PPID	-0.0716521	0.822416	No
PPIC	0.277026	0.940029	No
PPIB	-0.0496604	0.289928	No
PPM1L	-0.22423	0.185326	No
PPP1CA	-0.0665785	0.413339	No
POLR1D	-0.553113	1.31259	No
PPP1CB	0.0500787	0.683377	No
PPP2R5D	-0.0217756	0.107923	No
PPP2R5C	0.00508245	0.0138882	No
PPP2R5A	0.098978	0.83065	No
PPP2R2D	-0.0514901	0.0125366	No
PPP2R2A	-0.12746	0.407867	No
PPP2R1B	-0.29623	0.688645	No
PPP2R1A	0.0225716	0.100701	No
PPP2CB	0.198184	1.7054	No
PPP1R9B	-0.686201	1.01826	No
PPP1R9A	0.123645	0.198017	No
PPP1R8	0.0439949	0.229541	No
PPP1R7	-0.0738894	0.657969	No
PPP1R2	0.100162	0.113681	No
PPP1R14B	-0.788316	1.49665	No
PPP1R12A	-0.120872	0.710043	No
PPP1R10	-0.320784	1.32888	No
PPP1CC	-0.148027	1.94208	No
PPIA	0.0336742	0.354866	No
PPHLN1	-0.328516	0.865304	No
PPFIBP1	0.0406907	0.327143	No
PPFIA1	0.0638313	0.288051	No
POLR3C	0.0920722	0.260664	No
POLR3B	0.0874049	0.798226	No
POLR3A	0.0803706	0.125003	No
POLR2L	-0.0532163	1.04881	No
POLR2K	0.073246	0.428757	No
POLR2J	-0.384848	1.05722	No
POLR2H	0.127312	1.49042	No
POLR2G	-0.00684674	0.0652019	No
POLR2E	-0.0215715	0.174677	No
POLR2D	-0.00427819	0.00423432	No
POLR2C	-0.398945	1.92807	No
POLR2B	-0.100473	1.16181	No
POLR2A	-0.120634	1.16698	No
POLR1G	-0.105913	0.11525	No
POLR1F	0.0454102	0.128129	No
POLR1E	-0.0220655	0.0564634	No
POLR1D	-0.883078	1.11976	No
POLR3D	-0.454524	0.899292	No
POLR3E	1.10797	1.49472	No
POLR3F	0.281897	0.365598	No
POR	-0.0274779	0.639351	No
PPCS	0.252019	0.704155	No
PPCDC	0.636331	0.425984	No
PPAT	0.0110887	0.0903206	No
PPAN	-0.0543531	0.56114	No
PPA1	0.141418	0.950156	No
POU5F1	0.097627	0.32115	No
POU2F1	-0.00639089	0.00559774	No
POP7	-0.0937589	0.664283	No
POLR3G	0.570691	0.459793	No
POP4	-0.021354	0.0169201	No
POP1	-0.232665	2.28147	No
PON2	0.506053	1.08129	No
POMK	0.178003	1.28059	No
POM121C	-0.233863	1.5947	No
POLR3K	0.693217	0.446921	No
POLR3H	0.279608	0.142176	No
PWP2	0.0879046	0.728216	No
PWWP2B	-0.225564	0.151375	No
PXDC1	-0.185597	0.506096	No
RNASET2	0.627439	0.699508	No
RNASEH2B	0.0589415	0.279211	No
RNASEH2A	-0.04234	0.415821	No
RMND5A	-0.324196	0.215179	No
RMI2	0.258375	0.117869	No
RMI1	-0.166149	0.164197	No
RMC1	0.265404	0.240085	No
RLIG1	0.286933	0.747825	No
RIT1	-0.351684	0.192614	No
RIPOR1	-2.33016	2.15783	No
RIPK1	-0.0467733	0.334921	No
RIOX2	-0.174234	1.32258	No
RIOX1	-0.0363954	0.0400962	No
RIOK3	0.871071	0.781453	No
RIOK2	-0.00681432	0.0211456	No
RIOK1	-0.0137285	0.0350638	No
RINT1	-0.905038	1.1357	No
RING1	-0.314147	0.429426	No
RNASEH2C	-0.00677299	0.0357692	No
RNF113A	-0.818418	0.94269	No
RNPEP	0.186686	0.781432	No
RNF114	0.129716	0.0265267	No
RNH1	-0.105934	1.2229	No
RNGTT	0.151801	0.323842	No
RNF5	0.228792	0.618764	No
RNF40	-0.156444	0.498329	No
RNF25	-0.595418	0.957993	No
RNF220	-0.881906	0.36804	No
RNF214	-0.276978	1.16297	No
RNF213	0.0250797	0.119244	No
RNF20	-0.740385	2.00054	No
RNF2	-0.532235	2.67774	No
RNF187	0.814381	1.51263	No
RNF185	0.282535	0.40258	No
RNF169	-0.213595	0.365681	No
RNF168	1.35637	0.759695	No
RNF149	0.175657	0.0877028	No
RNF14	0.0973962	0.421654	No
RNF138	-0.243345	0.296208	No
RIMOC1	0.106261	0.0994685	No
RILPL1	1.04332	0.464633	No
RIF1	-0.20445	1.26194	No
RICTOR	-0.191767	0.342616	No
RETREG3	0.165135	0.254763	No
RER1	0.101023	0.694234	No
REPS1	0.204669	0.687702	No
REPIN1	-0.769542	1.238	No
REP15	0.246103	0.625722	No
RENBP	-0.16256	1.06393	No
RELCH	0.13501	1.74186	No
RELA	-0.01076	0.0283441	No
REEP6	-0.0401688	0.549107	No
REEP5	-0.285418	1.05342	No
REEP4	-0.0747401	0.470485	No
RECQL	0.15352	1.15122	No
RDX	-0.0152226	0.0847763	No
RDH11	-0.0496502	0.0881193	No
RCOR3	-0.448746	0.569798	No
RCOR2	-0.11232	0.441927	No
RCOR1	0.108128	0.191338	No
RETSAT	-1.68905	1.0994	No
REV3L	-0.86157	0.461919	No
REXO4	-1.82779	2.18912	No
RFX7	-0.736964	0.331439	No
RIC8A	0.14681	0.736242	No
RHOG	-0.737955	0.467891	No
RHOA	-0.0833035	0.411499	No
RHEB	-0.00419044	0.0363681	No
RHBDD2	-0.102636	0.0412565	No
RGS10	-0.206733	0.972923	No
RFXAP	0.0836544	0.125269	No
RFX5	-0.0656471	0.251543	No
RFC1	-0.185748	0.879872	No
RFX2	-0.0830994	0.152608	No
RFWD3	-0.418524	1.18223	No
RFT1	0.198889	0.619173	No
RFC5	-0.0601285	0.231711	No
RFC4	-0.0773296	0.473201	No
RFC3	-0.111343	0.39897	No
RFC2	0.133473	0.286534	No
RNMT	0.226499	2.22033	No
RNPS1	-0.111168	0.411464	No
PXN	0.403635	0.672822	No
RPL8	-0.239127	1.93518	No
RPL7A	-0.160526	2.9405	No
RPL7	-0.105981	1.74837	No
RPL6	-0.148142	1.44676	No
RPL5	-0.134068	1.57881	No
RPL4	-0.135962	2.08604	No
RPL3L	-0.0220769	0.156236	No
RPL39	-0.341612	0.816686	No
RPL38	0.209862	1.27949	No
RPL37A	-0.0559845	0.0962785	No
RPL36AL	-0.29968	0.692973	No
RPL36A	-0.270283	0.404806	No
RPL36	-0.121762	1.71044	No
RPL35A	-0.0469399	1.13574	No
RPL35	-0.173807	1.86715	No
RPL34	-0.0420456	0.216612	No
RPL32	-0.21777	0.54919	No
RPL31	-0.0530008	0.164241	No
RPL7L1	-0.0398293	0.546414	No
RPL9;RPL9P7;RPL9P8;RPL9P9	0.0127792	0.132164	No
RO60	0.0356922	0.72106	No
RPLP0	0.0606442	1.13736	No
RPS12	-0.0716521	1.11296	No
RPS11	-0.178991	2.04305	No
RPS10	0.0330524	0.333444	No
RPRD2	-0.0493431	0.376522	No
RPRD1B	-0.170928	0.835691	No
RPRD1A	0.0261898	0.321021	No
RPP40	0.0847937	0.338491	No
RPP38	0.227337	0.520963	No
RPP30	0.00157611	0.00613427	No
RPP25L	0.290616	0.531339	No
RPP25	-0.152162	0.472302	No
RPP14	-0.354931	0.49193	No
RPN2	0.0650571	2.18917	No
RPN1	0.0862204	1.25078	No
RPLP2	1.03712	1.96303	No
RPLP1	0.359049	0.585723	No
RPLP0P6	-0.443091	1.46692	No
RPL30	0.111104	1.62022	No
RPL3	-0.126364	1.19709	No
RPL29	-0.179042	2.18994	No
RPL28	-0.0717297	0.268345	No
RPL10A	-0.149347	2.09333	No
RPL10	-0.0787175	1.59879	No
RPGRIP1L	0.763124	1.10039	No
RPF2	-0.0536607	0.148647	No
RPF1	-0.0571931	0.087589	No
RPE	0.138006	0.664286	No
RPAP3	-0.144763	1.10188	No
RPAP2	-0.688399	1.12975	No
RPAP1	0.0481815	0.280417	No
RPA3	0.137795	1.33488	No
RPA2	0.189584	0.875176	No
RPA1	-0.0026811	0.045373	No
RP9	-0.334595	1.70532	No
RP2	0.200199	2.61616	No
ROCK2	-0.495248	1.23214	No
ROCK1	0.0900243	1.22934	No
ROBO1	-0.586477	2.88287	No
RPL11	-0.137108	1.32286	No
RPL12	-0.00716718	0.065183	No
RPL13	-0.238252	1.27014	No
RPL22L1	-0.284938	2.17375	No
RPL27A	-0.16901	2.47946	No
RPL27	-0.0556679	0.524157	No
RPL26L1	-0.0828673	0.429498	No
RPL26	-0.0476093	0.104366	No
RPL24	-0.0573285	1.20945	No
RPL23A	-0.154991	2.35216	No
RPL23	0.0318184	0.139281	No
RPL22	0.0220788	0.252249	No
RPL13A	-0.00367737	0.0493283	No
RPL21	0.010498	0.0835687	No
RPL19	-0.113814	1.54527	No
RPL18A	-0.0955563	1.24597	No
RPL18	-0.127253	1.50159	No
RPL17	-0.0192827	0.845065	No
RPL15	-0.142043	3.06333	No
RPL14	0.0686112	0.608685	No
RCN2	-0.00875727	0.046428	No
RCN1	-0.217421	2.49224	No
RCL1	0.118348	0.43267	No
RABGAP1L	0.00511487	0.0133378	No
RABGAP1	-0.0951837	0.162592	No
RABEPK	-0.43451	0.766594	No
RABEP1	-0.122826	0.107099	No
RABAC1	0.529057	0.348769	No
RAB9A	0.109663	0.379677	No
RAB8B	-0.417109	0.7799	No
RAB8A	-0.171993	2.651	No
RAB7A	-0.0430673	1.58489	No
RAB6D	0.642288	0.505509	No
RAB6A	0.0826639	1.12015	No
RAB5C	0.0733178	1.10217	No
RAB5B	-0.0140235	0.0545663	No
RAB5A	0.19201	1.08232	No
RAB4A	0.0313778	0.0182907	No
RAB41	1.0315	0.690839	No
RAB40C	0.0657126	0.166118	No
RAB3GAP2	0.255213	3.14257	No
RABGAP1L	-0.194712	0.38583	No
RABGEF1	0.0871741	1.11406	No
RCHY1	-0.0910015	0.0569168	No
RABGGTA	0.285067	1.04102	No
RADX	-1.64106	1.29367	No
RAD9A	0.293915	0.847768	No
RAD51C	-0.664425	0.647745	No
RAD50	-0.116194	0.612052	No
RAD23B	0.116601	2.28471	No
RAD23A	0.197147	0.987175	No
RAD21	0.115692	0.727622	No
RAD18	0.00411415	0.0272261	No
RAD1	-0.268347	0.602871	No
RACK1	-0.0702763	3.59628	No
RACGAP1	-0.0274232	0.240687	No
RAC3	-0.48274	0.512839	No
RAC1	-0.233381	1.31962	No
RABL6	-0.0773137	0.374796	No
RABL3	-0.0374928	0.406488	No
RABIF	0.179604	2.4054	No
RABGGTB	-0.069802	0.556663	No
RAB3GAP1	0.13353	1.14304	No
RAB3D	0.0164617	0.0341152	No
RAB3A	-0.065925	0.0279542	No
RAB35	-0.197851	1.21879	No
R3HDM1	-0.0172462	0.0288352	No
R3HCC1	-0.160076	1.31376	No
QTRT2	-0.18865	0.654847	No
QSOX2	0.405736	0.578109	No
QSER1	0.249592	0.351436	No
QRICH1	0.0400556	0.0707384	No
QPRT	0.154072	0.126096	No
QPCTL	-0.100883	0.0583032	No
QKI	-0.13168	1.12928	No
QARS1	0.0105178	0.0541921	No
PZP	1.03167	0.782558	No
PYM1	0.580791	0.915149	No
PYGM	-0.0196323	0.044653	No
PYGL	0.0417995	0.853607	No
PYGB	-0.0873604	0.991376	No
PYCR3	0.0267499	0.128027	No
PYCARD	-0.259535	0.680078	No
R3HDM4	0.36063	0.813033	No
RAB10	0.142098	3.77867	No
RAB11A	-1.2551	0.694392	No
RAB21	0.0309124	0.562585	No
RAB33B	-0.111191	0.754295	No
RAB31	1.5496	0.647779	No
RAB2B	-0.782339	0.616732	No
RAB2A	0.242767	2.04768	No
RAB28	0.565317	0.174777	No
RAB27A	0.218364	0.519842	No
RAB23	0.0534248	0.111754	No
RAB1B	0.0200659	0.506158	No
RAB11B	0.106807	1.54176	No
RAB1A	0.0950718	0.413298	No
RAB18	0.142221	0.681074	No
RAB15	-0.0195001	0.0633442	No
RAB14	0.0771993	1.25743	No
RAB13	-0.0257168	0.120635	No
RAB12	-0.292682	0.791142	No
RAB11FIP1	-0.330933	0.366919	No
RAE1	0.0567074	0.715367	No
RAET1G	-0.75994	0.449899	No
RAF1	-1.08144	0.934744	No
RBIS	-1.26469	0.695828	No
RBM39	-0.161317	1.77505	No
RBM34	-0.414616	0.766229	No
RBM33	-0.00206948	0.00218859	No
RBM3	-0.216617	1.83352	No
RBM28	-0.0251725	0.128181	No
RBM27	-0.0169125	0.0390635	No
RBM26	0.0515614	0.417721	No
RBM25	-0.24306	2.81411	No
RBM24	-0.0454095	0.0160364	No
RBM22	-0.112609	1.19742	No
RBM19	-0.476842	0.703303	No
RBM17	0.015679	0.0820471	No
RBM15B	-0.169296	0.267427	No
RBM15	0.144599	0.344615	No
RBM14	-0.164094	1.53629	No
RBM12B	0.049235	0.372944	No
RBM12	0.0420125	0.413025	No
RBM4	-0.0759258	0.647872	No
RBM42	0.0742715	0.445619	No
RBM45	-0.134041	1.58219	No
RBPJ	-0.865702	0.853575	No
RCC2	0.0750262	0.656281	No
RCC1	-0.0437311	1.14722	No
RC3H1	-1.25706	0.776648	No
RBX1	0.0663064	0.482775	No
RBSN	0.542404	0.465445	No
RBPMS2	-0.11486	1.05246	No
RBPMS	0.11263	0.209003	No
RBP1	0.286352	1.37491	No
RBM5	-0.0171808	0.0430437	No
RBMXL1	0.256153	1.8321	No
RBMX2	0.0694167	0.0687363	No
RBMX	-0.0654348	0.543175	No
RBMS1	-0.0181669	0.168979	No
RBM8A	0.02222	0.160426	No
RBM7	-0.294713	1.78587	No
RBM6	-0.478646	0.226364	No
RBM10	-0.00582441	0.0377024	No
RBFOX2	0.110039	0.774335	No
RAI1	-0.512024	0.128601	No
RBBP9	-0.385579	0.220543	No
RAP1A	0.693944	0.398982	No
RANGAP1	-0.0889435	1.09092	No
RANBP9	-0.732232	0.751163	No
RANBP6	0.87343	0.784507	No
RANBP3	0.0362612	0.169644	No
RANBP2	-0.111376	0.570362	No
RANBP10	-0.753812	3.35504	No
RANBP1	-0.453777	3.25423	No
RAN	0.0365791	0.304566	No
RAMAC	0.337542	0.571282	No
RALY	0.0829436	1.04793	No
RALGAPB	-1.23067	1.36139	No
RALGAPA2	0.424126	1.21611	No
RALGAPA1	0.368998	0.274522	No
RALBP1	-0.223796	0.529755	No
RALA	-0.10489	0.554208	No
RAI14	0.013408	0.0372747	No
RAP1B	-0.00480652	0.0527283	No
RAP1GDS1	0.0207335	0.19316	No
RAP2B	0.201677	0.809771	No
RAVER2	-0.462631	1.97702	No
RBBP8	-0.213343	2.7515	No
RBBP7	-0.067955	0.436822	No
RBBP6	0.0384528	0.159021	No
RBBP5	-0.0314299	0.112023	No
RBBP4	0.0597769	0.314103	No
RB1	-0.0579065	0.453487	No
RAX2	-0.245997	1.32278	No
RAVER1	0.0982723	0.912388	No
RAPGEF6	-0.202717	0.549888	No
RASSF7	-0.554408	0.262229	No
RASSF6	0.891223	0.86128	No
RASAL2	-0.540286	0.924112	No
RASAL1	-0.0371195	0.0658664	No
RASA1	-0.148241	0.0931367	No
RARS1	-0.0197887	0.297285	No
RAPH1	0.0155462	0.0103898	No
PIK3R1	-0.576473	0.562664	No
PIK3C3	-0.0435028	0.123453	No
RPS14	-0.129976	1.33404	No
NBN	-0.078378	0.53102	No
NAV1	-0.0742334	0.359164	No
NAT14	-0.0702947	0.0627244	No
NAT10	-0.0453491	0.72558	No
NASP	0.364164	1.48285	No
NARS1	0.20506	3.20125	No
NAPSA	0.346365	0.919163	No
NAPRT	-0.196082	0.231912	No
NAPG	-0.107645	0.219263	No
NAPA	0.204285	1.10961	No
NAP1L5	-0.561518	0.317014	No
NAP1L4	-0.0527388	0.784629	No
NAP1L1	-0.0166747	0.12896	No
NANS	-0.0122941	0.0778852	No
NAMPT	-0.102261	1.30004	No
NAGK	0.10144	0.232713	No
NAF1	0.0512708	0.154034	No
NAE1	0.121323	0.950582	No
NBAS	0.0752233	0.174641	No
NCAPD2	-0.0178076	0.314458	No
NCOR1	0.0802555	1.10801	No
NCAPD3	0.017067	0.0699637	No
NCOA5	0.0902939	0.215695	No
NCOA3	0.105214	0.0299311	No
NCOA2	-1.16625	0.861737	No
NCLN	-0.0186437	0.14948	No
NCL	-0.0803884	1.09056	No
NCKAP1	0.130786	0.97254	No
NCK1	0.0546741	0.363189	No
NCEH1	0.637081	0.425641	No
NCDN	0.313404	2.46339	No
NCBP3	-0.251403	0.543358	No
NCBP2AS2	1.25715	0.620295	No
NCBP2	-0.0995719	1.21572	No
NCBP1	0.113765	0.863575	No
NCAPH2	-0.230412	1.0841	No
NCAPH	0.0262896	0.212261	No
NCAPG2	-0.178009	1.04679	No
NCAPG	0.185422	2.42975	No
NADSYN1	0.0928949	0.149735	No
NADK	-0.600142	1.90962	No
NACC1	0.244301	1.83288	No
NACA2	0.690511	0.395296	No
MYO5A	-0.234149	0.477204	No
MYO1E	0.0257263	0.0326647	No
MYO1C	-0.159769	1.12266	No
MYO1B	-0.0119127	0.140002	No
MYO1A	-0.751352	0.641752	No
MYO18A	-0.0205708	0.0191723	No
MYO10	-0.390102	0.34987	No
MYL6	0.2049	0.494355	No
MYL12B	0.0893135	0.702105	No
MYH9	-0.102235	2.37474	No
MYH14	0.368485	0.866308	No
MYH13	0.369972	0.929053	No
MYH11	-0.0681	0.383058	No
MYH10	-0.0461572	0.554158	No
MYEF2	-0.30142	0.769524	No
MYDGF	0.0855363	0.720301	No
MYD88	-0.225499	0.156951	No
MYO5B	0.240879	2.05503	No
MYO5C	-0.171597	0.244337	No
MYO6	0.113392	1.56447	No
NAA25	0.130873	1.85466	No
NACA	0.0955938	0.797748	No
NABP2	-0.721546	1.28548	No
NAAA	0.685666	0.449253	No
NAA50	-0.243666	2.38042	No
NAA40	-0.797309	1.47278	No
NAA35	1.0062	1.3741	No
NAA30	-0.0446599	0.376647	No
NAA20	0.179461	1.35845	No
MYO7A	0.588162	0.280842	No
NAA16	-1.85043	0.385422	No
NAA15	0.0234737	0.436354	No
NAA10	0.114314	1.30715	No
N4BP2	0.211165	0.0780678	No
N4BP1	-0.248758	0.382309	No
MZT2B	0.491588	0.861727	No
MYO9B	0.304254	0.36284	No
NCOA7	-0.175374	0.984399	No
NCR3LG1	-0.0633163	0.0234414	No
MYBBP1A	-0.00108719	0.0135483	No
NKRF	-0.187873	1.31162	No
NKAP	-0.0705306	0.245513	No
NISCH	0.310843	0.76463	No
NIPBL	-0.0386168	0.363181	No
NIP7	0.160166	0.220051	No
NIN	0.36644	1.60202	No
NIFK	-0.072895	0.312319	No
NIBAN2	-0.213663	0.458945	No
NIBAN1	1.71998	2.26629	No
NHSL1	0.054039	0.0735509	No
NHP2	-0.0587266	0.348237	No
NHLRC2	-0.195672	0.319797	No
NHERF1	-0.230473	1.23728	No
NHEJ1	0.257001	1.18408	No
NGLY1	0.0475903	0.048096	No
NGDN	-0.014307	0.0834905	No
NFYC	0.363615	0.717046	No
NFYB	-1.40616	0.834158	No
NKIRAS2	-1.05978	0.429786	No
NKTR	0.26713	0.262859	No
NCSTN	0.325587	2.07909	No
NLE1	0.00071589	0.00417068	No
NOL7	-0.126934	1.22995	No
NOL6	-0.117616	1.06557	No
NOL11	-0.167593	1.8023	No
NOL10	-0.120279	0.685237	No
NODAL	-0.307611	3.34248	No
NOC4L	0.056111	0.203616	No
NOC3L	0.11337	0.913106	No
NOC2L	-0.00100835	0.00395197	No
NOB1	-0.457469	2.79242	No
NMT1	-0.0597878	0.530795	No
NMNAT1	0.610868	0.62427	No
NME7	0.0993849	0.303055	No
NME2P1	0.514913	1.38639	No
NME2	0.0688165	0.307874	No
NME1	0.0626647	0.437495	No
NMD3	-0.271989	0.643869	No
NLRP13	-0.135916	1.31983	No
NFYA	0.685964	0.366934	No
NFXL1	-0.949818	0.620417	No
NFX1	0.00880305	0.0094935	No
NFKBIE	0.833016	0.729617	No
NEK7	0.251529	0.521764	No
NEDD8	-0.0947545	1.70661	No
NEDD4L	-0.191708	0.160322	No
NEDD4	0.680267	2.11045	No
NEDD1	-0.280113	0.251992	No
NECTIN2	-0.068669	0.115557	No
NECAP2	0.320985	0.51568	No
NECAP1	-0.0656331	0.0727573	No
NECAB2	0.116533	0.141504	No
NDUFV1-DT	-0.259497	0.544669	No
NDRG3	0.00593185	0.0237051	No
NDRG2	0.308144	0.613354	No
NDFIP2	-0.00774447	0.02797	No
NDFIP1	0.00869751	0.00353793	No
NDE1	0.0123501	0.00628431	No
NDC80	-0.112947	0.589006	No
NDC1	0.0995541	0.159524	No
NEK9	0.118139	0.371351	No
NELFA	0.0695546	0.070391	No
NELFB	0.138665	1.02212	No
NF2	0.236433	1.55628	No
NFKB2	-0.984669	0.445919	No
NFKB1	0.642733	1.1292	No
NFIC	-0.560271	1.92474	No
NFIB	-0.155006	3.25708	No
NFATC2IP	-0.601667	0.912708	No
NFATC1	-0.0223503	0.0108982	No
NFAT5	-0.307331	0.677607	No
NF1	-0.054877	0.0614966	No
NELFCD	-0.0459855	0.282267	No
NET1	0.147454	0.205259	No
NES	-0.229996	1.95964	No
NEPRO	-1.17844	1.40558	No
NEO1	0.449641	0.293486	No
NENF	0.872375	0.317992	No
NEMF	-0.0123959	0.0725731	No
NELFE	0.0345319	0.0944095	No
MYCBP2	-0.711383	0.349869	No
MYADM	-0.0281804	0.0799187	No
PIK3C2A	0.229573	1.72198	No
MGST2	0.0188173	0.0607288	No
MGMT	0.0965366	0.201753	No
MGAT2	-1.14767	4.19088	No
MGAT1	-1.04374	0.928387	No
MGA	-0.197806	0.52213	No
MFSD10	-0.432432	0.323646	No
MFGE8	1.52013	0.767733	No
MFAP1	-0.296751	0.743365	No
MEX3B	0.502391	0.884362	No
MEX3A	0.181422	1.13703	No
METTL3	-0.0505956	0.39349	No
METTL2B	-0.200602	0.507467	No
METTL2A	-0.00840314	0.0149546	No
METTL16	0.371624	2.71859	No
METTL14	0.636785	0.217158	No
METTL13	-0.131088	0.729194	No
METTL1	-0.011034	0.0183916	No
METAP2	-0.0300624	0.18369	No
MGRN1	-0.215185	0.81232	No
MIA2	0.146737	0.140423	No
MKI67	-0.375479	3.95741	No
MIA3	0.0542412	0.201973	No
MITD1	-0.797904	0.437469	No
MISFA	-0.480722	0.835334	No
MIS18BP1	-0.292418	1.99338	No
MIS18A	-0.0852992	0.194811	No
MIOS	0.0159365	0.0423261	No
MINPP1	-0.384133	0.537666	No
MIF	0.0418905	0.107573	No
MIER3	0.505086	0.421731	No
MIER1	0.0300001	0.0586476	No
MIEN1	-0.148214	0.328247	No
MIDEAS	0.0948951	0.0243268	No
MID1IP1	-0.352604	1.34196	No
MID1	-0.037171	0.0472202	No
MICAL3	0.31696	0.543498	No
MICAL2	-0.291047	1.35765	No
MICAL1	-0.551375	0.870114	No
MIB1	-0.816604	0.882636	No
METAP1	0.0481949	0.393971	No
MET	-0.626541	0.353742	No
MESD	0.0480893	0.621239	No
MEPCE	-0.136511	0.762116	No
MECP2	0.00648499	0.00515437	No
MECOM	-0.424881	0.367325	No
MEAK7	-0.185638	0.162856	No
MEAF6	-0.0640068	0.304006	No
ME1	0.263002	1.8931	No
MDN1	-0.235404	1.02322	No
MDH1	0.0531356	0.792668	No
MDC1	-0.166643	1.47307	No
MCTS1	-0.0375818	0.322236	No
MCRS1	0.30924	0.906137	No
MCRIP1	1.19587	0.763359	No
MCMBP	-0.0474345	0.3736	No
MCM7	-0.091966	1.06407	No
MCM6	-0.0875778	2.01331	No
MCM5	-0.0577253	0.657001	No
MCM4	-0.21118	3.20205	No
MCM3	0.053168	0.662467	No
MED1	0.221853	0.477867	No
MED12	-0.0166855	0.0365357	No
MED13	0.787233	1.62445	No
MED24	-0.241695	0.087722	No
MEN1	0.913652	0.628101	No
MEMO1	0.000843683	0.00484925	No
MELK	-0.300351	0.577188	No
MEIS2	-0.257298	1.37893	No
MEF2C	-0.392927	0.800743	No
MED6	0.0437698	0.0711267	No
MED4	0.149621	0.188877	No
MED23	0.130913	0.197319	No
MED14	-0.00684484	0.0112686	No
MED22	0.124729	0.0917824	No
MED20	-0.0564156	0.075397	No
MED19	0.157071	0.314155	No
MED18	0.141483	0.283298	No
MED17	-0.515953	2.08048	No
MED16	-0.447503	0.298526	No
MED15	-1.36945	2.00676	No
MIX23	0.129997	0.390325	No
MKLN1	-1.48453	1.19607	No
MVK	-0.309787	0.640331	No
MTAP	-0.000903447	0.0110338	No
MTA2	-0.226002	2.25413	No
MTA1	-0.144486	2.15711	No
MSTO1	0.0658048	0.471163	No
MSN	-0.0967782	1.81805	No
MSMO1	-0.454971	1.21013	No
MSL3	0.311382	0.759875	No
MSL1	0.357314	0.561781	No
MSI2	0.182365	0.319651	No
MSI1	0.0128059	0.0552141	No
MSH6	0.0202904	0.266747	No
MSH3	-0.215542	0.185131	No
MSH2	-0.0048701	0.0712881	No
MRTO4	-0.104764	1.12513	No
MRTFB	-0.847988	0.827954	No
MRTFA	-0.0897681	0.182623	No
AAAS	-0.0741189	0.247273	No
MRI1	0.0804545	0.713687	No
MTA3	-0.125835	0.865419	No
MTDH	-0.179272	1.79586	No
MKRN2	0.0420469	0.120032	No
MTF2	0.561817	0.34834	No
MVD	-0.941027	1.83998	No
MVB12A	-0.340606	0.173662	No
MUC16	0.0958989	0.583453	No
MTRR	0.283181	0.737778	No
MTREX	-0.0614885	0.617672	No
MTR	-0.400206	1.44259	No
MTPN	-0.552178	0.237661	No
MTOR	0.0457808	0.66049	No
MTMR9	-0.22939	1.24149	No
MTMR6	-0.11953	0.0834987	No
MTMR3	-0.132656	0.0532006	No
MTMR2	0.204516	0.382714	No
MTMR14	-0.080459	0.148813	No
MTMR12	0.10187	0.0488359	No
MTMR1	-0.278647	1.54372	No
MTM1	-0.100688	0.216744	No
MTHFD1	-0.0298805	0.288296	No
MRGBP	-0.477437	0.682044	No
MRFAP1	-0.626455	2.6068	No
MRE11	-0.0962677	0.215063	No
MPZL1	0.143679	1.00238	No
MOB1B	-0.173302	1.30557	No
MOB1A	0.401041	1.02794	No
MNX1	-0.13536	0.0730113	No
MNS1	-0.752529	0.420816	No
MNAT1	-0.295015	0.696413	No
MMTAG2	-0.312267	0.594787	No
MMS22L	0.48621	0.517947	No
MMS19	-0.0441195	0.132921	No
MMGT1	-0.0517286	0.170876	No
MME	-1.34142	2.29533	No
MLST8	0.0250079	0.0313255	No
MLLT6	-3.65746	1.28258	No
MLLT1	-0.24719	2.27011	No
MLH1	-0.227918	0.659408	No
MLF2	-0.189079	0.499454	No
MLEC	0.423417	2.59714	No
MKRN3	-0.0719598	0.155187	No
MOB2	0.404084	1.4133	No
MOB4	-0.0694828	0.173924	No
MOCS2	0.863626	0.867964	No
MPG	-0.199724	0.487378	No
MPRIP	0.00817934	0.0646211	No
MPP2	0.270483	1.48068	No
MPP1	0.0875429	0.247162	No
MPI	-0.105919	0.12282	No
MPHOSPH8	-0.140429	0.389293	No
MPHOSPH6	-0.277323	0.836613	No
MPHOSPH10	-0.293637	1.00323	No
MPDU1	0.213567	0.799263	No
MOCS3	-0.150624	0.111463	No
MOV10	-0.0498835	0.319884	No
MORF4L2	-1.33957	1.91721	No
MORF4L1	-0.717112	1.66656	No
MORC3	0.490081	0.524882	No
MORC2	0.0214907	0.0250726	No
MON2	0.153895	0.826754	No
MOGS	0.276025	1.0979	No
NOL8	-0.165	0.612806	No
NOL9	-0.0149759	0.0340587	No
NOLC1	-0.222829	0.898348	No
PCNT	0.00286611	0.0123767	No
PCNA	0.000551223	0.00360486	No
PCMT1	0.0628452	0.823404	No
PCM1	-0.0308844	0.578427	No
PCLAF	-1.51782	3.00586	No
PCIF1	-0.317573	0.198235	No
PCID2	0.28054	1.3051	No
PCGF6	0.240929	0.138127	No
PCGF5	0.224918	0.13966	No
PCF11	-0.307922	1.52509	No
PCDHGA12	0.0731239	0.319834	No
PCDH11X	0.185541	0.335085	No
PCBP2	0.0726763	0.330464	No
PCBP1	0.145575	0.749047	No
PCBD1	0.22327	0.349859	No
PBXIP1	-0.441195	2.53874	No
PBX2	-0.265294	0.428343	No
PBX1	0.0793126	0.0343765	No
PCNP	-0.152848	0.479895	No
PCYOX1	0.362247	0.520035	No
PDIA3	-0.119703	0.739819	No
PCYOX1L	-0.0653121	0.0215036	No
PDE8A	0.31442	0.543313	No
PDE6D	0.314573	0.411701	No
PDE6C	-0.615209	0.560841	No
PDE4DIP	-0.126878	0.126897	No
PDCL3	-0.239604	0.781347	No
PDCL	0.336701	1.17561	No
PDCD6IP	0.0978247	1.16704	No
PDCD6	0.194369	0.695424	No
PDCD5	0.247791	2.37666	No
PDCD4	0.124717	0.747269	No
PDCD2L	-0.150506	1.3608	No
PDCD2	-0.170155	0.720265	No
PDCD11	-0.00202179	0.0115501	No
PDCD10	0.13981	1.23381	No
PDAP1	-0.0586484	0.594336	No
PCYT2	-0.569975	1.10435	No
PCYT1A	-0.0380154	0.0574164	No
PBRM1	-0.0647939	0.68753	No
PBK	0.0201257	0.124578	No
PBDC1	0.0405903	0.453999	No
PAXX	0.423997	0.453298	No
PAN2	-0.0898399	0.0365889	No
PALS2	-0.0711524	0.12053	No
PALM3	0.160601	0.602464	No
PALM	2.22916	1.50199	No
PALLD	-0.287844	0.656175	No
PALD1	0.137911	0.394334	No
PAK4	-0.33144	1.30596	No
PAK2	-0.072567	0.838929	No
PAK1IP1	0.15184	0.149267	No
PAK1	-0.000380837	0.00149661	No
PAIP1	-0.0847689	0.919982	No
PAFAH1B3	0.0216732	0.0623391	No
PAFAH1B2	0.0603892	0.513096	No
PAFAH1B1	0.133887	2.24316	No
PAF1	-0.227521	0.589192	No
PACSIN3	0.520033	0.806115	No
PACSIN2	-0.175221	1.56052	No
PAN3	-0.304024	2.54616	No
PANK4	0.327206	0.808255	No
PANX1	-0.409734	0.337255	No
PARP2	0.486261	0.343654	No
PAXIP1	-1.28139	0.384477	No
PAXBP1	0.155369	1.18918	No
PAWR	-0.0450859	0.165893	No
PATZ1	0.304158	0.539874	No
PATL1	-0.152196	0.309522	No
PARVB	-0.0387421	0.0408201	No
PARP4	-0.528236	1.05682	No
PARP14	-1.65582	1.37407	No
PAPOLG	0.330552	0.224453	No
PARP1	-0.0341899	0.387096	No
PARN	0.0763079	0.88099	No
PARG	0.270799	0.0697224	No
PARD6B	0.665213	0.797438	No
PARD3	-0.384914	1.00349	No
PAPSS2	-0.986533	1.40645	No
PAPSS1	-0.0641301	0.336978	No
PDGFRA	-1.0863	0.794492	No
PDIA4	-0.19032	1.31374	No
NOM1	-0.290873	1.0605	No
PHF6	-0.0354163	0.366163	No
PHF3	-0.00509707	0.0121309	No
PHF23	-0.481529	1.37335	No
PHF21A	1.09157	0.939009	No
PHF20	0.0914987	0.340235	No
PHF2	-0.014293	0.0307055	No
PHF14	-0.176421	0.438503	No
PHF10	-0.161984	1.50867	No
PHC2	0.518162	0.702412	No
PHB1	0.0991408	0.961008	No
PHAX	0.270336	0.977189	No
PHACTR4	0.133865	0.782374	No
PGRMC2	0.0290572	0.328607	No
PGRMC1	-0.0344912	0.260631	No
PGP	0.183736	1.2901	No
PGM3	0.214899	2.60132	No
PGM2L1	0.125089	0.0779083	No
PGM2	0.0991338	1.29815	No
PHF5A	-0.0958735	0.120601	No
PHF8	0.0798778	0.284965	No
PDIA5	-1.94607	3.13414	No
PHGDH	0.531918	3.19723	No
PIH1D1	-0.227922	0.712215	No
PIGU	0.213018	1.1479	No
PIGT	0.294669	1.13183	No
PIGS	0.267148	0.799362	No
PIGK	0.176509	0.778922	No
PICALM	0.0942059	0.539783	No
PIAS1	-0.139624	0.197688	No
PI4KB	-0.129087	0.359713	No
PI4KA	0.241007	0.486256	No
PI4K2B	-0.0646718	0.434356	No
PI4K2A	-0.076121	1.04715	No
PHRF1	-0.399227	0.757676	No
PHPT1	0.319823	2.73191	No
PHKG2	-1.19678	0.580586	No
PHKB	0.147574	0.106598	No
PHKA1	-0.20647	0.633011	No
PHIP	0.0241241	0.169312	No
PGM1	-0.0528342	0.312228	No
PGLS	0.0052503	0.0312556	No
PGK1	0.0428429	1.08396	No
PGGT1B	0.00405566	0.00719438	No
PEG10	-0.995349	3.46479	No
PEF1	0.473755	2.93186	No
PEBP1	0.0348117	0.507565	No
PEA15	0.78123	0.926464	No
PDZD11	2.28338	2.82049	No
PDXP	0.156131	0.540008	No
PDXK	0.854861	1.07517	No
PDXDC2P	-0.116879	0.737548	No
PDXDC1	-0.461603	1.09171	No
PDS5B	-0.0174573	0.0514938	No
PDS5A	-0.106119	1.01205	No
PDRG1	-1.38226	0.55005	No
PDPK1	0.928384	0.95624	No
PDLIM7	-0.0936324	0.504737	No
PDLIM5	-0.162343	1.30647	No
PDLIM1	0.0353038	0.29964	No
PDIA6	-0.0474574	0.265314	No
PELO	0.0187359	0.0378853	No
PELP1	0.0621071	0.257916	No
PEPD	0.0372702	0.490162	No
PFDN6	0.169536	0.356248	No
PGD	-0.0467084	2.08378	No
PGAM1	-0.0509377	0.630578	No
PFN2	0.111144	0.750425	No
PFN1	0.261925	2.45846	No
PFKP	0.0114994	0.0894889	No
PFKM	-0.0606022	1.28071	No
PFKL	0.227322	1.43808	No
PFDN2	0.0412992	0.143871	No
PES1	-0.163499	1.53345	No
PFDN1	0.142191	0.484492	No
PFAS	-0.0619653	0.836316	No
PEX6	-0.691445	2.27898	No
PEX5	0.256421	0.635768	No
PEX3	-1.40093	1.23999	No
PEX16	-0.503404	2.59502	No
PEX14	0.244263	0.590267	No
PACS1	-0.0660432	0.0488464	No
PABPN1	-0.0525385	0.482564	No
PABPC4	-0.0994835	0.848249	No
NTMT1	0.260876	1.71134	No
NT5C3B	0.0295563	0.12787	No
NT5C3A	-0.21895	0.608653	No
NT5C2	0.452892	1.59912	No
NT5C	0.109241	0.301609	No
NSUN6	0.0676441	0.110215	No
NSUN5	-0.116253	1.65917	No
NSRP1	0.10726	0.0991371	No
NSMCE4A	-0.380727	1.22859	No
NSMCE3	0.299278	2.46382	No
NSMCE1	-0.177197	1.48915	No
NSMAF	-1.42677	2.84241	No
NSL1	-0.379865	0.105031	No
NSG1	-0.346442	1.36503	No
NSFL1C	0.101662	1.15287	No
NSF	0.287277	2.04397	No
NSDHL	0.0913588	0.180413	No
NSD3	-0.65526	0.796528	No
NT5DC1	0.0602919	0.448643	No
NTMT2	0.160908	0.703498	No
PABPC1	-0.199216	2.51116	No
NTPCR	0.142841	1.38685	No
NUDT16L1	0.209949	1.35745	No
NUDT16	0.260154	1.13911	No
NUDT15	-0.00929196	0.0364184	No
NUDT12	-0.494056	0.573025	No
NUDT11	0.1031	0.876965	No
NUDT10	0.856394	1.32289	No
NUDT1	-0.0653299	0.47989	No
NUDCD3	0.0252736	0.0875303	No
NUDCD2	0.0165609	0.147496	No
NUDCD1	-0.0835317	0.276081	No
NUDC	-0.0265649	0.478818	No
NUCKS1	-0.449561	0.855337	No
NUCB2	0.669922	1.193	No
NUCB1	1.76016	1.10551	No
NUBP2	0.365342	0.566944	No
NUBP1	-0.857634	0.651874	No
NUB1	0.163602	0.509066	No
NSD2	-0.0863838	1.14583	No
NSA2	-0.14575	1.5627	No
NRP2	-0.754077	1.44173	No
NRP1	1.1097	0.800379	No
NPAS2	0.161131	0.770652	No
NOVA1	0.281268	0.232411	No
NOTCH4	-0.529088	2.31036	No
NOTCH2	0.193488	0.278431	No
NOSIP	-0.421106	2.18818	No
NOPCHAP1	-0.125659	0.287532	No
NOP9	-0.0171223	0.0889725	No
NOP58	-0.0248438	0.405975	No
NOP56	-0.071523	1.68664	No
NOP53	-0.345464	1.43032	No
NOP2	-0.156727	1.91006	No
NOP16	-0.110502	0.821047	No
NOP14	-0.115713	1.28748	No
NOP10	-0.428701	0.444195	No
NONO	-0.214102	0.906632	No
NOMO2	0.114702	0.878526	No
NOMO1	-0.22223	0.72172	No
NPC1	0.352832	1.19119	No
NPC2	0.0451508	0.156408	No
NPEPL1	-0.190821	0.0744252	No
NR2C2AP	0.328273	1.16503	No
NRM	-0.192563	0.699755	No
NRF1	0.0412248	0.193399	No
NRDE2	0.0453529	0.0482517	No
NRBP1	0.483084	1.79323	No
NRAS	-0.0518665	0.195184	No
NR2F6	0.153434	0.114244	No
NR2F2	-0.424349	0.404761	No
NR2C2	-0.389997	0.254979	No
NPEPPS	0.0966288	1.54597	No
NR2C1	0.597896	0.462828	No
NQO1	0.278112	2.40955	No
NPTN	0.089592	0.653049	No
NPRL3	-0.816624	1.67554	No
NPM3	-0.350082	1.73282	No
NPM1	-0.0441195	0.75948	No
NPLOC4	0.224213	2.09081	No
NUDT21	0.120758	1.77849	No
NUDT3	-0.439061	0.386109	No
NUDT4	0.0950006	0.399826	No
OIP5	2.71447	3.95832	No
OSBPL9	-0.13651	0.984885	No
OSBPL8	-0.147181	0.3229	No
OSBPL6	1.22623	1.06058	No
OSBPL3	-0.324354	0.593568	No
OSBPL2	-0.0197423	0.00804908	No
OSBPL11	-0.273572	1.65352	No
OSBP	0.297154	1.97333	No
ORMDL3	-0.118055	0.352522	No
ORMDL1	-0.221066	1.87341	No
ORC6	-0.620879	0.356246	No
ORC5	0.0409018	0.343844	No
ORC4	-0.239198	0.225568	No
ORC3	0.027434	0.223671	No
ORC2	-0.302897	2.35984	No
OR51A4	-0.122852	0.45359	No
OR2F2	1.01316	1.78524	No
OPLAH	0.0171464	0.256021	No
OSGEP	0.0398216	0.380504	No
OSTC	-0.190413	0.623594	No
OSTF1	-1.49506	0.55782	No
P3H1	0.171049	0.4418	No
PAAF1	-0.0619062	0.554599	No
PA2G4	0.00654157	0.0756979	No
P4HB	0.00994936	0.0574654	No
P4HA2	-1.44221	1.61675	No
P4HA1	-0.480534	1.32085	No
P3H4	0.00167465	0.00727481	No
P3H3	-0.0526625	0.0746762	No
OXSR1	0.208384	1.67139	No
OSTM1	0.125655	0.0941561	No
OVCA2	0.168145	0.532437	No
OTX2	0.0497735	0.950541	No
OTULIN	0.304603	1.86108	No
OTUD7B	0.4935	1.25264	No
OTUD6B	-0.134904	0.446667	No
OTUD5	-0.205899	0.138301	No
OTUB1	0.268096	1.45581	No
OLA1	0.0331198	0.405431	No
OGT	-0.0929699	1.7332	No
NUDT4B	-0.0252724	0.197876	No
OGFR	-0.178953	0.825448	No
NUP43	0.186762	0.62123	No
NUP42	0.270679	1.25586	No
NUP37	-0.366416	0.631231	No
NUP35	0.168402	0.243526	No
NUP214	-0.0536321	0.429579	No
NUP210L	-0.221877	0.986233	No
NUP210	-0.114963	0.549802	No
NUP205	0.0747782	1.37772	No
NUP188	-0.0370878	0.220258	No
NUP160	-0.031229	0.130546	No
NUP155	0.0581347	0.665326	No
NUP153	-0.0946503	0.38282	No
NUP133	-0.24862	2.94058	No
NUP107	-0.120831	0.480292	No
NUMA1	-0.110712	1.04749	No
NUFIP2	-0.227163	1.41896	No
NUF2	0.360726	0.85201	No
NUP50	-0.0770111	1.78343	No
NUP54	0.228552	2.03997	No
NUP58	0.244763	0.862596	No
NXN	0.317575	1.40523	No
OGFOD1	0.128314	0.474489	No
OGA	0.457679	0.935316	No
ODR4	-1.1882	0.998074	No
OCRL	0.00925319	0.0312304	No
OCLN	0.952592	0.89299	No
OARD1	1.30048	0.773238	No
NXT1	0.872571	0.686998	No
NXF1	-0.117479	0.790668	No
NUP62	0.16098	0.525153	No
NVL	-0.270366	0.362992	No
NUTF2	-0.0393175	0.339962	No
NUSAP1	0.155784	0.805027	No
NUP98	-0.0426623	0.159659	No
NUP93	0.00774511	0.063695	No
NUP88	0.00351588	0.00851183	No
NUP85	-0.011734	0.0628422	No
RPS13	-0.0530752	0.562304	No
RPS15	-0.112183	0.56095	No
MCF2L2	-0.459878	2.91182	No
TTLL12	0.0366433	0.481754	No
TTK	-0.297394	0.501908	No
TTI2	0.643078	1.13129	No
TTF2	0.0170771	0.174526	No
TTF1	0.429578	0.310954	No
TTC9C	0.154671	0.218279	No
TTC5	-0.60579	0.527574	No
TTC4	-0.636313	2.99599	No
TTC38	0.225651	0.474618	No
TTC33	1.12651	1.20989	No
TTC32	0.0352078	0.141454	No
TTC29	0.846601	1.7405	No
TTC28	0.0234559	0.168406	No
TTC27	-0.0174198	0.0639253	No
TTC17	1.59857	0.924625	No
TTC1	1.95869	1.20643	No
TSSC4	0.10938	0.606683	No
TSR3	-0.448977	0.239617	No
TTL	-0.171644	1.10696	No
TTLL8	0.192231	0.313966	No
TWF2	0.0494219	0.742163	No
TTN	0.639597	1.62659	No
TUT4	-0.0629546	0.313741	No
TUT1	0.0125809	0.0237118	No
TUBGCP4	-0.515336	0.346661	No
TUBGCP3	-0.0839443	0.137137	No
TUBGCP2	-0.117256	0.231529	No
TUBG1	0.0297953	0.417071	No
TUBB6	0.261846	0.566152	No
TUBB4B	0.0383581	0.248978	No
TUBB4A	0.27274	1.39447	No
TUBB3	-0.0338345	0.146958	No
TUBB2B	0.0620518	0.935376	No
TUBB2A	0.188005	0.360528	No
TUBB	0.0596504	0.991851	No
TUBA4A	0.142118	1.65233	No
TUBA1C	0.0852896	1.52123	No
TUBA1A	0.0167948	0.0457821	No
TTYH1	-0.718825	0.663089	No
TSR2	0.415806	1.02825	No
TSR1	0.0553773	0.88109	No
TSPAN6	0.212487	0.0768627	No
TSPAN3	-0.556021	0.624536	No
TRIP6	-0.121159	0.357793	No
TRIP4	0.474433	1.8839	No
TRIP13	0.126506	0.663996	No
TRIP12	-0.150349	0.944319	No
TRIP11	-0.436158	2.13758	No
TRIP10	0.0733445	0.344332	No
TRIO	-0.139518	0.147383	No
TRIM9	0.283078	3.1119	No
TRIM77	0.414324	1.65822	No
TRIM75	-0.403896	0.279412	No
TRIM65	-0.210794	1.33081	No
TRIM58	0.0927874	0.0353423	No
TRIM5	0.289265	0.217944	No
TRIM47	0.29601	0.754513	No
TRIM4	0.246908	0.82225	No
TRIM33	0.210475	2.03503	No
TRIM32	-0.785905	1.03057	No
TRIR	0.20134	0.351516	No
TRMT10A	0.118956	0.102295	No
TRMT11	-0.0108687	0.033452	No
TSC2	0.0855287	0.0273341	No
TSNAXIP1	-0.516192	0.776178	No
TSNAX	-0.127274	1.20751	No
TSN	0.195704	0.946157	No
TSG101	-0.00646973	0.0390565	No
TSEN54	-0.970432	0.982497	No
TSEN34	0.131997	0.336586	No
TSEN15	-1.76666	1.24524	No
TRUB1	0.011069	0.0130808	No
TRMT112	-0.126568	1.97313	No
TRRAP	0.1046	2.6173	No
TRPS1	0.00529353	0.00428598	No
TRMT61A	0.07348	1.68675	No
TRMT6	0.0479438	0.855071	No
TRMT2A	0.193068	0.50952	No
TRMT1L	0.362851	0.982869	No
TRMT13	1.72475	1.42902	No
TWF1	0.194864	0.617077	No
TWSG1	-0.188057	0.800239	No
TRIM27	-0.0806783	0.290192	No
UBQLN2	1.16487	1.25845	No
UBLCP1	0.0556882	0.296654	No
UBL5	-0.220993	0.548238	No
UBL4A	-0.35711	3.47364	No
UBL3	-0.162687	0.237284	No
UBIAD1	-0.592627	0.133984	No
UBFD1	0.0258325	0.0622966	No
UBE4B	-0.0988433	0.913173	No
UBE4A	0.250683	1.32067	No
UBE3C	-0.240433	0.221789	No
UBE3A	0.290344	0.636391	No
UBE2Z	0.508234	0.499087	No
UBE2V2	0.0443408	0.22733	No
UBE2V1	0.221732	1.9092	No
UBE2T	-0.634939	3.67056	No
UBE2S	-0.600943	1.62299	No
UBE2R2	0.508259	0.447679	No
UBE2Q1	0.0623798	0.107582	No
UBP1	-0.133451	0.0637774	No
UBR4	0.225581	2.74008	No
TXLNA	0.0652014	0.395062	No
UBR5	-0.0811278	1.0441	No
UFSP2	-0.0984681	0.217141	No
UFM1	0.107632	0.364078	No
UFL1	0.170129	0.768412	No
UFD1	-0.235945	0.971814	No
UFC1	0.0955734	1.22095	No
UCKL1	-1.13422	1.02829	No
UCK2	-0.558705	2.0421	No
UCHL5	0.0305366	0.335657	No
UCHL3	0.115715	0.947152	No
UCHL1	0.114632	1.12117	No
UBXN7	0.112617	0.415824	No
UBXN6	-0.971857	1.8042	No
UBXN4	-0.404174	0.239186	No
UBXN1	-0.0338961	0.259332	No
UBTF	-0.00701141	0.0284727	No
UBTD2	1.93402	1.53279	No
UBR7	0.0613899	0.18687	No
UBE2O	-0.293085	1.20063	No
UBE2N	-0.0304839	0.278378	No
UBE2M	0.0287609	0.381389	No
UBE2L3	-0.131338	0.533034	No
UAP1L1	0.108804	0.485474	No
UAP1	-0.338614	1.15595	No
UACA	0.038503	0.0136267	No
U2SURP	-0.098966	1.27631	No
U2AF2	0.12586	0.672144	No
U2AF1	-0.0293331	0.160003	No
TYW3	-0.247451	0.1096	No
TYSND1	-0.0293617	0.101525	No
TYMS	-0.345109	2.05986	No
TXNL4A	0.423878	1.65567	No
TXNL1	0.073754	0.514777	No
TXNDC9	-0.415582	1.41775	No
TXNDC5	0.0278333	0.182845	No
TXNDC17	0.089503	0.643297	No
TXNDC12	-0.0978565	0.190935	No
TXN	0.27064	3.02765	No
TXLNG	-0.17035	0.571885	No
UBA1	0.108369	1.2784	No
UBA2	0.0963573	1.38166	No
UBA3	0.11389	0.54434	No
UBE2E2	-0.190406	1.52059	No
UBE2K	0.207302	2.0461	No
UBE2J2	0.514822	1.05469	No
UBE2J1	-0.849094	0.879652	No
UBE2I	-0.0608482	0.537394	No
UBE2H	-0.436256	1.24176	No
UBE2G2	-0.219296	1.24074	No
UBE2G1	0.32693	1.40484	No
UBE2D3	0.0717723	0.450252	No
UBA5	0.448624	0.800532	No
UBE2D1	2.5784	0.853816	No
UBE2A	-0.1732	1.11009	No
UBAP2L	-0.175063	1.6864	No
UBAP2	-0.250925	1.86293	No
UBAC2	0.0265687	0.0896242	No
UBAC1	0.894865	0.615182	No
UBA6	0.107917	2.08041	No
TRIM28	0.123369	2.31771	No
TRIM26	-0.290986	0.623659	No
TGFBI	0.457468	0.21906	No
TMEM181	-0.175881	0.438041	No
TMEM161A	-0.171293	0.458799	No
TMEM160	-0.0131296	0.041869	No
TMEM128	0.429197	0.558222	No
TMEM127	0.754763	0.585011	No
TMEM109	-0.182889	1.26949	No
TMEM106B	-0.0100149	0.0597974	No
TMED9	0.0356077	0.291378	No
TMED7	-0.00146039	0.00558902	No
TMED5	0.361753	1.59587	No
TMED4	0.0625801	0.541572	No
TMED3	-0.110973	1.46139	No
TMED2	-0.0532207	0.188271	No
TMED10	0.0323957	0.2929	No
TMED1	0.638695	1.83985	No
TMCO1	0.0916259	0.741929	No
TMBIM6	-0.0884514	0.252716	No
TMA7	-0.269629	1.85646	No
TMEM165	-0.23384	1.21872	No
TMEM192	-0.0169423	0.11273	No
TMEM68	0.141867	1.54274	No
TMEM201	-0.113729	0.500822	No
TMEM59	0.430618	0.172792	No
TMEM50B	0.4133	0.48995	No
TMEM50A	0.654077	2.16994	No
TMEM43	-0.118012	1.17593	No
TMEM41B	-0.309125	2.26165	No
TMEM41A	0.461818	1.11301	No
TMEM33	0.03733	0.281289	No
TMEM30A	0.0181472	0.0194293	No
TMEM263	0.042546	0.224809	No
TMEM258	-0.1954	0.792597	No
TMEM256	0.239527	1.71295	No
TMEM245	-0.243661	0.29856	No
TMEM230	-0.251761	0.968927	No
TMEM223	0.0288868	0.0877946	No
TMEM222	0.105182	0.495892	No
TMEM214	0.159974	0.793018	No
TMEM209	0.542426	0.467481	No
TMA16	-0.0689214	0.381406	No
TM9SF4	-0.0594368	0.617368	No
TM9SF3	-0.0389773	0.120835	No
TM9SF2	0.0403824	0.264772	No
THUMPD1	0.0384324	0.229358	No
THRAP3	-0.0139376	0.415092	No
THOP1	0.140714	4.00397	No
THOC7	-0.787331	0.61419	No
THOC6	0.188757	0.69653	No
THOC5	-0.0389036	0.102751	No
THOC3	0.336849	2.39886	No
THOC2	-0.0875537	0.637944	No
THOC1	0.161447	0.904833	No
THEM6	0.593827	0.262724	No
THBS2	0.29947	1.79529	No
THAP12	0.283084	0.154679	No
THAP11	-0.186595	0.853276	No
THADA	0.338559	0.345048	No
TGS1	0.0824127	0.164721	No
TGOLN2	0.0119495	0.0198672	No
TGFBRAP1	-0.0831699	0.603091	No
THUMPD3	-0.0272115	0.267393	No
THYN1	0.0270449	0.860736	No
TIA1	0.0212587	0.0627108	No
TK1	-0.306985	0.318662	No
TM9SF1	-0.0299911	0.115161	No
TLN2	0.146896	1.14979	No
TLN1	0.0150922	0.316668	No
TLE3	0.238955	0.437182	No
TLE1	-0.2973	0.692636	No
TKT	-0.0897191	1.22836	No
TKFC	0.200001	0.505283	No
TJP2	-0.281242	0.904375	No
TIAL1	0.0761687	1.33333	No
TJP1	-0.139551	1.14795	No
TIPRL	0.0134576	0.104901	No
TIPIN	-0.255163	1.57344	No
TINCR	-0.164192	0.130815	No
TIMELESS	-0.497766	2.56262	No
TIGAR	-0.035312	0.0410898	No
TICAM2	0.0398261	0.111961	No
TMEM59L	-1.34361	1.69364	No
TMEM87A	-0.1153	0.414881	No
TRIM25	0.0626844	1.30844	No
TRAF6	0.103494	0.504004	No
TRAF2	0.0865784	0.244347	No
TRABD	-0.220416	1.40094	No
TRA2B	-0.21099	1.05097	No
TRA2A	-0.105172	0.360595	No
TPX2	-0.222783	2.15748	No
TPT1	0.258336	2.97446	No
TPRKB	0.24396	1.10808	No
TPR	0.0482464	0.864676	No
TPP2	0.0984548	0.320947	No
TPP1	0.738543	2.69986	No
TPMT	-0.412933	0.188134	No
TPM4	1.38351	1.71804	No
TPM3	0.148935	1.33123	No
TPM1	0.712896	0.431118	No
TPI1	0.142941	2.34439	No
TPD52L2	0.0648734	0.540767	No
TPD52	0.667227	1.45536	No
TRAF3IP1	0.131443	0.702844	No
TRAFD1	-0.501557	1.58883	No
TMEM97	-0.0704575	0.514406	No
TRAM1	0.240002	0.866473	No
TRIM24	0.177168	0.73088	No
TRIM23	0.128189	0.446898	No
TRIM22	-0.182395	1.49618	No
TRIM2	0.0904325	0.064701	No
TRIM11	0.392455	3.71208	No
TRDMT1	0.349634	0.696044	No
TRBJ2-5	-1.24134	0.897682	No
TRAPPC9	0.721505	0.399886	No
TRAPPC8	-0.636742	0.652612	No
TRAPPC6B	0.0168114	0.00947998	No
TRAPPC5	0.0613003	0.305415	No
TRAPPC4	0.346025	1.1033	No
TRAPPC3	-0.164298	2.23516	No
TRAPPC2	-3.16959	0.51474	No
TRAPPC12	1.79274	1.02833	No
TRAPPC11	0.46764	0.768073	No
TRAPPC1	-0.455343	0.541319	No
TPBG	-0.0955931	0.065814	No
TP53RK	0.0925941	0.783667	No
TP53I3	-0.677525	0.726176	No
TP53BP2	-0.0348632	0.0363523	No
TNRC18	1.21228	0.734192	No
TNPO3	0.23506	1.09103	No
TNPO2	-0.207739	0.550163	No
TNPO1	0.125013	1.18343	No
TNKS1BP1	0.0484829	0.0554912	No
TNFRSF10B	-0.773506	0.55556	No
TNFRSF10A	-0.601756	0.680239	No
TMX3	0.257798	0.832348	No
TMX2	-0.331933	0.569647	No
TMX1	0.0182947	0.381036	No
TMTC3	-0.704708	0.636426	No
TMT1A	-0.00150427	0.00667388	No
TMPO	-0.00643603	0.0860398	No
TMPO	-0.0947978	1.1206	No
TMOD3	-0.133794	1.00903	No
TMOD2	0.610123	0.654524	No
TMF1	0.222162	0.113611	No
TNRC6A	-0.496676	0.945051	No
TNRC6B	-0.456242	0.848048	No
TNS3	-0.134592	0.396746	No
TOR1A	-0.886756	0.539822	No
TP53BP1	0.0776437	0.172921	No
TP53	0.253145	1.14447	No
TOX4	0.11176	0.193871	No
TOR3A	1.32113	0.956383	No
TOR1B	0.357423	1.56582	No
TOR1AIP2	-0.126352	0.155981	No
TOR1AIP1	0.0260417	0.0681601	No
TOPBP1	-0.447834	0.253122	No
TOE1	-1.11014	0.383491	No
TOP2B	0.0561479	0.281752	No
TOP2A	-0.108888	2.13042	No
TOP1	-0.126828	1.7753	No
TONSL	-0.0983855	0.318886	No
TOM1L1	-0.0149167	0.108485	No
TOM1	0.0432339	0.091965	No
TOLLIP	0.118369	0.887011	No
UGCG	-0.497058	0.12985	No
UGDH	-0.0646343	0.453163	No
UGGT1	0.275826	1.72197	No
ZBTB10	-0.334429	0.25352	No
YY1	-0.0964076	0.425001	No
YWHAZ	0.128113	2.53058	No
YWHAQ	0.109593	1.80542	No
YWHAH	0.0431894	0.203917	No
YWHAG	-0.0885455	0.588663	No
YWHAE	0.210647	2.24608	No
YWHAB	0.162823	1.94479	No
YTHDF3	-0.232189	2.91405	No
YTHDF2	-0.350779	1.80483	No
YTHDF1	-0.697913	0.395671	No
YTHDC2	0.402376	1.18042	No
YTHDC1	-0.0702165	0.166371	No
YPEL5	0.945978	1.11284	No
YLPM1	-0.028759	0.0570007	No
YKT6	0.0243359	0.228805	No
YJU2	0.0666307	0.0685473	No
YIPF6	-0.154941	1.10957	No
ZBED1	-0.0453447	0.0482692	No
ZBTB33	0.953641	0.584988	No
ZDHHC13	0.198939	0.14086	No
ZBTB8OS	-0.0871735	0.603107	No
ZCCHC9	0.0383053	0.269818	No
ZCCHC8	0.162282	1.02639	No
ZCCHC3	-0.343515	1.6576	No
ZCCHC17	-0.911555	0.338656	No
ZC3HC1	0.338552	0.761968	No
ZC3HAV1L	0.120301	0.763359	No
ZC3HAV1	-0.21089	0.849085	No
ZC3H8	0.164895	0.639136	No
ZC3H7B	-0.2237	0.114607	No
ZC3H7A	-0.390784	0.506017	No
ZC3H4	-0.505326	1.29028	No
ZC3H18	-0.121249	0.633719	No
ZC3H15	-0.189808	1.09323	No
ZC3H14	0.0845699	0.728209	No
ZC3H13	-0.233261	0.362018	No
ZC3H11A	-0.234605	1.87268	No
ZC2HC1A	0.202474	0.277893	No
YIPF5	-0.144793	0.682273	No
YIPF4	-0.0265713	0.155144	No
YIPF3	0.113991	0.472917	No
YIF1B	-0.139137	0.0389323	No
XPO4	0.339774	0.811059	No
XPO1	0.304219	1.85312	No
XPNPEP1	0.14283	0.709321	No
XPC	0.363475	0.689376	No
XIAP	-1.2056	1.30753	No
XAB2	0.0107568	0.0402014	No
WWP1	0.248871	0.147958	No
WTAP	0.0291557	0.401866	No
WRNIP1	0.703268	1.11432	No
WRN	-0.142857	0.0679879	No
WRAP53	-0.00166448	0.00329744	No
WNK2	1.39569	1.03471	No
WNK1	0.142139	0.543318	No
WLS	-0.362111	0.96447	No
WIZ	0.0051492	0.0186191	No
WIPF3	0.192865	0.108723	No
WFS1	-0.118759	0.129536	No
XPO5	0.196427	1.11428	No
XPO6	-0.34248	0.535368	No
XPO7	0.319503	2.3898	No
YAE1	-0.32873	0.801988	No
YES1	0.562666	0.902471	No
YEATS4	-0.292386	0.308006	No
YBX3	-0.0709044	0.404823	No
YBX2	0.0518029	0.142226	No
YBX1	-0.0721995	0.575055	No
YARS1	0.309999	4.83605	No
YAF2	-0.307322	1.32894	No
XYLT1	-0.748387	0.440011	No
XPOT	0.364349	2.90119	No
XYLB	-0.305005	0.339261	No
XRN2	-0.300919	1.84901	No
XRN1	0.376052	0.84541	No
XRCC6	0.0187384	0.906525	No
XRCC5	0.0440725	0.583412	No
XRCC4	-1.02123	0.804217	No
XRCC1	-0.0822608	0.742588	No
ZCRB1	-0.459717	1.25871	No
ZDHHC17	-0.176203	1.2592	No
UGP2	-0.00985717	0.118179	No
ZNF711	0.0505079	0.0778209	No
ZNF668	-0.255726	0.132614	No
ZNF638	-0.237865	1.5784	No
ZNF629	-1.42426	1.48026	No
ZNF622	-0.14253	0.856695	No
ZNF610	-0.146873	0.148557	No
ZNF598	-0.340029	2.64485	No
ZNF593	-0.308847	1.8737	No
ZNF592	0.0300128	0.0284568	No
ZNF581	-0.153573	0.548013	No
ZNF579	0.030803	0.0117447	No
ZNF546	0.258265	0.7094	No
ZNF536	1.13017	1.04191	No
ZNF516	-0.23978	0.28635	No
ZNF512B	-0.617256	0.725804	No
ZNF512	0.0680809	0.272593	No
ZNF462	0.157574	0.0949091	No
ZNF460	0.773195	0.677985	No
ZNF687	-0.118385	0.0454368	No
ZNF768	0.50592	0.561004	No
ZEB1	-0.0581938	0.227605	No
ZNF800	-0.65572	0.397922	No
	-0.386227	1.72407	No
	-0.042195	0.189362	No
ZZEF1	-0.764844	0.3469	No
ZYX	0.372478	1.95542	No
ZYG11B	0.0769939	0.339383	No
ZWILCH	0.0509644	0.101593	No
ZW10	-0.0141068	0.205583	No
ZUP1	0.149186	0.0692947	No
ZSCAN22	0.184865	0.145024	No
ZSCAN2	-0.0166976	0.0226908	No
ZRSR2	1.33971	2.51984	No
ZRANB2	-0.22716	2.47113	No
ZPR1	0.218472	2.80714	No
ZNHIT6	-0.0633125	0.40902	No
ZNHIT3	-0.152913	0.367729	No
ZNHIT2	-0.389259	0.636785	No
ZNF830	-0.0246665	0.511552	No
ZNF451	-0.0570412	0.0207409	No
ZNF428	0.290296	0.667054	No
ZNF385B	-0.416105	0.233134	No
ZNF384	-0.445318	0.717636	No
ZMYM3	-0.186916	2.38234	No
ZMYM2	-1.29036	1.10709	No
ZMYM1	0.51317	0.456728	No
ZMPSTE24	0.0150534	0.165411	No
ZMIZ2	0.408754	1.71294	No
ZMAT2	-0.0666065	0.361255	No
ZKSCAN8	0.202787	0.763222	No
ZKSCAN1	-0.487059	0.415918	No
ZFYVE21	0.0350952	0.090068	No
ZFYVE1	0.470135	1.04179	No
ZFR	0.125102	1.36463	No
ZFPL1	0.0440146	0.473352	No
ZFP91	-0.0872809	0.247282	No
ZFC3H1	-0.156595	0.393014	No
ZFAND6	-0.717295	0.835422	No
ZFAND5	-2.27045	0.966435	No
ZEB2	-1.68912	0.910308	No
ZMYM4	0.100508	1.79892	No
ZMYND8	-0.0267811	0.17235	No
ZNF10	-0.803605	0.215691	No
ZNF24	0.430663	2.66001	No
ZNF362	-1.23483	0.978555	No
ZNF346	-0.0643692	0.0738745	No
ZNF326	-0.0284411	0.16132	No
ZNF318	0.236536	1.53728	No
ZNF287	0.50944	0.5715	No
ZNF281	-0.550311	0.252293	No
ZNF280C	0.506384	0.940004	No
ZNF22	0.198434	1.88577	No
ZNF121	0.133619	0.202702	No
ZNF219	-1.32899	1.26807	No
ZNF217	0.140709	0.584074	No
ZNF207	-0.129531	1.70491	No
ZNF148	0.0535425	0.127002	No
ZNF146	-0.0817655	0.105587	No
ZNF143	0.0932032	0.139851	No
ZNF131	0.7765	1.40587	No
WEE1	0.0586751	0.135575	No
WDSUB1	0.463219	0.39837	No
WDR91	0.176643	1.74176	No
VAMP3	-0.034008	0.0898174	No
VAC14	-0.542976	0.893212	No
UXT	0.252357	0.413741	No
UVRAG	0.124173	0.0949025	No
UTRN	-0.268732	0.767295	No
UTP6	0.0171197	0.102452	No
UTP4	-0.153605	0.510458	No
UTP3	-0.441795	0.982683	No
UTP25	-0.207165	1.77161	No
UTP23	0.111375	0.330329	No
UTP20	-0.0602894	1.18739	No
UTP18	-0.170019	2.26169	No
UTP15	0.287612	1.31102	No
UTP14A	-0.142859	1.15492	No
UTP11	0.164226	0.427472	No
USPL1	-0.0270608	0.171939	No
USP9X	0.0666269	2.34816	No
USP8	0.0130107	0.00781794	No
VAMP2	0.753134	1.60281	No
VAMP4	0.618958	0.682746	No
WDR89	0.348261	1.24139	No
VAMP7	0.103349	0.426645	No
VLDLR	1.24544	0.624791	No
VKORC1L1	0.937345	1.4075	No
VIRMA	0.126913	0.668532	No
VIPAS39	0.288736	0.18373	No
VIM	-0.290447	2.51766	No
VEZT	0.164604	1.04754	No
VCPIP1	-0.127795	0.194577	No
VCP	0.030454	1.09456	No
VCL	-0.128663	1.94152	No
VBP1	-0.00082906	0.00627556	No
VAV2	-0.162099	0.16703	No
VAT1	0.178102	0.95127	No
VASP	0.0557632	0.338254	No
VARS1	-0.0332165	1.78349	No
VAPB	0.11997	0.759213	No
VAPA	0.0639687	0.738054	No
VANGL2	-0.190739	0.117534	No
USP7	0.167637	2.56693	No
USP5	0.0913239	1.05348	No
USP48	0.251926	1.35942	No
USP47	0.110261	1.05188	No
URGCP	-0.195872	0.145178	No
URB2	0.21255	0.994476	No
URB1	-0.00195884	0.0101405	No
UPF3B	-0.0469456	0.243466	No
UPF2	0.228562	0.631292	No
UPF1	-0.0779082	2.14798	No
UNK	-0.371049	1.46039	No
UNC80	0.814381	1.51263	No
UNC45A	0.118732	0.900727	No
UNC13B	0.249959	0.234676	No
UNC119B	0.270137	0.42031	No
UMPS	-0.00270526	0.0721211	No
ULK4	0.0763143	0.131391	No
ULK3	0.00447209	0.00531994	No
ULBP1	0.217744	0.217784	No
UHRF1	-0.199262	2.21985	No
UGT2B17	-0.0722961	0.774646	No
UROD	0.0965913	0.381398	No
USE1	-0.116088	0.177789	No
USO1	0.213345	0.872964	No
USP28	0.381146	1.46291	No
USP46	-0.16803	0.893808	No
USP4	0.178535	0.203949	No
USP39	-0.00621732	0.0746775	No
USP36	0.88162	1.52267	No
USP34	-0.505684	0.755948	No
USP32	0.236693	0.249326	No
USP3	0.0234941	0.0202575	No
USP24	0.0798473	0.367236	No
USP10	-0.110985	0.861603	No
USP22	-0.130117	0.307429	No
USP19	-0.945492	0.925761	No
USP16	1.27654	0.86916	No
USP15	0.0773748	0.58048	No
USP14	0.069917	0.480229	No
USP13	0.874431	0.662889	No
USP11	0.0534464	0.110365	No
VMA21	0.760684	2.24956	No
VMP1	0.010966	0.0256521	No
VPS11	0.162892	0.414217	No
WASH6P	-0.343498	0.500122	No
WDR33	-0.0617091	0.0945231	No
WDR3	0.306633	2.77714	No
WDR26	0.123175	0.204528	No
WDR18	0.024325	0.205694	No
WDR13	0.122875	0.279345	No
WDR12	0.15317	1.13426	No
WDR11	0.38593	0.166044	No
WDR1	0.0255114	0.165015	No
WDHD1	-0.0543435	1.12498	No
WDFY1	-1.16432	0.810406	No
WBP4	-1.90417	0.94675	No
WBP2	0.187189	0.132194	No
WBP11	-0.142536	1.05715	No
WASL	-0.1195	0.494352	No
WASHC5	0.115569	0.174133	No
WASHC4	0.184373	1.26046	No
WASHC3	-0.107427	0.0734653	No
WDR36	0.0893847	0.34597	No
WDR4	-0.0683835	0.168363	No
WDR41	-0.0356814	0.150274	No
WDR70	-0.0198708	0.107011	No
WDR82	0.0638409	0.337549	No
WDR81	-0.75983	0.694886	No
WDR77	0.241834	1.10939	No
WDR76	-0.2682	1.53559	No
WDR75	-0.0651372	1.02256	No
WDR74	0.00464122	0.0131624	No
WDR73	0.0319761	0.431047	No
WDR7	-0.014225	0.0240422	No
WDR43	-0.199668	0.40929	No
WDR6	0.392639	0.603002	No
WDR5	-0.239385	2.07248	No
WDR48	0.46073	0.728201	No
WDR47	0.227914	0.326804	No
WDR46	0.0852025	0.253224	No
WDR45B	0.0649268	0.217012	No
WDR44	-0.0339711	0.200881	No
WASHC2A	0.157394	0.186173	No
WASH4P	0.415419	1.25814	No
VPS13A	0.418086	0.16955	No
WASH2P	-0.0495911	0.190289	No
VPS45	-0.0926946	1.0198	No
VPS39	0.143424	0.0827464	No
VPS37B	0.443071	1.92967	No
VPS36	1.15297	1.49316	No
VPS35L	-0.110103	0.325683	No
VPS35	0.0885906	0.608824	No
VPS33B	-0.421104	0.572302	No
VPS33A	-0.416196	0.560148	No
VPS29	0.164149	1.2803	No
VPS28	0.252539	0.34795	No
VPS26C	-0.479639	0.333209	No
VPS26B	0.282877	0.561631	No
VPS26A	0.0212218	0.157023	No
VPS25	0.0391013	0.249623	No
VPS18	0.442614	0.561769	No
VPS16	-0.285343	1.55909	No
VPS13C	-0.00189019	0.0092064	No
VPS4A	-0.271884	0.787963	No
VPS4B	-0.0411053	0.746484	No
VPS50	0.772543	1.22004	No
VTI1B	-0.068875	0.0794993	No
WASF2	-0.15667	0.468046	No
WASF1	-0.1304	0.870605	No
WARS1	0.118432	1.42151	No
WAPL	-0.0565974	0.184206	No
WAC	-0.0295537	0.0248394	No
VWA5B2	0.298384	0.109028	No
VTN	0.588273	3.50468	No
VTI1A	0.018959	0.0830031	No
VPS51	0.702593	0.783453	No
VTA1	-0.0161953	0.101992	No
VRK3	1.28847	0.870419	No
VRK2	-0.685249	2.27001	No
VRK1	-0.00122579	0.0155553	No
VPS72	-1.72364	2.23691	No
VPS53	0.319217	0.818288	No
VPS52	0.354177	0.783914	No
TGFBR1	-0.222438	0.122581	No
TFRC	-0.183931	3.3629	No
RPS15A	-0.0825965	1.41369	No
SH3GL1	0.178521	0.629615	No
SH3BGRL3	-0.0640774	0.287575	No
SH3BGRL2	0.377749	0.777679	No
SH3BGRL	-0.0491867	0.404593	No
SH2D3A	-0.129749	1.05186	No
SGTA	0.355706	0.92904	No
SGSH	-0.486653	0.543091	No
SGPL1	0.138825	0.687025	No
SGO2	0.387446	0.409021	No
[truncated: 3,711 more rows]

## Sheet: Fig ED 6b
Identification	LipidClass	log2fc	log10pvalue
PC 40:3	PC	-2.27729	2.83323
HexCer[NS] d40:1	HexCer[NS]	-2.24698	0.712578
PC 15:0_20:4	PC	-1.78759	0.36116
PG 32:1	PG	-1.70409	2.27069
Alkenyl-TG P-62:9	Alkenyl-TG	-1.50146	2.22197
Plasmenyl-PC P-36:2	Plasmenyl-PC	-1.45137	0.545735
CL 72:7	CL	-1.3875	2.02691
DG 16:0_18:0	DG	-1.29197	4.51793
DG 18:1_20:1	DG	-1.26925	2.81146
PG 16:0_16:0	PG	-1.25587	4.47985
PG 44:8	PG	-1.25471	2.92758
PS 34:1	PS	-1.15257	1.39079
PI 32:0	PI	-1.14449	1.59174
Plasmenyl-PE P-38:5	Plasmenyl-PE	-1.13248	2.08688
PI 40:7	PI	-1.11664	3.67867
DG 16:0_16:0	DG	-1.08256	1.69508
SM d32:1	SM	-1.06973	0.611678
HexCer[NS] d44:2	HexCer[NS]	-1.05523	4.31306
DG 16:0_22:4	DG	-1.05316	4.32547
PC 38:5	PC	-1.04971	2.41223
PC 42:7	PC	-1.00707	2.48422
PI 17:0_20:3	PI	-1.00368	0.69624
CL 66:3	CL	-0.997659	1.58301
Alkanyl-TG O-56:4	Alkanyl-TG	-0.995378	2.82508
PE 39:6	PE	-0.989406	1.98475
PG 44:9	PG	-0.978345	3.24906
PI 33:1	PI	-0.972964	1.82527
PC 40:9	PC	-0.959642	0.834514
PE 14:0_20:4	PE	-0.953522	0.709343
PE 42:8	PE	-0.946249	0.455055
DG 18:0_22:4	DG	-0.945358	3.93494
PI 38:2	PI	-0.932537	0.848658
PI 18:0_22:4	PI	-0.922108	1.40806
DG 36:1	DG	-0.918523	4.4761
DG 38:3	DG	-0.911503	2.9469
PG 42:7	PG	-0.905332	0.806017
DG 18:1_18:1	DG	-0.901706	4.48269
PC 44:11	PC	-0.887025	0.642426
DG 18:1_22:4	DG	-0.886047	3.81172
PC 42:5	PC	-0.87965	2.3204
PS 36:0	PS	-0.875641	1.87395
DG 16:0_18:1	DG	-0.865329	4.95358
PE 39:4	PE	-0.84973	0.511314
BMP 44:10	BMP	-0.834222	2.43912
PC 40:2	PC	-0.826713	3.21439
PG 16:0_18:1	PG	-0.774992	3.45765
TG 62:6	TG	-0.7535	1.70901
TG 22:5_22:4_22:4	TG	-0.750914	0.657064
PG 44:10	PG	-0.740968	2.22416
Alkanyl-TG O-54:4	Alkanyl-TG	-0.721453	2.69466
PC 42:6	PC	-0.721086	1.58201
PI 40:6	PI	-0.720555	4.09138
PI 32:1	PI	-0.703933	1.15891
Plasmenyl-PC P-38:1	Plasmenyl-PC	-0.703406	0.94905
PE 17:0_20:4	PE	-0.703325	0.248932
CE 22:4	CE	-0.686309	2.46929
DG 16:1_18:1	DG	-0.680342	2.02964
Alkenyl-TG P-56:3	Alkenyl-TG	-0.66799	1.47272
Alkenyl-TG P-58:5	Alkenyl-TG	-0.667434	2.91831
Alkenyl-TG P-56:4	Alkenyl-TG	-0.664739	1.97823
Plasmanyl-PC O-18:0_16:0	Plasmanyl-PC	-0.656921	1.64315
HexCer[NS] d42:1	HexCer[NS]	-0.638861	4.02848
PC 20:4_24:1	PC	-0.633913	1.6217
SM d41:2	SM	-0.630544	1.14821
PE 42:3	PE	-0.626284	1.47729
DG 18:0_22:3	DG	-0.605392	0.558027
PC 38:4	PC	-0.601515	1.69315
DG 32:1	DG	-0.599953	1.25063
PC 42:8	PC	-0.581235	3.99859
TG 62:5	TG	-0.577539	0.767353
Cer[NS] d18:2_18:0	Cer[NS]	-0.571196	2.04989
HexCer[NS] d42:2	HexCer[NS]	-0.567621	4.27296
PI 20:4_22:4	PI	-0.561476	1.41207
Alkenyl-TG P-60:8	Alkenyl-TG	-0.56035	1.07003
PC 38:7	PC	-0.557688	2.91138
PI 38:6	PI	-0.538988	3.71612
Plasmenyl-PE P-42:4	Plasmenyl-PE	-0.536176	0.593481
PI 16:1_18:1	PI	-0.534096	2.90367
GlcCer[NDS] d42:1	GlcCer[NDS]	-0.531203	3.13003
PI 35:1	PI	-0.530657	2.20488
PC 38:3	PC	-0.529744	1.35344
PS 38:3	PS	-0.522705	0.374291
Cer[NS] d18:1_24:0	Cer[NS]	-0.520765	3.27077
TG 60:5	TG	-0.495852	0.488735
PE 20:4_22:0	PE	-0.488132	0.552025
PC 42:10	PC	-0.486944	1.1235
PI 18:1_18:0	PI	-0.483097	2.44017
Alkenyl-TG P-58:4	Alkenyl-TG	-0.475672	0.511469
PI 16:0_18:1	PI	-0.474301	2.38605
LysoPE 18:0	LysoPE	-0.464513	1.92782
CL 69:4	CL	-0.454976	2.23484
TG 60:7	TG	-0.45417	0.563816
PI 18:1_20:3	PI	-0.45402	1.11741
PE 40:3	PE	-0.450732	1.52488
Alkanyl-TG O-58:7	Alkanyl-TG	-0.446909	0.582754
PC 30:1	PC	-0.440533	2.50338
GlcCer[NDS] d41:1	GlcCer[NDS]	-0.438706	2.10642
PG 22:6_22:6	PG	-0.434102	1.96893
PC 38:6	PC	-0.430274	3.40061
PC 40:7	PC	-0.426885	2.18387
PC 17:1_20:1	PC	-0.424302	3.2916
Plasmanyl-PC O-33:1	Plasmanyl-PC	-0.417036	0.241244
Plasmanyl-PC O-38:0	Plasmanyl-PC	-0.415758	2.38479
PI 36:2	PI	-0.415288	2.63845
TG 62:8	TG	-0.415062	0.467871
CL 74:6	CL	-0.414625	0.2112
PC 38:2	PC	-0.401032	2.42223
Alkanyl-TG O-58:4	Alkanyl-TG	-0.389367	1.86531
Alkenyl-TG P-56:6	Alkenyl-TG	-0.386017	0.458068
Plasmanyl-PC O-36:0	Plasmanyl-PC	-0.381432	2.39147
Cer[NS] d43:1	Cer[NS]	-0.379581	2.39695
HexCer[NS] d41:1	HexCer[NS]	-0.379372	3.82296
Plasmanyl-PC O-42:6	Plasmanyl-PC	-0.369796	0.630153
BMP 44:12	BMP	-0.369378	1.87612
TG 66:14	TG	-0.369279	1.48369
PI 18:1_20:4	PI	-0.367566	4.18027
PE-NMe2 30:0	PE-NMe2	-0.357496	2.77976
Cer[NDS] d43:1	Cer[NDS]	-0.353748	1.25988
PE 35:2	PE	-0.344153	0.382851
Cer[NDS] d43:2	Cer[NDS]	-0.343583	1.21484
CL 68:3	CL	-0.342974	0.0742249
Plasmanyl-PC O-42:5	Plasmanyl-PC	-0.339245	1.32954
PC 14:0_16:0	PC	-0.335627	1.7297
SM d42:2	SM	-0.333963	3.09288
PC 40:8	PC	-0.328085	2.79573
PC 16:0_18:0	PC	-0.321896	2.92706
PI 40:3	PI	-0.319325	0.340121
PC 44:9	PC	-0.316734	0.764667
CL 70:3	CL	-0.311906	4.59265
PE-NMe2 32:0	PE-NMe2	-0.308049	2.82735
Plasmanyl-PC O-36:3	Plasmanyl-PC	-0.302057	3.22252
TG 64:6	TG	-0.30014	0.868736
Alkanyl-TG O-60:8	Alkanyl-TG	-0.296848	0.311659
PC 29:0	PC	-0.291016	2.52452
Plasmanyl-PC O-42:2	Plasmanyl-PC	-0.289842	1.09535
PC 37:5	PC	-0.288872	3.33651
PE 30:0	PE	-0.285579	0.56241
PC 42:9	PC	-0.279653	4.02019
GlcCer[NDS] d34:1	GlcCer[NDS]	-0.276972	1.01938
TG 62:7	TG	-0.276322	1.4272
Alkenyl-TG P-56:5	Alkenyl-TG	-0.273378	1.30923
SM d43:2	SM	-0.268339	0.908034
Cer[NS] d18:1_24:1	Cer[NS]	-0.265078	2.33658
TG 57:6	TG	-0.26325	0.221679
Plasmanyl-PC O-16:0_16:0	Plasmanyl-PC	-0.260691	2.34048
PC 36:5	PC	-0.259077	2.99216
Cer[ADS] d40:1	Cer[ADS]	-0.257673	0.882021
Plasmanyl-PC O-38:1	Plasmanyl-PC	-0.257481	1.45577
PC 32:4	PC	-0.241098	0.673004
Cer[NDS] d44:2	Cer[NDS]	-0.239982	1.06249
GlcCer[NDS] d40:1	GlcCer[NDS]	-0.239627	2.38244
TG 62:9	TG	-0.238187	1.58264
PI 38:3	PI	-0.237983	1.5708
PI 16:1_20:4	PI	-0.234261	1.2671
PC 16:0_16:0	PC	-0.233738	1.67276
Cer[NDS] d42:2	Cer[NDS]	-0.230892	1.25402
Plasmanyl-PC O-40:3	Plasmanyl-PC	-0.228701	0.0784676
PS 40:5	PS	-0.225899	0.0998003
CL 68:5	CL	-0.222741	0.517602
PC 40:4	PC	-0.215125	0.817256
PI 40:5	PI	-0.214544	3.1872
SM d40:1	SM	-0.205663	1.45703
PC 35:1	PC	-0.202382	0.716557
PC 37:3	PC	-0.201905	0.234968
PC 36:0	PC	-0.188863	0.286318
Cer[NS] d44:2	Cer[NS]	-0.188688	1.02198
CL 18:1_18:1_16:1_18:1	CL	-0.177205	1.76977
PC 34:4	PC	-0.176068	1.53463
CE 22:6	CE	-0.175187	1.12483
CL 16:1_18:1_16:1_16:1	CL	-0.172531	0.718947
CL 68:4	CL	-0.170063	2.17607
TG 58:5	TG	-0.167259	0.901042
CL 18:1_18:1_18:1_18:1	CL	-0.161615	1.25506
TG 60:8	TG	-0.159157	0.200846
Plasmenyl-PC P-34:0	Plasmenyl-PC	-0.157585	1.31812
PE 17:1_20:4	PE	-0.152007	0.749905
SM d41:1	SM	-0.144331	0.950112
Cer[NDS] d44:3	Cer[NDS]	-0.143046	0.424895
TG 60:6	TG	-0.140135	0.299743
PC 32:2	PC	-0.130408	1.38804
PE 36:5	PE	-0.130087	0.707935
Plasmenyl-PE P-40:4	Plasmenyl-PE	-0.128218	1.24269
PE 32:2	PE	-0.127887	1.56876
PG 40:4	PG	-0.125113	0.179202
PC 36:4	PC	-0.122354	1.06889
PE 44:5	PE	-0.119481	0.427798
Plasmanyl-PC O-30:1	Plasmanyl-PC	-0.119277	1.26828
PE 36:4	PE	-0.118898	0.99353
CL 18:1_18:1_18:2_18:1	CL	-0.117614	1.01391
PC 35:2	PC	-0.115513	1.39022
PE-NMe 36:2	PE-NMe	-0.11088	0.358023
TG 48:3	TG	-0.110745	0.116972
PC 28:1	PC	-0.109167	0.33752
PE 38:5	PE	-0.10349	0.722705
Plasmenyl-PC P-40:4	Plasmenyl-PC	-0.102827	0.261903
Cer[NS] d41:1	Cer[NS]	-0.100157	0.682209
PE 32:1	PE	-0.0986413	0.939801
PI 36:4	PI	-0.0945134	1.03741
PC 36:2	PC	-0.0849102	0.928525
Alkanyl-TG O-60:9	Alkanyl-TG	-0.0835674	0.0611861
PS 18:1_18:0	PS	-0.0807085	0.0983088
PG 40:7	PG	-0.0793513	0.138479
BMP 44:11	BMP	-0.0760258	0.388496
LysoPC 18:0	LysoPC	-0.0732016	0.134414
CL 70:5	CL	-0.0558049	1.04667
Plasmenyl-PC P-38:3	Plasmenyl-PC	-0.0539871	0.0642195
SM d44:2	SM	-0.0532707	0.218598
Plasmanyl-PC O-30:0	Plasmanyl-PC	-0.0525396	0.748619
PE 36:1	PE	-0.0502015	1.64799
Alkanyl-TG O-58:8	Alkanyl-TG	-0.0492627	0.0604706
PC 33:2	PC	-0.0476547	0.277956
Plasmenyl-PC P-34:1	Plasmenyl-PC	-0.0466265	0.0445692
Plasmenyl-PE P-38:4	Plasmenyl-PE	-0.0462634	1.08942
Cer[NS] d44:1	Cer[NS]	-0.041491	0.165574
PC 34:1	PC	-0.0397596	0.11051
Plasmenyl-PE P-42:3	Plasmenyl-PE	-0.0393019	0.0272983
Cer[NDS] d41:1	Cer[NDS]	-0.0386372	0.127854
PC[OH] OH-43:7	PC[OH]	-0.0353832	0.0659072
Plasmenyl-PC P-38:4	Plasmenyl-PC	-0.0306943	0.119021
Plasmenyl-PC P-36:1	Plasmenyl-PC	-0.0306046	0.0475524
Plasmenyl-PE P-18:0_16:0	Plasmenyl-PE	-0.028435	0.14266
PG 22:6_22:5	PG	-0.023389	0.142163
PC 32:1	PC	-0.0224268	0.187308
PC 34:2	PC	-0.0187183	0.18211
PI 19:0_20:4	PI	-0.0141976	0.0263347
PI 37:4	PI	-0.0096878	0.0768194
PE O-34:0	PE	-0.00963897	0.0136809
PE 34:2	PE	-0.00423405	0.0228517
PC 31:1	PC	0.00180911	0.0207306
PC 39:4	PC	0.002649	0.00131169
PE 38:6	PE	0.0034718	0.0076778
Plasmanyl-PC O-38:5	Plasmanyl-PC	0.00523847	0.02914
Plasmanyl-PC O-33:0	Plasmanyl-PC	0.00918096	0.0111178
SM d34:1	SM	0.0108383	0.0229154
Plasmanyl-PC O-40:5	Plasmanyl-PC	0.0110816	0.0452892
Cer[NDS] d18:0_24:0	Cer[NDS]	0.0125306	0.0452708
PC 33:1	PC	0.0137623	0.111504
Alkanyl-TG O-18:0_16:0_20:3	Alkanyl-TG	0.0174011	0.0518728
PC 31:0	PC	0.0247328	0.129813
Alkenyl-TG P-54:1	Alkenyl-TG	0.0253305	0.0836735
Alkenyl-TG P-54:4	Alkenyl-TG	0.0274688	0.0932073
PC 36:1	PC	0.02772	0.631634
PC 36:3	PC	0.030469	0.115027
CE 22:5	CE	0.033951	0.0873663
Cer[NS] d44:3	Cer[NS]	0.043031	0.061234
PG 40:5	PG	0.0444389	0.0866176
PC 33:0	PC	0.0462972	0.110087
Cer[NDS] d42:3	Cer[NDS]	0.0478663	0.817023
Plasmenyl-PE P-20:0_22:5	Plasmenyl-PE	0.0480818	0.154105
Plasmanyl-PC O-38:2	Plasmanyl-PC	0.0524075	0.100438
Plasmanyl-PC O-36:4	Plasmanyl-PC	0.0561284	0.467032
Cer[NDS] d18:1_26:0	Cer[NDS]	0.0577189	0.140069
Plasmanyl-PC O-36:1	Plasmanyl-PC	0.0581265	0.417309
TG 18:2_18:2_18:2	TG	0.0587766	1.12444
Alkenyl-TG P-52:2	Alkenyl-TG	0.0598002	0.169926
PE 34:1	PE	0.0605999	0.548719
PS 18:0_22:6	PS	0.061018	0.94662
PS 38:4	PS	0.0643516	0.0400441
PE 38:4	PE	0.0644784	0.339517
TG 60:4	TG	0.0730953	0.138081
PC 17:0_22:5	PC	0.0735545	0.0328907
Plasmanyl-PC O-40:2	Plasmanyl-PC	0.0738601	0.119938
Cer[NS] d18:1_22:0	Cer[NS]	0.0761023	0.61203
TG 52:0	TG	0.0794336	0.222174
TG 56:4	TG	0.0825057	0.404701
PE 39:3	PE	0.0860469	0.191194
Plasmenyl-PE P-40:2	Plasmenyl-PE	0.0867193	1.58404
PI 39:3	PI	0.0886683	0.373155
PG 42:8	PG	0.090304	0.0985057
PE 38:2	PE	0.0903246	0.171544
Plasmenyl-PC P-36:3	Plasmenyl-PC	0.090499	1.20621
Plasmanyl-PC O-34:2	Plasmanyl-PC	0.0927232	0.620965
PC[OH] OH-37:2	PC[OH]	0.0927568	0.0353417
Plasmenyl-PE P-40:3	Plasmenyl-PE	0.0940466	0.119407
Plasmenyl-PC P-16:0_22:6	Plasmenyl-PC	0.096595	0.0296534
PC 37:1	PC	0.107787	0.0602319
PI 17:1_20:4	PI	0.107986	0.0822362
Alkenyl-TG P-58:8	Alkenyl-TG	0.114107	0.281588
Cer[NDS] d42:1	Cer[NDS]	0.117518	0.4662
Cer[NDS] d18:1_22:0	Cer[NDS]	0.118099	0.445799
Plasmanyl-PC O-36:2	Plasmanyl-PC	0.121491	0.779663
Plasmenyl-PE P-32:0	Plasmenyl-PE	0.126369	0.589184
Plasmenyl-PE P-18:1_22:6	Plasmenyl-PE	0.129353	1.32175
Plasmenyl-PE P-38:1	Plasmenyl-PE	0.135623	1.44385
PC 44:10	PC	0.13789	0.109088
PC[OH] OH-39:1	PC[OH]	0.142439	0.295162
Cer[ADS] d42:1	Cer[ADS]	0.151253	0.216301
Cer[NDS] d41:2	Cer[NDS]	0.156187	0.519026
Plasmenyl-PC P-18:1_22:6	Plasmenyl-PC	0.156515	0.671747
Plasmanyl-PC O-38:4	Plasmanyl-PC	0.163638	0.510678
Plasmenyl-PE P-38:2	Plasmenyl-PE	0.171769	1.05762
PE 36:2	PE	0.180595	2.89351
TG 58:6	TG	0.183021	0.60128
TG 44:0	TG	0.183201	0.561107
PC 37:4	PC	0.183326	0.474394
Plasmenyl-PC P-36:0	Plasmenyl-PC	0.184192	0.56598
Plasmenyl-PC P-40:5	Plasmenyl-PC	0.188198	0.448148
PE 36:3	PE	0.191488	0.393944
Alkenyl-TG P-54:3	Alkenyl-TG	0.194797	0.393976
TG 48:0	TG	0.200873	3.57226
PG 16:1_22:6	PG	0.201779	0.628063
Plasmenyl-PC P-32:1	Plasmenyl-PC	0.204745	1.02393
Plasmanyl-PC O-38:6	Plasmanyl-PC	0.206494	1.6476
TG 50:0	TG	0.207092	1.23305
PI 16:0_18:0	PI	0.209195	0.141888
Plasmanyl-PC O-40:6	Plasmanyl-PC	0.211235	1.06885
TG 46:0	TG	0.221516	2.40676
PE 38:1	PE	0.222665	0.281351
Plasmenyl-PE P-34:3	Plasmenyl-PE	0.224574	0.208966
TG 58:3	TG	0.237103	1.21285
Plasmenyl-PE P-36:1	Plasmenyl-PE	0.237186	2.61056
Plasmenyl-PE P-18:1_22:4	Plasmenyl-PE	0.248298	0.184201
TG 62:10	TG	0.24882	0.661196
Plasmanyl-PC O-40:1	Plasmanyl-PC	0.249133	0.176066
Plasmanyl-PC O-40:4	Plasmanyl-PC	0.253804	0.747845
PG 18:1_20:2	PG	0.262755	0.701448
Plasmanyl-PC O-32:1	Plasmanyl-PC	0.264219	3.1848
Alkenyl-TG P-18:0_16:0_18:1	Alkenyl-TG	0.267558	1.49764
TG 56:6	TG	0.272762	1.22467
Plasmanyl-PC O-36:5	Plasmanyl-PC	0.281078	2.31522
BMP 42:10	BMP	0.281383	2.93016
Alkenyl-TG P-56:2	Alkenyl-TG	0.283166	0.574737
Plasmenyl-PE P-34:1	Plasmenyl-PE	0.287409	2.76469
TG 56:2	TG	0.289238	1.44177
TG 55:5	TG	0.289941	0.764456
Alkenyl-TG P-50:0	Alkenyl-TG	0.301777	1.69221
Plasmenyl-PE P-36:2	Plasmenyl-PE	0.30441	2.29097
Plasmenyl-PE P-38:6	Plasmenyl-PE	0.312145	1.79711
PG 18:1_18:1	PG	0.313121	1.71007
Cer[NDS] d18:0_22:0	Cer[NDS]	0.316376	0.823425
Alkenyl-TG P-52:0	Alkenyl-TG	0.31872	1.47476
PS 36:2	PS	0.322518	1.57641
PI 36:3	PI	0.323991	0.514435
BMP 40:7	BMP	0.324659	0.540131
Plasmenyl-PC P-16:0_20:4	Plasmenyl-PC	0.325407	3.20573
Plasmenyl-PC P-38:5	Plasmenyl-PC	0.329686	1.71036
Cer[NS] d42:3	Cer[NS]	0.337439	3.89833
Plasmenyl-PC P-32:0	Plasmenyl-PC	0.338062	0.975204
Cer[NDS] d18:1_16:0	Cer[NDS]	0.338695	2.33818
CL 72:6	CL	0.341372	0.404223
Plasmenyl-PE P-34:2	Plasmenyl-PE	0.346175	2.91342
BMP 42:9	BMP	0.346716	1.95416
TG 56:3	TG	0.360052	0.459624
PC O-40:5	PC	0.362905	1.8303
Plasmenyl-PE P-33:1	Plasmenyl-PE	0.366431	0.487637
PC[OH] OH-31:1	PC[OH]	0.366962	1.03592
TG 60:9	TG	0.373676	1.88142
Alkenyl-TG P-51:0	Alkenyl-TG	0.382973	1.56552
Plasmenyl-PE P-18:1_22:5	Plasmenyl-PE	0.389989	0.788399
PE 40:2	PE	0.392981	0.170707
TG 54:1	TG	0.398177	1.97574
TG 55:3	TG	0.400687	1.43005
Cer[NDS] d33:1	Cer[NDS]	0.403972	3.16648
Plasmenyl-PC P-16:0_14:0	Plasmenyl-PC	0.412984	1.71574
PC 36:6	PC	0.417759	0.313247
Plasmenyl-PE P-14:0_20:4	Plasmenyl-PE	0.435048	2.72095
Alkenyl-TG P-54:0	Alkenyl-TG	0.448519	0.941165
TG 52:1	TG	0.454831	2.44763
PC 30:2	PC	0.455944	0.468538
PC O-28:0	PC	0.459105	1.86211
TG 53:3	TG	0.459503	1.76943
TG 50:1	TG	0.461946	4.11365
TG 54:3	TG	0.464131	2.11771
Alkenyl-TG P-50:1	Alkenyl-TG	0.464301	2.12932
Plasmenyl-PE P-36:3	Plasmenyl-PE	0.466633	1.98636
TG 54:2	TG	0.468013	2.72583
PG 20:4_22:6	PG	0.469964	1.45683
Plasmenyl-PE P-38:3	Plasmenyl-PE	0.479435	1.37063
TG 58:11	TG	0.480129	1.43473
TG 46:1	TG	0.486489	3.42093
Plasmanyl-PC O-28:0	Plasmanyl-PC	0.491775	2.43301
TG 48:1	TG	0.494899	3.84599
Alkenyl-TG P-54:2	Alkenyl-TG	0.497369	2.36587
TG 55:2	TG	0.497535	2.36484
TG 58:7	TG	0.504205	1.64124
PG 20:4_22:5	PG	0.504522	2.72824
Alkenyl-TG P-48:0	Alkenyl-TG	0.512002	2.39632
Cer[NS] d41:2	Cer[NS]	0.51555	1.46681
TG 56:10	TG	0.524378	1.88554
Plasmenyl-PE P-16:0_20:5	Plasmenyl-PE	0.528265	1.76354
TG 54:5	TG	0.532621	2.44177
PE 40:5	PE	0.533916	0.697063
Plasmenyl-PC P-40:6	Plasmenyl-PC	0.537287	1.22296
PG 40:6	PG	0.544219	1.52059
TG 52:2	TG	0.545674	4.24036
Cer[NDS] d40:2	Cer[NDS]	0.550117	1.99239
PG 16:1_18:1	PG	0.55476	0.407971
PG 38:4	PG	0.557098	1.05761
PC 40:6	PC	0.557843	1.25071
Alkenyl-TG P-51:1	Alkenyl-TG	0.558261	1.06496
TG 64:11	TG	0.566583	0.655046
CE 20:4	CE	0.568313	2.25276
TG 53:2	TG	0.576299	3.17999
Alkenyl-TG P-52:4	Alkenyl-TG	0.580532	1.38086
TG 47:0	TG	0.582448	1.84629
TG 51:1	TG	0.582581	1.67395
Alkenyl-TG P-49:0	Alkenyl-TG	0.590237	1.62677
TG 47:1	TG	0.592665	2.17911
TG 56:5	TG	0.610515	2.66331
Cer[NDS] d38:1	Cer[NDS]	0.615189	4.61177
TG 53:4	TG	0.627426	4.0963
TG 52:3	TG	0.631435	3.11492
TG 49:1	TG	0.63468	1.53643
TG 55:4	TG	0.639882	0.81326
TG 54:4	TG	0.646751	2.59547
Plasmenyl-PC P-40:3	Plasmenyl-PC	0.64827	1.57156
Plasmanyl-PC O-42:4	Plasmanyl-PC	0.654628	0.63239
TG 52:4	TG	0.657847	3.31722
TG 50:2	TG	0.66541	3.90634
Plasmanyl-PC O-38:3	Plasmanyl-PC	0.670599	0.38418
TG 54:7	TG	0.690363	1.07858
TG 53:1	TG	0.693668	1.67856
TG 48:2	TG	0.695814	3.44256
Cer[NDS] d39:1	Cer[NDS]	0.704891	2.08945
TG 58:4	TG	0.718863	1.5164
PE 40:6	PE	0.719401	4.18296
TG 51:2	TG	0.728935	3.58627
Cer[NS] d40:2	Cer[NS]	0.740051	3.80376
Plasmenyl-PE P-32:1	Plasmenyl-PE	0.742308	0.912128
Cer[NDS] d35:1	Cer[NDS]	0.7537	3.43218
Plasmenyl-PC P-16:0_20:5	Plasmenyl-PC	0.758987	0.869158
PC O-32:3	PC	0.763517	3.74708
PG 40:8	PG	0.76612	3.0292
SM d36:1	SM	0.767286	2.6761
Plasmanyl-PC O-34:3	Plasmanyl-PC	0.772383	0.969798
PE 40:4	PE	0.777712	0.275515
TG 20:3_22:5_22:4	TG	0.786338	0.437756
CL 70:6	CL	0.794674	0.718272
Plasmanyl-PC O-34:4	Plasmanyl-PC	0.796331	1.48124
TG 49:2	TG	0.797828	3.64735
TG 58:8	TG	0.804675	2.95447
Plasmanyl-PC O-35:2	Plasmanyl-PC	0.810529	0.791167
PE 38:3	PE	0.811634	0.267398
Plasmanyl-PC O-34:1	Plasmanyl-PC	0.835036	0.79876
TG 56:8	TG	0.837822	1.31296
Cer[NS] d38:1	Cer[NS]	0.850303	4.36598
Cer[NDS] d18:1_18:0	Cer[NDS]	0.854189	4.42566
TG 62:12	TG	0.873158	3.5179
TG 56:7	TG	0.874942	3.45079
Cer[NS] d18:1_18:0	Cer[NS]	0.894531	3.50476
TG 64:13	TG	0.896963	1.2649
PG 18:2_20:4	PG	0.925325	4.80075
TG 58:9	TG	0.927404	2.48761
Alkanyl-TG O-16:0_14:0_16:0	Alkanyl-TG	0.927495	3.76295
PG 18:1_20:4	PG	0.937295	1.37346
TG 53:5	TG	0.96098	2.41398
Plasmenyl-PE P-36:4	Plasmenyl-PE	0.962079	1.09782
TG 50:3	TG	0.964814	2.81733
TG 51:3	TG	0.968549	3.40267
TG 58:10	TG	0.983067	2.82263
PC 35:0	PC	0.989476	0.551148
TG 60:11	TG	0.994246	2.67716
TG 50:4	TG	1.0139	3.79761
Cer[NDS] d18:2_18:0	Cer[NDS]	1.0277	3.97417
Plasmenyl-PE P-20:0_16:0	Plasmenyl-PE	1.06132	1.71988
TG 52:5	TG	1.06829	3.38227
Cer[NDS] d38:2	Cer[NDS]	1.11537	2.9823
TG 64:15	TG	1.12211	2.02869
Cer[NDS] d37:1	Cer[NDS]	1.14945	3.13572
TG 54:8	TG	1.16091	3.45909
PG 36:3	PG	1.17833	2.37547
TG 52:6	TG	1.18	3.05828
TG 55:6	TG	1.19218	4.42076
TG 20:4_20:4_22:6	TG	1.26663	2.14365
Alkenyl-TG P-46:0	Alkenyl-TG	1.28368	3.62971
TG 56:9	TG	1.32954	3.6827
TG 20:4_20:4_22:5	TG	1.48367	2.37129
TG 20:4_22:5_22:5	TG	1.52095	2.41612
GlcCer[NDS] d38:1	GlcCer[NDS]	1.5213	1.35094
PC[OH] OH-37:1	PC[OH]	1.52233	1.05046
Alkenyl-TG P-14:0_16:1_16:0	Alkenyl-TG	1.59845	4.12559
TG 60:10	TG	1.73746	1.01206
TG 46:2	TG	1.79376	1.09592
Plasmanyl-PC O-31:1	Plasmanyl-PC	1.87653	1.82352
TG 62:11	TG	2.07702	1.77754
PC O-34:5	PC	2.08836	0.715867
